# Supplementary material for: Study on the Interactions of Cyclins with CDKs Involved in Auxin Signal during Leaf Development by WGCNA in Populus alba
Source: Int J Mol Sci. 2023 Aug 30;24(17):13445. doi: 10.3390/ijms241713445 (PMC10487486; doi:10.3390/ijms241713445)
Supplement: Supplementary file 1 [file ijms-24-13445-s001.zip]

Archive with 29 entries (28 files):
- Supplementary Files/
- Supplementary Files/Figure S1. Gene structures and conserved motifs.pdf
- Supplementary Files/Figure S10. PCoA analysis of transcriptome.pdf
- Supplementary Files/Figure S11. GO and KEGG enrichment of turquoise module.pdf
- Supplementary Files/Figure S12. GO and KEGG enrichment of blue module.pdf
- Supplementary Files/Figure S13. The expression analysis of cyclin and CDK genes by qRT-PCR.pdf
- Supplementary Files/Figure S2. Conserved motifs in cyclins and CDKs.pdf
- Supplementary Files/Figure S3. Cis-acting elements of cyclin and CDK genes in promoters.pdf
- Supplementary Files/Figure S4. The interaction network of cyclins and CDKs.pdf
- Supplementary Files/Figure S5. The GO and KEGG enrichment of the DEGs by IBA treatment.pdf
- Supplementary Files/Figure S6. Univariate binomial fitting curve.pdf
- Supplementary Files/Figure S7. Hormones content variation.pdf
- Supplementary Files/Figure S8. PCA analysis of hormones.pdf
- Supplementary Files/Figure S9. Contribution of PCA analysis.pdf
- Supplementary Files/Table S1. Gene names and sequences.xlsx
- Supplementary Files/Table S10. Hormones content.xlsx
- Supplementary Files/Table S11. All genes expression information from first leaf to fifth leaf.xlsx
- Supplementary Files/Table S12. Eigengene connectivity.xlsx
- Supplementary Files/Table S13. Genes in modules.xlsx
- Supplementary Files/Table S14. Transcription factors information.xlsx
- Supplementary Files/Table S15. Primers list.xlsx
- Supplementary Files/Table S2. Basic information of cyclins and CDKs in P. alba.xlsx
- Supplementary Files/Table S3. Genes location.xlsx
- Supplementary Files/Table S4. Duplicated gene pairs in P. alba.xlsx
- Supplementary Files/Table S5. Cis-acting elements of cyclin and CDK genes on promoters.xlsx
- Supplementary Files/Table S6. All genes expression information under IBA treatment on the fifth leaf.xlsx
- Supplementary Files/Table S7. DEGs expression information under IBA treatment on the fifth leaf.xlsx
- Supplementary Files/Table S8. All genes annotation.xlsx
- Supplementary Files/Table S9. Leaves area variation.xlsx
