# Supplementary material for: Study on the Interactions of Cyclins with CDKs Involved in Auxin Signal during Leaf Development by WGCNA in Populus alba
Source: Int J Mol Sci. 2023 Aug 30;24(17):13445. doi: 10.3390/ijms241713445 (PMC10487486; doi:10.3390/ijms241713445)
Supplement: Supplementary file 1 [file ijms-24-13445-s001.zip › Supplementary Files/Table S1. Gene names and sequences.xlsx]

## Sheet: Sheet1
Table S1. Gene names and sequences
Gene name	Gene ID	Gene sequence	CDS sequence	Protein sequence
PoalbCYCA1;1	Poalb05G014680.1	ATGTCGACGCAGACACGCCGTTCGTCGTTTTCCTCTTCAACGTCGTCGTCTCTTGCAAAAAGACACGCGTCTTCTTCATCGACAGAGAATGTAGGCAAGGCCACGGCGGTTGCGCCTCATTTGGCCAAGAAACGAGCCCCTCTTGGTGACATTACGAATCAAAAGAATGTGACTCAAAAAGGGTCAAGAACCTTAATTCCATCATCTACTTTGGTGGGTTGGTTTTTTTTTTTTTAGTTCTTGTTTTCGTTTCTTTTCTCTTTCTAAATTATGAGAAACATTTAATGGGTTTTCTGTATCATTTTCTTCTGGGTATTTCTTGTTGCATGCGGACTTTCTTGGGTCTTTTGTTAATTATTCTTGTTAGCCCAGCAAGGTTTTGATTATTTTTAGGTTTTG…	ATGTCGACGCAGACACGCCGTTCGTCGTTTTCCTCTTCAACGTCGTCGTCTCTTGCAAAAAGACACGCGTCTTCTTCATCGACAGAGAATGTAGGCAAGGCCACGGCGGTTGCGCCTCATTTGGCCAAGAAACGAGCCCCTCTTGGTGACATTACGAATCAAAAGAATGTGACTCAAAAAGGGTCAAGAACCTTAATTCCATCATCTACTTTGGCACCATTCTCAAATAAAATTGCCAAGGTGAAGAAGGGACCTCCTGCTTCTAATAGCAGTACTTTACCTGCATCCTTAAATGCGAAATCGAGTGCTGTTGGTGTTTGTAAGGTGATCTCTATCTCAGCAAGAGACGAAAGTGTCCCTCCTGTTGCTGTTGTTTCTGTTCCATGCAGCATTGATGTT…	MSTQTRRSSFSSSTSSSLAKRHASSSSTENVGKATAVAPHLAKKRAPLGDITNQKNVTQKGSRTLIPSSTLAPFSNKIAKVKKGPPASNSSTLPASLNAKSSAVGVCKVISISARDESVPPVAVVSVPCSIDVSPSKSDDLSISLDESMSTCDSFKSPEVEYIDNNEIIAIDSINKKTLSNLYISDHLETAENVCIRDTRTDMETDDKIVNVDDNYQDPQLCATIACDIYKHLRASEMKKRPSTDFMERIQKDINASMRAILVDWLVEVAEEYRLVPDTLYLTVNYIDRYLSGNVMNRQRLQLLGIACMMVAAKYEEICAPQVEEFCYITDNTYFRDEVLEMESTVLNYLKFEMTAPTAKCFLRRFVRAAQGINEVPSMQLECLANYIAELSLLEYTML…
PoalbCYCA1;2	Poalb14G014730.1	ATGTCGACACAGACACGCCGTTCGTCGTTCTCGTCTTCGACGTCGTCATCTCTTGCAAAAAGACACGCGTCTTCTTCATCAACGGATAATCTAGGGAAGGCCACGGCGGTTGCGCCTCATTTGGCCAAGAAACGAGCGCCTCTTGGTGACATTACGAATCAAAAGAACGCGACTCAAAAGGGGTCAAGAAACTCCATTCCATCGTCTACTTTGGTGGGTTTTTCTTAATACTTGTTCTCTTTTCTTCTCTCTTTCTAAATTTTTTCATGTTCTTTTTGCCTGGTTTCTGATAAATTAAAGAACATTTAATGGGTCTTCTGTGTCTTTGTATTCTTTTTATTGCTTGTTGCATATTGACTTTTTTTGTTCTTTTGTTTCTAATTCTTCGGGTTCTGTGTT…	ATGTCGACACAGACACGCCGTTCGTCGTTCTCGTCTTCGACGTCGTCATCTCTTGCAAAAAGACACGCGTCTTCTTCATCAACGGATAATCTAGGGAAGGCCACGGCGGTTGCGCCTCATTTGGCCAAGAAACGAGCGCCTCTTGGTGACATTACGAATCAAAAGAACGCGACTCAAAAGGGGTCAAGAAACTCCATTCCATCGTCTACTTTGGCACCATTCTCAAATAAAATTGCCAAGGTGAAGAAGGTACCTCCTGCTTCTAATAGCAGTGCAGGTTTCTCTGGAAAAACTTTACCTGCATCCTTAAATGCGAAATCGAGTACAGGTGGTGCTTGTAAGGTGATCTATATCCCAAGAAGAGATGAAAATGTCTCTATTGCTGCTGCTGTCTCTGTT…	MSTQTRRSSFSSSTSSSLAKRHASSSSTDNLGKATAVAPHLAKKRAPLGDITNQKNATQKGSRNSIPSSTLAPFSNKIAKVKKVPPASNSSAGFSGKTLPASLNAKSSTGGACKVIYIPRRDENVSIAAAVSVPCCMDVSPSKSDDFSISLDESMSTCDSFKSPEIEYIDSNEITAIDSINKKTLSNLYISDHVETAENMCIRDAVADMETDDKIVNVDDNYQDPQLCATIACDIYKHLRASEMKKRPSTDFMERIQKDINASMRAILVDWLVEVAEEYRLVPDTLYLTVNYTDRYLSGNVMNRQRLQLLGVACMMIAAKYEEICAPQVEEFCYITDNTYFRDEVLEMESTVLNYLKFEMTAPTAKCFLRRFVRAAQGINEVPSMQLECLANYIAELSL…
PoalbCYCA2;1	Poalb06G006940.1	ATGAACAAAGAAAATGCAACTGCTGCCAAACTTGAAGAGCCCGCTGCTCGAATTACACGGGCACGTGCTAAAGCCTTGGGGACTTCGGTAGGAATATATCCTGCCTCGAAACCCTCCTTCAAGCAGGAGCAGAGGCATCCTCTTAGAGCAAAGACCAAAAGAGCAGCATCAGATGAGAATAAATCTGCTTCGACCTCGATTGCTGGCTTTAAGCATAAGAGAAGGGCAGTGCTTAAAGATGTGAGCAACATCTTTTGTGAGAATTCACAACAAAACCGCATCAATGCAACTAAACAACATGTATGCAATTCTCTTGCTTGTATCTCAGTCTTCAAAATTTGTAATTATAGCATAAATTTCTTTAATATATGACATTTGTGTAGGGAATTTACTTTCATC…	ATGAACAAAGAAAATGCAACTGCTGCCAAACTTGAAGAGCCCGCTGCTCGAATTACACGGGCACGTGCTAAAGCCTTGGGGACTTCGGTAGGAATATATCCTGCCTCGAAACCCTCCTTCAAGCAGGAGCAGAGGCATCCTCTTAGAGCAAAGACCAAAAGAGCAGCATCAGATGAGAATAAATCTGCTTCGACCTCGATTGCTGGCTTTAAGCATAAGAGAAGGGCAGTGCTTAAAGATGTGAGCAACATCTTTTGTGAGAATTCACAACAAAACCGCATCAATGCAACTAAACAACATACTACTAAACTAGCTAGAAAATGTCCTCCGAAAACAAATGCAGAGGTGGCTGCTCGTATCTCTATGAAAATTTCACCGGTTCAGGAGGATGTAAAAGAA…	MNKENATAAKLEEPAARITRARAKALGTSVGIYPASKPSFKQEQRHPLRAKTKRAASDENKSASTSIAGFKHKRRAVLKDVSNIFCENSQQNRINATKQHTTKLARKCPPKTNAEVAARISMKISPVQEDVKEKLAEELSKIRMGEAQSFTSPAKLEVKQDSLCHGTGEGGVADPMLLIPVSTKFSGVESPLKKEVNKISKKLDASSGASVVDIDLNIKDPQLCSLYAPHIYKNIRVKELDLRPSVDYMEKLQRDISPGMRGILIDWLVEVSEEYTLVPDTLYLAVNLIDRFLSQNYIEKQRLQLLGVTCMLIASKYEEIIPPRVEGFCFITDNTYTRGEVLKMESQVLNFLYFQLSVPTTKTFLRRFIQAAQASCKVPCVELVFLANYLAELTLVEYN…
PoalbCYCA2;2	Poalb18G010360.1	ATGCATTACCCTTCCTCGAGGCAAGCAGAGATGAATAAAGAAAATGCAACTGCTGCCAAACATGAAGAGCCCACTACTCGAATTACACGGGCACGTGCTAAAGCTTCGGGGACTTCAGTAGGATTATTTCCTGCCTCAAAACCCTCCTTTAAACAGGATCAGAAGCATCCTCTTAGATCAAAGGCCAAAAGAGCAGCATCAGATGAGAACAAATCTTGTTCAACCTCAGTTGCTGGTCTTAAGCATAAGAGAAGGGCAGTGCTTAAAGATGTGACCAACGTCCTTTGTGAGAATTCTCATCTGAACTGCAACATTGCAACAAAACAACAAGTATGCAATTTTCTTGCCTGTATCCCAATCTTCAAAATTTGTAATTATAGCATAAATTACTTTATATTG…	ATGCATTACCCTTCCTCGAGGCAAGCAGAGATGAATAAAGAAAATGCAACTGCTGCCAAACATGAAGAGCCCACTACTCGAATTACACGGGCACGTGCTAAAGCTTCGGGGACTTCAGTAGGATTATTTCCTGCCTCAAAACCCTCCTTTAAACAGGATCAGAAGCATCCTCTTAGATCAAAGGCCAAAAGAGCAGCATCAGATGAGAACAAATCTTGTTCAACCTCAGTTGCTGGTCTTAAGCATAAGAGAAGGGCAGTGCTTAAAGATGTGACCAACGTCCTTTGTGAGAATTCTCATCTGAACTGCAACATTGCAACAAAACAACAAACTAGCAAACAAGCTAGAAAATGTCCTCGAAATAAGAATGCAGAGGTGGCTGCTCATATCTCTATGGAA…	MHYPSSRQAEMNKENATAAKHEEPTTRITRARAKASGTSVGLFPASKPSFKQDQKHPLRSKAKRAASDENKSCSTSVAGLKHKRRAVLKDVTNVLCENSHLNCNIATKQQTSKQARKCPRNKNAEVAAHISMEISPAQEDVKEKLAEELSKIRMGEAQEFTSPAKLEDKKQSDCHGTREGGVADPRLLVPLSTKTSGAERPLKKEESEISEKLDASVGVSIVDIDSNIKDLQLCSLYAPDIYNNIRAKELDQRPSIDYMEKLQHDISPSMRGILIDWLVEVSEEYSLVPDTLYLTVNLIDRFLSQNYIEKQRLQLLGVTCMLIASKYEEICAPRVEEFCFITDNTYTRGEVLKMESQVLNFLHFHLSVPTTKSFLRRFIQAAQASCKVPCVELEFLANY…
PoalbCYCA2;3	Poalb03G004620.1	ATGAAAAGGGAAAACGTACTTCCTTCTAATTTTAGGCATCTTAATGGTCCAATAACACGAGCAGCTGCCTTGCGTGCTTCTGGGACGATGCCACTTTTAAAGGCACCAACAAAACAAGATTGGAAAAGGAATTTGCGAACAAACAGAAAAAGAGCAGCCTTAGATGAGAACAGTACTAGCAGACCTGATAATGCAGATAATCGATGTAAGAGGAGAGCAGTGCTTCAGGATGTCACAAATGTTTGCTGTGAGAATTCGTATGCGAGTTGCTTCAGTGCAACTAAAATTCAGGTGGTTGTGCTGTCCTTTCATGCATTGATGATGCCTTTTCTGGACCTTATGGTGTACTAAATCAATCTTGTATGCTGTTAAGGCCAAAAAAAAAAAAAGACATGTCAA…	ATGAAAAGGGAAAACGTACTTCCTTCTAATTTTAGGCATCTTAATGGTCCAATAACACGAGCAGCTGCCTTGCGTGCTTCTGGGACGATGCCACTTTTAAAGGCACCAACAAAACAAGATTGGAAAAGGAATTTGCGAACAAACAGAAAAAGAGCAGCCTTAGATGAGAACAGTACTAGCAGACCTGATAATGCAGATAATCGATGTAAGAGGAGAGCAGTGCTTCAGGATGTCACAAATGTTTGCTGTGAGAATTCGTATGCGAGTTGCTTCAGTGCAACTAAAATTCAGGCTAAGGTAGCCAAGCAGGCTAAAAAGGTTCAGCTTGATGCATCAAAAGTTGCCCCTTCAAGTGCCTTAGAATACCCACGTCTTAAAGCTAATTCAAAGAAAAAGATT…	MKRENVLPSNFRHLNGPITRAAALRASGTMPLLKAPTKQDWKRNLRTNRKRAALDENSTSRPDNADNRCKRRAVLQDVTNVCCENSYASCFSATKIQAKVAKQAKKVQLDASKVAPSSALEYPRLKANSKKKIVCRDIKREPYSEVASSTTSEKDVPSQPSGTGEFGTDDPQLPNLCSIVPSHPHHSPKKAEKCNVSENWKASSDPEFIDIDSDHKDPQLCSLYAADIYNNLRVAELARRSLPTFMETVQQDITQIMRGILVDWLVEVSEEYKLVPDTLYLTVYLIDWFLSQNYIERHRLQLLGITCMLIASKYEEICPPHVEEFCFITDNTYTSIEVLKMETQVLNFFGFQIIAPTAKTFLRRFLRAAQASYKNPSYELEFLADYLAELTLVDYSFLN…
PoalbCYCA2;4	Poalb01G015970.1	ATGAAGAAGGAAAACATACTTCCTTCTAATTTTAGGCAACTTAATGGTCCAGTAACACGAGCAGCTGCCTTGCGTGCTTCTGGGAAGATGCCAACTTTAAAGGCATCCTCAAAACAAGACCAGAAAAGGATTTTGCGAGCAAATCCAAAAAGAGCAGCCTTAGATGAGAACAACACTAGTGGACCTGCTAATGCAGGTAATCAACGTAAGAGGAGAGCAGTGCTTCAGGATGTCACAAATGTTTGCTGTGAGAATTCGTATACGAGTTGCTTCAGTGCAACTAAAATTCAGGTGGATGTGCTGTCCTTTTGTGCATTGCTAATGTCTATTCTGGACCTTCTTGTGTACTAAATCGATCTTGTATGCTGCAAAGAGAAAAAAAGGACATGTTGAGGACAA…	ATGAAGAAGGAAAACATACTTCCTTCTAATTTTAGGCAACTTAATGGTCCAGTAACACGAGCAGCTGCCTTGCGTGCTTCTGGGAAGATGCCAACTTTAAAGGCATCCTCAAAACAAGACCAGAAAAGGATTTTGCGAGCAAATCCAAAAAGAGCAGCCTTAGATGAGAACAACACTAGTGGACCTGCTAATGCAGGTAATCAACGTAAGAGGAGAGCAGTGCTTCAGGATGTCACAAATGTTTGCTGTGAGAATTCGTATACGAGTTGCTTCAGTGCAACTAAAATTCAGGCTAAGATAGCTAAAAAGGGTCAGCTCAAAGTATCAAAAATTGCCCCTTCAGTTGCCTTAGAACACCGACATCTTAGAGCTAATTCAAAGAAAAAAATTATTTGTCAA…	MKKENILPSNFRQLNGPVTRAAALRASGKMPTLKASSKQDQKRILRANPKRAALDENNTSGPANAGNQRKRRAVLQDVTNVCCENSYTSCFSATKIQAKIAKKGQLKVSKIAPSVALEHRHLRANSKKKIICQEVKRVPSEIVCSSTQEKDVPSQPSGIRGVGIDDPQLPNQCSRVPSHPHNSPKKEICNVSENQKISRDQEFIDIDSDHKDPQLCSLYAADIYSNLRVAELVLRSLPTFMETVQRDITQSMRGILIDWLVEVSEEYKLVPDTLYLTVYLIDRFLSQNYIERQRLQLLGITCMLIASKYEEICSPRVEEFCFITDNTYTNFEVLRMETQVLNFFGFQIFAPTAKTFLRRCLRAAQASYKSPSYELEYLADYLAELTLVDYSFLSFLPSV…
PoalbCYCA3;1	Poalb02G006500.1	ATGACTTCAATGGCAGAGCAAGAGAACTGCACCCGCGTTACTCGCGCTGCCAAAAAGAGGGCGGCTGCGCTGGCTTCCACGGAGGACCAACCCTTGAATAAGAAGAGGGTCGTGCTGGGAGAGCTGCCTAACTTATCAAACGCCATCGTTTCATCTAACGAGCCCCAGAAGCTGAAAGCAAAAGCAAAGCCAAAGGCAAGGAAGGAGGCTTCAACGAAGAAGGAGGGTGTTCTCAAAGAGGATGTTGATGGGAAACCTGAAGATCCCCAAATGTGTGCACCATATGCATCTGATATTTATGATTATCTTCATAAAATGGAGGTAATGATTGGTTTTATGTGGTTTGAGTAGTGGAAATGTAATTAGGGTTTGTGTTAATTGGGGTTTATTTTCCAGGTG…	ATGACTTCAATGGCAGAGCAAGAGAACTGCACCCGCGTTACTCGCGCTGCCAAAAAGAGGGCGGCTGCGCTGGCTTCCACGGAGGACCAACCCTTGAATAAGAAGAGGGTCGTGCTGGGAGAGCTGCCTAACTTATCAAACGCCATCGTTTCATCTAACGAGCCCCAGAAGCTGAAAGCAAAAGCAAAGCCAAAGGCAAGGAAGGAGGCTTCAACGAAGAAGGAGGGTGTTCTCAAAGAGGATGTTGATGGGAAACCTGAAGATCCCCAAATGTGTGCACCATATGCATCTGATATTTATGATTATCTTCATAAAATGGAGGTGGATCCAAAAAGAAGGCCACTGCCTGATTACATTGAGAAGGTTCAAAAAGATGTGACTCCCAATATGAGAGGGATT…	MTSMAEQENCTRVTRAAKKRAAALASTEDQPLNKKRVVLGELPNLSNAIVSSNEPQKLKAKAKPKARKEASTKKEGVLKEDVDGKPEDPQMCAPYASDIYDYLHKMEVDPKRRPLPDYIEKVQKDVTPNMRGILVDWLVEVAEEYKLVSDTLYLTVSYVDRFLSFNVLSRQRLQLLGVSSMLIASKYEEINPPHVEDFCYITDNTYTKEEVVKMEADILKSLKFEMGNPTIKTFLRRFTRVALEDYKTSNLQLEFLGFYLAELSLLDYNCVKFLPSLVAASVIFLTRFLMRPKTNPWSSTLQQYTGYKAADLRECVLIIHDLYLSRRGGGLQAVREKYKQHKFKCVANMPSPPELPALYFEEVKGKMARDRSCDSFRSLPYASPTGKVLTMEAPMSQHD…
PoalbCYCA3;2	Poalb14G001860.1	ATGAATTCAGTTTCAGAGAAAGAGAACTGTGTCCGCATTACTCGCGCTGCCAAAAAGAGGGCGGCAGCGCTGGCTTCAGCCGAGGACCGGCCCTTGAATAAGAAGAGGGTTGTGTTGGGAGAACTTCCCAACTTATCGAACACCACCGTTTCAGTGAATGAGGTACATAAGCAGAAAGCAAAGACAAAGTCAAATACCAGCAAGGGGACTTTAACGAGGAAGGATGGTGTTTTCAAAGAGGATGTTGATGGGAAACCAGAAGATCCCCAAATGTGTGCACCATATGCATCTGATATTTATGAGTATCTTCATAAAATGGAGGTAAAGATTGGTTTTTTGTGATGTGATCTGTGGAAATGTAATTAGGGTTTGTGTGGTTTAATTGATTTATGGGGTTTA…	ATGAATTCAGTTTCAGAGAAAGAGAACTGTGTCCGCATTACTCGCGCTGCCAAAAAGAGGGCGGCAGCGCTGGCTTCAGCCGAGGACCGGCCCTTGAATAAGAAGAGGGTTGTGTTGGGAGAACTTCCCAACTTATCGAACACCACCGTTTCAGTGAATGAGGTACATAAGCAGAAAGCAAAGACAAAGTCAAATACCAGCAAGGGGACTTTAACGAGGAAGGATGGTGTTTTCAAAGAGGATGTTGATGGGAAACCAGAAGATCCCCAAATGTGTGCACCATATGCATCTGATATTTATGAGTATCTTCATAAAATGGAGGTGGATCCAAAAAGAAGGCCTTTGCCTGATTACATCGAGAAGGTTCAAAAAGATGTTAGCCCCAATATGAGAGGGATT…	MNSVSEKENCVRITRAAKKRAAALASAEDRPLNKKRVVLGELPNLSNTTVSVNEVHKQKAKTKSNTSKGTLTRKDGVFKEDVDGKPEDPQMCAPYASDIYEYLHKMEVDPKRRPLPDYIEKVQKDVSPNMRGILVDWLVEVAEEYRIVSDTLYLTVSYIDRFLSFNVLNRQRLQLLGVSAMLIASKYEEINPPNVEDFCYITDNTYTKEEVVKMEADILKSLKFEVGNPTIKTLLRRFTRAAQEDYKTSDLQLEFLGFYLAELSLLDYNCVKYLPSLVAASVIFLTRFLMRPKTHPWSSTLQQYTGYKATDLKDCVLIIHDLYLSRRGGGLQAVREKYKQQKFKCVANMPSPPEIPALYFDEWARVVVLYRAECLENEHRTKVFVRNPEETGRAQFSTC…
PoalbCYCA3;3	Poalb14G002860.1	ATGAATTCAGTTTCAGAGAAAGAGAACTGTGTCCGCATTACTCGCGCTGCCAAAAAGAGGGCGGCGGCGCTGGCTTCAGCCGAGGACCGGCCCTTGAATAAGAAGAGGGTTGCGTTGGGAGAACTTCCCAACTTATCGAACACCACCGTTTCAGTGAATGAGGTACATAAGCAGAAAGCAAGGACAAAGTCAAATACCAGCAAGGGGACTTTAACGAGGAAGGATGGTGTTTTCAAAGAGGATGTTGATGGGAAACCAGAAGATCCCCAAATGTGTGCATCATATGCATCTGATATTTATGAGTATCTTCATAAAATGGAGGTAAAGATTGATTTTTTGTGATGTGATCTGTGGAAATGTAATTAGGGTTTGTGTGGTTTAATTGATTTATGGGGTTTA…	ATGAATTCAGTTTCAGAGAAAGAGAACTGTGTCCGCATTACTCGCGCTGCCAAAAAGAGGGCGGCGGCGCTGGCTTCAGCCGAGGACCGGCCCTTGAATAAGAAGAGGGTTGCGTTGGGAGAACTTCCCAACTTATCGAACACCACCGTTTCAGTGAATGAGGTACATAAGCAGAAAGCAAGGACAAAGTCAAATACCAGCAAGGGGACTTTAACGAGGAAGGATGGTGTTTTCAAAGAGGATGTTGATGGGAAACCAGAAGATCCCCAAATGTGTGCATCATATGCATCTGATATTTATGAGTATCTTCATAAAATGGAGGTGGATCCAAAAAGAAGGCCTTTGCCTGATTACATTGAGAAGGTTCAAAAAGATGTTAGCCCCAATATGAGAGGGATT…	MNSVSEKENCVRITRAAKKRAAALASAEDRPLNKKRVALGELPNLSNTTVSVNEVHKQKARTKSNTSKGTLTRKDGVFKEDVDGKPEDPQMCASYASDIYEYLHKMEVDPKRRPLPDYIEKVQKDVSPNMRGILVDWLVEVAEEYRIVSDTLYLTVSYIDRFLSFNVLNRQRLQLLGVSAMLIASKYEEINPPNVEDFCYITDNTYTKEEVVKMEADILKSLKFEVGNPTIKTLLRRFTRAAQEDYKTSDLQLEFLGFYLAELSLLDYNCVKYLPSLVAASVIFLTRFLMRPKTHPWSSTLQQYTGYKATDLKDCVLIIHDLYLSRRGGGLQAVREKYKQQKFKCVANMPSPPEIPALYFDEVLFANRDDKRAECLENEHRTKVFVRNPEETEHDQCGG…
PoalbCYCB1;1	Poalb16G006810.1	ATGGCTTCAAGGGTTCAGCAACAACAAGCAATCAGAGGTATTTTGATTTTCTTTCTCTGATTTATTGTCATTATTTGGTTCTTCTTCTTTGTTTCTTGGTCAATGATTGAATAAAATAGTAATGGGTTCTTTTCATTCTTCTTCATAATGGGGTCTCTCTTTAGTGGTTTTTGATTAATCATTTTGATAATAGGATTGGGCCCAGATGTGATTACATTTAAATCTGTTGTTTCTTGTTGTTTTTATTTTGTTTTTATTTATTATTTTTTGGTATCCGTGATGATTCTTTAATTTTTATCTCGTTTTATTTGTTTATTTTTAAAATAGATCTATTGTTTTCCTTTTGGGTGTTTTTAGTTACAGAATTGATTGATTACAATCTTTATATGGGTTTTACTT…	ATGGCTTCAAGGGTTCAGCAACAACAAGCAATCAGAGGTGAAGCAGTTGTAGGTGTAAACAAGAATGTGAAGAAAATGGCAGCAGCGGCTGAAGGAAAAAACCGCCGGGTTCTTGGCGATATTGGTAATCTTGTTACAGTTCGAGGAATAGAAGGCAAACAGCAGCCTCATCGCCCCGTCACAAGGAGTTTCGGTGCTCAACTGCTTGCCAATGCTCAAGCTGCGGCAGCTGCAGAGAACAACAAGAAACAAGTATGTGTCAAAGCGGAAAAAGTGCCTGCTGCTGGTGTTGATGGAGTGGCCGCAGAGGCTAGAAAAGTTGCAGTGAGAAAGCCAGCTCAGAAGAAAGTTACTGTGAAACCAAAGCCTGAAGAGGTGACTGAGATAAGCCCTGATACT…	MASRVQQQQAIRGEAVVGVNKNVKKMAAAAEGKNRRVLGDIGNLVTVRGIEGKQQPHRPVTRSFGAQLLANAQAAAAAENNKKQVCVKAEKVPAAGVDGVAAEARKVAVRKPAQKKVTVKPKPEEVTEISPDTEEKPGNKKKEGEGSTKKNKPTLSSVLTARSKAACGVANKPKGQVIDIDAADVNNDLAGVEYVEDIYKFYKLVENESRPNDYMDRQPEINEKMRAILVDWLIDVQHKFELSPETLYLTINIIDRFLSVKTVPRKELQLVGMSATLMASKYEEIWAPEVNDLVCISDRAYTHEQILVMEKTILANLEWTLTVPTHYVFLARFIKASIPEKGMENMVYFLAELGLMHYDTVMFCPSMVAASAVYVARCTLNKTPSWTETLEKHTGFSEP…
PoalbCYCB1;2	Poalb06G012840.1	ATGGCTTCAAGGGTTCAACAACATCAACAAGAAGTCAGAGGTATTTTAATTTTATTTTTCTGTACTTAGTTCTGTTCCTTTGTTTTTTGTCGATCGTTGATTAATGGGCTCTTTTTATCGTTCTTTATAATGGGTTCTTTTCTGGTTTTTAATCTAATATTGGGTGATCTAAAGATACCTTTTTGATTTCAAGGGTTTCTTTTAGGGTTTTTGATTAATCAACCTGGTGATATGATTGAAACCTAAATGCGATTACATGTAAATTTGTTGTTCTTGGTGTTTTTATTTTGTATTAGTTTATGATTATTGGATTTTCTGTTTGATATCGATGTAGTGATTTTAATTTCGTTAATATTAAAATTGTTTGGGAGATTTATTGTTTTCCTTTGGGTTTATTTG…	ATGGCTTCAAGGGTTCAACAACATCAACAAGAAGTCAGAGGTGAAGCACTTGCAGGTGTAAACAAGAACGTGAAGAAAAATGCAGCAGCGGGTGAAGGAAAAAACCGCCGTGCTCTTGGCGATATTGGTAATCTTGTTACCGTTAGAGGAATGGAAGGCAAACCTCAGCCAAGTCGCCCCATTACTAGGAGTTTCTGTGCTCAATTGCTTGCCAATGCTCAAGCTGCGGCAGCTTTAGAGAACAAGAAACAAGTCTGTGTCAATGTGGAAAAGGTGCCTGCTGCTGGTGTTGATGGAGTGGATGCAGTGGGTAGGAAAGTTGCAGTGAAAAAGCCAGCGCAGAAGAAAGTTACTGTGAAGCCAAAGCCTGAAGAGGTGGTTGTCATAAGCCCCGATAGT…	MASRVQQHQQEVRGEALAGVNKNVKKNAAAGEGKNRRALGDIGNLVTVRGMEGKPQPSRPITRSFCAQLLANAQAAAALENKKQVCVNVEKVPAAGVDGVDAVGRKVAVKKPAQKKVTVKPKPEEVVVISPDSEEVVKQEKPVKKKKEEKPTLTSVLTARSKAACGIANKLKEQIIDIDAADVNNDLAGVEYVEDIYKFYKLAENESRPNNYMDMQPEINEKMRAILVDWLVDVHQKFQLSPETFYLTINIIDRFLSVKTVPRRELQLVGIGATLMASKYEEIWAPEVNDLVCISDRAYSHEQILVMEKAILANLEWTLTVPTHYVFLARFIKASIPEKEVENMVNFIAELGMMHYDTTMFCPSMVAASAVYVARCTLNKTPFWTDTLKKHTGFSEPQL…
PoalbCYCB1;3	Poalb01G024440.1	ATGGGTTCAAGAAATCTTGTTGTATCTTATCAACAACAGCAGAGAGGTAAAAAACCGGTTCTTGGGTTTTGGTTTCTTAATTTCTTTTCTGGGTTTTGTTTCTTTTTGTGTTTCTACTTTATTTTTTGAAGTTCATACGGTTCTTTGTGGTTTGGTTCTGTTTTAGGTGTGATGGTTTTTGATACGGCCTAGATAAAAATCACTTACTGGGTTTTGATTTTTATATTTTGATGGGTCCTCTAATGTCTGGTCTGATCATAGGTGACTTCTTTCTTTGGGGTTTGGTTCCTTTAAAATATGTTGATGTATGTGATTATGGTTTTGTTGTATTACAATTTGGTTTATAACAGGAAGAAATTTACTTTAAAGAGTCCTGTACTGACTTTTCAAACTGGGTTT…	ATGGGTTCAAGAAATCTTGTTGTATCTTATCAACAACAGCAGAGAGAAGAAGCGAAGCAGAAGACTTTTGTACCTGCAGAGGGAAGGAATAGGAGAGTGCTTCAAGACATTGGCAACTTAGTGAATGATCGCGTCTCTTTGCAAGGGAAGAAACCAGTTACAGAAGTTGTAGATACTGCAGTTGCTCGCGATGTGAGGGCTCCTGCAGCTACAAAGGCACCACCAGCAGAAATAAAGAAAGTGAATGAGAAACACAGACCTGAGGATGTGATTGTGATAAGTTCTGATGAAACTGAAAAGAGTAAACCTGTTAGTAGAAGAGTATCAAGGAAAGGAGTCAAGACGCTCACTTCAATCCTCTCTGCTCGAAGCAAGGCCGCTTGTGGTAAGCCCGAGGAT…	MGSRNLVVSYQQQQREEAKQKTFVPAEGRNRRVLQDIGNLVNDRVSLQGKKPVTEVVDTAVARDVRAPAATKAPPAEIKKVNEKHRPEDVIVISSDETEKSKPVSRRVSRKGVKTLTSILSARSKAACGKPEDTLVDIDAADVTNELAVVEYVDDMYEFYKLTEVDSRVHDYLQSQPDINGKMRSILVDWLIEVHRKFELMPETLYLTINIVDRFLAVKIVPRRELQLVGISSMLLACKYEEIWAPEVNDFVCISDNAYTREQVLAMEKAILGKLEWYLTVPTPYVFLVRYIKASISSDKETESLVFFLSELGLMQYHAVVKYGPSKIAASAVYAARCTMDKSPLWTETLKHHTGYTEDMLRDCAKLLVQCHSAAAESKLKAVYKKFSSEDYGAVALLT…
PoalbCYCB1;4	Poalb09G005840.1	ATGGGTTCAAGAAATCTTGTTGTTTCTTATCCACAACAACCCAGAGGTAAAAAAAAAAAATTTCTGTTTTTGGGTCTTGGTTTCTTAATTTTTTTTTTCTGGGTTTTGTTTCTTTTTGCGTTTCTGTTTCATTTTTTGTGGTTCGAACGGTTATTTGTGGTTTTTATGAGTGAAAGGTTATTTCTTTGTGGTTTTGGTTCTGCTTTAGGTTTGATCATGGTATTTGATATGGTTTAGGTAAAAACTACTTGTTGGGTTTTGGTTTTTGTTTATCGTTTGTTTCCTTTTTGTATTTTGAAGGGTTTTTTATGATCTGGTCTGAATGCATGCATAGGTGATTCTTTCTTTGGGTTTGGTTCCTTTATAGTTTGTTCATGTGTGTGATTACGGTTTCGATGC…	ATGGGTTCAAGAAATCTTGTTGTTTCTTATCCACAACAACCCAGAGGAGAAGCGAAGCAGAAGGCTTTTGCACCAGCAGATGGAATGAATAGAAGAGTGCTTCAAGATATTGGCAATTTAGTGAATGATCGTGTATCTTTGCAAGGGAAGAAACCAATCACAGAAGTTGTAGATTCTGTGGTTGCTCGTAATGTGAGGGCTCCTGCAGCTAGAAAGTTACCAGCAGCAGCAATAAGGAAGGTTAACGAGAAACATAGACCTGAGGATGTCATTGTGATAAGCTCTGAGGAAACAGAAAAGAGTAAACCTGTTAGCAGGGTACCAAGGAAAGAAGTCAAGACACTCACTTCAATCCTCACTGCTCGAAGCAAGGCCGCTTGTGGTAAGCCTAAGGATACA…	MGSRNLVVSYPQQPRGEAKQKAFAPADGMNRRVLQDIGNLVNDRVSLQGKKPITEVVDSVVARNVRAPAARKLPAAAIRKVNEKHRPEDVIVISSEETEKSKPVSRVPRKEVKTLTSILTARSKAACGKPKDTLVEIDAADVNNELAVVEYVDDMYEFYKLTEVDSRVHDYLEFQPDINAKMRSILVDWLIDVHRKFLLMPETLYLTINIVDRFLALKLVPRRELQLVGISSMLIACKYEEIWAPETENLVFFLSELGLMQYPVVVKYGPSKIAASAVYAARCTLDKIPFWTETLKHHTGYTEDMLMDCAKLLVHFHTAAAESKLKAVYKKFSSADRGAVALLTPARSLSSESP
PoalbCYCB2;1	Poalb09G014540.1	ATGGGTGGATCAAACGAGAACAATCCTGGTCTCTTTGTACCTTTAAACCTTCAAGGTAACTTGGCAATATTGCTTGTCTTTCTTGCAGCTTTTCAGTTGAAGTATTTATTTATTTAGATCAATCTTTCTTGGTCTTGTAGAGGGACCAAGAATGAGGGGTTCGAAGTTTGTGAAGGACATGGGGCTGAATCAAAGGAGGGCATTAGCCAGCATCAATCAGAACGTTGTTGGGGCTGCTCACTTCCCATGTGTGGTCAACAAGAGAGATAGCTCAGAGTAACTCCTATAACATCAACTTCATTTTTATTGGATTTATTTCCTTAATTGAAACAACTATGTCATCACACCTGTTTATCTGAGTTGTATTATGCGTAGGAAACAAAAAATATGTGAAAAGAA…	ATGGGTGGATCAAACGAGAACAATCCTGGTCTCTTTGTACCTTTAAACCTTCAAGAGGGACCAAGAATGAGGGGTTCGAAGTTTGTGAAGGACATGGGGCTGAATCAAAGGAGGGCATTAGCCAGCATCAATCAGAACGTTGTTGGGGCTGCTCACTTCCCATGTGTGGTCAACAAGAGAGATAGCTCAGAGGAGATGGCAGCAGAAATGGTCAGCAACAAGCAACAATGCTATGAAGAGACTAGGAAATCTAAAGACTGTTCAGTAATAGAAGTGGAAGAGTATGATGATGCTGCGATACCGATGTTTGTGAAGCACACAGAGGCTATGCTAGATGAAATTGATAGGATGGAGGTTGAAATGGAGGATGCAGAGGACTCAATTGTGGATATTGACTGT…	MGGSNENNPGLFVPLNLQEGPRMRGSKFVKDMGLNQRRALASINQNVVGAAHFPCVVNKRDSSEEMAAEMVSNKQQCYEETRKSKDCSVIEVEEYDDAAIPMFVKHTEAMLDEIDRMEVEMEDAEDSIVDIDCGDLKDTLAVVEYIDDIYAYYKKTESSGCVSPTYMDRQFDINEKMRAILIDWLIEVHYKFELMDETLFLAINLIDRFLERCTVVRKKLQLVGVTAMLLACKYEEVSVPLVEDFVLISDNAYTRIEVLDMEKLMVNTLQFKMSVPTPYMFMKRFLKAALSDKKLELLSFFIIEVCLVEYEMLRFPPSLLAAAAIYTAQCSLYQFKQWSKTSEWHTSYTEDQLLECSRMMVSFHQKAGYGKLTGVHRKYSTSKFGYAAKAEPALFLLGGL
PoalbCYCB2;2	Poalb02G000780.1	ATGGCTGGATCCGATGAGAACTACCCGGGTGTGATCGGACCCGGAAATGTTCAAGGTAATAACAAAACCCCCAGAAGTGGTATTTAATTTTTATTATCTGTTTAGTTTAAAAAATGAAGGCTTTTTTTAAGCAATTAGTTTTTCTCAATTTTAAAGGGGTTTTACGTGGCGGAGTAGGGAAGTTTCCGGTGGCGACAGGAACTAATCGCCGGGCGTTGAGCAACATTAATCGGAACATCATTGGAGGTCCACCGTACCCCTGTGCTATCAACAAAAGAGGGTTATCGGAGTAAGTGTTCTTAAATCCTTACTAGTGTCTTAATCTTAATCTTAATCTCTTGTTTGGTTCCTGAGAAAATGAAGAAAAAGTAAAGAAAGTAGGCACTTGGTGGTGTGGAG…	ATGGCTGGATCCGATGAGAACTACCCGGGTGTGATCGGACCCGGAAATGTTCAAGGGGTTTTACGTGGCGGAGTAGGGAAGTTTCCGGTGGCGACAGGAACTAATCGCCGGGCGTTGAGCAACATTAATCGGAACATCATTGGAGGTCCACCGTACCCCTGTGCTATCAACAAAAGAGGGTTATCGGAAAGAGAAGGTATTTGTATTAAGAACCCACCAATTCCAGTGCATCGACCTATCACTAGGAAGTTCGCTGCCCAGCTTGCTAACAAGCAGCAGCAACAACATAAACCAGAGGAAATAAAAAAACCAGTTCTATCGGAACCAATTTCTAGTGAGCCAGAAGATTGTAACATCGTAGATGTGGAGGACTACAAGAGCAGTAATGACTTTGCTGTG…	MAGSDENYPGVIGPGNVQGVLRGGVGKFPVATGTNRRALSNINRNIIGGPPYPCAINKRGLSEREGICIKNPPIPVHRPITRKFAAQLANKQQQQHKPEEIKKPVLSEPISSEPEDCNIVDVEDYKSSNDFAVPMYVQHTEAMLEEIDRMDEVEMEDVEEEPIMDIDGCDKKNPLAVVEYVDDLYNFYKKAEISGCVAPNYMEQQFDINERMRGILIDWLIEVHYKFELMEETLYLTVNLIDRFLAVQPVARKKLQLVGVTAMLLACKYEEVSVPVVEDLILISDKAYSRKEVLAMEKLMVNTLQFNLSVPTPYVFMRRFLKASRDTKQLELLSFFIVELCLVEYDMLKFPPSLLAAAAIYTAQCTLSGTKQWSKTNEYYTSYSEEQLRECSRLMVIFH…
PoalbCYCB2;3	Poalb05G020810.1	ATGGCTGGACCCGATGAGAACAACCCGGGGGTGATCGGACCTGGAAATATTCAAGGTAGTAAAAGAACCCCAAAAGGGTTGTATTTACATTTTATTATCTATTTGGTTTAAAAATGATGTTTTTTTAAAGCTATTAAAACCCTAATAAAAATGAGATTTGTTTTTCAATCTTGAAGAGGGTTTACGTGGCCGAGTAGGGAAGTTTCCAGTGGCGACCGGAACTAATCGCCGGGCGTTGAGCAACATTAATCGGAACATCATCGGAGGTCCACCGTACCCCTGTGCTGTCAACAAAAGAGGGTTATCAGAGTAAGTCTTCTTAAACCCTAATTACTGTCTTAATCTTAATCTTTTATATCTTGTTTGGTTCCTGAGAAAATTAAGGAAAAGAGAAGAAAG…	ATGGCTGGACCCGATGAGAACAACCCGGGGGTGATCGGACCTGGAAATATTCAAGAGGGTTTACGTGGCCGAGTAGGGAAGTTTCCAGTGGCGACCGGAACTAATCGCCGGGCGTTGAGCAACATTAATCGGAACATCATCGGAGGTCCACCGTACCCCTGTGCTGTCAACAAAAGAGGGTTATCAGAAAGAGAAGCTTTTTGTAATAAGAACCCACCAATTCCAGTGCATCGACCTTTGACTAGGAAGTATGTGGCCCAGCTTGCTAACAAGCAGCAGCAACAACTTGAACCAGAGGAAATCAAAAAACCAGTTCGCCCAGTCCCAATTTCTAGTGAACCAGAAGATTGTAACATCATAGATGTGGAGGACTGCAAGACTAGTGATGACTTTTCTGCT…	MAGPDENNPGVIGPGNIQEGLRGRVGKFPVATGTNRRALSNINRNIIGGPPYPCAVNKRGLSEREAFCNKNPPIPVHRPLTRKYVAQLANKQQQQLEPEEIKKPVRPVPISSEPEDCNIIDVEDCKTSDDFSAPTFVQHTEAMLEEIDRMDEVEMEDVEEEPVLDIDGCDKRDPLAVVEYIDDLYNFYKKAERSGCVPPNYMAQQFDINDRMRGILIDWLIEVHYKFELMEETLYLTVNLIDRFLAVHPVVRKKLQLVGVTAMLLACKYEEVSVPVVEDLILISDKAYSRKEVLDMEKNMVNALQFNLSVPTPYVFMRRFLKASQCDRKLELLAFFIIELCLVEYNMLKFPPSLLAAAAIYTAQCTLSGTKQWSKTNEWYTGYSEQQLTECSRLMVNFH…
PoalbCYCB3;1	Poalb08G006710.1	ATGGTGGCCGCTAAAGTATGAAAGAAACCCACAAAATGTTTTTTTTTTTTTGTTTTTTTGTTTTATCGTGAATTCACCGTTTGTTTTTGCATGCATTCCTTGTAAATTGTCAGGGAAAAGTCAGCGTGGGCATGAATCCAGTTGCTGAAGATGCCCATACCTGCCGAACAGGTGTAGGAGGGGGTTTCATTGTTTTTTTTTTTTTTTTAAATTTTTAACTTGACTTTATAATTCAGATTGTTGAATTGTTGTGTACCTAATTTTTTTACTTTTATTTTAGGTGTTAGAACTTTTAAAGTTTATTCAGAAAATGAAAAGAATAAGGATGCTGCTAGCATGTAAGTTTAACTCGTAAGTATAACTCATGTTCAGGTTCCCTATGGAAAATCTTATTATTAC…	ATGGTGGCCGCTAAAGGAAAAGTCAGCGTGGGCATGAATCCAGTTGCTGAAGATGCCCATACCTGCCGAACAGGTGTTAGAACTTTTAAAGTTTATTCAGAAAATGAAAAGAATAAGGATGCTGCTAGCATTAAATCTGCCAGGGATAGTTTTCTTCCTGCAAGAAGGATACCTAACAAAGGATATCCTCCTGCCAATGCAAGTGATTCAAAGGGGAGCTCGAAAATTGTGGGGAAGAACAATTGCAAACATGACAATTCTGGACTGAATGTAAATCAAAATATCAGAAGAAAAGCATTGGCTGATGTAAGCAATGTGCAGAGCGGTAATGCAAGGGATGTGGCATATGATGTTTCAAAACCAATGATTTCGGTGGGTCCAGGCTCTAGGACTACGAAT…	MVAAKGKVSVGMNPVAEDAHTCRTGVRTFKVYSENEKNKDAASIKSARDSFLPARRIPNKGYPPANASDSKGSSKIVGKNNCKHDNSGLNVNQNIRRKALADVSNVQSGNARDVAYDVSKPMISVGPGSRTTNLSSRISAKGKMRDNPSQKAGDLHASRKAGAKDLRVSLEDQKTNAKNHGHESTVNNSRRNARNFVAVMRKSLPALKRVSHADASNAKENDGSSEETNNISGFPVKVKASKKVVPQVGMGRKDLWRNRVSDGFILMAPRDQNNAEVRVSRKSVRPILKTEINASSHYKTSRSKCISSLSKSKSIAPISSKKKKPVTSFPENMPLVIANEVTQGEPSSDNNKMSGANHKSDVITIGKSSRRRSYTLLLMTRSKLLEEHGEVIEQEKLPS…
PoalbCYCC1;1	Poalb14G019080.1	ATGTCAGAATACGATCCACGTCTTGCAGCCCCAACTTGCTTGTATTTGGCATCAAAAGCAGAAGAGAGCACAGTTCAAGCCAGAGTTCTTTCATTTTACATAAAAAAATTATGTAATCACTTGTTAGCAACTTGATTGGTTGATTCATTGAGTTCTTAAATTGTAGTTATATTTAGTGCTAAAACTATTAAAATTTGACCTTGTTGCCTCACAGATTCTGATGAAAAGTATAGATATGAGATCAAAGAGATATTTGAGATGGAAATGAAGATTTTGGAAGCTCTTAACTTTTATCTAGTTGTATTTCATCCTTATCGTTCATTGCCTCAGTAAGTCTTTTATCTTCTTTGCCATGTTTCGTATGCATTATAACCATTTTAAATTGAACTAACAGGCTGC…	ATGTCAGAATACGATCCACGTCTTGCAGCCCCAACTTGCTTGTATTTGGCATCAAAAGCAGAAGAGAGCACAGTTCAAGCCAGAGTTCTTTCATTTTACATAAAAAAATTATATTCTGATGAAAAGTATAGATATGAGATCAAAGAGATATTTGAGATGGAAATGAAGATTTTGGAAGCTCTTAACTTTTATCTAGTTGTATTTCATCCTTATCGTTCATTGCCTCAATTTTTGCAGGATGCTGGCATAAATGATATAAACATGACTCAATTGACATGGGGACTTGTCAACGACACGTACAAGATGGATTTGATTCTTGTACATCCCCCGCATATTATTGCTTTAGCCTGCATATACATTGCTAGCGTGTATAGAGAAGAAGATTCGACAGCATGGTTT…	MSEYDPRLAAPTCLYLASKAEESTVQARVLSFYIKKLYSDEKYRYEIKEIFEMEMKILEALNFYLVVFHPYRSLPQFLQDAGINDINMTQLTWGLVNDTYKMDLILVHPPHIIALACIYIASVYREEDSTAWFEELRVDMNVVKNISMEMLYFYESHRLITEERISAAFNKLKP
PoalbCYCC1;2	Poalb02G015560.1	ATGGCTGCCAATTTCTGGACCTCCTCGCACTTGTAAGATGAATCTTCTTTTTTCTTATGTTTTCATCTCTTTTGAGGGTGTTTATTTACCTGTTCCTGGATGGATTGTGTGCAGCAAACAGCTTTTTGACCAAGAAGAAGTGGATGTCGTGCACCCACTTGACAAAGAAAAGGGCATAACTCTTGAAGATTTCAAGCTCATTAAGATGCATATGCTCATTCGTACGCCTTTTTGTCTTTCTTTTCTTATCCTTTTCAATATTATTATGTTTACTATTGAGTTTGTTTCTTATTCTGTAAGATTTCACCTAGGAAATCTTGATTTTTCTTGGCTTATGAGATTGTAACCGAAATTATGCGACATGGGTTTTTGTTGTTTATATATGTTTGGTCTTAACAA…	ATGGCTGCCAATTTCTGGACCTCCTCGCACTTCAAACAGCTTTTTGACCAAGAAGAAGTGGATGTCGTGCACCCACTTGACAAAGAAAAGGGCATAACTCTTGAAGATTTCAAGCTCATTAAGATGCATATGCTCATTCCTATATGCAAATTGGCTCAATCTGTTAAAGTGAGGCAAAGGGTTGTTGCTACTGCAGTTACATATATGAGGCGTTTGTATACCAGAAGGAGTATGTCAGAATATGATCCACGTCTTGTAGGCCCAACTTGCTTGTATTTGGCATCAAAAGCAGAGGAGAGCACAGTGCAAGCCAGACTTCTTGTATATTACATCAAAAAAATATATTCTGATGACAAGCATAGATATGAGATCAAAGACATACTTGAGATGGAAATGAAG…	MAANFWTSSHFKQLFDQEEVDVVHPLDKEKGITLEDFKLIKMHMLIPICKLAQSVKVRQRVVATAVTYMRRLYTRRSMSEYDPRLVGPTCLYLASKAEESTVQARLLVYYIKKIYSDDKHRYEIKDILEMEMKILEALNYYLVVFHPYRSLPQFLQDAGMNDIGMTQLTWGLVNDTYKMDLILIHPPHLIALACIYTASVYREKDKTAWFEELRVDMNVVKNIAMEILDFYESHRLITDERVAAAFNKLKP
PoalbCYCD1;1	Poalb08G012860.1	ATGTCCTACACTGATTGCTTATCAGACCTTCTCTGCGGCGAGGACTCCTCCGATGTATTCTCCGGCGAGTCGCCGGAATGCTCGTCGGACCTTGAATCGCACGACTTTGTAGAAGAATCATCCATTGCTGGTTTCATTGAAGATGAAAGGAACTTCGTGCCTGGTTACGATTATTTTTCTCGGTTTCAATCTCAGTCTCTCGATGCTTCCGCTCGAGAACAATCTGTTGCATGGATTCTCAAGGTTTTTTAAAAAATCTCTACCTTTTTCTGATATTTTACTGTATCATGTTTAAAAAACTATTTCAAAGAGATCTGTGCCGTCGAGCTGATCATTTCAGAGAAACTAGCCATTTATCAGCCGTTGGATGAACTTGTTTTCAAAGATGGATTTGCGGCG…	ATGTCCTACACTGATTGCTTATCAGACCTTCTCTGCGGCGAGGACTCCTCCGATGTATTCTCCGGCGAGTCGCCGGAATGCTCGTCGGACCTTGAATCGCACGACTTTGTAGAAGAATCATCCATTGCTGGTTTCATTGAAGATGAAAGGAACTTCGTGCCTGGTTACGATTATTTTTCTCGGTTTCAATCTCAGTCTCTCGATGCTTCCGCTCGAGAACAATCTGTTGCATGGATTCTCAAGGTGCAAGCATGCTATGGATTCCAGCCATTAACGGCGTATCTCGCTGTCAATTACTTGGATCGGTTCCTGTATTCTCGCCGATTACCGCAAACCGACGGGTGGCCATTGCAACTCTTATCTGTTGCTTGCTTATCATTGGCTGCTAAAATGGAGGAA…	MSYTDCLSDLLCGEDSSDVFSGESPECSSDLESHDFVEESSIAGFIEDERNFVPGYDYFSRFQSQSLDASAREQSVAWILKVQACYGFQPLTAYLAVNYLDRFLYSRRLPQTDGWPLQLLSVACLSLAAKMEEPLVPSLLDLQVEGAKYIFEPRTIRRMELLVLGVLDWRLRSITPFSFTGFFACKLDPAGAYTGFLISRATEIILSNIKEASFLEYRPSSIAAAAILCAANDIPNLSLVNPEHAESWCDGLSKDKIISCYRLMQDLVLDDSRRKSTKVLLPRLRVTIRARMRSSGSDSSSSSSSSSYKKRKLNNCLWVDDDKGNSDEGDGGALGIKLRGKGGKEISKWFAKGGVEADLFLSGRHYCLLQRDVCISFDGMPWHGNNMTPKMTSDTC
PoalbCYCD1;2	Poalb10G008040.1	ATGTCTTATTCGGATTGCTTATCAGACCTTCTCTGCGGCGAGGAATCCTCCGATATATTCTCCGGCGAGTCGCCGGGATGCTCGACGGACCTCGAATCTCACGACTTTGTAGAAGAATCATCCATTGCTAGTTTCATAGAAGATGAAAGGAACTTCGTGCCTGGTTTCGATTACTTGTCTCGGTTTCAATCTCAATCTCTCGATGCTTCCGCACGAGAAGAATCTGTTGCATGGATTCTCAAGGTGAAAAAAAAAAACTCTAGATTTTTATGATATTTTATTACCATAATGACACCATATCCTATTTACCAACTGCTTTAAAGAGATCTGTGCCGTCGAGCTCATCATTTCGAGTAACTAGTCATTTATCAACCGTTAGATGAACTGATTTAAATGATG…	ATGTCTTATTCGGATTGCTTATCAGACCTTCTCTGCGGCGAGGAATCCTCCGATATATTCTCCGGCGAGTCGCCGGGATGCTCGACGGACCTCGAATCTCACGACTTTGTAGAAGAATCATCCATTGCTAGTTTCATAGAAGATGAAAGGAACTTCGTGCCTGGTTTCGATTACTTGTCTCGGTTTCAATCTCAATCTCTCGATGCTTCCGCACGAGAAGAATCTGTTGCATGGATTCTCAAGGTGCAAGCATACCATGGATTCCAGCCATTAACGGCGTATCTCTCCGTCAACTATTTGGATCGCTTCCTCTATTCTCGCCGATTACCGCAAACAGACGGGTGGCCATGGCAACTCTTATCTGCTGCTTGCTTATCACTAGCTGCTAAAATGGAGGAA…	MSYSDCLSDLLCGEESSDIFSGESPGCSTDLESHDFVEESSIASFIEDERNFVPGFDYLSRFQSQSLDASAREESVAWILKVQAYHGFQPLTAYLSVNYLDRFLYSRRLPQTDGWPWQLLSAACLSLAAKMEEPLVPSLLDLQVEGAKYIFEPRTIRRMELLVLSVLDWRLRSITPFSFTGFFACKLDPTGAYIGFLISRATEIILSNIKEASFLEYWPSSIAAAAILCAANDIPNLPLFNPEHAESWCDGLSKDKIISCYRLMQDHVLDNNRRNSTKVLLPQLRVTVRARTRSSGSDSSSSSSTSSYKRRKLNNCFWVHDDKGNSE
PoalbCYCD1;3	Poalb01G025740.1	ATGCCCTTGTCGGATTATCTCCATCGTTGCCGTCACCGCTCCATTGACATCACGGCTCGCCAAGATTCCATCAACTGGATCCTCAAGGTACCTACAGGTGTATAGATACGTAGGTGTCTACACGTGTGTATGTATTGATGTGGTGGTGATATCTATTGCTTTGGCAATGCAGGTGTATGCACACTACGAGTTCAGGCCATTAACGGCGTTACTCTCCGTCAATTACTTCGACCGTTTTCTTTCCTCTTATTCTCTTCCGGTAAATAAATAATAGATCACCCTCCCTTCTTTTTTGCCCTTTTCCTGCTAAACTCCATTCTCGCCCGAGAAAATATCGGTTTTTCCAGGAACGTTCCATATTTATCTTCAAAATATCCCATTCAACTTTCCCTTTAAAAT…	ATGCCCTTGTCGGATTATCTCCATCGTTGCCGTCACCGCTCCATTGACATCACGGCTCGCCAAGATTCCATCAACTGGATCCTCAAGGTGTATGCACACTACGAGTTCAGGCCATTAACGGCGTTACTCTCCGTCAATTACTTCGACCGTTTTCTTTCCTCTTATTCTCTTCCGGAAAATGGGTGGCCGTTTCAGCTACTATCAGTGGCATGCTTGTCTTTAGCAGCGAAAATGGAAGAACCTGACGTGCCATTGTTATTAGACCTTCAAATACTTGAACCTGGATTCATATTTGAGCCCAAAAACATTCAAAAAATGGAGCTTCGGGTCATGGCCAATCTCAATTGGAGATTACGATCAATCACTCCATTCGATTATCTTGATTACTTCATTTCAAAG…	MPLSDYLHRCRHRSIDITARQDSINWILKVYAHYEFRPLTALLSVNYFDRFLSSYSLPENGWPFQLLSVACLSLAAKMEEPDVPLLLDLQILEPGFIFEPKNIQKMELRVMANLNWRLRSITPFDYLDYFISKLPSCSSTKPGNFNRVLKNSSDLILNTIRVIDFLGFAPSTVAAAAVISAAGKNFDTIPLKAGVGQFFHERVNREMVRSCHQLIEEYLIDTCPTARLKDLSDDALVDPASPAGVLDAATACGSCSTRSENPISASSQAPETEPIIKRLRSTAPDVQEP
PoalbCYCD1;4	Poalb09G007780.1	ATGTCTCACCCTCACTCTCCAGACCACTGTGCTTCTGCAGTTAACAGCCTGTACTGTGGTGAAGATGCCAGTGAGGTGGTCCAGCAGGATGCTGACACGTGGATCTCTAGCTACCATCAATCCCCATCGCCGTCCACCATCCCTTCTCCGCCATCTGATAAGAATACAATCACCAAACTCATTGACTCTGAATCTCAGTTCATGCCTTTCCCTGACTATCTCCATCGTTGCCGTCACCGTTCCATTGACACCACGGCTCGCCAAGACTCCATCAACTGGATCCTCAAGGTACCCATACGTATAGATACGTATAAGTTAACTTTATTCGTAGGTGTCGTCTACCCGTTTGAATGTATTGATGTGGTGGTGATATTCATTGCTTGGAAATGCAGGTGCATG…	ATGTCTCACCCTCACTCTCCAGACCACTGTGCTTCTGCAGTTAACAGCCTGTACTGTGGTGAAGATGCCAGTGAGGTGGTCCAGCAGGATGCTGACACGTGGATCTCTAGCTACCATCAATCCCCATCGCCGTCCACCATCCCTTCTCCGCCATCTGATAAGAATACAATCACCAAACTCATTGACTCTGAATCTCAGTTCATGCCTTTCCCTGACTATCTCCATCGTTGCCGTCACCGTTCCATTGACACCACGGCTCGCCAAGACTCCATCAACTGGATCCTCAAGGTGCATGCCCATTATGCCTTCAGGCCATTAACGGCGTTACTCTCTGTTAATTACTTCGACCGTTTTCTTTCATCCTATTCTCTTCCGGAAAATGGGTGGCCGTATCAGATA…	MSHPHSPDHCASAVNSLYCGEDASEVVQQDADTWISSYHQSPSPSTIPSPPSDKNTITKLIDSESQFMPFPDYLHRCRHRSIDTTARQDSINWILKVHAHYAFRPLTALLSVNYFDRFLSSYSLPENGWPYQILSVACLSLAAKMEEPDVPLLLDLQVLEPGFIFEPKNIQKMELRVMAYLNWRLRSVTPFDYLDYFISKLPSCSSTNPDNFSRLLKDSSDLILNTTRVIDFLGFTPSTVAAAAAISAAGKSYDTIPWEAGDGQFFHERVNKEMVRSCHQLMEEYLIDTCPLSRHKVLSAEASVEPASPVGVLDAAAACGSCDTRSENPISASSQAPETEPIIKRLRSSASDVQEP
PoalbCYCD1;5	Poalb07G002700.1	ATGTCTGTCGCGGCAGATGTTTCCACTCCTTCTGTTAGCTTGTACTGCAATGAAACAGCTGGTGATGCACTTTGTTCCAATAATGCTGATGGCGTTAGTGAAATCAACTCTGCATATTTTCCAGTTGATATCGACGAGAGCTATATCGATAACATCCTGGTTTCCGAGCTTCATCAAATGCCAGAAACTGAGCTAATTACTCGATTTCCTGGCATTCCAGAATCTGGTTCTGCTCATCAAGAAACGCTGAATTGGATGTTGAAGGTTGATGCTAGTGTTTCAATCCTGCTCCCTTTTGTATTTCTTCTTCTTCTTCTTCCTTGCTAAGTAGACTCTTTCTGCTTTGCAGGTGCATGCTCACTACCGGTTTAGGCCCGAGACAGCTTATCTCTCTGCTAA…	ATGTCTGTCGCGGCAGATGTTTCCACTCCTTCTGTTAGCTTGTACTGCAATGAAACAGCTGGTGATGCACTTTGTTCCAATAATGCTGATGGCGTTAGTGAAATCAACTCTGCATATTTTCCAGTTGATATCGACGAGAGCTATATCGATAACATCCTGGTTTCCGAGCTTCATCAAATGCCAGAAACTGAGCTAATTACTCGATTTCCTGGCATTCCAGAATCTGGTTCTGCTCATCAAGAAACGCTGAATTGGATGTTGAAGGTGCATGCTCACTACCGGTTTAGGCCCGAGACAGCTTATCTCTCTGCTAACTATTTTCATTGTTTCATGTTATCTCATGCTTTGCAGAAAGGTAAAGGATGGCCCCTGCAGCTATTAGCAGTAGCCTGCCTATCT…	MSVAADVSTPSVSLYCNETAGDALCSNNADGVSEINSAYFPVDIDESYIDNILVSELHQMPETELITRFPGIPESGSAHQETLNWMLKVHAHYRFRPETAYLSANYFHCFMLSHALQKGKGWPLQLLAVACLSVAAKLEETRVPSLLDIQTLEPRFLFKPSTVQRMELLVMSSLKWRLHIITPFSFLHYFIAKLSNLSSRSKNLILARSSDLIISTCRVMNILAYTPSTIAAAAVLWVTDQSIGCPKLECFHDRINKEMVKGCYNLIKQNTPQLSRGKALDATMPGKCLAKKCWRKDFKSGQDMSPSKC
PoalbCYCD1;6	Poalb14G000880.1	ATGTCTGTCTCGACAGATGTTTCCAGTACTCCTATTAACTTGTACTGCAACGAAACACCTGGTGTTGCACTTTGCTCCAGTGATGATGATGACGTTAGTGAAACCAGTAGCCTTTCATCTACAGATTTCCCAGTTGATATCGATGAGAGCTACATTAATAATATCCTCCTTTCTGAGCTTCATCAAATGCCAGCAACCGAGCTAATAACTCGATTTCTAGAGATTTCACAAGTTGGTTCAGCTCACCAAGATGCACTGAATTGGATGTTAAAGGTTGATGCTAGTCTTTTGAATCCACTCCCCTGTGCAATTCTCCTTTCTTTCTTGCTAATTAAATATCATTTCTGCTTTGCAGGCGCATGCTTCCTACCGGTTTAAGCCTGAAACAGCCTATCTCTC…	ATGTCTGTCTCGACAGATGTTTCCAGTACTCCTATTAACTTGTACTGCAACGAAACACCTGGTGTTGCACTTTGCTCCAGTGATGATGATGACGTTAGTGAAACCAGTAGCCTTTCATCTACAGATTTCCCAGTTGATATCGATGAGAGCTACATTAATAATATCCTCCTTTCTGAGCTTCATCAAATGCCAGCAACCGAGCTAATAACTCGATTTCTAGAGATTTCACAAGTTGGTTCAGCTCACCAAGATGCACTGAATTGGATGTTAAAGGCGCATGCTTCCTACCGGTTTAAGCCTGAAACAGCCTATCTCTCTGTCAGCTATTTTCATTGCTTCATACTATCACGTCCATTGCAGCAAGGTAAAGGATGGCCCCTGCAGCTATTAGCAGTAGCA…	MSVSTDVSSTPINLYCNETPGVALCSSDDDDVSETSSLSSTDFPVDIDESYINNILLSELHQMPATELITRFLEISQVGSAHQDALNWMLKAHASYRFKPETAYLSVSYFHCFILSRPLQQGKGWPLQLLAVACLSLAAKMEETRVPSLLDIQLLEPRFLFKPSTVQRMELLVMSCLKWRLHIITPFSFLHYFVAKLPHLSPRSKNFILTHSSDLIISTCRVIKILAYTPSTIAAAAVLWVANQTIDGPKLACFHSRMDKEMVRGCYNLIRQSTPQRCRGEVLDAAMPGNCHAKRCCRKGFKSSQDMSPNKC
PoalbCYCD2;1	Poalb11G013150.1	ATGGCACCAAGTTTTGATTGTGCAGTTTCAAACCTTCTATGCGCGGAAGATAATAATAGCATCTTCGATGATAACGATCACTATGATGCTACCGTGGAGGAGTTTGTGGCCACGTGGCATCATGGGAATCATCAAATCTGTAATCAAAACAGTGGTGGAGATGGCGGGTGGTTGCCGTTGCAGAGTGATGAGTGTTTGGTTTTGATGGTTGAAAAGGAGTGTCAGCATTTGCCTAATGGTGATTACTTGAAGAGACTGAGAAATGGGGACCTGGACATGGGTGCTAGAAAAGAGGCTGTTGATTGGATTGCAAAGGCGGGTTCTTTTCTATTTTCTTTATTTTTTCACCATAGTTTGATGTTCAAAAATGGCGATTATATGGGATTGTTTATATTTTTC…	ATGGCACCAAGTTTTGATTGTGCAGTTTCAAACCTTCTATGCGCGGAAGATAATAATAGCATCTTCGATGATAACGATCACTATGATGCTACCGTGGAGGAGTTTGTGGCCACGTGGCATCATGGGAATCATCAAATCTGTAATCAAAACAGTGGTGGAGATGGCGGGTGGTTGCCGTTGCAGAGTGATGAGTGTTTGGTTTTGATGGTTGAAAAGGAGTGTCAGCATTTGCCTAATGGTGATTACTTGAAGAGACTGAGAAATGGGGACCTGGACATGGGTGCTAGAAAAGAGGCTGTTGATTGGATTGCAAAGGCGGGTTCTTTTCTATTTTCTTTATTTTTTCACCATAGTTTGATGTTCAAAAATGGCGATTATATGGGATTGTTTATATTTTTC…	MAPSFDCAVSNLLCAEDNNSIFDDNDHYDATVEEFVATWHHGNHQICNQNSGGDGGWLPLQSDECLVLMVEKECQHLPNGDYLKRLRNGDLDMGARKEAVDWIAKAGSFLFSLFFHHSLMFKNGDYMGLFIFFLTGFQNMRFGYPKGDFFSPYSVYDFLSFSDWIFCVLFYYLDSSIVLLLMINTNGLVAQQVHAHFGFGPLCAYLSINYLDRFLSAYELPKGKAWMMQLLAVACLSLAAKMEETEVPLSIDLQVGESRFVFEARTIQRMELLVLSTLSWRMQAITPFSFIDYFLSKINNDQTPPPKSLILQSIHLILSTIRGIYFLEFRPSEIAAAVAIAVVGETKTVDAEQAISVLTQPVQKESVLKCLQLINDLSLFGGSVKGTSASLLSVPQSPI…
PoalbCYCD2;2	Poalb05G012710.1	ATGGCACCAAGTTTTGATTGTACAGTTTCAAGCCTTCTATGTGCTGAAGATAATAATAGTATTTTTGATGATAACGATCGCTACGATGCTACCGTGGAGGAGTTTGAGGCCACGTGGCATCACGGGAATCATCAAATCCAGAATCAAAATAGTGGTTGGTGGTTGCCAATGCAGAGTGAAGAGTGTTTGGTTTTGATGGTTGAAAAGGAGTGTCAGCATTTGCCTAGTGGTGATTACTTGAAGAGACTGAGAAATGGGGACTTGGACTTGGGGGCTAGAAAAGAGGCTGTTGATTGGATTGCAAAGGTTGGTTCTTTTCTCTTTCTTTTTATTTTTTCGCTGCAGTTTGATGTTATATTAGATGTTCTTAAATGATGATTTTGCTTGATTGGTTTCTCG…	ATGGCACCAAGTTTTGATTGTACAGTTTCAAGCCTTCTATGTGCTGAAGATAATAATAGTATTTTTGATGATAACGATCGCTACGATGCTACCGTGGAGGAGTTTGAGGCCACGTGGCATCACGGGAATCATCAAATCCAGAATCAAAATAGTGGTTGGTGGTTGCCAATGCAGAGTGAAGAGTGTTTGGTTTTGATGGTTGAAAAGGAGTGTCAGCATTTGCCTAGTGGTGATTACTTGAAGAGACTGAGAAATGGGGACTTGGACTTGGGGGCTAGAAAAGAGGCTGTTGATTGGATTGCAAAGGTTCATGCCCACTTTGGTTTTGGACCGCTTTCGTATTTATCGGTAAACTACTTGGATAGGTTTCTGTCTGCCTATGAATTACCTAAGGGTAAC…	MAPSFDCTVSSLLCAEDNNSIFDDNDRYDATVEEFEATWHHGNHQIQNQNSGWWLPMQSEECLVLMVEKECQHLPSGDYLKRLRNGDLDLGARKEAVDWIAKVHAHFGFGPLSYLSVNYLDRFLSAYELPKGNAWMMQLLGVACLSLAAKMEETEVPLSLDLQVGESSFVFEERTIQRMELLVLSTLDWRMHAITPFTFIDYKINNDQTPPRSFILQSIHLILSTIKGIYFMEFRPSEIAAAVSIAVVGETKTVDVEQAISVLAQPVQKERVLKCFQLIHDLSLVGESVKGPSASLLSAPQSPIGVLDAAACLSYNSDVGPCANSSHNTPDAKRRKPAKPCEV
PoalbCYCD3;1	Poalb09G008730.1	ATGGCAATACCTAAACAACAAGAACTAGGACAAGATGAACTAAGCACACAGCAAGAACAGAACACTTCATTCTTGCTAGATGCACTCTATTGTGAAGAGGGGAAATGGGAAGATGATTCAGAAGAAGAGGTTTTGCAAGAGAGTCCTTCAGTGAACAACCCCTCTGGCGATCTGTTTTCGATTTCATTGCTTGAACAAGATTTGTTCTGGGAAGATGAGGAGCTTCTCTCACTCTTCTCTAAAGAACAAGAACAGCAAGCTTCTGTTAGTGTCAACAATGTGGCAAGCGATCCTTTTCTTTCCAGGGCTCGTCAAGAAGCTGTGGAGTGGATGCTTAAGGTCATTGCTCATCATGGATTTTCAGCTCTCACATCAATCTTGGCTATCAATTATCTAGAT…	ATGGCAATACCTAAACAACAAGAACTAGGACAAGATGAACTAAGCACACAGCAAGAACAGAACACTTCATTCTTGCTAGATGCACTCTATTGTGAAGAGGGGAAATGGGAAGATGATTCAGAAGAAGAGGTTTTGCAAGAGAGTCCTTCAGTGAACAACCCCTCTGGCGATCTGTTTTCGATTTCATTGCTTGAACAAGATTTGTTCTGGGAAGATGAGGAGCTTCTCTCACTCTTCTCTAAAGAACAAGAACAGCAAGCTTCTGTTAGTGTCAACAATGTGGCAAGCGATCCTTTTCTTTCCAGGGCTCGTCAAGAAGCTGTGGAGTGGATGCTTAAGGTCATTGCTCATCATGGATTTTCAGCTCTCACATCAATCTTGGCTATCAATTATCTAGAT…	MAIPKQQELGQDELSTQQEQNTSFLLDALYCEEGKWEDDSEEEVLQESPSVNNPSGDLFSISLLEQDLFWEDEELLSLFSKEQEQQASVSVNNVASDPFLSRARQEAVEWMLKVIAHHGFSALTSILAINYLDRFLVSPCYQRDNRPWMIQLVAVTCLSLAAKVEETHVPLLLDLQVEDTKYLFEAKTIQRMELLVLSTLKWKMHPVTPLSFLDHIIRRLGLKTNVHWEFLRRCEHLLLYVVSDSRSGCYLPSVLATATMMHVIDQVETFNPIDYQTQLLDVLKITKEKVNGCYGLILELSRTRAIANNKPKKRKFEPMPLQGSSVSSSLETLFKKSRTQDQWVFVDIIGSPR
PoalbCYCD3;2	Poalb01G026650.1	ATGGCGATACCAAAACAACAGGAACTAGAACAAAATGAACTAAACTCACAACAAGAGCAAAACGCTTCATTCCTGCTAGATGCACTCTACTGTGAAGAGGGGAGATGGGAAGATGAATCAGAAGAAGAGGTTTTGCAAGAGAGTACTTTTGTGAATGATCTTTTTCCACTTTCATTGCTTGAACAAGATTTGTTCTGGGAAGATGAGGAACTTCTCTCACTCTTCTCTAAAGAACAAGAACAGCAAGCTTCTGTTAGTGTCAACATTGTAGCAGACGATCCTTTTCTTTCCAGAGCTCGTCAAGAAGCCGTGGAGTGGATGCTTAAGGTCATTGCTCATTATGGATTTTCAGCTCTCACATCAATCTTGGCTTTCAATTATCTTGATAGGTTTCTTTCT…	ATGGCGATACCAAAACAACAGGAACTAGAACAAAATGAACTAAACTCACAACAAGAGCAAAACGCTTCATTCCTGCTAGATGCACTCTACTGTGAAGAGGGGAGATGGGAAGATGAATCAGAAGAAGAGGTTTTGCAAGAGAGTACTTTTGTGAATGATCTTTTTCCACTTTCATTGCTTGAACAAGATTTGTTCTGGGAAGATGAGGAACTTCTCTCACTCTTCTCTAAAGAACAAGAACAGCAAGCTTCTGTTAGTGTCAACATTGTAGCAGACGATCCTTTTCTTTCCAGAGCTCGTCAAGAAGCCGTGGAGTGGATGCTTAAGGTCATTGCTCATTATGGATTTTCAGCTCTCACATCAATCTTGGCTTTCAATTATCTTGATAGGTTTCTTTCT…	MAIPKQQELEQNELNSQQEQNASFLLDALYCEEGRWEDESEEEVLQESTFVNDLFPLSLLEQDLFWEDEELLSLFSKEQEQQASVSVNIVADDPFLSRARQEAVEWMLKVIAHYGFSALTSILAFNYLDRFLSGPCYQRDSRPWMIQLVAVTCLSLAAKVEETHVPFLLDLQVEDTKYVFEAKTIQRMELLVLSTLKWKMHPVTPLSFLDHIIRRLGLKTHVHWEFLRRCEHLLLSVVSDSRSVSYLPSVLATATMMHVIDQVETFNPINYQNQLLEVLKITKEKVNGCYGLILELSRNRTTAVDKSQKRKFEPMPSSPSGVIGAVFSSDSSNDSWAVQGSSVSSSPEPLFKKSRTQDKWVFADIGP
PoalbCYCD3;3	Poalb05G011570.1	ATGTCTTTCTTACAAGAACAAGAGACTCATAATCAAAGCCCAGCATTGGCTCTTGACGGGCTTTATTGTGAAGAGGATGGATTTGGAGAGGATTATTCTTGTGGTTTGGATGATGAAACTAGCCAGGTTTATGATCAAAATGTGAAAAAGGAGCAAAATTTATCTTCTGTTTTGCTTGAGCAAGACTTGTTTTGGGAAGATAACGAGTTACTGTCTTTAATCTCCAAAGAGAAAGAGACCCATGTTGTTTTTGATAGTGTAGGATCTAGAGATGGATCTTTAATGGTGGTTCGTAGAGAGGCAGTTGAGTGGTTTTTGAGGGTAAAGGCACATTATGGGTTCAGTGCTTTGACTGGTGTTCTTGCTGTGAACTACTTTGATAGGTTCATTTCAAGTTCA…	ATGTCTTTCTTACAAGAACAAGAGACTCATAATCAAAGCCCAGCATTGGCTCTTGACGGGCTTTATTGTGAAGAGGATGGATTTGGAGAGGATTATTCTTGTGGTTTGGATGATGAAACTAGCCAGGTTTATGATCAAAATGTGAAAAAGGAGCAAAATTTATCTTCTGTTTTGCTTGAGCAAGACTTGTTTTGGGAAGATAACGAGTTACTGTCTTTAATCTCCAAAGAGAAAGAGACCCATGTTGTTTTTGATAGTGTAGGATCTAGAGATGGATCTTTAATGGTGGTTCGTAGAGAGGCAGTTGAGTGGTTTTTGAGGGTAAAGGCACATTATGGGTTCAGTGCTTTGACTGGTGTTCTTGCTGTGAACTACTTTGATAGGTTCATTTCAAGTTCA…	MSFLQEQETHNQSPALALDGLYCEEDGFGEDYSCGLDDETSQVYDQNVKKEQNLSSVLLEQDLFWEDNELLSLISKEKETHVVFDSVGSRDGSLMVVRREAVEWFLRVKAHYGFSALTGVLAVNYFDRFISSSRFRRDKPWMGQLAAVACLSLAAKVEETQVPLLLDLQVEDAEYVFEAKTIKRMELWVLSTLHWRMNPVTSISFFDHIIRRLGLKTHMHWEFLWRCERLLLSVISDSRFMSYLPSILATATMLHVIKEVEPRYQLQYQTQLMAVLKTNEDEVNECYRLILEQPGSQNQRHKRKYLSTPSSPNGVIDASFSSENSNDSWAVASSISSSSSVPQFKRSRAQVQQMRLPSLNRMCVDVLSSPH
PoalbCYCD3;4	Poalb02G006620.1	ATGAAGATGGCATCGAGGTATAATCCAGAAATAAGTGAGCAACAACAATATCAGCAAAACCCTACATTTCTTTATGATGGTCTTTATTGTTCCGAAGAGAATTGGGAGAAAGAAGTTAGAGAAGACTATTTTCAAGATGAAGTGAAAGGAGAGAGTTTTTATAGTATTGATAACAATAAACGAAACACTTTTCCAGTCTTCGTACAGCAGGACTTAAGCTGGGAAGAGGAGGAACTTTCCTCTTTGTTTGCCAAGGAGGAGCAAAATCAGCTGTACAAAATTTTAGAAATCAACCCATCTTTAGCCACGGCTCGCTGTGAGGTTGTAGAGTGGATTCTAAAGGTCAATGTACACTACTCGTTCTCTGCTGTAACTGCAATCTTGGCCGTGAACTATCTT…	ATGAAGATGGCATCGAGGTATAATCCAGAAATAAGTGAGCAACAACAATATCAGCAAAACCCTACATTTCTTTATGATGGTCTTTATTGTTCCGAAGAGAATTGGGAGAAAGAAGTTAGAGAAGACTATTTTCAAGATGAAGTGAAAGGAGAGAGTTTTTATAGTATTGATAACAATAAACGAAACACTTTTCCAGTCTTCGTACAGCAGGACTTAAGCTGGGAAGAGGAGGAACTTTCCTCTTTGTTTGCCAAGGAGGAGCAAAATCAGCTGTACAAAATTTTAGAAATCAACCCATCTTTAGCCACGGCTCGCTGTGAGGTTGTAGAGTGGATTCTAAAGGTCAATGTACACTACTCGTTCTCTGCTGTAACTGCAATCTTGGCCGTGAACTATCTT…	MKMASRYNPEISEQQQYQQNPTFLYDGLYCSEENWEKEVREDYFQDEVKGESFYSIDNNKRNTFPVFVQQDLSWEEEELSSLFAKEEQNQLYKILEINPSLATARCEVVEWILKVNVHYSFSAVTAILAVNYLDRFLLSVHLEKDKPWMAQLAAVACLSLAAKVEETQVPLLLDFQVEESKYVFEAKTIQRMEILVLSTLKWKMNPITPISFIDYITRRLGLKDYLCLEFLKRCERILLSVVPDSRSMLYVPSVMATAAMLYIIDGVEPSLAAEYQSQLLGILGIDKDKVEDCSKLVMELAPGDHFKFSSKRKYSSIPGSPNGVIDVSFSSDSSNYSWSVVSSVSSSPEPLSKKTRALQSLNDATTDFLSLPR
PoalbCYCD3;5	Poalb14G002050.1	ATGGCATCAATGTATAACCCAGAAACGAGTGCGGTACAAGACCAACAACAATATCAACAAAACCCTACATTGCTTTATGATGCTCTCTATTGTTCCGAAGAGAATTGGGTGGAAGAAGTTAGAGAGGACTGGTTTCAAGATGAACTAGAAGGAGAGAGTTATTGCAGCAACAATAGCAATAAACTAAACACTTTTCCAATATTGCTAGAACAGGACTTAAGCTGGGAAGATGAGGAGCTTTCCTCTTTGTTTGCCAAGGAGGAGCAAAATCAGCTGTGCAAAGACTTAGAAACAAACCCGTCTTTGGCTAGGGCTCGCTGTGAGGCTGTAGAGTGGATTCTAAAGGTCAATGAACACTACTCTTTCACCGCTCTAACTGCAGTTTTGGCAGTGAACTAT…	ATGGCATCAATGTATAACCCAGAAACGAGTGCGGTACAAGACCAACAACAATATCAACAAAACCCTACATTGCTTTATGATGCTCTCTATTGTTCCGAAGAGAATTGGGTGGAAGAAGTTAGAGAGGACTGGTTTCAAGATGAACTAGAAGGAGAGAGTTATTGCAGCAACAATAGCAATAAACTAAACACTTTTCCAATATTGCTAGAACAGGACTTAAGCTGGGAAGATGAGGAGCTTTCCTCTTTGTTTGCCAAGGAGGAGCAAAATCAGCTGTGCAAAGACTTAGAAACAAACCCGTCTTTGGCTAGGGCTCGCTGTGAGGCTGTAGAGTGGATTCTAAAGGTCAATGAACACTACTCTTTCACCGCTCTAACTGCAGTTTTGGCAGTGAACTAT…	MASMYNPETSAVQDQQQYQQNPTLLYDALYCSEENWVEEVREDWFQDELEGESYCSNNSNKLNTFPILLEQDLSWEDEELSSLFAKEEQNQLCKDLETNPSLARARCEAVEWILKVNEHYSFTALTAVLAVNYLDRFLFSVHLQKEKPWMAQLAAVSCLSLAAKVEETQVPLLLDFQVEDSKYVFEAKTIQRMEILVLSTLKWKMNPVTPISFLDYITRRLGLEHYLCLEFLKRCERMVLSILADSRSMPYVPSVMAAATMLYVIDNIEPSLAAEYQSQLLSILGIDKDKVEDCSKFLMEFALREHFKLLSNKRKFCSLPGSPSGVVDVSFSSDSSNDAWSVASSVSSSPKPLSKKSRALQSLNNATTSDFSQHSSLVP
PoalbCYCD5;1	Poalb07G007090.1	ATGGGAGACTTCGACAGCTCTCTCTCTCTGTCAAGTCTCTTGTGTCATGAGAATGAAAGTTGTTTTTTCAACGACAGTATTAGTGATCACAACCACATCAAACATGACCGATCTTGCTTCGCTTTAGAAACTGAAGTTGATGTTGAATATGTGGAGAAGTTGGTGGAGCGGGAGACCATTACTTTTGGATACAGATGTCATGCGTCTTTTGACGATTGCTTGATCACTAGCCATAATTGGTTAAAATTTGCTCGCTTAGATGCCATTGAATGGATTCTTAATGTAATTCGTTTTCTCATTCTTCGATTTCTCCTTTTCAGATTCTCTGTTTTGTTTCTGTTTCTAAAAGTTCGTGTTGTGCTCTGTTTTCAGACGAGAGCAATCTGCGGTTTTCGATTT…	ATGGGAGACTTCGACAGCTCTCTCTCTCTGTCAAGTCTCTTGTGTCATGAGAATGAAAGTTGTTTTTTCAACGACAGTATTAGTGATCACAACCACATCAAACATGACCGATCTTGCTTCGCTTTAGAAACTGAAGTTGATGTTGAATATGTGGAGAAGTTGGTGGAGCGGGAGACCATTACTTTTGGATACAGATGTCATGCGTCTTTTGACGATTGCTTGATCACTAGCCATAATTGGTTAAAATTTGCTCGCTTAGATGCCATTGAATGGATTCTTAATACGAGAGCAATCTGCGGTTTTCGATTTCATACGGCTTATCTTTCTGTCACCTACTTCGACCGTTTTGTTTCAAAAAGATCTATTGACGAAGGGAAATTGTGGGCTATCCGGTTATTA…	MGDFDSSLSLSSLLCHENESCFFNDSISDHNHIKHDRSCFALETEVDVEYVEKLVERETITFGYRCHASFDDCLITSHNWLKFARLDAIEWILNTRAICGFRFHTAYLSVTYFDRFVSKRSIDEGKLWAIRLLSVACLSLAAKMEERKVPPLSEFPVEDFCFGNKVIQRMELLVLNTLEWRMNSITPFAYLHYFIHKTCGESTPKDTVSRAVELVVAMIKEIDLLDHRPSIIAAAAVLAASNRQLTRKELELKVDMISSWGSLENENVFSCYIAMQEIEMGKVKTPRLVFYPNSSAVHSGSFDVLENSSLVSGAEGAMCTYITCNPTNAWDAEVFQKAESH
PoalbCYCD5;2	Poalb14G001560.1	ATGGCAGACGAATCTTTATCTCCCGGTGATCTTTTTTGTTATGAAGATTTTCTTGGTGAATTGGCAGTAGCAGATGAAGATGATACATACATTGATATTACAAGGACTTATGTTGGTGACCCAGATACGGAAGATGAGTATCTGACGTTGTTGGCTAATCGAGAGCCTCATCAAGGTTTTAATGCTAATGAAACCTTGGTTCTTGATGCCTCGTTTAGAACTGCCCGCTTGGAAGCTATTACATGGATTCTCAGAGTTAGTGTCTCTTGATTTCTTTTCTTTCAAATTGTTATTCATGCTTGATCTTTAAGTTTTGTGAAGATTAAGACATTTCTGTTTTCTTTTGTTGGATTTTAATGCAGACAAGAAAAAACTTTGGTTTTCATTTTCATACCGCAT…	ATGGCAGACGAATCTTTATCTCCCGGTGATCTTTTTTGTTATGAAGATTTTCTTGGTGAATTGGCAGTAGCAGATGAAGATGATACATACATTGATATTACAAGGACTTATGTTGGTGACCCAGATACGGAAGATGAGTATCTGACGTTGTTGGCTAATCGAGAGCCTCATCAAGGTTTTAATGCTAATGAAACCTTGGTTCTTGATGCCTCGTTTAGAACTGCCCGCTTGGAAGCTATTACATGGATTCTCAGAACAAGAAAAAACTTTGGTTTTCATTTTCATACCGCATACTTGTCAATGATATATTTTGATCGGTTCCTTTCAAGTCGTTCCATTGATAGAAATTATACTAGGGTAGTTAGCTTGATATCCGTAGGCTGTATTTCTTTGGCCGCA…	MADESLSPGDLFCYEDFLGELAVADEDDTYIDITRTYVGDPDTEDEYLTLLANREPHQGFNANETLVLDASFRTARLEAITWILRTRKNFGFHFHTAYLSMIYFDRFLSSRSIDRNYTRVVSLISVGCISLAAKMEEVRVPSLPQLQTEGVTFESTNVERVELGILSTLQWRMSYATPFAFLRYFIIKFSRQDSPPRETVSRTVQSILALMRERHLMSHRPSVIAAAATLVALNNSLTRTTLETQMNSIAYPGFLNIEEVFRCYNLLQQLDVENLHTPRNVNSASRSNDIKRRRLQFDNDGPA
PoalbCYCD5;3	Poalb02G006300.1	ATGGCCGGCGAATCTTTATCTCCCAATGATCTTCTTTGCCAAGAAGATTTTCGTGCTGGATTGTCAGTGGCAGATGAAGATGATACATACATTGATCTTTCACGGACTTATGTTGGTGATCCAGATACGGAAGAAGAAGAGTATTTGGCGTTGTTGGCTAATCAAGAACCTCATCGTGGGTTCGATGCTAACGACACTTTGGTTACTGATAGCTGGTTTAGAAATGCTCGCCTGGAAGCTATTACTTGGATTCTCAGAGTTGGTGTTTCTTTCTTCATCCCCCTTTTTTTTCCCTTTCAAATTGTTATCAACACTTTCTTGTTCTGATTCGTTGTTTTGATGGAATGTTTTCTTGATGCAGACAAGAAAAACCTTTGGTTTTCATTTTCATACCGCTTA…	ATGGCCGGCGAATCTTTATCTCCCAATGATCTTCTTTGCCAAGAAGATTTTCGTGCTGGATTGTCAGTGGCAGATGAAGATGATACATACATTGATCTTTCACGGACTTATGTTGGTGATCCAGATACGGAAGAAGAAGAGTATTTGGCGTTGTTGGCTAATCAAGAACCTCATCGTGGGTTCGATGCTAACGACACTTTGGTTACTGATAGCTGGTTTAGAAATGCTCGCCTGGAAGCTATTACTTGGATTCTCAGAGTTGGTACAAGAAAAACCTTTGGTTTTCATTTTCATACCGCTTACTTGTCCATGATATATTTTGATCGGTTCATTTCAAGTCGTTCCATTGATAGAAGGTATTCTTGGGTAGTTAAATTGATATCAGTAGCATGTATTTCT…	MAGESLSPNDLLCQEDFRAGLSVADEDDTYIDLSRTYVGDPDTEEEEYLALLANQEPHRGFDANDTLVTDSWFRNARLEAITWILRVGTRKTFGFHFHTAYLSMIYFDRFISSRSIDRRYSWVVKLISVACISLASKMEEVQVPSSPEFQTDGVIFESKSVKRVELGILSTLQWRMNYTTPFAFLRYFIMRFSRQDSPPRETISRTVRYILALMKEIHLMSHRPSVIAAAASLVVINNSLTRTTLETQMNSVAYPGFLNIEDVFRCYNLLQQLDVENVRSTANVSSASRNSSINGIKRRRLTFDDPDKN
PoalbCYCD6;1	Poalb13G004410.1	ATGATCAGAGCTACAAACAGATCAATGGATTTCAATCTTGAAAATCCACTAGCGAATTCCCATGACTTTCACCTCGACACAATCTCTTCTGATCTCTTTCTCATTGAGTCTGAGCACATGCCTTCTAATAACTACTTGAACACCCTCAAGGAGATGGACTTCGATGGCTCTTTCAGAAGAGAAGCTATCTCTTCAGTCTTAAGGGTAGGTGTGCAAAATGTAAAGCACAGCCCCCTTCTTTGCGTTTCTAACTTTATATGTATATATATTTCTTGACCGGTTCTTCAACATACTATGTCTTGTGGTACTCTTCTCAGGTTTCTTGCAACTTCGATCCATCCTTGTCCTATCTTGCTGTTAATTACCTTGATAGGCTCTTATCAAGCCAAGGAATTCCCG…	ATGATCAGAGCTACAAACAGATCAATGGATTTCAATCTTGAAAATCCACTAGCGAATTCCCATGACTTTCACCTCGACACAATCTCTTCTGATCTCTTTCTCATTGAGTCTGAGCACATGCCTTCTAATAACTACTTGAACACCCTCAAGGAGATGGACTTCGATGGCTCTTTCAGAAGAGAAGCTATCTCTTCAGTCTTAAGGGTTTCTTGCAACTTCGATCCATCCTTGTCCTATCTTGCTGTTAATTACCTTGATAGGCTCTTATCAAGCCAAGGAATTCCCCAACCAAAGCCATGGCTCTTTAGGCTTCTTGCAGTTGCTTGTGTTTCTCTTGCAGCCAAAATGAAGGAGGCAGAATTCTATATTTCTGATATTCAGGGTGATGGTGGCTTTGTA…	MIRATNRSMDFNLENPLANSHDFHLDTISSDLFLIESEHMPSNNYLNTLKEMDFDGSFRREAISSVLRVSCNFDPSLSYLAVNYLDRLLSSQGIPQPKPWLFRLLAVACVSLAAKMKEAEFYISDIQGDGGFVFDSRTIQKMEVLILGALNWRMRSITPFSFISFFISLFKPKDPPLRQALKARASEIIFKAQNDINLLEFKPSLIAASALLYASHELFPMQFLCFRKAISNCSHVKKENLLQCYNAMQEIAMDGYRSQFDVVSSSETPANVLDQHFSSSETEKTNGTIETISTNSSNKIWAEKDIKRRKISAF
PoalbCYCD6;2	Poalb19G012360.1	ATGGATTTCAATCTTGAAAACCCATTAACGAATTCTCATGAGCTTCACTTTGACACAACCCCTTCTCTCTTCCTCATTGAATCTGACCACATGCCTTCAAAGAGCTACCTAAAGACCCTCAAAGAGATAGACTTTGATGTCTCTTTTAGAAGAGAAGCCATCTCTTCTGTCTTAAGGGTAAGTGGAGAAAATGCAAAACATAATAGTCTTCTTTGCATCAACTTTTTATGCATACATTTCTTGATCAGTTCTAACTTATTATTTATTGTGATCTTTTCAGGTTTCTTGCAACTTCGATCCGTCCTTGTCCTATCTTGCTGTTAATTACCTCGATCGGTTCTTATCGAGCCAAGGAATTCCTGTAAAGAATCAAAATCCTGTTTTATTTATCCACAAAAA…	ATGGATTTCAATCTTGAAAACCCATTAACGAATTCTCATGAGCTTCACTTTGACACAACCCCTTCTCTCTTCCTCATTGAATCTGACCACATGCCTTCAAAGAGCTACCTAAAGACCCTCAAAGAGATAGACTTTGATGTCTCTTTTAGAAGAGAAGCCATCTCTTCTGTCTTAAGGGTTTCTTGCAACTTCGATCCGTCCTTGTCCTATCTTGCTGTTAATTACCTCGATCGGTTCTTATCGAGCCAAGGAATTCCTCAATCAAAGCCATGGGTCTTTAAGCTTCTCGCAGTTGCTTGTGTCTCTCTAGCAGCCAAAATGAAGGAAGCAGAATTCCATGTCACTGATATTCAGGGTGATGGTGGTTTTGTATTTGACCCTCAAACAATACAAAAGATG…	MDFNLENPLTNSHELHFDTTPSLFLIESDHMPSKSYLKTLKEIDFDVSFRREAISSVLRVSCNFDPSLSYLAVNYLDRFLSSQGIPQSKPWVFKLLAVACVSLAAKMKEAEFHVTDIQGDGGFVFDPQTIQKMEVLILGALNWRMRSITPFSFISFFISLFKPKDPPLRQALKARACEIIFKAQNDINLLEFRPSLTAASALLYACHELFPMQFLCFRKAISICSYVNKENLLQCYNAMQETAMDGYKSQFDMVSSSDTPVNVLDRHFSSSESENTNGTVVMIPSNGSNKTWPEKDIKRRKISALFISLVHLSATLAATNNKDENERKDFEKKNGFIGEFAGGRFDVLKKFQSYRACRMNSLDATYYL
PoalbCYCD6;3	Poalb04G002590.1	ATGGAGTTTGATCTTGAGAACTCTTTGACAAGCTTGGAAGAACACCAATCTGATACAGTCCCAAATCTCTTTGCCTCTGAATCTGATCACATGCCTTCAAGAAATTTCCTACACTGCTTGAAAACCTCTGGTTTCTATGTCTCCTTTCGTCAAGAAGCCATTTCTCTCATTTTACAGGTAAAAACACAACACTAATGACTGTAACTTACTTTTATGGATCTTGTGTTTTGTGTTGTAATAATGTTGTCTTAGCTTTTGGCAGGCACAATATTCTTGCAACTATGACGCCTTCATACCTTACCTTGCTGTTAATTACATGGATCGATTCATTTCCAAACAAGAAATTCCGGTATGCAGTCGAGCTAGCTAAAATATACAAAATATCTTTTGCTGTTTTGT…	ATGGAGTTTGATCTTGAGAACTCTTTGACAAGCTTGGAAGAACACCAATCTGATACAGTCCCAAATCTCTTTGCCTCTGAATCTGATCACATGCCTTCAAGAAATTTCCTACACTGCTTGAAAACCTCTGGTTTCTATGTCTCCTTTCGTCAAGAAGCCATTTCTCTCATTTTACAGGCACAATATTCTTGCAACTATGACGCCTTCATACCTTACCTTGCTGTTAATTACATGGATCGATTCATTTCCAAACAAGAAATTCCGCAAGGGAAGCCATGGATTCTTAGACTTCTAGTAATCTCTTGCCTTTCTCTAGCTGCAAAGATGAAGAACGCCCACTTCTCAGTCTCTGATTTTCAGGGAGAGGAAGCTGGTTTCATCTTTGACACACAAACCATT…	MEFDLENSLTSLEEHQSDTVPNLFASESDHMPSRNFLHCLKTSGFYVSFRQEAISLILQAQYSCNYDAFIPYLAVNYMDRFISKQEIPQGKPWILRLLVISCLSLAAKMKNAHFSVSDFQGEEAGFIFDTQTINRMELLILDALNWRMRSITPFSFVHFFISVLELKDPSSSQPLKDRATEIIFKAQNEIKFLEFKPSIVAASALLVASNELLPLQFPLFKCSFSSCAFVNKEKLLSCFNAVQEMVEMEWYESMLDTMSCTRTPLSVLDRQCTRSESETTSTTSITNGSTVPEIKRRRLNGHSSK
PoalbCYCD6;4	Poalb11G010640.1	ATGGAGTTTGATCTTGAAAACCCTTTGACAAGCTTGAAAGAATACGTTTCTGATACAATCCCAGATCTCTTTGTCTCTGAATCTGATCACATGCCTTCAAGAAATTTCCTACACTGCTTGAAAACCTCTGACTTCTACGTTTCCTTTCGTGAAGAAGCCATTTCTCGCATTTTACAGGTGATAAACACAACACTAACTTATGTGTATAACCTCATTTGTTGATATTGGGTTTTGTGTTGTAATAATGTTGTCTTAGCTTTTGGCAGGCACAATATTCTTGCAACTATGACCTCTTCATTCCCTACCTTGCAGTAAACTACATGGATCGATTCATTTCCAGGCAAGAAATTCCGGTATGGAAACGAATTAAAATATAAAGTGTCTCTTGCTATTTTGCTC…	ATGGAGTTTGATCTTGAAAACCCTTTGACAAGCTTGAAAGAATACGTTTCTGATACAATCCCAGATCTCTTTGTCTCTGAATCTGATCACATGCCTTCAAGAAATTTCCTACACTGCTTGAAAACCTCTGACTTCTACGTTTCCTTTCGTGAAGAAGCCATTTCTCGCATTTTACAGGCACAATATTCTTGCAACTATGACCTCTTCATTCCCTACCTTGCAGTAAACTACATGGATCGATTCATTTCCAGGCAAGAAATTCCGCAAGGGAAGCCATGGATTCTTAGACTTCTCATAATCTCTTGCCTTTCTCTAGCTGCAAAGATGAAGAATAAACACTTCTCCATCTCCAATTCTCAGGAAGCGGAAGCTGGTTTCATCTTTGACACACAAACAATT…	MEFDLENPLTSLKEYVSDTIPDLFVSESDHMPSRNFLHCLKTSDFYVSFREEAISRILQAQYSCNYDLFIPYLAVNYMDRFISRQEIPQGKPWILRLLIISCLSLAAKMKNKHFSISNSQEAEAGFIFDTQTINRMELLVLDALNWRMRSITPFSFVHFFVSLFELKDPSSSQPLKDRATEIIFKAQNEIKFLEFKPSIIAASALLVASNERFPLQFPCFKSSIYSCEFVNEEKLLECFNALQEMVEMECSDIIGTLQLVHILASSMSPP
PoalbCYCD6;5	Poalb11G010610.1	ATGCCTTCAAGAAATCTACTAAACTTCTTGGAAACATGTGATCACTTCTACGTCTCCTTTCGTCAGGAAGCCATTTCCCTCATTTTACAGGTAAGTGCACAGTGCTAAAAGTTATTGCTCTTGTATTTAGTGTTGTAATGATGACTTTCTTTGTTTGTCAGGCACAATGTTCCTGCAACTGTGGCCCCTTTATACCCTACCTTGCAGTTAATTTCATGGATCGATTCATTTCCAGGATGGAAATTCCGGTATGAAAAAGAACATCAAAATGATTTGTATTTTGCTATTCTGTTAAAATTCTTGATATGTTAAATTCTGGTTCATATTGCTGGTTCTTGGAAGCAAGGAAAGCCATGGATTCTTAGACTTCTGGTAGTCTCTTGCCTTTCTCTAGCTGCA…	ATGCCTTCAAGAAATCTACTAAACTTCTTGGAAACATGTGATCACTTCTACGTCTCCTTTCGTCAGGAAGCCATTTCCCTCATTTTACAGGCACAATGTTCCTGCAACTGTGGCCCCTTTATACCCTACCTTGCAGTTAATTTCATGGATCGATTCATTTCCAGGATGGAAATTCCGCAAGGAAAGCCATGGATTCTTAGACTTCTGGTAGTCTCTTGCCTTTCTCTAGCTGCAAAGATGGAGGACACAGACTTCTCAATCTCTAATTTTCAGGGAGACGAAGCTGGTTTCATCTTCGACAACAAAACAATTAAACGAATGGAGCTTCTCATCCTTGATACCTTGGATTGGAGAATGAGATCGATCACACCTTTCTCTTTCGTGCATTTCTTCATTTCC…	MPSRNLLNFLETCDHFYVSFRQEAISLILQAQCSCNCGPFIPYLAVNFMDRFISRMEIPQGKPWILRLLVVSCLSLAAKMEDTDFSISNFQGDEAGFIFDNKTIKRMELLILDTLDWRMRSITPFSFVHFFISLSQLKDPALTRTLKDRATEIIFKSQNEIKLLKFKPSIIAASALLVASKELLPLQFPSFKFSISAFECVNEENLLNCFDTLREMVENENGERQC
PoalbCYCD7;1	Poalb06G017680.1	ATGGATAGCTTGCTTTGTGATGAGGTCTGGCTTTCCAGTCCTGCAACTCCCGATTACCACATTAATCAACCACGGTATAGCCATGGAGAGACCTACGCAGCTGCTTCCTCATTCTACACAACCACAGAAGAATGTGAGAAGGCCGTCTCTATATACCTGGAGAAGGAGTTCACTTGCATGCCTGAACCCGGATACGTAGAACATCTTCGGACCAAAAATTTGTTGTTTGCTAGGCTTAGAGCCATTCAGTGGCTCATCAAGGTTTTGTTTCTCAACCTGTATATGTAGAAACATAGTAATCAACGAGATTATTGCTTTTACGTGCAAGTCACAATCACCCCTCTCATTATCCTATGCATATGTATGTTTTCAGTCTCGTCAAAGGCTCAGTCTCTCTTT…	ATGGATAGCTTGCTTTGTGATGAGGTCTGGCTTTCCAGTCCTGCAACTCCCGATTACCACATTAATCAACCACGGTATAGCCATGGAGAGACCTACGCAGCTGCTTCCTCATTCTACACAACCACAGAAGAATGTGAGAAGGCCGTCTCTATATACCTGGAGAAGGAGTTCACTTGCATGCCTGAACCCGGATACGTAGAACATCTTCGGACCAAAAATTTGTTGTTTGCTAGGCTTAGAGCCATTCAGTGGCTCATCAAGTCTCGTCAAAGGCTCAGTCTCTCTTTCGAAACTGTTTTCAACGCTGCCAATTACCTTGACCGATTCATGTCGATGAATCAATGCCATGGATGGAAATGTTGGATGGTTGAATTGCTGTGCGTGGCATGCTTATCAGTT…	MDSLLCDEVWLSSPATPDYHINQPRYSHGETYAAASSFYTTTEECEKAVSIYLEKEFTCMPEPGYVEHLRTKNLLFARLRAIQWLIKSRQRLSLSFETVFNAANYLDRFMSMNQCHGWKCWMVELLCVACLSVASKFTETRTPCLHDIQMEDLDHSFQPITIQRMELVLLRALGWRLGSTTAYSYVELLVMKIDFLQKDLVACRVTELLLGAMQDCSMVGFRPSITAISALWCSLEELVPSKSDAHLAHVKGLLNALDHKDDVVIKCHGIMEAQLINPVYNLLACGKKHSYCCPSSPVTVLPTERIGIYDCDVDLSFFNDSGSNKKQETSKKKRKWHEKSIKDDGFQKRIK
PoalbCYCH1;1	Poalb05G001970.1	ATGGCCGATTTCCAATCCTCAAGTCACAAAGCCAAGTGGATCTTCACCCCTCAACAGTTGGTAACTTAACGCCTATCGCTTCCGCTACCAATTTTACAACACCACTCAATTCCATTTTCTGTTTGGTTTCCGAGAAAACGAAAAATTTTCGATTTCTTTGTCTGTTAACTCTGTTTTCAGTTCTGTTTCTGCTAGTAATTGAATTCGAATTGAGAAAAATCAGTTCAGAGCGAGAGTTGCAGTTTAAGTTTGATTTTGAAATAGTTAAATAGGTTAGTCGAGGGATTTTTTTTGTTCTAATTAGGATTCTTAGCTCTTTTAAGCACACATGAGAACCTTTGTTTTTAGTAGCTATACATGTTGGTGTTTGAAAGACTCAAAACTTTGTGCAGAAACAGG…	ATGGCCGATTTCCAATCCTCAAGTCACAAAGCCAAGTGGATCTTCACCCCTCAACAGTTGGCCGAGAAGTATAAAGCTACTAATAATAGAGCGAAACAAATGTTAGAGAAGTATGGAACGACAAGAATGAGAGTAGATGTTGATGGGTCATTGTCATATCCAGAACCTCAAGTTAACATGACAGAGAATGCTGATAAGCATTCTCGTTCAAAACCAATAAGTGTTGAGGAAGAACAATTTATGCGAGTATACTATGAGTATAAACTTCGAGAAGTGTGTAGTGCATTCTATTTTCCTCATAAAATTCAGGCAACTGCCCTCCTATACTTTAAAAGGTTTTATCTTCAATGGTCAGTCATGGAGCATGATCCAAAACATGTAATGTTAACCTGCATCTAT…	MADFQSSSHKAKWIFTPQQLAEKYKATNNRAKQMLEKYGTTRMRVDVDGSLSYPEPQVNMTENADKHSRSKPISVEEEQFMRVYYEYKLREVCSAFYFPHKIQATALLYFKRFYLQWSVMEHDPKHVMLTCIYAACKIEENHVSAEELGKGISQDHQMILNYEMIVYQSLEFDLIVYAPYRSVEGFVADIEEFCHPTDENIEKLKEIAVAEVDKIMLTDAPVLFPPGQLALAALQSANEMHRVLDFERYLESVLSRQNSAHMISEISESLHAVEKWVRKYSFPTDKDMKHINRKLKSCWGHNSHDDNKKREKKSKHKSHKSSNEMQNGPGLT
PoalbCYCL1;1	Poalb08G003410.1	ATGATTTACACAGCGATTGATAACTTCTATTTAACTGATGATGAGCTACAAAACTCCCCGTCAAGGAAAGATGGAATCGATGAAGCTACGGAGACAACTCTTAGGATCTATGGCTGTGATCTTATCCAAGAGAGCGGCATTTTACTCAAACTGTATTTTCTCCTCTTTGCTTAATCATGTACTTGATATATGTTTTTTTTTTTCCTCGTTTTTTTGCTGATGCCTTATACTCATGCTGGTTCTATCCGTTTCTGTTTCATTATTTTTTATTCTCAAAAGACCTCAAGCTGTGATGGCTACCGGTCAAGTTTTATTCCACCGATTCTATTGCAAGAAGTCATTTGCCCGTTTCAATGTCAAGGTTAGAAGTGATATTTTCACTTACAGTGTTAAATTTAC…	ATGATTTACACAGCGATTGATAACTTCTATTTAACTGATGATGAGCTACAAAACTCCCCGTCAAGGAAAGATGGAATCGATGAAGCTACGGAGACAACTCTTAGGATCTATGGCTGTGATCTTATCCAAGAGAGCGGCATTTTACTCAAACTACCTCAAGCTGTGATGGCTACCGGTCAAGTTTTATTCCACCGATTCTATTGCAAGAAGTCATTTGCCCGTTTCAATGTCAAGAAAGTTGCGGCTAGTTGTGTATGGCTTGCATCTAAACTTGAGGAAAGCCCTAGGAAATCGAGGCAAGTCATCATTGTTTTCCACAGAATGGAGTGCAGGAGGGAAAACTTACCCATAGAGTTTTTGGACCTGAATTCAAAGAAGTTTGCAGAGTTGAAGATTGAG…	MIYTAIDNFYLTDDELQNSPSRKDGIDEATETTLRIYGCDLIQESGILLKLPQAVMATGQVLFHRFYCKKSFARFNVKKVAASCVWLASKLEESPRKSRQVIIVFHRMECRRENLPIEFLDLNSKKFAELKIELSKTERHILKEMGFVCHVEHPHKFISNYLMTLGTPQELRQEAWNLANDSLRTTLCVRFKSAVVACGVVYAAARRFQVPLPESPPWWKAFDAEKSGIDEVCRVLAHLYSLPKAQYVSVCKDGDFSFSNKSSDSQLLLISKEIPRTTSLPANNDSTEPKAAPSGVNVESGGSKDITKVALDKLKESKKTDDESKPAEGEAREELIPRSKSDHRTEASGDKSKERDRDRERERERDRIKAQDRDRGRDSDRERERDEIERDRDRAKDRG…
PoalbCYCT1;1	Poalb08G013200.1	ATGTCCTTTGCACGGAATTATCGTTCACACGGAGGAACGGGCCATGATGATCGGTGGAACTCTTTGAATGGGTACAATTTCAACCATGGAAATAGGAACATTGATGCGAATAGGAACACCAACTACAGCTACAATTGGAATCATAGCAATATCCGAGACTACTCCTCGGGGAAATTCAGGGACCATGTTAATGGTTATGCTAACCCTCCCAGCGGTGCACCAGCTTTTAAAAGGAGAAAATTTAGTGCGGATACTTGGGGAGATGGTGGGAGACACTATCCTCCATACAATGCATATGAATATGCAGATCTATCTTACAACAATTCAGTCCCTCTGCCAACTAGATCCAATGCTGAGGTCTCTACATCTATAAGTTGCAAACGTGATTGTTCAAAACTG…	ATGTCCTTTGCACGGAATTATCGTTCACACGGAGGAACGGGCCATGATGATCGGTGGAACTCTTTGAATGGGTACAATTTCAACCATGGAAATAGGAACATTGATGCGAATAGGAACACCAACTACAGCTACAATTGGAATCATAGCAATATCCGAGACTACTCCTCGGGGAAATTCAGGGACCATGTTAATGGTTATGCTAACCCTCCCAGCGGTGCACCAGCTTTTAAAAGGAGAAAATTTAGTGCGGATACTTGGGGAGATGGTGGGAGACACTATCCTCCATACAATGCATATGAATATGCAGATCTATCTTACAACAATTCAGTCCCTCTGCCAACTAGATCCAATGCTGAGGTCTCTACATCTATAAGTTGCAAACGTGATTGTTCAAAACTG…	MSFARNYRSHGGTGHDDRWNSLNGYNFNHGNRNIDANRNTNYSYNWNHSNIRDYSSGKFRDHVNGYANPPSGAPAFKRRKFSADTWGDGGRHYPPYNAYEYADLSYNNSVPLPTRSNAEVSTSISCKRDCSKLEEDEPVFLSKDEIERHSPSRKDGIDALRETHLRYSYCAFLQNLGLRLELPQTTIGTGMVLCHRFFVRRSHACHDRYLIAVAALFLAAKSEETPRPLNNVVRVSCEIFHKQDITFLSYLLPVDWFEQYRERVIEAEQMILTTLNFEINVQHPYGPLTTILDKLGLSQTVLVNLAQNLVGEGLRSSLWLQFKPHHIAAGAAYLAAKFLNFDLAFYQNIWREFETTPAILQAWFTLEGDALWVFARETKGDAHHKKLHLKYRSNGSAVR…
PoalbCYCT1;2	Poalb10G007690.1	ATGTCTTTTGCACGGAATTATCGTTCACAAGGAGGAACATGCCATGATGATCGGTGGACCTCTTTCAATGGAAACAATTTCAACCATAGAAACAGGAACGTGAATGTGAATAGGAGCAGCAACTACAACTACATCTGGAATCATAGCAATTTCCGTGATTTCTCCTCGGGGAAATTCAGGGACCATGTCAATGGTTATGCTAACCCTCCTACTGTTGGACCAGCTTTTAAAAGGAGAAAATTTAGTGTGGATACTTGGGGAGAATGTGGTGGGAGACACTACCCTCAGTACAATGCATATGAATGCGCTGATCAATCAACTTACAACAATTCAGCCCCTCTGATTACAAGATCCAATGCTGAGGTCTCTACATCTACATCTATGAGTTGCAAACGTGAC…	ATGTCTTTTGCACGGAATTATCGTTCACAAGGAGGAACATGCCATGATGATCGGTGGACCTCTTTCAATGGAAACAATTTCAACCATAGAAACAGGAACGTGAATGTGAATAGGAGCAGCAACTACAACTACATCTGGAATCATAGCAATTTCCGTGATTTCTCCTCGGGGAAATTCAGGGACCATGTCAATGGTTATGCTAACCCTCCTACTGTTGGACCAGCTTTTAAAAGGAGAAAATTTAGTGTGGATACTTGGGGAGAATGTGGTGGGAGACACTACCCTCAGTACAATGCATATGAATGCGCTGATCAATCAACTTACAACAATTCAGCCCCTCTGATTACAAGATCCAATGCTGAGGTCTCTACATCTACATCTATGAGTTGCAAACGTGAC…	MSFARNYRSQGGTCHDDRWTSFNGNNFNHRNRNVNVNRSSNYNYIWNHSNFRDFSSGKFRDHVNGYANPPTVGPAFKRRKFSVDTWGECGGRHYPQYNAYECADQSTYNNSAPLITRSNAEVSTSTSMSCKRDRSKLEEDEPVFLSKDEIERYSPSRKDGIDALRETHLRYSYCAFLQNLGLRLELPQTTIGTAMVLCHRFFVRRSHACHDRFLIAVAALFLAAKSEETPCPLNNVVRASCEIFHKQDITFLSYLLPLDWFEQYRERVIEAEQMILTTLNFELNVQHPYGPLTSVLNKLGLSQTVLVNLALNLVSEGLRSSLWLQFKPHHIAAGAAYLAAKLLNFDLAFYQNIWQEFETTPAILQGSYARSSSKIGVGRVQNEGGDFPVVLDGDDLTPV…
PoalbCYCT1;3	Poalb02G002840.1	ATGGCTAGGATTGCAACTAGCATGCACTTGCCGAAGGAGCCTCAGTATCATACACGCAAGTGGTACTTCAGTAGACAAGAAATTGAAGATTTTTCTCCTTCTAGAAGGGATGGTATTGACGCTGAGAAGGAGTCTCAGTTACGGAAATTGTACTGTTCATTTATTAAAGAGCTCGGCGTAAAGCTTAAAGTGTAAGCTCTAGATTTATCTGTGTTGATCCGTGCATTTGAGCTCTAGATTTATTTGTGTTGATCCATGCATTTGAGATGCAGTGGTCTAGTAACTTGAAGGTGGCTATATGATGCGTGCTTTGGCTGTGTGCTTCCGATAGTGTTACAAACTTTACATCCCTATATGTCCGATTCCATATTTATTCCAATGGAAGTTGCTTCGTGTTAC…	ATGGCTAGGATTGCAACTAGCATGCACTTGCCGAAGGAGCCTCAGTATCATACACGCAAGTGGTACTTCAGTAGACAAGAAATTGAAGATTTTTCTCCTTCTAGAAGGGATGGTATTGACGCTGAGAAGGAGTCTCAGTTACGGAAATTGTACTGTTCATTTATTAAAGAGCTCGGCGTAAAGCTTAAAGTGCCCCAGGTGACAATAGCATGTGCATTGATATTGTGCCACCGGTTTTACATGCGTCAATCTCATGCAAAGAATGATTGGAAGACAATGGCATCTGCAAGCATGTTTCTTGCTTGCAAACTGGAGGAAACTCCGCGCTTGCTGAGGGATGTTGTTGTTGTGGCTTACGAGCTGATGCACAAAAGGGATCCTTCTGCCTCACATAGAATC…	MARIATSMHLPKEPQYHTRKWYFSRQEIEDFSPSRRDGIDAEKESQLRKLYCSFIKELGVKLKVPQVTIACALILCHRFYMRQSHAKNDWKTMASASMFLACKLEETPRLLRDVVVVAYELMHKRDPSASHRIRQIGFCSSQKELLVTGERLLLATIGFDLDVQLPYKPLVNALKKLNIYPDLAKVAWNFVNDWLCTTLCLQYKPHYIAAGSMYLAAKFQKVKLPTEKGNVWWLEFDISPKQLEEVIQQMARLLEQDPKRTLPATHGRVPQSKASAKKMVTSSAQSAVTSVSMSNSLASDGAVMEASSSSDRNTSLNEVLPCQTIDSGASSVVEDGDGKNQPRTGDYELSSSSNIAPSYNSHHNIDVHQIRETLKRRRSQIAAKSRASLSNETMDAELD…
PoalbCYCT1;4	Poalb05G007830.1	ATGGAAAATTCAATGGCTGGTGAGTCATCTCATTCTGAAATGAACAATGGCGGACTGTATATATATTCTCCGGAAAAACTTGAGGAAGGTGGCCGTTGGTACTTTTCTAGAAAGGAAATTGAAGAGAATTCTCCATCTAAACAAGATGGCATTGACTTAAAGAAAGAGGCTTATCTACGCAAGTCATACTGTACATTTCTACAAGATTTGGGCATGAGACTTAAAGTGTGAGTCTCTACACATTATGTGGTTCCTTTTGTGCTAAAGCTTGAACTAAATTCTCTAATGTCTCTGGGTTTTCGATTTGGTATTATAGGAGTGTTCTTTTGTGGTCCCTTTCTTATAAAAAACTGAATTAAAATGCATTTTATATTTTCAAGTTTAGAATAGTTGCCTGTT…	ATGGAAAATTCAATGGCTGGTGAGTCATCTCATTCTGAAATGAACAATGGCGGACTGTATATATATTCTCCGGAAAAACTTGAGGAAGGTGGCCGTTGGTACTTTTCTAGAAAGGAAATTGAAGAGAATTCTCCATCTAAACAAGATGGCATTGACTTAAAGAAAGAGGCTTATCTACGCAAGTCATACTGTACATTTCTACAAGATTTGGGCATGAGACTTAAAGTGCCACAGGTAACAATTGCTACTGCAATAATTTTCTGTCACCGATTCTTTGTTCGTCAATCCCATGCAAAGAATGATAGGAGGACTATCGCTACGGTTTGTATGTTTCTTGCGGGGAAGGTAGAGGAGACTCCCCGTCCACTGAAAGATGTTATTCTTGTTTCTTATGAGATT…	MENSMAGESSHSEMNNGGLYIYSPEKLEEGGRWYFSRKEIEENSPSKQDGIDLKKEAYLRKSYCTFLQDLGMRLKVPQVTIATAIIFCHRFFVRQSHAKNDRRTIATVCMFLAGKVEETPRPLKDVILVSYEIIHKKDPEAVQRIKQKEVYEQQKEIILLGERVVLATLGFDFNLLHPYKPLVDAIKKFKVAQNALAQVAWNFVNDGLRTSLCLQFKPHHIAAGAIFLAAKFLKVKLPSDGEKVWWQEFDVTPRQLEEVSNQMLELYEQNRVPPSANSEAEGSTVDGASHLASSKASSGNEEQLATNSHSHTGDNHVGPPRTSQNHGNDHGSAEIRSASDHYMDGEPKDDLHHERDTFPSQDNMREGHTFRRASDWLGNEDQERNVARSETKDLGESKD…
PoalbCYCT1;5	Poalb03G012520.1	ATGGCTGGATTATTGTTACCTGGGGAATCTTCACATTATGGGAGTTCTGAGGGTGGGCCGTCCAGGAGTTCTCAAGAAAGGCCAGAGGAAGGGGATCGTTGGTATTTTTCAAGGAAAGAAATAGAAGAGAATTCCCCATCAAGAAGAGATAATATTGACTTGAAGAAAGAGACTTATCTACGGAAATCATATTGCACGTTTTTGCAGGATCTTGGCATGAGATTGAAAGTGTGAGTTCATGTATATATGTATATTGTTGTACATATATACATTCCATTTTTCTTTTTGCACCATCATTTACATTGAGGGAGATGCAAAGTGTTCTGTTTTGCTTACTATACATAAAATTAAATAAAAAACTTGGAATTCGATAACGCAAATGGATATTAGTTCTTATAA…	ATGGCTGGATTATTGTTACCTGGGGAATCTTCACATTATGGGAGTTCTGAGGGTGGGCCGTCCAGGAGTTCTCAAGAAAGGCCAGAGGAAGGGGATCGTTGGTATTTTTCAAGGAAAGAAATAGAAGAGAATTCCCCATCAAGAAGAGATAATATTGACTTGAAGAAAGAGACTTATCTACGGAAATCATATTGCACGTTTTTGCAGGATCTTGGCATGAGATTGAAAGTGCCCCAGGTAACCATAGCCACAGCAATAATATTTTGTCACAGATTCTTTATTCGCCAATCACATGCAAATAATGATAGAAGGACCGTAGCAACTGTGTGCATGTTCCTTGCTGGGAAGGTGGAAGAGACTCCTCGTCCACTAAAGGATGTTATTGTAGTTTCCTATGAG…	MAGLLLPGESSHYGSSEGGPSRSSQERPEEGDRWYFSRKEIEENSPSRRDNIDLKKETYLRKSYCTFLQDLGMRLKVPQVTIATAIIFCHRFFIRQSHANNDRRTVATVCMFLAGKVEETPRPLKDVIVVSYEIMHKKDPAAAQRIKQKEVYEQQKELILIGERVVLATLGFDFNVHHPYKPLVEAIKKFKVAQNALAQVAWNFVNDGLRTSLCLQFKPHHIAAGAIFLAAKFLKVKLPSDGEKVWWQEFDVTPRQLEGWFPPLNCVVDLFAEVSNQMLELYEQNRVPQSQGSEVEGSAGGGSGHRLLTRTPAVSEDHVSKQTSSRAAPEPACQDINVAPPRNTHAQNNENGSGETESVITDHKVEMIDKDKVKAALEKRKKSRGETTRKKDIMDEDDL…
PoalbCYCT1;6	Poalb01G007210.1	ATGGCGGGAGCATTACCCGGGGAATCTTCACAGTATGGGAATTCCGAGAGTGGGCCATCTAGGAGTTCTCAAGACAGGCCAGAGGAAGGGGGTCGCTGGTATTTTTCTAGGAAAGAAATAGAAGAGAATTCCCCATCAAGAAGAGATAATATTGACTTGAAAAAAGAGACGTATCTACGGAAATCGTATTGCACGTTTTTGCAGGATCTTGGCATGAGATTGAAAGTGTGAGTTCATGTGTATATTGTTTTTTCTTCTTCTTTTACTGACTTTTGGCTATTTTTTTTTTTTTTTTTTGTTCCAATCTTTGTCTGATTGTGCTGTGAATTTTCATTTCATTTTTGGTATTGCACCATCATTTATTTGAGGGAGCTGCAAAGTTTTCTTCATTGTTTACTA…	ATGGCGGGAGCATTACCCGGGGAATCTTCACAGTATGGGAATTCCGAGAGTGGGCCATCTAGGAGTTCTCAAGACAGGCCAGAGGAAGGGGGTCGCTGGTATTTTTCTAGGAAAGAAATAGAAGAGAATTCCCCATCAAGAAGAGATAATATTGACTTGAAAAAAGAGACGTATCTACGGAAATCGTATTGCACGTTTTTGCAGGATCTTGGCATGAGATTGAAAGTGCCCCAGGTAACCATAGCTACAGCAATAATATTTTGTCATAGATTCTTCATTCGCCAATCACATGCAAAGAATGACAGAAGGACCATAGCAACTGTGTGTATGTTCCTTGCTGGGAAAGTGGAAGAGACTCCTCGGCCACTAAAGGATGTTATTCTGGTTTCATACGAGATA…	MAGALPGESSQYGNSESGPSRSSQDRPEEGGRWYFSRKEIEENSPSRRDNIDLKKETYLRKSYCTFLQDLGMRLKVPQVTIATAIIFCHRFFIRQSHAKNDRRTIATVCMFLAGKVEETPRPLKDVILVSYEIMHKKDPTATQRIKQKVVYEQQKELILLGERVVLATLGFDLNVHHPYKPLVEAIKKFKVAQNALAQVAWNFVNDGLRTSLCLQFKTHHIAAGAIFLAAKFLKVKLPSDGEKVWWQEFDVTPRQLEEVSNQMLELYEQNRVPPSQGSEVEGSAGGGSGHRLPAKTPAVSEDHVSKQTSSQAASEPLCQDDNVALPRNAHNQNNDNGSGETDSVITDHKVEVKTRDREHVSHKEITREDPNKSRYGAEQLGEKDQERTAGRNDGADAGE…
PoalbCYCU1;1	Poalb07G000040.1	ATGTTGGGCTCTGGCGACCTCACCAGCAACCTCAGCCGGCAGTCAGAGCCGAGCCCGTCTGAGTCAATAACACCAAGAGTCCTAACCATATTATCTCATGTGATAGAGAAGCTGGTGGCTAGAAATGACAAGCTTGTGGATGACATGGATAAAAAGCTAGATGGGGTGAGCTCTGGTTTGGCTAGGGTTGGGAAGAGCTTGAATGTGTTCCACGGTGTGAGGGCTCCTAACATAAGCATAGTAAAGTACTTGGAGAGACTTTACAAGTACACAAGCTGTAGCCCGTCGTGTTTTGTGGTCGGATATGTTTATATAGACAGGCTGACACATAAGCATCCCGACTCTCTTGTGATTTCACTGAATGTACATAGGCTGCTTGTTACAAGTGTCATGGTTGCT…	ATGTTGGGCTCTGGCGACCTCACCAGCAACCTCAGCCGGCAGTCAGAGCCGAGCCCGTCTGAGTCAATAACACCAAGAGTCCTAACCATATTATCTCATGTGATAGAGAAGCTGGTGGCTAGAAATGACAAGCTTGTGGATGACATGGATAAAAAGCTAGATGGGGTGAGCTCTGGTTTGGCTAGGGTTGGGAAGAGCTTGAATGTGTTCCACGGTGTGAGGGCTCCTAACATAAGCATAGTAAAGTACTTGGAGAGACTTTACAAGTACACAAGCTGTAGCCCGTCGTGTTTTGTGGTCGGATATGTTTATATAGACAGGCTGACACATAAGCATCCCGACTCTCTTGTGATTTCACTGAATGTACATAGGCTGCTTGTTACAAGTGTCATGGTTGCT…	MLGSGDLTSNLSRQSEPSPSESITPRVLTILSHVIEKLVARNDKLVDDMDKKLDGVSSGLARVGKSLNVFHGVRAPNISIVKYLERLYKYTSCSPSCFVVGYVYIDRLTHKHPDSLVISLNVHRLLVTSVMVASKMLDDVHYNNAFYARVGGVSNAELNRLEMEFLFLLDFGVMVSSRVFESYCSHLEREMMINGASQRIERAIVSNAVDDVTELSVEDTQSSSPPQGMV
PoalbCYCU2;1	Poalb02G008510.1	ATGGCTACATCTTCTCTCGCAATTTCTCCAAGAAAACTCCGATCTGATCTATACTCCTACTCCTACCAAAATGACTCAAACACCCCACTAGTCATTTCTGTTCTTGCTTCTCTTATTGAGAGAACCATGGCAAGGAATGAGAGAATTGTCAAGAACTGTACGTGGGCTTTATCCAAGGATATCAGAACTCGAGTCTTTGATTGCCACGAGACACCGGACTTGACAATTCAATCTTATCTTGAGAGAATTTTTCGATACACTCGTGCAGGACCTTCAGTTTATGTCGTTGCATATGTTTACATTGATCGGTTTTGCCAGGCTAATCCAGGGTTTAGAATCAACTCAAGAAACGTACATAGGCTTCTTATTACGACTATCATGGTGGCTTCTAAATACGTT…	ATGGCTACATCTTCTCTCGCAATTTCTCCAAGAAAACTCCGATCTGATCTATACTCCTACTCCTACCAAAATGACTCAAACACCCCACTAGTCATTTCTGTTCTTGCTTCTCTTATTGAGAGAACCATGGCAAGGAATGAGAGAATTGTCAAGAACTGTACGTGGGCTTTATCCAAGGATATCAGAACTCGAGTCTTTGATTGCCACGAGACACCGGACTTGACAATTCAATCTTATCTTGAGAGAATTTTTCGATACACTCGTGCAGGACCTTCAGTTTATGTCGTTGCATATGTTTACATTGATCGGTTTTGCCAGGCTAATCCAGGGTTTAGAATCAACTCAAGAAACGTACATAGGCTTCTTATTACGACTATCATGGTGGCTTCTAAATACGTT…	MATSSLAISPRKLRSDLYSYSYQNDSNTPLVISVLASLIERTMARNERIVKNCTWALSKDIRTRVFDCHETPDLTIQSYLERIFRYTRAGPSVYVVAYVYIDRFCQANPGFRINSRNVHRLLITTIMVASKYVEDMNYRNSYFARVGGLTTNELNKLELEFAFLMGFKLHVNVSVFESYCCHLEREVGIGGGYHIEKTLRCAEEIKSGQQEEKRYNQIARIML
PoalbCYCU2;2	Poalb14G005220.1	ATGGCTACATCTTCTCTTGCAATTTCCCCAAGAAAACTCCGATCTGATCTGTATTCCTATTCCTACCAAAATGACTCAAACAGTACCCCACTAGTCATTGCTGTTCTTGCTTCTCTTATTGAGAGAACCATGGCAAGGAATGAAAGAATTGTCAAGAACTGCACTTGGGCTTTATCTAAAGATACCAGAACTCGAGTCTTTGATAGCCACGAGACACCAGACTTGACAATTCAATCGTATCTTGAGAGAATTTTTCGATACACTCGTGCAGGACCTTCAGTTTATGTTGTTGCCTATGCTTACATTGATCGGTTTTGTCAGGCTAATCCAGAGTTTAGAATCGACGCAAGAAATGTACACAGGCTTCTTATTACTACTATCATGGTGGCTTCTAAATAC…	ATGGCTACATCTTCTCTTGCAATTTCCCCAAGAAAACTCCGATCTGATCTGTATTCCTATTCCTACCAAAATGACTCAAACAGTACCCCACTAGTCATTGCTGTTCTTGCTTCTCTTATTGAGAGAACCATGGCAAGGAATGAAAGAATTGTCAAGAACTGCACTTGGGCTTTATCTAAAGATACCAGAACTCGAGTCTTTGATAGCCACGAGACACCAGACTTGACAATTCAATCGTATCTTGAGAGAATTTTTCGATACACTCGTGCAGGACCTTCAGTTTATGTTGTTGCCTATGCTTACATTGATCGGTTTTGTCAGGCTAATCCAGAGTTTAGAATCGACGCAAGAAATGTACACAGGCTTCTTATTACTACTATCATGGTGGCTTCTAAATAC…	MATSSLAISPRKLRSDLYSYSYQNDSNSTPLVIAVLASLIERTMARNERIVKNCTWALSKDTRTRVFDSHETPDLTIQSYLERIFRYTRAGPSVYVVAYAYIDRFCQANPEFRIDARNVHRLLITTIMVASKYVEDMNYRNSYFARVGGLTANVMNKLELEFLFLMGFKLHVNVSVFESYCCHLEREVSIGGGYHIEKTLRCAEEIKSRQQEEKGYNQIARIML
PoalbCYCU3;1	Poalb05G017090.1	ATGGGATGCAAGGGATTAATTGGTTTCTCTACTAGAAATCCTGAAAGCTCAAGAGTTGTTGTCTTTACTTTACATGACAATCAAATGATTATGAATTCCTTCACTTATCTTATTTTCCTTCCCTTTCCCTTTGTTCTTCTGTACCTGCTTCTTCAAAAAGTAAATTGAAAGACTTTTAAGTTTGATGCATCTGGTAATTTCAATGATAATGAACTTATGGGTCTTAATTCAATGCAGTTCATTTCAGACATGGAAACTCTTTCACCTGATAGTGGAAGCATGGACTCGGATATCTACCGAACCTTGGGACTTGAGGAATTAAGAAAAGGAGTTTTCAGGTCTCCTAGGGTTTTAATGCTTCTTTCTTCTCTTCTTGATAGATCTGTTCAAAAAAATGAA…	ATGGGATGCAAGGGATTAATTGGTTTCTCTACTAGAAATCCTGAAAGCTCAAGAGTTGTTGTCTTTACTTTACATGACAATCAAATGATTATGAATTCCTTCACTTATCTTATTTTCCTTCCCTTTCCCTTTGTTCTTCTGTACCTGCTTCTTCAAAAATTCATTTCAGACATGGAAACTCTTTCACCTGATAGTGGAAGCATGGACTCGGATATCTACCGAACCTTGGGACTTGAGGAATTAAGAAAAGGAGTTTTCAGGTCTCCTAGGGTTTTAATGCTTCTTTCTTCTCTTCTTGATAGATCTGTTCAAAAAAATGAAATGCTACTGGAGACAACGCAGATCAAAGATGTTGTTACCATATTTCATGGCTTAAGACCACCTACTGTAAGTATCCGG…	MGCKGLIGFSTRNPESSRVVVFTLHDNQMIMNSFTYLIFLPFPFVLLYLLLQKFISDMETLSPDSGSMDSDIYRTLGLEELRKGVFRSPRVLMLLSSLLDRSVQKNEMLLETTQIKDVVTIFHGLRPPTVSIRNYVDRIFKYSACSPSCFVVAHIYMDRFLQQTDIHLTALNVHRLLITSVMIAAKFVDDAFFNNAYYAKVGGVSTEELNRLEVKFLFGIDFRLQVNVNTFGKHCYELEKESAGGLQIERPIQACRIKENWSSKDDSTACSSTIAR
PoalbCYCU3;2	Poalb02G004940.1	ATGGGTTTTAATTCAATGCAGGTCATTTCAGACATGGAAGCTCTTTCACCTGTTACTGGAAGTGCAGACTCGGAAATATACCAAAGTCTGGGGCTTAAGGAATTAAGAAAAGGAGTTTTCAAGGTTCCTAGGGTTTTAATGCTTCTTTCTTCACTTCTTGAGAGGTCTGTTCAGAAAAACGAAATTCTAATGGAGAAAGCACAGATCAAAGATGTTGTTACAATATTTCATGGTTTAAGACCACCTCCTGTAAGCATTCAGCAATATGTTGATCGCATCTTCAAGTACTCTGCCTGCAGCCCTTCCTGCTTTGTTGTTGCACACGTGTATGTGGATAGATTTCTTCAGCAAACAGATATTCATTTAACCTCCCTTAATGTTCACCGGCTCCTGATTACA…	ATGGGTTTTAATTCAATGCAGGTCATTTCAGACATGGAAGCTCTTTCACCTGTTACTGGAAGTGCAGACTCGGAAATATACCAAAGTCTGGGGCTTAAGGAATTAAGAAAAGGAGTTTTCAAGGTTCCTAGGGTTTTAATGCTTCTTTCTTCACTTCTTGAGAGGTCTGTTCAGAAAAACGAAATTCTAATGGAGAAAGCACAGATCAAAGATGTTGTTACAATATTTCATGGTTTAAGACCACCTCCTGTAAGCATTCAGCAATATGTTGATCGCATCTTCAAGTACTCTGCCTGCAGCCCTTCCTGCTTTGTTGTTGCACACGTGTATGTGGATAGATTTCTTCAGCAAACAGATATTCATTTAACCTCCCTTAATGTTCACCGGCTCCTGATTACA…	MGFNSMQVISDMEALSPVTGSADSEIYQSLGLKELRKGVFKVPRVLMLLSSLLERSVQKNEILMEKAQIKDVVTIFHGLRPPPVSIQQYVDRIFKYSACSPSCFVVAHVYVDRFLQQTDIHLTSLNVHRLLITSVMIAAKFVDDAFFNNAYYARVGGVSKEELNRLEMKFLFSIDFRLQVNVNTFGKYCYRLEKESSDGLQIERPIQACRIKESWSSKDDSTTCASTIAR
PoalbCYCU3;3	Poalb05G002280.1	ATGGCAGATTTGGTGCTCAATGGCATGGCTGCTGGATCAGAAACTTGCATGGCTTTGGGTTTATTGGATGAATCCAGTAGAGGGGTTTCAGGGACTCCACAGGTATTGCTGCTTATTGCATCTGTTTTAGAGAGATCCATTCAAAAGAACGAGGAGCTGTTGAACACAGCTAGAAAAGATGTTATTACAATCTTCCATGGATCAAGATCACCCACCTTGAGCATTAAGCAGTATATTGAACGCATATTCAAGTACTCAGGATGCAGCAGTTCTTGCCTTGTTGTTGCTTACATGTACATCAACAAGTTCCTTCAACTAACGGATGGCCATCTTACTTCCCTAAACGCACACCGTCTTCTGATTACAAGCATCATGGTAGCTGCTAAATTTTTGGATGAT…	ATGGCAGATTTGGTGCTCAATGGCATGGCTGCTGGATCAGAAACTTGCATGGCTTTGGGTTTATTGGATGAATCCAGTAGAGGGGTTTCAGGGACTCCACAGGTATTGCTGCTTATTGCATCTGTTTTAGAGAGATCCATTCAAAAGAACGAGGAGCTGTTGAACACAGCTAGAAAAGATGTTATTACAATCTTCCATGGATCAAGATCACCCACCTTGAGCATTAAGCAGTATATTGAACGCATATTCAAGTACTCAGGATGCAGCAGTTCTTGCCTTGTTGTTGCTTACATGTACATCAACAAGTTCCTTCAACTAACGGATGGCCATCTTACTTCCCTAAACGCACACCGTCTTCTGATTACAAGCATCATGGTAGCTGCTAAATTTTTGGATGAT…	MADLVLNGMAAGSETCMALGLLDESSRGVSGTPQVLLLIASVLERSIQKNEELLNTARKDVITIFHGSRSPTLSIKQYIERIFKYSGCSSSCLVVAYMYINKFLQLTDGHLTSLNAHRLLITSIMVAAKFLDDECYDNAYYARIGGVSTGEMNRMEMRFLFNLDFRLQVTAEAFMNCCLKLENESGSC
PoalbCYCU3;4	Poalb13G007480.1	ATGGCTGCTGAATCAGAAACTTTTATGGCTTTGGGTCTATCAGATGAATCCAGTAGAGGAGGTTCGGGAACTCCACGGGTGCTGGTGCTTATTGCATCTGTTCTCGAGAAATCCCTTCAAAAGAACGAAAAGCTGTTAACTACGTCAAGAAGAAAAGATGCTATTACCATCTTCCATGGCTCAAGATCTCCCACCTTGAGCATTAGACAGTACATCGAACGCGTATTCAAGTACTCGAGGTGCAGCACTTCTTGCTTTGTTGTTGCCTATATATACATCAACAAGTTCCTTCAGCAAACGGGTGCCTCTCTTACCTCCCTGAATGCACACCGTCTTCTGATCACAAGCATCATGGTAGCTGCAAAGTTCTTGGATGACGAGTGAGTTCTTGCATGATTA…	ATGGCTGCTGAATCAGAAACTTTTATGGCTTTGGGTCTATCAGATGAATCCAGTAGAGGAGGTTCGGGAACTCCACGGGTGCTGGTGCTTATTGCATCTGTTCTCGAGAAATCCCTTCAAAAGAACGAAAAGCTGTTAACTACGTCAAGAAGAAAAGATGCTATTACCATCTTCCATGGCTCAAGATCTCCCACCTTGAGCATTAGACAGTACATCGAACGCGTATTCAAGTACTCGAGGTGCAGCACTTCTTGCTTTGTTGTTGCCTATATATACATCAACAAGTTCCTTCAGCAAACGGGTGCCTCTCTTACCTCCCTGAATGCACACCGTCTTCTGATCACAAGCATCATGGTAGCTGCAAAGTTCTTGGATGACGAGTGTTATGACAATGCCTAT…	MAAESETFMALGLSDESSRGGSGTPRVLVLIASVLEKSLQKNEKLLTTSRRKDAITIFHGSRSPTLSIRQYIERVFKYSRCSTSCFVVAYIYINKFLQQTGASLTSLNAHRLLITSIMVAAKFLDDECYDNAYYARIGGVSTAEMNGMEMKFLFNLDFRLHVTAEVFMNCCLKLQNESGEYQNVQANPSSWPRRRPARQR
PoalbCYCU4;1	Poalb14G004380.1	ATGGCAGAGCTAGAGAGCACAAAGATGATGCCAAAATCAATCACATTTCTCTCTTCTTTGCTTCAAAGGGTTGCTGATTCTAATGATCTTAACCGCGAGTTTCAGCCACAGAAAATCTCGGTCTTCCATGGACTAACTAGGCCAACTATCTCTATTCAAAGTTACTTGGAGAGAATTTTCAAGTACGCAAATTGTAGCCCTTCTTGCTTTGTTGTTGCGTATGTGTATCTTGATAGGTTTGCTCAAAGACAACCTTCTTTGCCTATCAATTCTCTCAATGTTCACCGGTTGCTTATAACAAGTGTCTTGGTTTCTGCAAAGTTCATGGATGACATGTAAGTTCTTGATTCTTCTTTAGTGATGGAAATTTGAATTTCTTGGATTTGGTTTCTGGGAATT…	ATGGCAGAGCTAGAGAGCACAAAGATGATGCCAAAATCAATCACATTTCTCTCTTCTTTGCTTCAAAGGGTTGCTGATTCTAATGATCTTAACCGCGAGTTTCAGCCACAGAAAATCTCGGTCTTCCATGGACTAACTAGGCCAACTATCTCTATTCAAAGTTACTTGGAGAGAATTTTCAAGTACGCAAATTGTAGCCCTTCTTGCTTTGTTGTTGCGTATGTGTATCTTGATAGGTTTGCTCAAAGACAACCTTCTTTGCCTATCAATTCTCTCAATGTTCACCGGTTGCTTATAACAAGTGTCTTGGTTTCTGCAAAGTTCATGGATGACATGTATTACAACAATGCTTACTATGCAAGAGTTGGAGGGATTAGCACGATTGAGATGAACTATCTA…	MAELESTKMMPKSITFLSSLLQRVADSNDLNREFQPQKISVFHGLTRPTISIQSYLERIFKYANCSPSCFVVAYVYLDRFAQRQPSLPINSLNVHRLLITSVLVSAKFMDDMYYNNAYYARVGGISTIEMNYLEVDFLFGLGFNLNVTPNTFHTYCSYLQREMMQQPSLNLAESSLNLGRSLKVHLCFNEDETSHQQQQLAV
PoalbCYCU4;2	Poalb14G004320.1	ATGGCAGAGCTAGAGAGCACAAAGATGATGCCAAAATCAATCACATTTCTCTCTTCTTTGCTTCAAAGGGTTGCTGATTCTAATGATCTTAACCGCGAGTTTCAGCCACAGAAAATCTCGGTCTTCCATGGACTAACTAGGCCAACTATCTCTATTCAAAGTTACTTGGAGAGAATTTTCAAGTACGCAAATTGTAGCCCTTCTTGCTTTGTTGTTGCGTATGTGTATCTTGATAGGTTTGCTCAAAGACAACCTTCTTTGCCTATCAATTCTCTCAATGTTCACCGGTTGCTTATAACAAGTGTCTTGGTTTCTGCAAAGTTCATGGATGACATGTAAGTTCTTGATTCTTCTTTAGTGATGGAAATTTGAATTTCTTGGATTTGGTTTCTGGGAATT…	ATGGCAGAGCTAGAGAGCACAAAGATGATGCCAAAATCAATCACATTTCTCTCTTCTTTGCTTCAAAGGGTTGCTGATTCTAATGATCTTAACCGCGAGTTTCAGCCACAGAAAATCTCGGTCTTCCATGGACTAACTAGGCCAACTATCTCTATTCAAAGTTACTTGGAGAGAATTTTCAAGTACGCAAATTGTAGCCCTTCTTGCTTTGTTGTTGCGTATGTGTATCTTGATAGGTTTGCTCAAAGACAACCTTCTTTGCCTATCAATTCTCTCAATGTTCACCGGTTGCTTATAACAAGTGTCTTGGTTTCTGCAAAGTTCATGGATGACATGTATTACAACAATGCTTACTATGCAAGAGTTGGAGGGATTAGCACGATTGAGATGAACTATCTA…	MAELESTKMMPKSITFLSSLLQRVADSNDLNREFQPQKISVFHGLTRPTISIQSYLERIFKYANCSPSCFVVAYVYLDRFAQRQPSLPINSLNVHRLLITSVLVSAKFMDDMYYNNAYYARVGGISTIEMNYLEVDFLFGLGFNLNVTPNTFHTYCSYLQREMMQQPSLNLAESSLNLGRSLKVHLCFNEDETSHQQQQLAV
PoalbCYCU4;3	Poalb12G009660.1	ATGGCAGAATTAGCAGAGACCACAGTGATGCCTAAGGTCATTACTTTCCTCTCTTCTCTTCTTCAAAGGGTAGCAGAGTCTAATGATCTTAGCCAACAATTATACCCCCAGAAAGTCTCGATCTTTCATGGCCTTTCTAGACCTGCTATATCCATTCAAAACTATCTTGAAAGAATCTTCAAGTATGCAAACTGTAGCCCCTCTTGTTTTGTTGTTGCTTATGTGTATCTTGATCGGTTTGCTCAGAGACAATCCTGTTTTCCTATCAATTCATTCAATGTGCATAGACTGCTTATCACAAGTGTCTTGATCTCTGTCAAGTTCATGGATGATATGTAAGTTATCTTCAATTTTCACTTGCTGGGCTCATCTGTTTAAGCTTGTTATGATGATTTATCT…	ATGGCAGAATTAGCAGAGACCACAGTGATGCCTAAGGTCATTACTTTCCTCTCTTCTCTTCTTCAAAGGGTAGCAGAGTCTAATGATCTTAGCCAACAATTATACCCCCAGAAAGTCTCGATCTTTCATGGCCTTTCTAGACCTGCTATATCCATTCAAAACTATCTTGAAAGAATCTTCAAGTATGCAAACTGTAGCCCCTCTTGTTTTGTTGTTGCTTATGTGTATCTTGATCGGTTTGCTCAGAGACAATCCTGTTTTCCTATCAATTCATTCAATGTGCATAGACTGCTTATCACAAGTGTCTTGATCTCTGTCAAGTTCATGGATGATATATATTACAATAATGCCTTCTATGCTAAAATTGGAGGAATCAGCACAGCAGAGATGAATCTTCTT…	MAELAETTVMPKVITFLSSLLQRVAESNDLSQQLYPQKVSIFHGLSRPAISIQNYLERIFKYANCSPSCFVVAYVYLDRFAQRQSCFPINSFNVHRLLITSVLISVKFMDDIYYNNAFYAKIGGISTAEMNLLEVDFLFGLGFQLNVTPTMFHAYCSYLQREMLIQSPLPIVDPPLNMARLQKTHRCFNEDESTHQKQLAV
PoalbCYCU4;4	Poalb15G002230.1	ATGGCAGAATTAGCAGAGACTGCAGTGATGCCTAAGGTCATAACTTTCCTCTCTTCTCTTCTTCAAAGAGTAGCAGAATCTAATGATATTAGCCATCAGTTATACCCCCAGAAAGCCTCAATCTTTCATGGCCTAACCAGACCTACTATATCCATTCAAAACTATCTTGAGAGAATCTTCAAGTATTCAAATTGTAGCCCCTCTTGTTTTGTTGTTGCTTATGTGTATCTTGATCGGTTTTCTCAGAGACAATCCTGTTTTCCTCTCAATTCTTTCAATGTGCATAGATTGCTCATCACAAGTGTCTTGGTCTCTGTCAAGTTCATGGATGATATGTAAGTAATCTTCAGAATCTAGTTCTTGAGCTAAGTTCCTTTTGATCTTTAATTTAGTTTTTTT…	ATGGCAGAATTAGCAGAGACTGCAGTGATGCCTAAGGTCATAACTTTCCTCTCTTCTCTTCTTCAAAGAGTAGCAGAATCTAATGATATTAGCCATCAGTTATACCCCCAGAAAGCCTCAATCTTTCATGGCCTAACCAGACCTACTATATCCATTCAAAACTATCTTGAGAGAATCTTCAAGTATTCAAATTGTAGCCCCTCTTGTTTTGTTGTTGCTTATGTGTATCTTGATCGGTTTTCTCAGAGACAATCCTGTTTTCCTCTCAATTCTTTCAATGTGCATAGATTGCTCATCACAAGTGTCTTGGTCTCTGTCAAGTTCATGGATGATATATTTGTGGAAGAGCTACCACATGTGCTTATGATGATCCATTCAGTTTCTTAG	MAELAETAVMPKVITFLSSLLQRVAESNDISHQLYPQKASIFHGLTRPTISIQNYLERIFKYSNCSPSCFVVAYVYLDRFSQRQSCFPLNSFNVHRLLITSVLVSVKFMDDIFVEELPHVLMMIHSVS
PoalbCYCU4;5	Poalb15G002220.1	ATGGCAGAATTAGCAGAGACTGCAGTGATGCCTAAGGTCATAACTTTCCTCTCTTCTCTTCTTCAACGAGTAGCAGAATCTAATGATAGTAGCCATCAGTTATACCCCCTGAAAGCCTCAATCTTTCATTGCCTATCCAGACCTACTATATCCATTCAAAACTATCTTGAGAGAATCTTCAAGTATTCAAATTGTAGCCCCTCTTGTTTTGTTGTTGCTTATGTGTATCTTGATCGGTTTTCTCAGAGACAATCCTGTTTTCCTCTCAATTCTTTCAATGTGCATAGATTGCTCATCACAAGTGTCTTGGTCTCTGTCAAGTTCATGGATGATATGTAAGTAATCTTCAGAATCCAGTTCTTGAGCTAAGTTCCTTTTGATCTTTAATTTAGTTTTTTT…	ATGGCAGAATTAGCAGAGACTGCAGTGATGCCTAAGGTCATAACTTTCCTCTCTTCTCTTCTTCAACGAGTAGCAGAATCTAATGATAGTAGCCATCAGTTATACCCCCTGAAAGCCTCAATCTTTCATTGCCTATCCAGACCTACTATATCCATTCAAAACTATCTTGAGAGAATCTTCAAGTATTCAAATTGTAGCCCCTCTTGTTTTGTTGTTGCTTATGTGTATCTTGATCGGTTTTCTCAGAGACAATCCTGTTTTCCTCTCAATTCTTTCAATGTGCATAGATTGCTCATCACAAGTGTCTTGGTCTCTGTCAAGTTCATGGATGATATATATTACAACAACGCATTCTATGCTAAAGTTGGAGGAATCAGCACAAGAGAGATGAATGTTCTT…	MAELAETAVMPKVITFLSSLLQRVAESNDSSHQLYPLKASIFHCLSRPTISIQNYLERIFKYSNCSPSCFVVAYVYLDRFSQRQSCFPLNSFNVHRLLITSVLVSVKFMDDIYYNNAFYAKVGGISTREMNVLEVDFLFGLGFQLNVTPATFHLYCSHLQRDMSIQSPLQIVFRMNPLLLQ
PoalbCYCU4;6	Poalb15G000990.1	ATGGCAGAATTAGCAGAGACTGCAGTGATGCCTAAGGTCATAACTTTCCTCTCTTCTCTTCTTCAAAGAGTAGCAGAATCTAATGATATTAGCCATCAGTTATACCCCCAGAAAGCCTCAATCTTTCATGGCCTAACCAGACCTACTATATCCATTCAAAACTATCTTGAGAGAATCTTCAAGTATTCAAATTGTAGCCCCTCTTGTTTTGTTGTTGCTTATGTGTATCTTGATCGGTTTTCTCAGAGACAATCCTGTTTTCCTCTCAATTCTTTCAATGTGCATAGATTGCTCATCACAAGTGTCTTGGTCTCTGTCAAGTTCATGGATGATATGTAAGTAATCTTCAGAATCCAGTTCTTGAGCTAAGTTCCTTTTGATCTTTAATTTAGTTTTTAT…	ATGGCAGAATTAGCAGAGACTGCAGTGATGCCTAAGGTCATAACTTTCCTCTCTTCTCTTCTTCAAAGAGTAGCAGAATCTAATGATATTAGCCATCAGTTATACCCCCAGAAAGCCTCAATCTTTCATGGCCTAACCAGACCTACTATATCCATTCAAAACTATCTTGAGAGAATCTTCAAGTATTCAAATTGTAGCCCCTCTTGTTTTGTTGTTGCTTATGTGTATCTTGATCGGTTTTCTCAGAGACAATCCTGTTTTCCTCTCAATTCTTTCAATGTGCATAGATTGCTCATCACAAGTGTCTTGGTCTCTGTCAAGTTCATGGATGATATATATTACAACAACGCATTCTATGCTAAAGTTGGAGGAATCAGCACAAGAGAGATGAATCTTCTT…	MAELAETAVMPKVITFLSSLLQRVAESNDISHQLYPQKASIFHGLTRPTISIQNYLERIFKYSNCSPSCFVVAYVYLDRFSQRQSCFPLNSFNVHRLLITSVLVSVKFMDDIYYNNAFYAKVGGISTREMNLLEVDFLFGLGFQLNVTPATFHLYCSYLQREMSIQSPLQIVDTPLNIARTLKIHRCFNEDESTHQKQLSV
PoalbSDS	Poalb10G008730.1	ATGAAGCTCAAACAGAGCAGCAGCAGCAGAGTGAATAAGAAAATCGAGCGAGAACCACCGTGCATCGTGAAGAAGCAGCGAAGCAAGCGTCACTTACAAGTCCGCTCTCAGATCTCACCAATTTTACTCTCCACTAATCTCTCTCTCAATAAGAACAAAGGAGTCTCTGTGGATTCGATCTCCTGCTCTCACTTCGGCGATGAAGTTTCTAGCGGTTCAAGCCGAGTTACAGTTGAATCAAGTCTGATCAGGAAGAGAAAGTTCGAAGACTCACCGTTTCGGAGGATCACGAGATCATACTACAAGAACAAGGAGAAAGAGAGGACATCATTCGAAGTAGAAGTGGGTGAATCTTCTTGTGTGGAGGATTCGAAAAATAGTAGTTCCAAAGGAATTCAA…	ATGAAGCTCAAACAGAGCAGCAGCAGCAGAGTGAATAAGAAAATCGAGCGAGAACCACCGTGCATCGTGAAGAAGCAGCGAAGCAAGCGTCACTTACAAGTCCGCTCTCAGATCTCACCAATTTTACTCTCCACTAATCTCTCTCTCAATAAGAACAAAGGAGTCTCTGTGGATTCGATCTCCTGCTCTCACTTCGGCGATGAAGTTTCTAGCGGTTCAAGCCGAGTTACAGTTGAATCAAGTCTGATCAGGAAGAGAAAGTTCGAAGACTCACCGTTTCGGAGGATCACGAGATCATACTACAAGAACAAGGAGAAAGAGAGGACATCATTCGAAGTAGAAGTGGGTGAATCTTCTTGTGTGGAGGATTCGAAAAATAGTAGTTCCAAAGGAATTCAA…	MKLKQSSSSRVNKKIEREPPCIVKKQRSKRHLQVRSQISPILLSTNLSLNKNKGVSVDSISCSHFGDEVSSGSSRVTVESSLIRKRKFEDSPFRRITRSYYKNKEKERTSFEVEVGESSCVEDSKNSSSKGIQVNYTSTFPSLHQNLNSRKISSEIKEDDAVSAASGVESCLSRKTTTNRETDLSEISRNDAVSVNECVVEKQKKPNSLGRGGGESDDLACTEELYVDDGVSDYSSCQETLFSELQSEIFREKYSSDDLDFSDDYTPSIFFESGSDFSEKSVSDSNPSQTYSLLLQFRQQFSRSSLPLETTKSSSLLEAEYQENFAFARLDDEEDEESYRRLRERERRQLFLHDYTELYRTTTEFGDLILEQRLQMVHWIIEQSTAKEFDLATMFLAIS…
PoalbCDKA;1	Poalb04G011340.1	ATGCAGCATGGTAACATTGTCAGGTCATTTCCATTCCCTTTTCACTTTTCACTACCTTAACGTATGCCAAACTATATAGGAAACTCCCACCTGAGGTGAGAGAGCCTTCGGAGGTAACCTGGAAAGCATGCTTATGGAGTAGGCTTCCAAACATATTTCTAAAGGCCTTTCACAAGATTTTGTTGAAAACATGGAGTTGTGGTGTTGTATATCATGGAAACAAGCAAAAGGGGGTGGAGAGTTTTCCTTGTCATCTTTCTTAGATGATTATAGTGGGAGTTTAGATTTCTAGCATAGAAGGAAATCTTTTGCAAGTTTAAATGATGCTGCACAGTCTGTCTATTCATTGTTTATACACATGACCGCCTTACTAAGTTGTAATAGTTTCTTCTGCTGAAT…	ATGCAGCATGGTAACATTGTCAGACTGCAGGATGTGGTGCACAGTGAGAAGCGCCTTTACTTGGTTTTTGAGTATCTAGACTTGGATTTGAAGAAGCACATGGATTCTTCTCCTGAATTTGCTAATGATCCACGCCTAGTTAAAACGTTTCTTTATCAAATTCTCCGTGGCATTGCTTACTGCCATTCTCATAGAGTTCTGCATCGAGATTTGAAACCTCAGAATTTGCTTATTGATCGCCGTACCAATGCGCTGAAGCTCGCAGATTTTGGACTGGCTAGAGCATTTGGTATACCTGTTAGGACATTTACACATGAGGTTGTTACCCTGTGGTATAGAGCCCCTGAAATTCTGCTTGGATCTCGCCATTACTCAACTCCAGTTGATGTGTGGTCAGTG…	MQHGNIVRLQDVVHSEKRLYLVFEYLDLDLKKHMDSSPEFANDPRLVKTFLYQILRGIAYCHSHRVLHRDLKPQNLLIDRRTNALKLADFGLARAFGIPVRTFTHEVVTLWYRAPEILLGSRHYSTPVDVWSVGCIFAEMVNQKPLFPGDSEIDELFKIFRILGTPNEDTWPGVTSLPDFKSAFPKWPSKDLATVVPTLEKAGVDLLSKMLFLDPTKRITARSALEHEYFKDIGFVP
PoalbCDKB1;1	Poalb16G003200.1	ATGGAAAAGTATGAGAAACTGGAGAAGGTCGGGGAAGGCACCTACGGCAAAGTCTATAAAGCCAAAGACAAACTAACAGGTCAGCTCGTTGCTCTCAAAAAAACTCGGCTCCAAATGGATGAGGAAGGCGTTCCCCCTACCGCTCTCCGCGAAGTTTCTCTTCTTCAGATGCTCTCTCAATCTCTCTACGTCGTCCGCCTCCTCTCCGTCGAACACATTGACGCCAACAACTCCGACGACGACTCCAAATCCAATCTCTACTTGGTTTTCGAGTTTCTCGATACGGATCTCAAGAAATTCATCGATTCTCACCGCAAAGGTCCCAACCCTAGACCTCTCTCCCCTTCCCTCATCCAGAGCTTCCTCTTCCAGCTCTGCAAGGGAGTTGCTCACTGTCAC…	ATGGAAAAGTATGAGAAACTGGAGAAGGTCGGGGAAGGCACCTACGGCAAAGTCTATAAAGCCAAAGACAAACTAACAGGTCAGCTCGTTGCTCTCAAAAAAACTCGGCTCCAAATGGATGAGGAAGGCGTTCCCCCTACCGCTCTCCGCGAAGTTTCTCTTCTTCAGATGCTCTCTCAATCTCTCTACGTCGTCCGCCTCCTCTCCGTCGAACACATTGACGCCAACAACTCCGACGACGACTCCAAATCCAATCTCTACTTGGTTTTCGAGTTTCTCGATACGGATCTCAAGAAATTCATCGATTCTCACCGCAAAGGTCCCAACCCTAGACCTCTCTCCCCTTCCCTCATCCAGAGCTTCCTCTTCCAGCTCTGCAAGGGAGTTGCTCACTGTCAC…	MEKYEKLEKVGEGTYGKVYKAKDKLTGQLVALKKTRLQMDEEGVPPTALREVSLLQMLSQSLYVVRLLSVEHIDANNSDDDSKSNLYLVFEFLDTDLKKFIDSHRKGPNPRPLSPSLIQSFLFQLCKGVAHCHSHGVLHRDLKPHNLLLDQERGILKIADLGLGRAFTVPLKSYTHEIVTLWYRAPEVLLGSTHYSIAIDMWSVGCIFAEMSRRQALFPGDSELQQLLHIFRLLGTPTEEQWPGVTSLRDWHVYPKWEPQNLARAVPSLGPQGVDLLSKMLKYDPAERISAKAAMDHPYFDSLDKSQF
PoalbCDKB1;2	Poalb06G019610.1	ATGGAGAAGTATGAGAAACTGGAGAAGGTAGGCGAAGGCACATACGGCAAAGTGTACAAAGCCAAAGACAAAGTAACAGGGCAAATAGTCGCCCTCAAGAAAACACGACTTGAAATGGACGAAGAAGGCGTTCCTCCTACCGCTCTTCGCGAGGTTTCTCTCCTTCAAATGCTCTCTCAATCTCTCTACGTCGTCCGACTCCTCTCCGTCGAACACGTTGACGCCAATAGCACCAACTCCAATCTTGATGACTCCGATCCCTCTAAGCGCAACCACAACAACAACAACAAATCCAATCTCTACTTGGTTTTCGAATATCTCGACACGGATCTCAAGAAATTCATCGATTCTCACCGCAAAGGTGCCAACCCTAGGCCTCTCTCGCCTTCGCTGATACAG…	ATGGAGAAGTATGAGAAACTGGAGAAGGTAGGCGAAGGCACATACGGCAAAGTGTACAAAGCCAAAGACAAAGTAACAGGGCAAATAGTCGCCCTCAAGAAAACACGACTTGAAATGGACGAAGAAGGCGTTCCTCCTACCGCTCTTCGCGAGGTTTCTCTCCTTCAAATGCTCTCTCAATCTCTCTACGTCGTCCGACTCCTCTCCGTCGAACACGTTGACGCCAATAGCACCAACTCCAATCTTGATGACTCCGATCCCTCTAAGCGCAACCACAACAACAACAACAAATCCAATCTCTACTTGGTTTTCGAATATCTCGACACGGATCTCAAGAAATTCATCGATTCTCACCGCAAAGGTGCCAACCCTAGGCCTCTCTCGCCTTCGCTGATACAG…	MEKYEKLEKVGEGTYGKVYKAKDKVTGQIVALKKTRLEMDEEGVPPTALREVSLLQMLSQSLYVVRLLSVEHVDANSTNSNLDDSDPSKRNHNNNNKSNLYLVFEYLDTDLKKFIDSHRKGANPRPLSPSLIQSFLFQLCKGVAHCHSHGVLHRDLKPQNLLLDQEKGILKIADLGLGRAFTVPLKSYTHEIVTLWYRAPEVLLGSTHYSTGVDMWSVGCIFAEMSRRQALFPGDSEFQQLLHIFRLLGTPTEEQWPGVTALRDWHVYPKWEPQNLARVVPALGPQGVDLLSKMLKYDPAERISAKAAMDHPYFDSLDKSQF
PoalbCDKB2;1	Poalb02G000300.1	ATGGAAAAGGCAGGAGGAGTAGTAGCAGCAGCAGCAACGAACACGGTGGTGTCGGCGATGGATGCATTCGAGAAGCTAGAGAAAGTAGGAGAGGGAACGTACGGTAAAGTGTACAGAGCAAGGGAGAGAGCCACTGGAAAGATCGTTGCTCTAAAAAAGACACGTCTCCATGAAGACGATGAAGGAGTCCCACCCACCACTCTTCGTGAAGTCTCCATCTTGCGTATGCTCTCCAGAGACCCTCACATCGTCCGGTACTCTCTCTCTCTCTGCTTTTCTTAGATCTACTTCCTCGCTAGGGCTTCATCTCTGTTTACTAACGATCTATGTTGCATGGGTCTGTAGAGTTTTTTAATCATTCGGTAAATTTAGGGTTTAGATAAACTGAATTTGGGATTT…	ATGGAAAAGGCAGGAGGAGTAGTAGCAGCAGCAGCAACGAACACGGTGGTGTCGGCGATGGATGCATTCGAGAAGCTAGAGAAAGTAGGAGAGGGAACGTACGGTAAAGTGTACAGAGCAAGGGAGAGAGCCACTGGAAAGATCGTTGCTCTAAAAAAGACACGTCTCCATGAAGACGATGAAGGAGTCCCACCCACCACTCTTCGTGAAGTCTCCATCTTGCGTATGCTCTCCAGAGACCCTCACATCGTCCGTTTGATGGACGTGAAACAAGGGCAGAATAAACAAGGCAAGACAGTTCTGTATCTGGTTTTTGAGTACATGGACACCGATCTCAAGAAATTTATCCGAAGCTTCCGCCAAACTGGAGAGAACATTCCTGTCAAAAATGTCAAGAGC…	MEKAGGVVAAAATNTVVSAMDAFEKLEKVGEGTYGKVYRARERATGKIVALKKTRLHEDDEGVPPTTLREVSILRMLSRDPHIVRLMDVKQGQNKQGKTVLYLVFEYMDTDLKKFIRSFRQTGENIPVKNVKSLMYQLCKGVAFCHGHGVLHRDLKPHNLLMDRKTMMLKIADLGLARAFTLPIKKYTHEILTLWYRAPEVLLGATHYSTAVDVWSVGCIFAELATKQPLFPGDSELQQLLHIFRLLGTPNEEMWPGVSNLMNWHEYPQWKPQSLSSAVTNLDKDGLDLLSQMLQYDPSKRISAKKAMEHPYFDELEKECL
PoalbCDKB2;2	Poalb05G021370.1	ATGGTGTCGGCGATGGATTTGTTCGAGAAGCTAGAGAAAGTAGGAGAGGGAACTTACGGGAAAGTGTACAGAGCAAGGGAGAAAGCCACCGGGAAGATCGTTGCACTCAAAAAGACACGTCTCCATGAAGACGATGAAGGTGTCCCACCCACCACTCTTCGCGAAGTCTCCATCTTGCGTATGCTTTCCAGAGATCCTCACATCGTCCGGTACTCTCTCTCTCTCTCTCTATTTGTTTTTCTTCCATCTACTTCCTCTCTAAGGTGATTTCATTTCTTTGATGCATGGATCTGTAGATTTTCTTAGTATTCGGTCCATTTAGGGCTTAGATGAAATGAACTTGGGGATTTTGTGATCTGATTCCTCCAATTTGATGTCTTAATTTAGGGTTTAGGGTTG…	ATGGTGTCGGCGATGGATTTGTTCGAGAAGCTAGAGAAAGTAGGAGAGGGAACTTACGGGAAAGTGTACAGAGCAAGGGAGAAAGCCACCGGGAAGATCGTTGCACTCAAAAAGACACGTCTCCATGAAGACGATGAAGGTGTCCCACCCACCACTCTTCGCGAAGTCTCCATCTTGCGTATGCTTTCCAGAGATCCTCACATCGTCCGATTGTTGGACGTGAAACAAGGGCAAAATAAAGAAGGCAAGACAGTTTTGTATCTGGTTTTTGAGTACATGGACACCGATCTCAAGAAATTTATCCGAAGCTTTCGCCAAACTGGGGAGAACATTCCTATCAAAACTGTCAAGAGCTTGATGTATCAACTATGTAAGGGTGTGGCTTTCTGCCATGGCCAT…	MVSAMDLFEKLEKVGEGTYGKVYRAREKATGKIVALKKTRLHEDDEGVPPTTLREVSILRMLSRDPHIVRLLDVKQGQNKEGKTVLYLVFEYMDTDLKKFIRSFRQTGENIPIKTVKSLMYQLCKGVAFCHGHGVLHRDLKPHNLLMDRKTMMLKIADLGLARAFTLPIKKYTHEILTLWYRSPEVLLGATHYSTAVDVWSVGCIFAELATKQALFPGDSELQQLLHIFRLLGTPNEEMWPGVSNLMNWHEYPQWKPQSLSSAVTNLDKDGLDLLSQMLQYDPSKRISAKKAMEHPYFDDLEKDHL
PoalbCDKC;1	Poalb12G001910.1	ATGGCTAGAGAAATAAAGACAGGTGAAATAGTTGCTTTGAAGAAAATAAGAATGGACAATGAGAGAGAAGGGGTGCGTTTTCTTTTCTTGTTAAATATAAATATTTATATAGATAGATCAATTGGTAACTCGTGATTTTGAGCATATGATTTTGTAAGACGAGGCTGATGGTAAATCATCCATAGCTTGCAGCTGAACTTGTAGATTTTGTATTTTCTACCAACAATCTTAAACTTTCAAGGGGCTAATAGAATGGACTGTTTAATAAAACATTTATTAACAGCCATATGAGAAATCAAAATTCTGAAGAAGCTACATCATGAAAATGTTATTAAGCTGAAAGAGATAGTGATATCTCAAGGTAATGTTAAACAATACTTGTATTTTTGTAGTTTCCTA…	ATGGCTAGAGAAATAAAGACAGGTGAAATAGTTGCTTTGAAGAAAATAAGAATGGACAATGAGAGAGAAGGGTTTCCTATAACAGCCATACGGGAAATCAAAATTCTGAAGAAGCTACACCATGAAAATGTTATTAAGCTGAAAGAGATAGTGACATCTCAAGGTAATGCTATGAATACTCTTAGTTACTTGTGCTGCATTCTTTATTCACCTCAAACTGTACTGTTAATATGTTTACTTCAGATATCTTATGTTGTGCGACTGTTTTCAGGCCCTGAGAAAGATGATCAAGGAAAGCCAGATGATAACAAGTATAAAGGTGGGATTTACATGGTTTTCGAATATATGGACCATGATTTGACAGGTCTTGCTGATCGTCCTGGGATTAGATTTACAGTT…	MAREIKTGEIVALKKIRMDNEREGFPITAIREIKILKKLHHENVIKLKEIVTSQGNAMNTLSYLCCILYSPQTVLLICLLQISYVVRLFSGPEKDDQGKPDDNKYKGGIYMVFEYMDHDLTGLADRPGIRFTVPQIKCYMRQLLTGLHYCHINQVLHRDIKGSNLLIDNEGNLKLADFGLARSFSNEHQSNLTNRVITLWYRPPELLLGSTKYGPAVDMWSVGCIFAELLHGKPIFPGKDEPEQLNKIFELCGAPDEVNWPGVSKIPWYNNFKPTRPMKRRLREVFRHFDRHALELLEKMLALDPAQRISAKDALDAEYFWTDPPPCDPKSLPKYESSHEFQTKKKRQQQRQHEENAKRQKLQHPQPHSRLLPVQQSGARPQMRTGPNQSMHGSQPPVT…
PoalbCDKC;2	Poalb06G012210.1	ATGGCTTCCGACAAGAGCGAGGATTGCCTTGGTTGGGCAGCTAGAGATGAATCAGGAGTTCTATCCCCATATGAGTTTAACAGAAGGTATATATGCATATTGATGATACCAATATCCCACGTCGGCTAGAGTCAAAGGGCCCAACATCATCACATATGACAGTGATAATGGAATCGAAAATAAAAATCCCATGATTCGTCACAAGGTGAACTCCCTTGGGGTGATTGGACTCGGTGGCCTCGGTCACTTGGCTGTGAAGTCCGGCGAGGCTTTTGGACTAAATGTCACAGTTTTTAGCACAAGCATATCGAAAAACAGAGGAAGCCTTGACTATCCTTGGAGCAGACAACTTCGTAGTCTCCTCCGACAAGGAGCAAATGAAGGTAATCAGCCGAATTG…	ATGGCTTCCGACAAGAGCGAGGATTGCCTTGGTTGGGCAGCTAGAGATGAATCAGGAGTTCTATCCCCATATGAGTTTAACAGAAGGGCTGTTGGGAAAGATGACGTCTCACTGAAAATAACACACTGTGGGATTTGTTACGCTGATGTAGCTTATACCAGCGGGACATTTGGAAAGGCAATATATCCTGTAGTGCCCGGCCATGAGATTGTTGGAATTGTACAAGAAGTTGGATCTGAAGTTCAAAGCTTCAAAGTTGGAGACCATGTTGGGGTAGGAGCATATGTCAACTCGTGCAAGGATTGTGAGTATTGCAACGATGATCTTGAAATTCATTGTTCTAATGGAGTAGTTTTCACCTTTAATGGGTTAGATGAGGATGGCACCGTGACAAAAGGA…	MASDKSEDCLGWAARDESGVLSPYEFNRRAVGKDDVSLKITHCGICYADVAYTSGTFGKAIYPVVPGHEIVGIVQEVGSEVQSFKVGDHVGVGAYVNSCKDCEYCNDDLEIHCSNGVVFTFNGLDEDGTVTKGGYSSFIVVHKRYCYKIPEDYPLSLAAPLLCAGITVYAPMIRHKMNQPGKSLGVIGLGGLGHLAVKFGKAFGLNVTVFSTSMSKKEEALNLLGADNFVVSSDKEQMKALDKSLDFIIDTASGDHPFDPYMSILKTAGILVLVGAPSEIKLAPLNLIFGMRTLTGSATGGSNLLIDNEGNLKLADFGLARSFSNDHNANLTNRVITLWYRPPELLLGTTKYGPAVDMWSVGCIFAELLHGKPIFPGKDEPEQLNKIFELCGAPDEFNW…
PoalbCDKD;1	Poalb12G003940.1	ATGTCAGAGAATGATGTCGAGAAGAAAGTAGCGGATAGATATCTAAAGCGAGAGATTCTTGGTGAAGGTACTTATGGTGTTGTCTACAAAGCTATTGATACTAAGGTAATCAATTTTTAGGTTCTGTTTTGTTTATTTAAGAGAAAAAAAAATGGAGAAATTTTGAATAGTTTTGGGTCTGTTTTGTTTGATTTTTGAGAAATTAAGGGAACAAAAAGAAAAGAAATTGAAAGAAAGCAACTTTTAACTTTGGTTTTCTGGGAGTTAATTTAGTTAGGAAAAATATAAATTTGGTTTTACTTAATTTGATCAGATTTTAAGTGGGTATCTGTAGGGTAACTGTTTGAAGGGATTATAGTGTTTTTTTTTTTTGTTAATTCATAGTGTTGGGATGTTGCA…	ATGTCAGAGAATGATGTCGAGAAGAAAGTAGCGGATAGATATCTAAAGCGAGAGATTCTTGGTGAAGGTACTTATGGTGTTGTCTACAAAGCTATTGATACTAAGACAGGACAGACGGTTGCAATAAAAAAAATTCGGCTCGGAAAACAAAAGGAAGGAGTAAATTTTACAGCACTTAGAGAGATTAAACTGCTTAAAGAGCTTAAAGACCCGAATATAATTGAGTTGATCGATGCTTTCCCTCATAAAGGGAACTTGCATCTTGTGTTTGAGTTCATGGAGACTGATCTCGAAGCGGTTATTCGTGATCCAAATATATTTCTTTCTCCCGGGGACATAAAATCATACTTTCAGATGACTTTGAAAGGACTACTGGTTTGCCATAAAAAATGGGTTTTG…	MSENDVEKKVADRYLKREILGEGTYGVVYKAIDTKTGQTVAIKKIRLGKQKEGVNFTALREIKLLKELKDPNIIELIDAFPHKGNLHLVFEFMETDLEAVIRDPNIFLSPGDIKSYFQMTLKGLLVCHKKWVLHRDMKPNNLLIGSNGQLKLADFGLARIFGSPGRKFTHQVFARWYRAPELLFGAKQYGAGVDVWAAGCIFAELLNRRPFLQGDSDIDQLGKIFQKLGTPTPSQWPDLEWLPDFVEYSSQTAQPWRKLCPTASDDALDLLSKLFTYDPKTRITVQQALEHRYFTSVPLPTDPAKLPRPAPKRESHNPRTSDLHEGPTVLSPKKKARRVMPDREVFDGNAYHVDKIDQHGGEIRWAAGDNTSRNEQVPMSVDFSIFGAKPMSRPTINSA…
PoalbCDKD;3	Poalb14G006320.1	ATGTCAGAGAATGATGTGGAGAAGAAAGTAGCGGATAGATATCTAAAGCGAGAGATTCTTGGTGAAGGTACTTATGGTGTTGTCTACAAAGCCATTGATACTGAGGTAATTAATCTTAGCTGGATTTTGTCCCTTAGAACTGGGAATTTTGAATCTTCAGGTTCTGTTTTGTTTGATTTATGACAAATGTATAAAAACTGAAGAAATTTTGAACTTTTTAGGGTTTGTTTTGTTTGCTTATAGAGAAATTAAAGGGAAAAAAATAACATAAAGAAAGAAAGTTGTTTTTAATTTTGGTTTTCAGGGAGTTATTTTAGTTAGTAAAAATATTAATTTAGTTTTACGTAATTTGATAAGATTTTAAGTTGGTATGTATAGGGTCATTGTCTGAAATAAATA…	ATGTCAGAGAATGATGTGGAGAAGAAAGTAGCGGATAGATATCTAAAGCGAGAGATTCTTGGTGAAGGTACTTATGGTGTTGTCTACAAAGCCATTGATACTGAGACTGGGAAGACTGTTGCAATCAAGAAAATTAGGCTCGGAAGACAAAAGGAAGGAGTAAATTTTACAGCACTTAGAGAGATCAAACTTCTTAAAGAGCTTAAAGACCCGAATATAATCGAGTTGATCCATGCCTTCCCTCACAAAGGGAACTTGCATCTTGTGTTTGAGTTCATGGAGACTGATCTTGAAGCGGTGATTCGCGATCCCAATATATTTCTTTCGCCAGGGGATATAAAATCATACTTTCAGATGACGTTGAAAGGACTAGCTGTTTGCCATAAGAAATGGGTTTTG…	MSENDVEKKVADRYLKREILGEGTYGVVYKAIDTETGKTVAIKKIRLGRQKEGVNFTALREIKLLKELKDPNIIELIHAFPHKGNLHLVFEFMETDLEAVIRDPNIFLSPGDIKSYFQMTLKGLAVCHKKWVLHRDMKPNNLLIGSNGQLKLADFGLARIFGSPGRKFTHQVFARWYRAPELLFGAKQYGASVDVWAAGCIFAELLNRRPFLQGDSDIDQLGKIFQKLGTPTPLQWPDLEWLPDFVEYSSQIIQPWRKLCPTASDDALDLLSKMFTYDPRARISVQQALEHRYFTSIPLPTDPAKLPRPAPKRESHNPRTSDLHDRPVVLSPKRKARRVMSDCEGFDGNSFQVDKVDERGGEIRQAAGDNTGRNEPKLMSVDFSVFGSKPMSRPTINSI…
PoalbCDKE;1	Poalb01G007830.1	ATGGGAGACGGCAATAATAGAAGCAACAACAACAGTGAAAAGCCAGAGTGGCTGCAACAGTACAATCTTATTGGCAAGATTGGTGAAGGCACTTATGGTCTTGTATTCCTAGCAAAAACCAAGTCTCCTGCAAATTGTGGAAAGTCCATTGCCATCAAGAAATTCAAGCAGTCCAAGGATGGTGATGGTGTCTCTCCCACTGCCATCCGTGAAATCATGTTGCTTAGGGAGATTACTCATGAGAATGTTGTGAAGCTTGTGAATGTGCACATCAATCATGCTGACATGTCACTGTATCTGGCTTTTGATTATGCTGAGCATGATCTTTATGAAATCATCAGGCATCATAGAGACAAGGGTAACACTATGATCAATCAGTACACAGTTAAATCATTGCTC…	ATGGGAGACGGCAATAATAGAAGCAACAACAACAGTGAAAAGCCAGAGTGGCTGCAACAGTACAATCTTATTGGCAAGATTGGTGAAGGCACTTATGGTCTTGTATTCCTAGCAAAAACCAAGTCTCCTGCAAATTGTGGAAAGTCCATTGCCATCAAGAAATTCAAGCAGTCCAAGGATGGTGATGGTGTCTCTCCCACTGCCATCCGTGAAATCATGTTGCTTAGGGAGATTACTCATGAGAATGTTGTGAAGCTTGTGAATGTGCACATCAATCATGCTGACATGTCACTGTATCTGGCTTTTGATTATGCTGAGCATGATCTTTATGAAATCATCAGGCATCATAGAGACAAGGGTAACACTATGATCAATCAGTACACAGTTAAATCATTGCTC…	MGDGNNRSNNNSEKPEWLQQYNLIGKIGEGTYGLVFLAKTKSPANCGKSIAIKKFKQSKDGDGVSPTAIREIMLLREITHENVVKLVNVHINHADMSLYLAFDYAEHDLYEIIRHHRDKGNTMINQYTVKSLLWQLLNGLNYLHSNWIIHRDLKPSNILVMGEGEEHGVVKIADFGLARIYQAPLKALSDNGVVVTIWYRAPELLLGAKHYTSAVDMWAVGCIFAELLTLKPLFQGAEAKLPSNPFQIDQLDKIFKVLGHPTLEKWPTLASLPHWHNDVQHIQEHKYENTGLHGVVPLSPKSASFDLLSKMLEYDPRKRITAAQAIEHDYFRSEPLPGRNALVPSQPGEKVINYPTRPVDTNTDFEGTTSLQPPQPVSSGNAVSGGMPGAHGINSRSAA…
PoalbCDKE;2	Poalb03G011980.1	ATGGGAGATGGCAATAATAGAAGCAGCAGCAACAATGAGAAGCCAGAGTGGCTGCAACAGTACAATCTTATTGGCAAGATTGGTGAAGGAACTTATGGTCTTGTGTTCCTTGCAAAAACCAAGTCTCCTGCAAATCGTGGAAAGTCCATTGCCATCAAGAAATTCAAGCAGTCCAAGGATGGTGATGGTGTCTCTCCCACTGCCATCCGTGAAATCATGCTGCTCAGGGAAATTACTCATGAGAATGTTGTGAAGCTTGTGAATGTGCACATTAATCATACTGATATGTCACTGTATCTGGCTTTTGATTATGCTGAACATGACCTTTATGAAATCATCAGGCATCACAGAGACAAGGGTAACAATTTGATCAACCAATACACTGTTAAATCATTGCTC…	ATGGGAGATGGCAATAATAGAAGCAGCAGCAACAATGAGAAGCCAGAGTGGCTGCAACAGTACAATCTTATTGGCAAGATTGGTGAAGGAACTTATGGTCTTGTGTTCCTTGCAAAAACCAAGTCTCCTGCAAATCGTGGAAAGTCCATTGCCATCAAGAAATTCAAGCAGTCCAAGGATGGTGATGGTGTCTCTCCCACTGCCATCCGTGAAATCATGCTGCTCAGGGAAATTACTCATGAGAATGTTGTGAAGCTTGTGAATGTGCACATTAATCATACTGATATGTCACTGTATCTGGCTTTTGATTATGCTGAACATGACCTTTATGAAATCATCAGGCATCACAGAGACAAGGGTAACAATTTGATCAACCAATACACTGTTAAATCATTGCTC…	MGDGNNRSSSNNEKPEWLQQYNLIGKIGEGTYGLVFLAKTKSPANRGKSIAIKKFKQSKDGDGVSPTAIREIMLLREITHENVVKLVNVHINHTDMSLYLAFDYAEHDLYEIIRHHRDKGNNLINQYTVKSLLWQLLNGLNYLHRAEAKSTSNPFQLDQLDKIFKVLGHPTLEKWPTLASLPHWQNDVHRIQEHKYENTGLHSVVPLSPKGAPFDLLSKMLEYDPQKRITAAQALEHDYFRSEPLPGRNALVPSQPGEKVINYPTRPVDTNTDFEGTTSLQPPQPVSSGNTVSGGIPGAHGVNNRSAPRPMPVGLQRMQAQGMAAYNLASQAGMGGGMNPGNIPMPRGVAQPHQQHQLRRKDPPGTGTGYPPQQKSRR
PoalbCDKF;1	Poalb18G001910.1	ATGGACCGATCTCCGCCGCCCGCAAAGAGCTGGAGCATCCACACCCGACCCGAAATCATATCCAAATACGAAATCCAAGAACGAATTGGCTCCGGCGCCTACTCCGACGTGTACAAAGCCAGGCGTCACTCCGACAATCTCACGGTGGCTCTCAAAGAAATCCACGACTACCAGTCTGCATCTAGAGAAATCGAGGCATTGCAGGTCCTCCAGAATTGTCCAAACATCGTCGTTTTGCACGAGTATTTTTGGAGAGAAGACGAGGATGCTGTGCTTGTTTTGGAGTTCTTGAGAACTGATTTGGCTGCTGTTATTAAGCAAGGGGAAAAGAGGGATGATGGTGTTGGCGTTAGTGTTGGAGAAGTTAAGAGATGGATGGTTCAGATTTTATGCGGGGTT…	ATGGACCGATCTCCGCCGCCCGCAAAGAGCTGGAGCATCCACACCCGACCCGAAATCATATCCAAATACGAAATCCAAGAACGAATTGGCTCCGGCGCCTACTCCGACGTGTACAAAGCCAGGCGTCACTCCGACAATCTCACGGTGGCTCTCAAAGAAATCCACGACTACCAGTCTGCATCTAGAGAAATCGAGGCATTGCAGGTCCTCCAGAATTGTCCAAACATCGTCGTTTTGCACGAGTATTTTTGGAGAGAAGACGAGGATGCTGTGCTTGTTTTGGAGTTCTTGAGAACTGATTTGGCTGCTGTTATTAAGCAAGGGGAAAAGAGGGATGATGGTGTTGGCGTTAGTGTTGGAGAAGTTAAGAGATGGATGGTTCAGATTTTATGCGGGGTT…	MDRSPPPAKSWSIHTRPEIISKYEIQERIGSGAYSDVYKARRHSDNLTVALKEIHDYQSASREIEALQVLQNCPNIVVLHEYFWREDEDAVLVLEFLRTDLAAVIKQGEKRDDGVGVSVGEVKRWMVQILCGVDACHRNMIVHRDLKPSNLLVSDDGVLKLADFGQARILMEPGFVAADENIQPYEQNPLFQEHATPPAEVVPEIDSSSQEGQRNEKQGMISREESFREMGNYKFQGSLDDIDKEMSIRDGDTSCFATGTASDLGDDMLKSYCSYEVEDAENDGCGSLTSCVGTRWFRAPELLYGSTDYGLEVDLWSLGCIFAELLTLKPLFPGTSDIDQIGRIFSVLGNLTEEVWPGCVKLPDYGTISFAKVENPTGIEACLPNHSPDEISLVKKLVC…
PoalbCDKG;1	Poalb18G011560.1	ATGCTTCAGGGGTGTAGAAGTGTTGATGAGTTTGAGAGACTAAATAAAATAGATGAGGGCACTTATGGTGTTGTATATAGAGCCAGAGAAAAGAAGACTGGGGAAATTGTAGCATTGAAGAAGGTAAAGATGGAGAAAGAACGTGAAGGTTTTCCACTGACTTCTCTTAGGGAAATAAACATTCTTTTTTCTTTTCATCATTCTTCAGTTGTTGATGTTAAAGAAGTTGTGGTAGGGAGTAGCCTTGATAGCATCTTTATGGTGATGAAGTACATGGAGCATGACCTCATAGGACTCATGAAGTCAATGCGACAACCATTTAGTCAGAGTGAAGTTAAATGCTTAATGCTCCAGGTGTTGGAGGGTGTGAAATATATAAAAAGGTCAAATCTGCTTTTG…	ATGCTTCAGGGGTGTAGAAGTGTTGATGAGTTTGAGAGACTAAATAAAATAGATGAGGGCACTTATGGTGTTGTATATAGAGCCAGAGAAAAGAAGACTGGGGAAATTGTAGCATTGAAGAAGGTAAAGATGGAGAAAGAACGTGAAGGTTTTCCACTGACTTCTCTTAGGGAAATAAACATTCTTTTTTCTTTTCATCATTCTTCAGTTGTTGATGTTAAAGAAGTTGTGGTAGGGAGTAGCCTTGATAGCATCTTTATGGTGATGAAGTACATGGAGCATGACCTCATAGGACTCATGAAGTCAATGCGACAACCATTTAGTCAGAGTGAAGTTAAATGCTTAATGCTCCAGATGCTTCCTGGACTTGAGGGGGGAAAACGGAGCAGCGTTTGTGTG…	MLQGCRSVDEFERLNKIDEGTYGVVYRAREKKTGEIVALKKVKMEKEREGFPLTSLREINILFSFHHSSVVDVKEVVVGSSLDSIFMVMKYMEHDLIGLMKSMRQPFSQSEVKCLMLQMLPGLEGGKRSSVCVDFVEEESDQGAGS
PoalbCDKG;2	Poalb08G015530.1	ATGGCCGCTGGGAGATATGGGGGTTGTCACGATAATGAATCCAGGGATCACGAGTCTGATTCTGAATTGTCAAGGGAAGATTTTCCTTATTCTAAGGATAAATTTGATAGAATTGAGAATGGCAATGGTGAGAACGATAGGGGTCGAGTTTGGGAATTAAGGGATAGAGCCAGGGTTAGGCAGAAGGATATCAGGGAGAGAGAAGTGACTAATGGTGGGTATAGTTCGTCTTCTGGTAGAAGTGATTCAGGAAGCAGTGGTAGTGGTGGTGCCCATGGTCCACGGAAGTGTGGGCTTTCAGTTAGGGCCACGGATAGGGAGCCAGGTGAGCTGTCTAGTGAGAGTGGGTCCGATGACGCAATTGACTCCGAGTCACATGCTCACAAAGATAGTGAAGTT…	ATGGCCGCTGGGAGATATGGGGGTTGTCACGATAATGAATCCAGGGATCACGAGTCTGATTCTGAATTGTCAAGGGAAGATTTTCCTTATTCTAAGGATAAATTTGATAGAATTGAGAATGGCAATGGTGAGAACGATAGGGGTCGAGTTTGGGAATTAAGGGATAGAGCCAGGGTTAGGCAGAAGGATATCAGGGAGAGAGAAGTGACTAATGGTGGGTATAGTTCGTCTTCTGGTAGAAGTGATTCAGGAAGCAGTGGTAGTGGTGGTGCCCATGGTCCACGGAAGTGTGGGCTTTCAGTTAGGGCCACGGATAGGGAGCCAGGTGAGCTGTCTAGTGAGAGTGGGTCCGATGACGCAATTGACTCCGAGTCACATGCTCACAAAGATAGTGAAGTT…	MAAGRYGGCHDNESRDHESDSELSREDFPYSKDKFDRIENGNGENDRGRVWELRDRARVRQKDIREREVTNGGYSSSSGRSDSGSSGSGGAHGPRKCGLSVRATDREPGELSSESGSDDAIDSESHAHKDSEVLKVVENGTRTPVEKKRKFSPIVWDRDDKPVSNSSKSGSPPAVTALPPPPPLPKAYRQSPSFIPEGGVGISPVKSSKNQNLLSSSPLKGSVGNSVSESPVELASSPMEEQWGNDQEAEHIEDEDYVPMRNISSSRWAAGNNSPVDEGEIVEDQEIPIRRKKMPHLEFLDSRARTKLSTPDPGDFKREGSDVARGRSSESDERGTCARSLSGDDYHGNGSGRDDYMEIDEEHNNSDSDTDPEDEDDSCKTPEPAGPPQRSVNMLQGCR…
PoalbCDKG;3	Poalb10G004820.1	ATGGCCGCTGGGAGACACGGGGGTTATCACGATAATGAATTCAAGGACCGGGAGTCTGATTTTGAACTATTAAAAGAGGATTTTGCTTATTCCAAGGATCAATATGATAGAATTGGGAATGGTAATGCTGAAAATGATAGGGGTCAAGTTCATCACTTAAGAGATAGCGCTAGGGTTAGGCAGAAGGATATTAAGGAGACAGGTGTGACTAATGGTGGGTATCGGTCCTCTTCCAGCAGGAGTGATTCAGGAAGTAGTGGTGGTGGTGGTGCCCTAAGGTCACGGAGGTGTGGGTTTTCTGTCAGGGCCACTGATAAGGAGCCAGGTGAGTTGTCCAGTGAGAGTGGGTCTGATGATGCCATTGACCCCGATTCACATGCTCATAAAGATAGTGAGGTT…	ATGGCCGCTGGGAGACACGGGGGTTATCACGATAATGAATTCAAGGACCGGGAGTCTGATTTTGAACTATTAAAAGAGGATTTTGCTTATTCCAAGGATCAATATGATAGAATTGGGAATGGTAATGCTGAAAATGATAGGGGTCAAGTTCATCACTTAAGAGATAGCGCTAGGGTTAGGCAGAAGGATATTAAGGAGACAGGTGTGACTAATGGTGGGTATCGGTCCTCTTCCAGCAGGAGTGATTCAGGAAGTAGTGGTGGTGGTGGTGCCCTAAGGTCACGGAGGTGTGGGTTTTCTGTCAGGGCCACTGATAAGGAGCCAGGTGAGTTGTCCAGTGAGAGTGGGTCTGATGATGCCATTGACCCCGATTCACATGCTCATAAAGATAGTGAGGTT…	MAAGRHGGYHDNEFKDRESDFELLKEDFAYSKDQYDRIGNGNAENDRGQVHHLRDSARVRQKDIKETGVTNGGYRSSSSRSDSGSSGGGGALRSRRCGFSVRATDKEPGELSSESGSDDAIDPDSHAHKDSEVLKVTPVEKKRKFSPVVWDRDDKATSSLSKSWSSPAAAALPPPPPLPKAYRQSPNVIPDGGVEISPVISSKNLTLQSSSPLKGSVFKGSVGNSASNSPVELAFSLEGSVVKVSVGNSAPESSIELASSPVEEQWGNDQEAQHIEDEDYAPMRNISSSRWADGNNSPVDEGEIVEDQAVPKRRKKMPHMESLDFRVRNKSSTPDPGDFKREGYDADRGRSSESDERGTCARSSSGDDHPGNDSRRDGYMEIDDEHDNNDSDIDPEDED…
PoalbCDKG;4	Poalb12G008030.1	ATGGCGGCAGGGCGGCTCGATGTGTCTAGGAGGCGGGGTGGTGGTGGTTATTTTGATGAAGTGAAGCGGGTTGGTGATCGTGGTTTGATACGGAGAAATGGGTATCATAGTTCAACGATTGTGCCTAGTTTTGATTTTAGACGAGATGGGCTTAGTTGTAGAGATGAAGAACGACAGTCAGGGGAGCCGTGGCAATTTCATGCCTTCGGTTCCTCGAAGTATGAGGAAGGTGAGATACCAGCAAATGAAGATGGGGTTCAATTGCCCGCAGACAAGAAAAGGAAGTTTTCTCCTATTGTATGGGATGTTGAGGAGAAAAAAGCGAAGATTTCTTCAAAGAATAGAGTTGTTCAGAGGAGCAGTACTCGGGATTTAAATGTTGTTTCAGACGAGGATGTT…	ATGGCGGCAGGGCGGCTCGATGTGTCTAGGAGGCGGGGTGGTGGTGGTTATTTTGATGAAGTGAAGCGGGTTGGTGATCGTGGTTTGATACGGAGAAATGGGTATCATAGTTCAACGATTGTGCCTAGTTTTGATTTTAGACGAGATGGGCTTAGTTGTAGAGATGAAGAACGACAGTCAGGGGAGCCGTGGCAATTTCATGCCTTCGGTTCCTCGAAGTATGAGGAAGGTGAGATACCAGCAAATGAAGATGGGGTTCAATTGCCCGCAGACAAGAAAAGGAAGTTTTCTCCTATTGTATGGGATGTTGAGGAGAAAAAAGCGAAGATTTCTTCAAAGAATAGAGTTGTTCAGAGGAGCAGTACTCGGGATTTAAATGTTGTTTCAGACGAGGATGTT…	MAAGRLDVSRRRGGGGYFDEVKRVGDRGLIRRNGYHSSTIVPSFDFRRDGLSCRDEERQSGEPWQFHAFGSSKYEEGEIPANEDGVQLPADKKRKFSPIVWDVEEKKAKISSKNRVVQRSSTRDLNVVSDEDVVKSPVQGGLELVVDKDCVDGGSADGIGSEYPAPLSPSLHPKKDGGYDQDQGQVEEEELPEARNIAMSRWASDDDSPRDTTLIDDKGMPGEMVYRTDLIHREGFQREVSDRDGSSSSLSDERGCSGSSASEYELQNDVMDIDDIRDENASVNEMEQTAGEEPTVTNQRGFNMLEGCRSVFEYERLNEINEGTYGKVYKARDKKTGEFVALKKVKMNVGRDKYLEEYGFPLTSLREINILMSFDHPSIVRVKEVVMGDLDSVFMVMEY…
PoalbCDKG;5	Poalb15G012560.1	ATGGCGGCAGGGCGGCTCGATGTGTCTTGGAGAAGGGGTGGTGGCGGTGGTTATTTTGATGAGTTGAGGCGGGGTGGTGATCGTGGTGTGGTACGGAAAAATGGGTATCATAGCTCAACAAGAGTGCGTAGTTTTGATTTTAAAAAAGTGGGTTTAATTGTAGAGATGAAGAGCGACATTGCGGGGAATTATGGCAATTTAATGCCTTTGGTGACTCCCCGAGGTACGAGGAAGGTGAGATATCAGGGAATGAAGACGGGGTTCAGTTGCCTCTAGAGAAGAAGAGGAGGTTTTCTCCTGTTGTATGGGACGCAGAGGAGAAGGAAGCGAGAATTTCTTTGAAGAATAGGGTTTTTCAAAGGAGCAGTACTCAGGGTTTAAATGTTGTCTCAGACGAGG…	ATGGCGGCAGGGCGGCTCGATGTGTCTTGGAGAAGGGGTGGTGGCGGTGGTTATTTTGATGAGTTGAGGCGGGGTGGTGATCGTGGTGTGGTACGGAAAAATGGAGATGAAGAGCGACATTGCGGGGAATTATGGCAATTTAATGCCTTTGGTGACTCCCCGAGGTACGAGGAAGGTGAGATATCAGGGAATGAAGACGGGGTTCAGTTGCCTCTAGAGAAGAAGAGGAGGTTTTCTCCTGTTGTATGGGACGCAGAGGAGAAGGAAGCGAGAATTTCTTTGAAGAATAGGGTTTTTCAAAGGAGCAGTACTCAGGGTTTAAATGTTGTCTCAGACGAGGATGTCGTTAAAAGTTCTTTCAAAGGAGGACTGGAGCTTGTGGTAGATGAGGATCGTGTG…	MAAGRLDVSWRRGGGGGYFDELRRGGDRGVVRKNGDEERHCGELWQFNAFGDSPRYEEGEISGNEDGVQLPLEKKRRFSPVVWDAEEKEARISLKNRVFQRSSTQGLNVVSDEDVVKSSFKGGLELVVDEDRVDGGSVDGIESEYPAPQSASLPPKKDGGYGQEQDQVEEEELPNARNIAMSRWASDDDSPRDTTLVDDEGMHGEIVCRTNSIEREGCQREVSDRDRSSSPQSDERGYSISFTSEHELRNDAMDVDDIGDENVSVNDMEQTDGWIDEPTTTIQRGIDMLEGCRSVFKYERLNEINEGTYGKVYKARDKKTGEFVALKKVKMDVGRDRYLEEYGFPLTSLREINILMSFDHPSIVKVKEVVMGDLDSVFMVMEYMEHDLKGVTQAMKQPF…
