# Supplementary material for: Study on the Interactions of Cyclins with CDKs Involved in Auxin Signal during Leaf Development by WGCNA in Populus alba
Source: Int J Mol Sci. 2023 Aug 30;24(17):13445. doi: 10.3390/ijms241713445 (PMC10487486; doi:10.3390/ijms241713445)
Supplement: Supplementary file 1 [file ijms-24-13445-s001.zip › Supplementary Files/Table S10. Hormones content.xlsx]

## Sheet: Sheet1
Table S10. Hormones content
Name	weight/g	SA(ng/g)	JA(ng/g)	ACC(ng/g)	IAA(ng/g)	TZR(ng/g)	OPDA(ng/g)	GA1(ng/g)	GA3(ng/g)	GA4(ng/g)
L1-1	0.109	265.596	263.119	67.8899	116.138	12.7523	25.3211	30.0459	10.6697	59.2661
L1-2	0.105	290.762	255.333	74.7619	127.667	15.9048	25.0476	38.8571	9.75238	58.2857
L1-3	0.086	296.628	308.837	77.2093	101.256	12.4419	30.4651	27.5116	10.8256	60.814
L2-1	0.102	312.843	307.353	44.0196	78.9216	12.7451	27.8431	45.5686	18.4216	11.6667
L2-2	0.102	262.745	299.51	37.0588	71.6373	12.0588	27.3529	48.6667	18.1863	9.90196
L2-3	0.107	305.794	279.72	37.4766	73.0093	10	27.2897	40.9907	14.4766	8.97196
L3-1	0.116	185.431	285.172	33.1897	38.2931	12.6724	11.2931	43.569	19.069	11.8103
L3-2	0.107	223.551	318.224	38.785	39.1028	10.5607	17.5701	47.028	21.1495	9.81308
L3-3	0.119	176.05	267.059	39.0756	40.9916	10.084	10.9244	45.8067	19.5378	11.4286
L4-1	0.112	86.875	267.768	17.5	8.09821	1.51786	11.7857	51.7411	14.8214	4.91071
L4-2	0.114	90.614	283.158	17.807	9.7807	2.10526	13.5088	50	10.7456	4.64912
L4-3	0.11	106.455	270.091	16.6364	8.00909	1.72727	13.5455	52.7818	15.2727	4.72727
L5-1	0.108	141.944	296.759	16.2037	13.7963	3.42593	18.2407	55.5741	5.32407	5.09259
L5-2	0.109	139.266	295.688	19.1743	10.7431	2.56881	19.2661	50.5963	5.55963	4.22018
L5-3	0.116	147.931	275.603	15	13.75	2.24138	20.1724	51.7586	4.83621	5.08621
