# Supplementary material for: Study on the Interactions of Cyclins with CDKs Involved in Auxin Signal during Leaf Development by WGCNA in Populus alba
Source: Int J Mol Sci. 2023 Aug 30;24(17):13445. doi: 10.3390/ijms241713445 (PMC10487486; doi:10.3390/ijms241713445)
Supplement: Supplementary file 1 [file ijms-24-13445-s001.zip › Supplementary Files/Table S11. All genes expression information from first leaf to fifth leaf.xlsx]

## Sheet: Sheet1
Table S11. All genes expression information from first leaf to fifth leaf
Gene ID	L1_1_TPM	L1_2_TPM	L1_3_TPM	L2_1_TPM	L2_2_TPM	L2_3_TPM	L3_1_TPM	L3_2_TPM	L3_3_TPM	L4_1_TPM	L4_2_TPM	L4_3_TPM	L5_1_TPM	L5_2_TPM	L5_3_TPM	L1_1_counts	L1_2_counts	L1_3_counts	L2_1_counts	L2_2_counts	L2_3_counts	L3_1_counts	L3_2_counts	L3_3_counts	L4_1_counts	L4_2_counts	L4_3_counts	L5_1_counts	L5_2_counts	L5_3_counts
Poalb01G000010.1	0.793469	0.95901	0.448562	0.724224	0.380571	0.239941	0.99318	0.851301	0.420242	1.12771	1.10255	0.56966	0.733393	0.812945	0.940177	10	12	6	12	5	3	14	12	5	16	16	8	10	11	13
Poalb01G000020.1	37.8078	33.0196	38.6711	32.7726	27.4457	30.9856	25.4282	25.6567	21.7378	27.8351	21.5938	21.6262	17.8662	22.6038	22.4302	444	385	482	506	336	361	334	337	241	368	292	283	227	285	289
Poalb01G000030.1	0.0965326	0	0	0	0.2778	0.0973034	0.0863066	0	0	0	0	0	0	0	0	1	0	0	0	3	1	1	0	0	0	0	0	0	0	0
Poalb01G000040.1	0.0405176	0.122427	0.267228	0.0924541	0	0.0816822	0	0	0.0429183	0	0.105563	0	0.149799	0	0.0738601	1	3	7	3	0	2	0	0	1	0	3	0	4	0	2
Poalb01G000050.1	0	0	0	0	0	0	0	0	0	0	0	0	0	0	0	0	0	0	0	0	0	0	0	0	0	0	0	0	0	0
Poalb01G000060.1	0	0	0	0	0	0	0	0	0	0	0	0	0	0	0	0	0	0	0	0	0	0	0	0	0	0	0	0	0	0
Poalb01G000070.1	20.4791	21.4353	17.9081	18.5799	15.7287	16.73	13.0442	12.2065	12.8312	13.4352	15.4603	14.1742	11.753	14.7109	9.69891	306	318	284	365	245	248	218	204	181	226	266	236	190	236	159
Poalb01G000080.1	0	0	0	0	0	0	0	0	0	0	0	0	0	0	0	0	0	0	0	0	0	0	0	0	0	0	0	0	0	0
Poalb01G000090.1	0	0	0	0	0	0.04195	0	0	0	0	0	0	0	0	0	0	0	0	0	0	1	0	0	0	0	0	0	0	0	0
Poalb01G000100.1	0	0	0	0	0	0	0	0	0	0	0	0	0	0	0	0	0	0	0	0	0	0	0	0	0	0	0	0	0	0
Poalb01G000110.1	65.4768	60.5784	60.6284	53.2846	53.2435	49.9423	44.3541	43.2328	46.3706	40.5012	38.3993	35.0648	32.0568	35.8085	36.0706	1044	959	1026	1117	885	790	791	771	698	727	705	623	553	613	631
Poalb01G000120.1	5.80528	5.1356	5.96885	4.01261	4.8912	3.35969	4.12462	5.15086	4.32553	8.43106	8.76053	7.84438	11.7924	11.9038	11.7092	263	231	287	239	231	151	209	261	185	430	457	396	578	579	582
Poalb01G000130.1	0	0	0	0	0	0	0	0	0	0	0	0	0	0	0	0	0	0	0	0	0	0	0	0	0	0	0	0	0	0
Poalb01G000140.1	100.218	95.0644	95.2034	89.5718	89.9808	90.9261	89.08	83.866	87.5196	91.5679	90.4957	95.0843	92.5852	93.1623	98.0778	2062	1942	2079	2423	1930	1856	2050	1930	1700	2121	2144	2180	2061	2058	2214
Poalb01G000150.1	21.2365	15.7145	19.6006	10.274	7.76051	8.73718	5.94147	5.74775	4.20822	4.74803	3.88933	5.18587	5.07407	4.50764	3.16019	294	216	288	187	112	120	92	89	55	74	62	80	76	67	48
Poalb01G000160.1	0.171001	0	0.040279	0.0325162	0.082017	0	0.114664	0.114665	0.0905665	0.60758	0.594025	0.767297	0.671728	0.716719	0.935159	4	0	1	1	2	0	3	3	2	16	16	20	17	18	24
Poalb01G000170.1	0	0.0446051	0.166907	0.101054	0	0	0.0395952	0	0	0.0393386	0	0	0.0409336	0.0412488	0.0403654	0	1	4	3	0	0	1	0	0	1	0	0	1	1	1
Poalb01G000180.1	0	0	0.181905	0.0734236	0	0	0.0863066	0	0.102252	0.342989	0	0	0	0	0	0	0	2	1	0	0	1	0	1	4	0	0	0	0	0
Poalb01G000190.1	35.628	35.7113	38.341	32.4535	25.8589	27.8647	26.0204	27.0951	23.1891	21.81	19.6086	25.8098	26.6619	21.8296	20.8143	415	413	474	497	314	322	339	353	255	286	263	335	336	273	266
Poalb01G000200.1	15.2629	13.0197	16.9486	12.7345	12.923	11.3816	11.5574	12.4625	12.2904	13.696	13.8638	11.5308	14.5392	16.9721	15.544	196	166	231	215	173	145	166	179	149	198	205	165	202	234	219
Poalb01G000210.1	21.3874	19.6584	21.239	19.3202	21.5182	18.8426	18.7777	17.9421	17.1803	16.9955	17.0461	16.9238	14.5339	14.7994	16.2865	389	355	410	462	408	340	382	365	295	348	357	343	286	289	325
Poalb01G000220.1	39.4451	37.2612	36.8188	31.6174	32.1977	29.0586	23.9492	24.4604	24.1784	25.9702	24.0078	24.1489	24.9474	26.3946	25.6432	966	906	957	1018	822	706	656	670	559	716	677	659	661	694	689
Poalb01G000230.1	24.7964	26.3092	25.741	19.1723	21.0626	19.8111	19.8003	19.9133	20.5179	26.0892	25.5346	23.8099	27.3512	24.0357	27.4316	786	828	866	799	696	623	702	706	614	931	932	841	938	818	954
Poalb01G000240.1	273.594	279.56	285.164	285.606	285.092	278.566	293.382	283.369	286.577	293.999	297.536	294.291	320.138	320.391	309.039	7719	7831	8539	10594	8385	7797	9258	8942	7633	9338	9666	9252	9772	9705	9566
Poalb01G000250.1	3.78137	3.9122	4.84733	4.12834	4.02212	3.91528	4.00176	3.05883	4.44139	3.79303	4.02116	3.32422	3.16221	2.85113	3.39967	147	151	200	211	163	151	174	133	163	166	180	144	133	119	145
Poalb01G000260.1	16.9886	13.7795	13.3152	19.554	22.642	21.0643	22.0441	21.1033	22.1357	22.1683	24.0239	24.9601	19.1763	26.0454	23.021	113	91	94	171	157	139	164	157	139	166	184	185	138	186	168
Poalb01G000270.1	0.315001	0.951799	0.593586	1.67715	2.11518	0.952549	2.25306	1.40817	3.16983	5.45623	5.74484	4.66436	12.0828	10.1221	9.33108	2	6	4	14	14	6	16	10	19	39	42	33	83	69	65
Poalb01G000280.1	252.68	259.251	279.56	168.816	167.661	174.163	97.0003	99.6806	99.594	78.4071	76.8971	82.7393	86.2355	84.3002	86.5144	7334	7471	8612	6442	5073	5015	3149	3236	2729	2562	2570	2676	2708	2627	2755
Poalb01G000290.1	2.15418	2.79315	2.3796	1.99632	1.47262	1.34776	1.30613	1.30613	0.813064	1.49561	1.07518	1.31103	0.801011	0.668806	0.993008	87	112	102	106	62	54	59	59	31	68	50	59	35	29	44
Poalb01G000300.1	0	0	0	0	0.103578	0	0	0.0965393	0.114375	0.287739	0.28132	0	0.099802	0.502852	0	0	0	0	0	1	0	0	1	1	3	3	0	1	5	0
Poalb01G000310.1	0.490002	0.431835	0.519387	0.698812	0.763813	0.555654	0.876189	0.876193	1.03807	1.19695	1.22344	1.26424	1.86822	1.36917	1.39567	8	7	9	15	13	9	16	16	16	22	23	23	33	24	25
Poalb01G000320.1	1.3065	1.92998	1.31305	2.21935	2.17234	2.89726	2.84238	3.81581	2.35266	3.71369	3.10134	3.8301	4.06553	3.28558	2.54042	30	44	32	67	52	66	73	98	51	96	82	98	101	81	64
Poalb01G000330.1	0.476855	0.548897	0.57766	0.259072	0.359408	0.308998	0.0913587	0.0609061	0.0721586	0.121022	0.0887415	0.122268	0	0.253797	0.0931358	14	16	18	10	11	9	3	2	2	4	3	4	0	8	3
Poalb01G000340.1	1.75896	1.4495	1.05463	2.43251	1.22712	1.61182	2.00152	2.71636	1.52442	2.84079	1.52757	1.00451	2.06918	2.38298	2.4777	11	9	7	20	8	10	14	19	9	20	11	7	14	16	17
Poalb01G000350.1	28.3408	24.356	29.0246	30.46	31.6188	29.9644	38.6965	30.7094	32.4674	35.162	37.1866	37.7358	39.1503	40.8863	37.9049	184	157	200	260	214	193	281	223	199	257	278	273	275	285	270
Poalb01G000360.1	0	0	0	0	0	0	0	0	0	0	0	0	0	0	0	0	0	0	0	0	0	0	0	0	0	0	0	0	0	0
Poalb01G000370.1	1.38879	1.34049	1.90825	1.71653	1.49874	1.63319	1.7073	1.34515	1.28719	1.33643	2.16093	1.97335	1.60455	2.42536	1.58228	24	23	35	39	27	28	33	26	21	26	43	38	30	45	30
Poalb01G000380.1	2.86953	3.39595	4.12308	2.70096	1.92684	1.9524	2.98246	3.04661	2.0517	2.071	1.86904	3.05802	3.14957	3.54132	2.94239	80	94	122	99	56	54	93	95	54	65	60	95	95	106	90
Poalb01G000390.1	25.4025	27.4945	27.4171	17.0504	16.5027	17.0543	14.8303	15.2965	15.7129	12.9661	13.5411	12.0363	14.1927	12.8453	13.9957	536	576	614	473	363	357	350	361	313	308	329	283	324	291	324
Poalb01G000400.1	20.3169	19.7106	21.2817	15.623	14.8542	16.1564	13.1074	12.0925	13.7408	11.0143	10.1366	12.6863	10.4475	10.9256	10.7889	2094	2017	2328	2117	1596	1652	1511	1394	1337	1278	1203	1457	1165	1209	1220
Poalb01G000410.1	29.2219	27.7442	25.9538	18.7212	17.3815	20.0591	15.3574	15.3575	13.5352	16.7464	15.5542	16.8249	16.0701	16.0963	17.3745	279	263	263	235	173	190	164	164	122	180	171	179	166	165	182
Poalb01G000420.1	0.261845	0.263728	0.123355	0.796646	0.502354	0	0.585267	0.234108	0.41604	0.232589	0.3411	0.469969	0.36303	0	0	2	2	1	8	4	0	5	2	3	2	3	4	3	0	0
Poalb01G000430.1	0	0.158633	0	0.119796	1.66192	1.42882	0.563264	0.8449	0.166833	0.559614	0	0.141344	0.145576	0.146697	0.28711	0	1	0	1	11	9	4	6	1	4	0	1	1	1	2
Poalb01G000440.1	834.03	795.35	725.449	864.93	784.517	853.111	621.347	661.954	619.048	478.313	502.191	463.65	339.397	327.747	340.623	4738	4486	4374	6460	4646	4808	3948	4206	3320	3059	3285	2935	2086	1999	2123
Poalb01G000450.1	11.8644	10.8586	12.1109	11.6387	10.122	11.2976	9.59244	9.77874	10.2944	9.90963	10.2856	10.1612	11.2068	10.4684	10.5196	1139	1035	1234	1469	1013	1076	1030	1050	933	1071	1137	1087	1164	1079	1108
Poalb01G000460.1	48.7945	43.7035	43.8594	41.2233	34.2877	35.0238	32.552	32.2548	34.3398	38.0265	38.261	38.4927	37.8012	39.4085	40.0798	587	522	560	652	430	418	438	434	390	515	530	516	492	509	529
Poalb01G000470.1	0	0.108196	0	0.163415	0.309141	0	0.0960438	0	0.113789	0.0954213	0	0.096404	0.0992902	0	0	0	1	0	2	3	0	1	0	1	1	0	1	1	0	0
Poalb01G000480.1	125.853	127.824	125.244	99.6655	94.806	96.9823	73.7685	76.0601	68.0417	60.0773	55.4469	59.3961	56.5914	57.0272	58.2433	2259	2278	2386	2352	1774	1727	1481	1527	1153	1214	1146	1188	1099	1099	1147
Poalb01G000490.1	270.414	254.91	259.509	132.763	123.773	122.944	71.4259	72.7551	77.0949	45.6721	43.443	44.9336	26.8315	24.9616	27.8137	5822	5449	5930	3758	2778	2626	1720	1752	1567	1107	1077	1078	625	577	657
Poalb01G000500.1	0	0.146515	0.137061	0	0	0	0.0650296	0	0	0	0	0	0.134455	0	0	0	2	2	0	0	0	1	0	0	0	0	0	2	0	0
Poalb01G000510.1	0	0	0	0	0	0	0	0	0	0	0	0	0	0	0	0	0	0	0	0	0	0	0	0	0	0	0	0	0	0
Poalb01G000520.1	24.2665	23.6008	26.4865	23.4786	21.8339	23.4548	21.0149	18.5503	21.4011	19.2999	18.003	20.1985	19.4789	19.8823	20.1177	1338	1292	1550	1702	1255	1283	1296	1144	1114	1198	1143	1241	1162	1177	1217
Poalb01G000530.1	3.17387	4.58194	3.88754	1.12657	1.4208	1.38633	1.60801	0.567534	1.5689	1.97349	1.2863	1.61404	1.85793	2.66055	1.92857	30	43	39	14	14	13	17	6	14	21	14	17	19	27	20
Poalb01G000540.1	0	0	0	0	0	0	0	0	0	0	0	0	0	0	0	0	0	0	0	0	0	0	0	0	0	0	0	0	0	0
Poalb01G000550.1	0	0	0	0	0	0	0	0	0	0	0	0	0	0	0	0	0	0	0	0	0	0	0	0	0	0	0	0	0	0
Poalb01G000560.1	7.38731	7.13466	9.63	4.77218	5.04781	6.93628	3.61904	5.60954	4.18049	6.11249	8.78841	4.7224	8.41808	7.25759	8.11676	73	70	101	62	52	68	40	62	39	68	100	52	90	77	88
Poalb01G000570.1	23.6569	24.2263	24.2818	25.6334	21.6155	24.5785	23.1596	22.5689	23.7287	33.8685	33.6868	36.4115	55.886	53.0543	49.8702	358	364	390	510	341	369	392	382	339	577	587	614	915	862	828
Poalb01G000580.1	3.49126	4.92292	5.70172	4.07175	8.03767	7.74211	5.61856	4.57811	2.71196	8.47659	7.07467	6.68401	11.4018	6.28677	7.21285	15	21	26	23	36	33	27	22	11	41	35	32	53	29	34
Poalb01G000590.1	7.98412	7.34979	6.22839	6.72578	7.08237	6.14407	6.60104	3.68432	6.09282	5.79567	6.48649	7.70441	8.96664	10.0752	7.43368	93	85	77	103	86	71	86	48	67	76	87	100	113	126	95
Poalb01G000600.1	0	0	0	0	0	0.514996	0	0	0	0	0.0887415	0.275104	0	0.190348	0.372543	0	0	0	0	0	5	0	0	0	0	1	3	0	2	4
Poalb01G000610.1	51.2366	46.8397	45.2649	41.1857	39.2573	39.947	29.3221	26.5021	23.2597	24.4982	25.8481	29.0691	23.6226	27.4204	27.6441	1267	1150	1188	1339	1012	980	811	733	543	682	736	801	632	728	750
Poalb01G000620.1	0.258612	0.104189	0.243663	0.354065	0.396922	0.156406	0.27746	0	0.164361	0	0.179674	0	0.334645	0.385396	0.424285	5	2	5	9	8	3	6	0	3	0	4	0	7	8	9
Poalb01G000630.1	0.476985	0.240207	0.486864	0.544198	0.190647	0.52086	1.06614	1.4926	1.68416	0.988615	0.621359	1.03447	0.845003	0.888532	0.688356	12	6	13	18	5	13	30	42	40	28	18	29	23	24	19
Poalb01G000640.1	53.8597	53.545	54.8323	65.9405	63.1425	66.5059	76.8181	75.7799	86.0892	95.4777	92.7422	99.3103	111.302	108.769	109.087	1391	1373	1503	2239	1700	1704	2219	2189	2099	2776	2758	2858	3110	3016	3091
Poalb01G000650.1	2.72489	2.3371	2.52726	3.75654	3.57366	3.47622	3.84468	3.7876	3.83343	2.28807	2.49585	2.84656	2.00699	1.82417	1.97914	128	109	126	232	175	162	202	199	170	121	135	149	102	92	102
Poalb01G000660.1	0.701761	0.91885	0.892616	0.560454	0.639513	0.954943	0.376453	0.219599	0.26017	0	0.121889	0.188932	0.162157	0.0653624	0.0319813	20	26	27	21	19	27	12	7	7	0	4	6	5	2	1
Poalb01G000670.1	2.61845	4.98152	6.57891	4.20452	2.79086	2.93262	4.68213	5.20239	2.7736	2.32589	7.83267	3.65532	2.95802	7.58748	5.30356	9	17	24	19	10	10	18	20	9	9	31	14	11	28	20
Poalb01G000680.1	9.77553	10.2678	11.842	6.58561	7.09994	9.4313	7.74113	9.86374	7.39626	12.2807	10.1875	12.2819	10.1971	10.1456	10.0556	70	73	90	62	53	67	62	79	50	99	84	98	79	78	79
Poalb01G000690.1	28.0069	27.3958	28.4241	19.3956	21.9184	20.5921	15.3023	15.1735	14.8332	14.3585	13.9631	13.8082	13.8221	13.1234	12.0545	972	944	1047	885	793	709	594	589	486	561	558	534	519	489	459
Poalb01G000700.1	24.8033	22.895	23.966	21.47	20.315	20.2157	16.1045	15.8473	16.9464	12.9586	13.8439	14.8996	11.0904	10.8006	10.9364	862	790	884	981	736	697	626	616	556	507	554	577	417	403	417
Poalb01G000710.1	0	0	0	0	0	0	0	0	0	0	0	0	0	0	0	0	0	0	0	0	0	0	0	0	0	0	0	0	0	0
Poalb01G000720.1	0	0	0	0	0	0	0	0	0	0	0	0	0	0	0	0	0	0	0	0	0	0	0	0	0	0	0	0	0	0
Poalb01G000730.1	12.4611	14.0294	12.5843	13.9719	17.1745	18.2995	13.126	14.4386	13.5788	11.9913	11.1951	10.4438	9.26708	8.4713	7.6045	348	389	373	513	500	507	410	451	358	377	360	325	280	254	233
Poalb01G000740.1	1.55332	1.78798	1.75623	2.02537	1.7029	1.78939	2.18235	2.65851	1.69236	2.04994	2.274	2.46933	2.58428	2.31483	2.66976	35	40	42	60	40	40	55	67	36	52	59	62	63	56	66
Poalb01G000750.1	3.94986	3.17367	4.68329	3.5444	3.2355	4.02614	3.29337	4.16632	3.85483	3.19318	3.96987	4.54038	3.44571	3.4309	4.04509	89	71	112	105	76	90	83	105	82	81	103	114	84	83	100
Poalb01G000760.1	0	0	0	0	0	0	0	0	0	0	0	0	0	0	0	0	0	0	0	0	0	0	0	0	0	0	0	0	0	0
Poalb01G000770.1	0	0	0.141482	0.342643	0	0	0	0.268511	0.238589	0.733615	0	0	0	0	0.410599	0	0	2	6	0	0	0	4	3	11	0	0	0	0	6
Poalb01G000780.1	0	0	0	0	0	0	0	0	0	0	0	0	0	0	0	0	0	0	0	0	0	0	0	0	0	0	0	0	0	0
Poalb01G000790.1	0	0	0	0	0	0	0	0	0	0	0	0	0	0	0	0	0	0	0	0	0	0	0	0	0	0	0	0	0	0
Poalb01G000800.1	33.307	29.3971	25.1412	22.1277	25.8093	21.8496	20.5136	21.8737	20.1411	18.016	19.5956	19.6804	22.4372	18.33	14.038	1051	921	842	918	849	684	724	772	600	640	712	692	766	621	486
Poalb01G000810.1	0.35206	0.177296	0.0829274	0.937231	0.675434	0.354871	0.550839	0.708225	0.652611	0.781813	1.14655	1.10581	0.65081	1.22966	1.04289	4	2	1	14	8	4	7	9	7	10	15	14	8	15	13
Poalb01G000820.1	0	0	0	0	0	0	0	0	0	0	0	0	0	0	0	0	0	0	0	0	0	0	0	0	0	0	0	0	0	0
Poalb01G000830.1	0	0	0	0	0	0	0	0	0	0	0	0	0	0	0	0	0	0	0	0	0	0	0	0	0	0	0	0	0	0
Poalb01G000840.1	0	0	0	0.129536	0	0.0858327	0	0	0	0	0.147902	0	0	0.0793117	0.0776131	0	0	0	2	0	1	0	0	0	0	2	0	0	1	1
Poalb01G000850.1	0	0	0	0	0	0	0	0	0	0	0	0	0	0	0	0	0	0	0	0	0	0	0	0	0	0	0	0	0	0
Poalb01G000860.1	0	0	0	0	0	0	0	0	0	0	0	0	0	0	0	0	0	0	0	0	0	0	0	0	0	0	0	0	0	0
Poalb01G000870.1	39.1533	46.5597	39.7834	24.8587	38.1368	37.9736	33.8781	25.0042	30.3208	27.9107	30.4788	27.9521	34.0602	38.5617	30.2886	714	843	770	596	725	687	691	510	522	573	640	568	672	755	606
Poalb01G000880.1	26.2206	23.6809	25.998	23.5148	23.4894	19.9135	19.6004	20.2463	21.3854	24.1572	24.3083	25.0218	25.0365	26.2721	24.6561	726	651	764	856	678	547	607	627	559	753	775	772	750	781	749
Poalb01G000890.1	10.1021	8.85332	10.4246	9.6795	9.06125	9.87416	8.71913	9.38386	8.38449	8.23532	9.19095	7.92767	7.39701	8.02422	7.85238	231	201	253	291	216	224	223	240	181	212	242	202	183	197	197
Poalb01G000900.1	0.299251	0	0	0	0	0	0.26755	0	0	0	0	0	0	0.557448	1.09102	1	0	0	0	0	0	1	0	0	0	0	0	0	2	4
Poalb01G000910.1	0	0	0	0	0	0	0	0	0	0	0	0	0	0	0	0	0	0	0	0	0	0	0	0	0	0	0	0	0	0
Poalb01G000920.1	39.8634	34.0112	32.4765	22.2208	19.6909	22.4566	8.83185	10.2726	9.05362	6.40982	4.92827	6.79019	8.93612	9.4617	7.53496	569	482	492	417	293	318	141	164	122	103	81	108	138	145	118
Poalb01G000930.1	105.519	108.636	105.671	89.9567	86.9915	85.6397	72.006	71.7737	70.4253	74.1975	70.6211	75.1951	79.3705	70.4081	72.4579	811	829	862	909	697	653	619	617	511	642	625	644	660	581	611
Poalb01G000940.1	104.557	98.5796	98.2583	91.4083	95.2741	86.7347	98.7284	101.474	100.615	112.525	111.191	119.113	122.262	118.494	121.058	1158	1084	1155	1331	1100	953	1223	1257	1052	1403	1418	1470	1465	1409	1471
Poalb01G000950.1	507.526	430.3	459.305	164.935	161.498	160.186	55.2607	50.4054	48.8975	15.9654	14.3739	17.0581	6.57338	6.02181	4.59642	3925	3304	3770	1677	1302	1229	478	436	357	139	128	147	55	50	39
Poalb01G000960.1	0.72233	0.58202	1.36115	0.219764	0.970063	0	0	0	0	0	0	0	0	0	0	5	4	10	2	7	0	0	0	0	0	0	0	0	0	0
Poalb01G000970.1	11.3455	10.8505	10.371	8.35241	8.08759	8.91807	7.2355	6.32818	7.08387	7.3504	6.50844	9.08413	8.99532	9.67051	9.74802	436	414	423	422	324	340	311	272	257	318	288	389	374	399	411
Poalb01G000980.1	32.2051	30.6905	29.538	31.7575	26.7694	25.4479	28.6237	27.5196	28.0001	31.9613	32.362	33.8037	33.7181	33.3805	33.1635	1356	1283	1320	1758	1175	1063	1348	1296	1113	1515	1569	1586	1536	1509	1532
Poalb01G000990.1	0.266848	0.134384	0.565702	0	0	0	0	0	0	0	0.173809	0.0598687	0.123322	0.124272	0.182416	4	2	9	0	0	0	0	0	0	0	3	1	2	2	3
Poalb01G001000.1	3.2482	2.47036	2.81061	0.453786	0.572302	1.13593	1.12608	0.296339	0.842612	0.235534	0	0.178469	0.0612708	0.246971	0	49	37	45	9	9	17	19	5	12	4	0	3	1	4	0
Poalb01G001010.1	5.02742	2.95375	2.76314	3.02725	4.42072	2.11148	6.55499	3.93301	4.43776	4.27964	4.00224	5.82762	2.12977	5.26788	2.10021	24	14	14	19	22	10	35	21	20	23	22	31	11	27	11
Poalb01G001020.1	4.31647	4.21964	5.02389	0.386253	0.487131	0.767813	0.113506	0	0	0	0.220509	0.113932	0.234686	0.118247	0	34	33	42	4	4	6	1	0	0	0	2	1	2	1	0
Poalb01G001030.1	0.265159	0	0	0	0	0.267277	0.118535	0	0	0	0.230279	0	0.122542	0	0.241681	2	0	0	0	0	2	1	0	0	0	2	0	1	0	2
Poalb01G001040.1	19.1521	23.208	15.2255	16.3881	18.3718	18.7017	13.3775	16.8558	13.3133	14.8857	16.8926	14.5019	13.8297	13.3787	14.1832	64	77	54	72	64	62	50	63	42	56	65	54	50	48	52
Poalb01G001050.1	15.3994	14.7842	15.8264	6.46288	5.72024	5.50439	2.48021	2.32399	2.36002	1.57162	1.38479	1.48979	1.67572	1.64793	1.89137	705	672	769	389	273	250	127	119	102	81	73	76	83	81	95
Poalb01G001060.1	0	0	0	0	0	0.0986675	0	0.0875169	0	0	0	0.263534	0	0	0.0892188	0	0	0	0	0	1	0	1	0	0	0	3	0	0	1
Poalb01G001070.1	64.8011	66.7653	65.9604	65.0327	62.4465	62.8198	60.8622	61.0841	58.6099	62.956	64.1134	65.5844	68.9685	68.3913	69.7962	2614	2674	2824	3449	2626	2514	2746	2756	2232	2859	2978	2948	3010	2962	3089
Poalb01G001080.1	15.5802	16.5933	14.3987	19.2216	22.2394	21.19	20.928	23.1275	23.3732	24.633	22.3354	22.8796	28.8012	26.3151	23.917	209	221	205	339	311	282	314	347	296	372	345	342	418	379	352
Poalb01G001090.1	2.04922	3.2106	1.28718	2.94413	2.62098	2.75411	3.05357	2.23929	2.41182	0	1.77965	0.613003	1.26271	0.636218	1.24518	9	14	6	17	12	12	15	11	10	0	9	3	6	3	6
Poalb01G001100.1	2.34707	3.01403	2.9301	6.29283	5.12204	7.03828	7.44945	6.92487	7.02334	9.85084	10.5483	9.21508	10.9011	9.56406	10.9102	40	51	53	141	91	119	142	132	113	189	207	175	201	175	204
Poalb01G001110.1	16.1671	15.2029	15.8887	17.5792	15.8334	16.9033	17.5506	17.1973	18.0222	20.5799	18.9602	19.6095	19.0659	19.1601	20.2079	859	802	896	1228	877	891	1043	1022	904	1231	1160	1161	1096	1093	1178
Poalb01G001120.1	160.48	163.511	169.937	226.301	208.945	220.364	136.496	136.179	139.244	84.836	86.4891	88.4179	46.0248	49.1901	46.0331	1808	1829	2032	3352	2454	2463	1720	1716	1481	1076	1122	1110	561	595	569
Poalb01G001130.1	0	0	0.101214	0.0817073	0	0	0.960438	0.960442	0.910309	1.52674	2.89206	0.48202	1.29077	3.40186	0.97912	0	0	1	1	0	0	10	10	8	16	31	5	13	34	10
Poalb01G001140.1	29.5361	26.4783	32.0722	34.9329	33.7582	35.6841	32.8686	33.3369	35.502	35.1675	38.2032	36.7516	36.2546	33.9486	34.9399	564	502	650	877	672	676	702	712	640	756	840	782	749	696	732
Poalb01G001150.1	13.23	14.4356	11.1668	13.6268	13.4842	10.5574	13.5535	15.7715	14.5979	15.914	16.9952	16.82	16.5592	11.5524	21.3538	48	52	43	65	51	38	55	64	50	65	71	68	65	45	85
Poalb01G001160.1	11.1486	10.1059	8.67974	10.7112	7.54235	7.62973	7.92159	8.81347	8.63933	11.3623	10.2935	10.4789	12.4196	11.2036	12.0868	190	171	157	240	134	129	151	168	139	218	202	199	229	205	226
Poalb01G001170.1	41.8072	39.728	40.861	35.7529	32.7874	32.0157	28.2009	27.6409	29.2552	26.5049	28.567	28.2277	27.1428	27.3313	27.8379	3804	3589	3946	4277	3110	2890	2870	2813	2513	2715	2993	2862	2672	2670	2779
Poalb01G001180.1	42.8078	42.5664	45.2623	20.0728	20.7241	20.7783	12.0113	10.7476	12.521	7.52393	9.125	8.61028	7.41748	7.3813	6.73626	3846	3797	4316	2371	1941	1852	1207	1080	1062	761	944	862	721	712	664
Poalb01G001190.1	0.11919	0.330129	0.421125	0.0453284	0.0571669	0.0300353	0.266409	0.133205	0.063126	0.185277	0.155266	0.133704	0.358038	0.277535	0.108636	4	11	15	2	2	1	10	5	2	7	6	5	13	10	4
Poalb01G001200.1	24.7195	24.4224	23.83	43.0855	34.2118	39.7176	29.1768	32.3385	26.862	5.38471	5.44005	3.95923	0.0622559	0.156838	0.0920876	734	720	751	1682	1059	1170	969	1074	753	180	186	131	2	5	3
Poalb01G001210.1	2.11236	1.53657	1.32684	0.31241	0.675434	0.768888	0.0524609	0	0.310767	0.0521209	0	0	0	0	0	36	26	24	7	12	13	1	0	5	1	0	0	0	0	0
Poalb01G001220.1	0	0	0	0	0	0	0	0.0518798	0	0	0.0503934	0.156222	0.1609	0.108092	0.0528887	0	0	0	0	0	0	0	1	0	0	1	3	3	2	1
Poalb01G001230.1	0.58335	0.587545	0.599597	1.49245	0.966555	0.641464	1.37501	0.806042	1.01113	1.50741	1.33562	0.666286	1.4705	1.38304	1.16007	11	11	12	37	19	12	29	17	18	32	29	14	30	28	24
Poalb01G001240.1	8.16319	7.60874	8.3692	6.71414	6.15832	6.72216	4.67595	3.85953	4.48465	3.56412	3.4125	4.49482	4.7317	4.48462	4.06069	295	273	321	319	232	241	189	156	153	145	142	181	185	174	161
Poalb01G001250.1	0	0	0	0	0	0	0	0	0	0	0	0	0.187977	0	0	0	0	0	0	0	0	0	0	0	0	0	0	1	0	0
Poalb01G001260.1	42.7746	46.6255	43.466	29.2509	33.5925	29.0128	25.8053	27.2351	28.6252	27.6977	28.6767	30.3507	30.0031	25.9894	28.8579	535	579	577	481	438	360	361	381	338	390	413	423	406	349	396
Poalb01G001270.1	6.82962	6.41673	6.05067	5.48542	5.18244	4.67506	4.78466	3.71383	4.10303	5.25165	4.31562	4.55104	6.57163	6.21873	7.08432	268	250	252	283	212	182	210	163	152	232	195	199	279	262	305
Poalb01G001280.1	0	0	0	0	0	0	0	0	0	0	0	0	0	0	0	0	0	0	0	0	0	0	0	0	0	0	0	0	0	0
Poalb01G001290.1	87.1843	85.9953	86.5918	42.0306	41.8671	40.7864	13.6552	16.9743	16.2343	6.73626	5.66485	7.28155	5.68593	6.12487	5.31699	1644	1610	1733	1042	823	763	288	358	289	143	123	153	116	124	110
Poalb01G001300.1	5.19027	4.31981	4.18747	6.78449	5.09807	5.48234	5.613	5.72418	5.06984	5.85269	4.96636	5.85718	6.72197	7.06321	6.37372	167	138	143	287	171	175	202	206	154	212	184	210	234	244	225
Poalb01G001310.1	15.1288	16.5074	14.0716	12.7611	13.024	14.8586	10.925	13.4395	8.93715	12.3186	13.3071	12.8806	16.5828	15.446	13.1705	156	169	154	173	140	152	126	155	87	143	158	148	185	171	149
Poalb01G001320.1	38.3432	38.4813	41.6616	34.8792	37.8294	32.6362	36.2356	34.4037	31.7878	38.266	38.2032	38.0062	38.2181	38.0034	40.4685	842	839	971	1007	866	711	890	845	659	946	966	930	908	896	975
Poalb01G001330.1	43.0549	38.3272	42.9564	45.7038	44.9859	45.0426	48.2146	49.0573	51.1724	52.0871	55.8035	55.1279	55.0365	56.1691	58.5998	1188	1050	1258	1658	1294	1233	1488	1514	1333	1618	1773	1695	1643	1664	1774
Poalb01G001340.1	13.0922	10.8128	11.9243	11.0203	10.5494	8.62189	8.66195	11.9395	8.5057	8.8384	9.9298	9.08607	8.39002	10.487	7.63713	150	123	145	166	126	98	111	153	92	114	131	116	104	129	96
Poalb01G001350.1	0.43946	0.29508	0.690095	0.222838	0.140519	1.47656	0.523875	0.785816	0	0.39036	0.254434	0.92022	0.676978	0.409315	1.33516	3	2	5	2	1	10	4	6	0	3	2	7	5	3	10
Poalb01G001360.1	9.30135	7.6363	6.99623	7.96646	6.74804	6.5393	5.45084	6.35934	5.71278	5.6238	5.09105	7.15476	6.86325	7.71691	5.41439	119	97	95	134	90	83	78	91	69	81	75	102	95	106	76
Poalb01G001370.1	3.32741	3.19901	4.84512	13.172	11.1715	13.4922	15.7536	17.6468	17.5428	14.5767	15.9591	15.0662	14.1892	15.7072	14.4058	44	42	68	229	154	177	233	261	219	217	243	222	203	223	209
Poalb01G001380.1	1.99089	1.65647	1.59036	1.25093	0.705787	0.698011	0.425649	0.541737	0.59598	0.576668	0.563802	0.737968	0.480039	0.443424	0.670616	46	38	39	38	17	16	11	14	13	15	15	19	12	11	17
Poalb01G001390.1	29.1807	26.0316	27.5921	31.5488	33.7902	30.8844	27.394	32.3325	27.8188	26.3833	29.8675	33.3889	32.6546	29.1204	32.7713	280	248	281	398	338	294	294	347	252	285	330	357	339	300	345
Poalb01G001400.1	0.112019	0.0564124	0.052772	0.0852028	0.0805916	0	0.325496	0.100153	0.177985	0.0746276	0.145925	0.175924	0.284729	0.130419	0.127626	4	2	2	4	3	0	13	4	6	3	6	7	11	5	5
Poalb01G001410.1	58.9455	55.0236	63.4067	78.6059	76.2822	75.7843	121.269	118.552	127.997	149.846	148.074	157.114	178.628	166.694	178.094	2541	2355	2901	4455	3428	3241	5847	5716	5209	7272	7350	7547	8331	7715	8423
Poalb01G001420.1	39.7609	41.6391	42.1795	31.926	31.1649	33.0401	20.1891	22.121	20.9886	23.4754	23.272	20.9033	36.4582	36.9844	35.9522	1509	1569	1699	1593	1233	1244	857	939	752	1003	1017	884	1497	1507	1497
Poalb01G001430.1	0	0.0524831	0	0	0.0499855	0	0	0	0	0	0	0	0	0	0.0474946	0	1	0	0	1	0	0	0	0	0	0	0	0	0	1
Poalb01G001440.1	0	0.0480597	0.26975	0	0	0	0	0.042662	0	0	0.0414396	0	0.0441038	0.0444435	0	0	1	6	0	0	0	0	1	0	0	1	0	1	1	0
Poalb01G001450.1	0	0	0	0	0	0	0	0	0	0	0	0	0	0	0	0	0	0	0	0	0	0	0	0	0	0	0	0	0	0
Poalb01G001460.1	0	0	0	0	0	0	0	0	0	0	0	0	0	0	0	0	0	0	0	0	0	0	0	0	0	0	0	0	0	0
Poalb01G001470.1	0	0	0	0	0	0	0	0	0	0	0	0	0	0	0	0	0	0	0	0	0	0	0	0	0	0	0	0	0	0
Poalb01G001480.1	0.0166383	0	0	0	0	0	0	0	0	0	0	0	0	0	0	1	0	0	0	0	0	0	0	0	0	0	0	0	0	0
Poalb01G001490.1	89.8624	90.6422	95.5108	50.2795	48.4295	47.7089	29.8234	29.9184	32.9742	41.8072	43.9371	45.3312	76.1229	80.0432	80.4557	3389	3394	3823	2493	1904	1785	1258	1262	1174	1775	1908	1905	3106	3241	3329
Poalb01G001500.1	92.817	94.004	105.677	54.4684	50.0842	52.686	36.3554	34.0753	40.2798	53.0724	55.0737	56.5249	101.549	98.8612	108.706	3239	3257	3914	2499	1822	1824	1419	1330	1327	2085	2213	2198	3834	3704	4162
Poalb01G001510.1	0	0	0	0	0	0	0	0	0	0	0	0	0	0	0	0	0	0	0	0	0	0	0	0	0	0	0	0	0	0
Poalb01G001520.1	14.0868	14.1881	14.7643	5.86677	4.78989	5.36055	2.5044	1.85108	2.23608	1.15393	2.08009	1.34797	0.900539	0.756228	0.777034	347	347	386	190	123	131	69	51	52	32	59	37	24	20	21
Poalb01G001530.1	0	0	0	0	0	0	0	0	0	0	0	0	0	0	0	0	0	0	0	0	0	0	0	0	0	0	0	0	0	0
Poalb01G001540.1	18.1665	17.9809	19.6945	25.2129	23.3213	20.7531	24.303	22.7791	26.5125	26.3767	28.7099	28.9026	34.4943	32.8799	31.7669	405	398	466	739	542	459	606	568	558	662	737	718	832	787	777
Poalb01G001550.1	2.12512	3.97503	4.29059	3.9255	5.53318	3.97816	4.8857	4.88573	5.14522	7.55073	5.00939	7.08359	9.54049	9.04843	6.91769	7	13	15	17	19	13	18	18	16	28	19	26	34	32	25
Poalb01G001560.1	5.10662	5.56321	7.11897	6.53963	6.1982	6.30294	8.75862	8.05983	7.12028	8.887	9.50329	10.0073	13.0522	10.9687	12.3486	98	106	145	165	124	120	188	173	129	192	210	214	271	226	260
Poalb01G001570.1	0	0	0	0	0	0	0	0	0	0	0	0	0	0	0	0	0	0	0	0	0	0	0	0	0	0	0	0	0	0
Poalb01G001580.1	3.69365	2.49713	2.38366	2.3476	1.4561	1.68307	0.67857	0.633335	0.589557	1.03373	0.747015	0.635707	0.65474	0.5184	1.01459	73	49	50	61	30	33	15	14	11	23	17	14	14	11	22
Poalb01G001590.1	10.0685	8.55101	11.7375	13.8886	15.5515	15.9114	12.5493	12.6256	11.7497	14.5901	13.079	12.5963	14.0381	12.0799	13.921	236	199	292	428	380	370	329	331	260	385	353	329	356	304	358
Poalb01G001600.1	0	0	0	0	0	0	0	0	0	0	0	0	0	0	0	0	0	0	0	0	0	0	0	0	0	0	0	0	0	0
Poalb01G001610.1	0	0	0	0	0	0	0	0	0	0	0	0	0	0	0	0	0	0	0	0	0	0	0	0	0	0	0	0	0	0
Poalb01G001620.1	0	0	0	0	0	0	0	0	0	0	0.0372787	0	0	0	0	0	0	0	0	0	0	0	0	0	0	1	0	0	0	0
Poalb01G001630.1	13.6411	14.573	13.5648	10.9505	11.2555	11.8998	8.94593	11.0055	12.2381	8.08868	9.97122	10.11	8.4499	7.47574	6.52831	379	402	400	400	326	328	278	342	321	253	319	313	254	223	199
Poalb01G001640.1	22.7921	20.3935	21.0951	13.3527	13.5453	13.122	16.7192	15.7336	17.2255	24.7468	25.7413	25.0016	28.2977	26.3631	26.9966	1075	955	1056	828	666	614	882	830	767	1314	1398	1314	1444	1335	1397
Poalb01G001650.1	16.8385	15.43	16.7068	3.22735	4.24163	4.05189	2.19631	1.47752	2.27092	1.66631	2.71522	1.64339	1.77516	1.58082	1.46555	377	343	397	95	99	90	55	37	48	42	70	41	43	38	36
Poalb01G001660.1	51.1311	52.1701	52.9752	61.1245	59.6431	58.0178	99.1335	94.1113	97.0255	137.27	136.853	139.88	154.277	151.252	148.1	1074	1088	1181	1688	1306	1209	2329	2211	1924	3246	3310	3274	3506	3411	3413
Poalb01G001670.1	93.5898	90.1881	94.7871	94.0931	90.1219	86.9968	70.0913	70.4132	71.804	32.5026	38.8825	36.6294	14.3758	15.7425	14.2582	1041	996	1119	1376	1045	960	872	876	754	407	498	454	173	188	174
Poalb01G001680.1	8.25818	7.91183	15.7514	7.50686	10.8199	4.06055	3.96181	4.14191	4.05372	3.5783	2.44892	4.33818	5.02657	4.69007	4.03887	41	39	83	49	56	20	22	23	19	20	14	24	27	25	22
Poalb01G001690.1	1.79431	0.882595	2.63418	8.06168	1.12079	1.43009	3.28309	4.70081	0.928216	0.111198	0.652303	1.57281	1.1185	0.466391	0.798704	43	21	67	254	28	34	88	126	21	3	18	42	29	12	21
Poalb01G001700.1	8.71087	7.93794	9.96607	4.8903	8.35599	5.64456	3.52319	3.70864	5.49227	1.84229	3.24214	4.46703	3.25888	1.5454	2.64653	42	38	51	31	42	27	19	20	25	10	18	24	17	8	14
Poalb01G001710.1	3.2454	12.6504	8.37917	6.86045	14.8381	15.0395	6.02931	6.18007	3.97344	4.26804	1.9766	6.39234	4.40213	2.5517	2.45863	77	298	211	214	367	354	160	164	89	114	54	169	113	65	64
Poalb01G001720.1	0	0	0	0	0	0	0	0	0	0	0	0	0	0	0	0	0	0	0	0	0	0	0	0	0	0	0	0	0	0
Poalb01G001730.1	0	0	0	0	0	0	0	0	0	0	0	0	0	0	0	0	0	0	0	0	0	0	0	0	0	0	0	0	0	0
Poalb01G001740.1	1.78175	0.824528	1.90561	1.90462	1.52438	2.13575	1.63606	1.07636	1.93833	1.41158	1.08734	1.1236	0.71215	0.807338	1.14118	37	17	42	52	33	44	38	25	38	33	26	26	16	18	26
Poalb01G001750.1	13.2737	15.4581	15.2422	9.7806	10.9424	10.871	7.41724	7.41727	9.00733	8.29031	4.50297	9.49245	7.66795	8.30653	7.75056	64	74	78	62	55	52	40	40	41	45	25	51	40	43	41
Poalb01G001760.1	84.9608	84.4911	87.8617	118.672	108.261	110.736	92.7052	90.1982	89.9692	58.7457	57.8374	61.2109	58.5581	55.1932	54.1667	3484	3440	3824	6398	4628	4505	4252	4137	3483	2712	2731	2797	2598	2430	2437
Poalb01G001770.1	6.55654	6.77158	8.27162	10.3543	11.5661	11.5376	13.0653	12.9163	14.4198	9.77246	7.2382	7.37989	5.80334	5.69277	5.97601	118	121	158	245	217	206	263	260	245	198	150	148	113	110	118
Poalb01G001780.1	0	0	0	0	0	0	0	0	0	0	0	0	0	0	0	0	0	0	0	0	0	0	0	0	0	0	0	0	0	0
Poalb01G001790.1	35.3631	34.2563	35.1229	33.836	30.8975	34.5103	33.1274	31.2144	33.9989	28.2108	31.0047	28.0971	31.5406	24.9653	27.8181	314	302	331	395	286	304	329	310	285	282	317	278	303	238	271
Poalb01G001800.1	155.472	145.492	146.143	134.463	127.999	125.591	155.782	152.319	160.067	178.65	178.871	176.795	172.911	183.378	174.595	1284	1193	1281	1460	1102	1029	1439	1407	1248	1661	1701	1627	1545	1626	1582
Poalb01G001810.1	48.6191	41.0057	45.4954	24.0539	20.5194	21.599	15.4254	14.9961	15.4578	9.45125	9.65748	10.4769	5.12211	4.92068	5.89285	1316	1102	1307	856	579	580	467	454	395	288	301	316	150	143	175
Poalb01G001820.1	26.1656	23.8402	22.658	21.3398	21.2548	23.5541	22.1091	25.3546	24.4317	26.0634	21.7385	26.3997	27.3998	23.5959	21.781	346	313	318	371	293	309	327	375	305	388	331	389	392	335	316
Poalb01G001830.1	0.837903	1.91802	1.72248	0.869068	2.33823	1.91953	2.17932	1.56639	1.37167	2.09753	1.78612	1.5039	1.83055	1.84465	2.08285	11	25	24	15	32	25	32	23	17	31	27	22	26	26	30
Poalb01G001840.1	26.3173	25.8587	26.2717	19.5279	20.0673	18.7468	17.4033	16.0531	18.3376	16.3465	16.759	16.8662	17.0092	18.7553	16.6202	941	918	997	918	748	665	696	642	619	658	690	672	658	720	652
Poalb01G001850.1	12.942	13.8133	13.2657	8.7174	10.0471	8.80506	8.76941	10.247	10.1395	11.6676	11.0531	11.9033	14.5807	13.3936	13.3024	603	639	656	534	488	407	457	534	446	612	593	618	735	670	680
Poalb01G001860.1	6.51702	9.37699	5.70172	6.25515	7.44228	5.78703	4.30063	10.1273	4.10903	8.54551	5.39022	9.05126	8.60515	11.5619	6.64713	42	60	39	53	50	37	31	73	25	62	40	65	60	80	47
Poalb01G001870.1	4.96366	4.99936	4.54803	3.81005	3.27622	3.02952	2.36142	3.33858	2.46006	3.07422	3.00564	3.18762	3.11469	2.46004	3.44501	109	109	106	110	75	66	58	82	51	76	76	78	74	58	83
Poalb01G001880.1	8.3179	7.84999	7.15829	3.88567	3.67538	3.631	2.02022	1.72744	1.94253	1.01811	1.79171	1.14615	1.08966	1.06755	1.22377	254	238	232	156	117	110	69	59	56	35	63	39	36	35	41
Poalb01G001890.1	0.189285	0	0	0.143972	0.363148	0.190797	0.169234	0	0.401002	0.168137	0	0.339737	0.349908	0.352603	0.172526	1	0	0	1	2	1	1	0	2	1	0	2	2	2	1
Poalb01G001900.1	0	0	0	0.605048	0	0	0.23707	0.237071	0	0	0	0.475918	1.96067	0.493941	0.241681	0	0	0	3	0	0	1	1	0	0	0	2	8	2	1
Poalb01G001910.1	10.4738	10.7193	11.858	5.26814	5.99584	5.36385	2.71866	2.19004	2.86307	2.10081	2.64077	3.10786	3.04477	3.22556	3.38744	124	126	149	82	74	63	36	29	32	28	36	41	39	41	44
Poalb01G001920.1	14.8207	25.1227	19.1207	18.5485	19.7922	18.21	9.78647	7.08007	10.0042	5.44232	5.57327	7.21525	9.2667	10.5786	15.4508	612	1030	838	1007	852	746	452	327	390	253	265	332	414	469	700
Poalb01G001930.1	0	0	0	0.086592	0	0	0	0	0	0	0	0	0	0	0	0	0	0	1	0	0	0	0	0	0	0	0	0	0	0
Poalb01G001940.1	0	0	0	0	0	0	0	0	0	0	0	0	0	0	0	0	0	0	0	0	0	0	0	0	0	0	0	0	0	0
Poalb01G001950.1	2.47412	3.07336	3.26355	4.14005	3.00621	3.65769	4.57153	4.79276	5.24144	4.68842	4.79868	8.36323	7.31776	6.99005	5.86315	30	37	42	66	38	44	62	65	60	64	67	113	96	91	78
Poalb01G001960.1	143.201	137.496	142.812	111.283	106.005	104.053	94.833	87.9557	98.6899	97.1882	99.0025	103.898	102.305	107.336	101.64	4840	4614	5123	4945	3735	3489	3585	3325	3149	3698	3853	3913	3741	3895	3769
Poalb01G001970.1	0	0	0	0	0	0	0	0	0	0	0	0	0	0	0	0	0	0	0	0	0	0	0	0	0	0	0	0	0	0
Poalb01G001980.1	0.55613	1.49368	2.79458	0.986995	0.533473	0.560571	0.165739	0	0.196361	0	0.160991	0	0.514024	0.345322	1.01378	3	8	16	7	3	3	1	0	1	0	1	0	3	2	6
Poalb01G001990.1	0.0806451	0.203063	0.0759835	0.153349	0.174059	0.142256	0.108153	0.126179	0.0854236	0.0358174	0.175091	0.0904657	0.167713	0.187783	0.0918808	4	10	4	10	9	7	6	7	4	2	10	5	9	10	5
Poalb01G002000.1	10.8166	10.4724	10.1196	8.14027	8.73183	7.71652	5.82287	5.92505	5.36565	5.71747	5.19299	6.5283	5.98449	4.85993	6.10971	284	273	282	281	239	201	171	174	133	169	157	191	170	137	176
Poalb01G002010.1	4.12523	3.88509	4.24011	2.89319	4.11134	2.5921	3.49663	3.49665	4.31291	4.28298	5.76933	6.58678	5.49651	5.13964	6.25034	77	72	84	71	80	48	73	73	76	90	124	137	111	103	128
Poalb01G002020.1	22.9406	21.9995	23.0709	15.5617	18.4944	17.1789	17.2012	16.0011	17.0617	13.4044	14.5183	16.4261	14.0606	13.9795	13.0128	564	537	602	503	474	419	473	440	396	371	411	450	374	369	351
Poalb01G002030.1	4.99834	5.35465	5.18035	3.59441	5.05623	5.35886	4.7126	4.55012	4.86132	3.59227	5.13007	4.73028	4.24191	4.74012	4.63861	110	117	121	104	116	117	116	112	101	89	130	116	101	112	112
Poalb01G002040.1	0	0	0	0	0	0	0	0	0	0	0	0	0	0	0	0	0	0	0	0	0	0	0	0	0	0	0	0	0	0
Poalb01G002050.1	0	0.242508	0	0	0	0	0	0	0	0	0	0	0	0	0	0	2	0	0	0	0	0	0	0	0	0	0	0	0	0
Poalb01G002060.1	1.87991	4.86882	1.26517	2.34908	2.57617	1.89492	2.52115	1.68077	2.13354	1.31204	1.516	1.08454	1.86169	0.250137	0.97912	14	36	10	23	20	14	21	14	15	11	13	9	15	2	8
Poalb01G002070.1	0.0718613	0.144756	0.135415	0.0819876	0.0344668	0.0724351	0.0321244	0.0642491	0	0.0957486	0.124817	0.0644898	0.132841	0.066932	0.0654986	2	4	4	3	1	2	1	2	0	3	4	2	4	2	2
Poalb01G002080.1	10.9499	11.4396	12.1753	10.0874	8.80751	7.88379	7.35764	9.66835	9.14927	7.97449	8.56442	10.0097	9.42934	8.93184	9.42244	161	167	190	195	135	115	121	159	127	132	145	164	150	141	152
Poalb01G002090.1	9.9636	9.49118	9.50077	8.1719	10.1334	9.55916	6.65426	5.95667	7.5658	5.91803	6.56789	7.3256	6.10251	5.70226	6.0178	166	157	168	179	176	158	124	111	119	111	126	136	110	102	110
Poalb01G002100.1	0	0	0	0	0	0	0	0	0	0	0	0	0	0	0	0	0	0	0	0	0	0	0	0	0	0	0	0	0	0
Poalb01G002110.1	0	0	0	0	0	0	0	0	0	0	0	0	0	0	0	0	0	0	0	0	0	0	0	0	0	0	0	0	0	0
Poalb01G002120.1	0	0	0	0	0	0	0	0	0	0	0	0	0	0	0	0	0	0	0	0	0	0	0	0	0	0	0	0	0	0
Poalb01G002130.1	0	0	0	0	0	0	0	0	0	0	0	0	0	0	0	0	0	0	0	0	0	0	0	0	0	0	0	0	0	0
Poalb01G002140.1	0	0	0	0	0	0	0	0	0	0	0	0	0	0	0	0	0	0	0	0	0	0	0	0	0	0	0	0	0	0
Poalb01G002150.1	27.9301	22.3154	26.3156	21.2439	25.1177	21.7916	16.8077	19.449	18.4907	17.5337	14.6935	11.93	13.2801	15.7586	16.0331	208	165	208	208	195	161	140	162	130	147	126	99	107	126	131
Poalb01G002160.1	13.3489	12.6865	13.4803	10.0492	11.4261	8.76335	9.30306	8.01781	9.06404	6.99288	8.20424	7.6178	6.01095	6.69484	7.42499	195	184	209	193	174	127	152	131	125	115	138	124	95	105	119
Poalb01G002170.1	56.2877	51.6691	58.9416	40.32	41.692	44.097	32.4883	41.5342	38.4907	31.1385	30.4438	30.6919	28.5814	34.2432	29.2237	395	360	439	372	305	307	255	326	255	246	246	240	217	258	225
Poalb01G002180.1	0	0	0	0	0	0	0	0	0	0	0	0	0	0	0	0	0	0	0	0	0	0	0	0	0	0	0	0	0	0
Poalb01G002190.1	0	0	0	0	0	0	0	0	0	0	0	0	0	0.165345	0	0	0	0	0	0	0	0	0	0	0	0	0	0	1	0
Poalb01G002200.1	64.8874	62.6642	61.2153	46.5609	43.2705	42.3979	32.122	34.3234	34.123	33.3224	35.3331	32.3923	30.508	33.036	31.6059	1555	1491	1557	1467	1081	1008	861	920	772	899	975	865	791	850	831
Poalb01G002210.1	0	0	0.0469922	0	0	0	0	0.0445919	0	0.0443027	0	0	0	0.046454	0.0909182	0	0	1	0	0	0	0	1	0	1	0	0	0	1	2
Poalb01G002220.1	1.40655	0.96131	2.27185	1.45192	1.25287	1.11397	0.898251	0.763517	0.585316	0.669322	0.95977	0.721296	0.557168	0.280729	0.59522	28	19	48	38	26	22	20	17	11	15	22	16	12	6	13
Poalb01G002230.1	0.793469	0.63934	0.897124	1.68986	1.21783	0.799805	0.567531	0.42565	0.672387	0.84578	1.516	0.712075	1.17343	0.739041	1.73571	5	4	6	14	8	5	4	3	4	6	11	5	8	5	12
Poalb01G002240.1	34.6632	29.3868	39.0035	33.0039	28.2275	23.3771	22.9648	23.6337	25.0945	23.9235	27.5046	24.8412	27.4289	28.1047	25.2298	139	117	166	174	118	93	103	106	95	108	127	111	119	121	111
Poalb01G002250.1	66.9596	66.4655	57.7271	61.245	58.6564	54.0686	50.881	61.4905	55.7926	59.2632	61.9369	53.6797	66.9262	67.6671	58.9339	553	545	506	665	505	443	470	568	435	551	589	494	598	600	534
Poalb01G002260.1	0	0	0	0	0	0	0	0	0	0	0	0	0	0	0	0	0	0	0	0	0	0	0	0	0	0	0	0	0	0
Poalb01G002270.1	0	0	0	0	0	0	0	0	0.196361	0	0	0	0	0	0	0	0	0	0	0	0	0	0	1	0	0	0	0	0	0
Poalb01G002280.1	5.25341	3.76041	4.98088	11.3842	11.8853	9.92464	12.0229	12.9682	11.5844	2.08377	2.23813	1.80871	0.366465	0.246191	0.150574	159	113	160	453	375	298	407	439	331	71	78	61	12	8	5
Poalb01G002290.1	3.39571	2.70946	3.07477	2.01258	2.66512	1.60028	0.946284	1.14343	1.12112	1.21436	1.03407	0.87068	1.01903	0.657202	0.562736	77	61	74	60	63	36	24	29	24	31	27	22	25	16	14
Poalb01G002300.1	8.5342	10.3817	8.66745	3.96215	4.99696	3.575	2.6755	2.47733	2.58282	1.18141	1.54006	0.596786	0.204884	0.516155	1.91939	77	93	83	47	47	32	27	25	22	12	16	6	2	5	19
Poalb01G002310.1	7.4203	7.07683	8.04318	7.14234	7.18099	6.95003	5.92972	5.51878	8.06865	8.4578	7.75584	7.42522	10.0753	10.0306	11.3719	113	107	130	143	114	105	101	94	116	145	136	126	166	164	190
Poalb01G002320.1	3.84545	3.36348	4.19525	4.31036	4.75659	2.5501	2.98571	5.24763	6.32434	7.8204	6.85496	7.7193	8.23101	7.25759	10.6071	38	33	44	56	49	25	33	58	59	87	78	85	88	77	115
Poalb01G002330.1	4.83068	5.59523	5.5238	8.25038	7.22463	7.37028	14.5274	13.4281	14.118	20.7721	20.7091	21.5969	20.1937	22.0876	22.0348	220	253	267	494	343	333	740	684	607	1065	1086	1096	995	1080	1101
Poalb01G002340.1	12.5509	13.7984	13.366	14.3531	14.1168	16.1257	16.753	16.595	17.1331	18.5286	16.8103	17.5297	19.8518	21.8981	20.5429	284	310	321	427	333	362	424	420	366	472	438	442	486	532	510
Poalb01G002350.1	5.44129	7.55333	6.77371	9.22094	9.89834	8.83811	11.7967	11.0406	12.0052	13.2729	15.8415	14.7253	17.7981	18.1977	16.9343	193	266	255	430	366	311	468	438	402	530	647	582	683	693	659
Poalb01G002360.1	91.0136	85.7157	85.9383	64.1812	66.2037	61.8221	42.6823	43.9154	40.4128	37.0393	33.1334	32.7653	26.2808	22.9357	24.0606	1386	1296	1389	1285	1051	934	727	748	581	635	581	556	433	375	402
Poalb01G002370.1	666.24	619.263	611.965	415.274	406.634	397.404	205.894	206.613	200.053	129.953	125.775	126.246	69.1574	66.1992	68.6244	9955	9187	9705	8158	6334	5891	3441	3453	2822	2186	2164	2102	1118	1062	1125
Poalb01G002380.1	194.543	187.372	201.292	254.86	250.783	237.645	288.718	276.706	297.497	322.68	323.609	342.011	372.236	374.146	372.604	6631	6341	7282	11421	8911	8036	11007	10549	9573	12382	12701	12990	13727	13692	13934
Poalb01G002390.1	0.219922	0	0.155407	0.0836374	0	0.277098	0.245781	0.491565	0.232953	0	0.23874	0.394725	0.558996	0.153627	0.250562	4	0	3	2	0	5	5	10	4	0	5	8	11	3	5
Poalb01G002400.1	19.0085	21.1278	20.4841	14.8156	15.2186	14.5997	12.3719	12.6346	11.4523	12.0568	12.3236	14.0266	14.0935	13.4358	13.2552	647	714	740	663	540	493	471	481	368	462	483	532	519	491	495
Poalb01G002410.1	51.5377	56.2619	51.6914	52.7304	51.9099	50.0221	53.1385	50.0916	53.3587	59.1442	61.001	57.0677	65.6143	66.8937	66.7491	620	672	660	834	651	597	715	674	606	801	845	765	854	864	881
Poalb01G002420.1	0.445062	0.328726	0.167734	0.564197	0.42693	0.418708	0.0530553	0.212222	0.157144	0.158134	0.103071	0.133136	0.329092	0.331626	0.0540873	15	11	6	25	15	14	2	8	5	6	4	5	12	12	2
Poalb01G002430.1	0	0	0	0	0	0	0	0	0	0	0	0	0	0	0	0	0	0	0	0	0	0	0	0	0	0	0	0	0	0
Poalb01G002440.1	3.71871	3.95162	3.84127	4.26867	4.18901	4.83165	4.62113	4.34663	5.25809	6.81858	5.68871	6.23054	6.29094	6.05339	6.04814	218	230	239	329	256	281	303	285	291	450	384	407	399	381	389
Poalb01G002450.1	33.619	33.6724	36.6539	32.8972	37.0486	31.0124	38.753	36.2449	42.0992	46.1441	43.2466	46.7032	48.6201	51.9123	52.6758	719	715	832	925	826	658	927	867	850	1111	1065	1113	1125	1192	1236
Poalb01G002460.1	8.94104	6.62536	6.25799	5.78054	6.80016	5.08559	3.71145	4.56796	3.58538	5.89983	4.27068	6.24715	5.84389	7.49495	6.57771	140	103	104	119	111	79	65	80	53	104	77	109	99	126	113
Poalb01G002470.1	41.279	44.1024	44.3662	35.3805	36.389	35.842	30.4929	27.424	28.342	27.2462	27.2498	25.1572	25.5443	27.5445	25.9518	938	995	1070	1057	862	808	775	697	608	697	713	637	628	672	647
Poalb01G002480.1	56.3545	46.2418	51.8162	57.0107	53.2881	50.2645	37.6781	39.1146	41.694	37.9827	35.5791	39.3721	42.3785	37.9278	40.4385	912	743	890	1213	899	807	682	708	637	692	663	710	742	659	718
Poalb01G002490.1	13.0357	9.86607	10.8623	8.99809	7.58952	8.05098	9.22953	7.54534	10.1366	9.5713	9.68495	9.1289	8.21823	8.63242	9.34038	173	130	153	157	105	106	137	112	127	143	148	135	118	123	136
Poalb01G002500.1	14.2976	12.9771	13.7583	11.0645	11.0039	9.77539	8.47243	8.64588	9.86168	8.17139	9.38476	8.8026	8.60515	10.1425	8.61198	516	465	527	525	414	350	342	349	336	332	390	354	336	393	341
Poalb01G002510.1	3.2227	3.37798	2.54212	1.82416	2.94762	2.41744	2.19449	1.67519	2.30223	1.51454	1.49702	1.71509	1.21226	1.08199	1.04174	172	179	144	128	164	128	131	100	116	91	92	102	70	62	61
Poalb01G002520.1	8.02469	6.61288	5.69517	7.21341	3.89887	3.57167	2.04989	1.95672	2.64941	0.833156	0.72406	0.74821	0.674284	0.194136	0.379957	77	63	58	91	39	34	22	21	24	9	8	8	7	2	4
Poalb01G002530.1	0	0.0363762	0	0.219764	0.0346451	0.109215	0.290615	0.0645814	0.191283	0	0	0	0.033382	0.0672782	0	0	1	0	8	1	3	9	2	5	0	0	0	1	2	0
Poalb01G002540.1	41.9517	42.7282	41.1078	34.1604	32.8814	32.8221	22.3192	24.0387	28.1604	22.8277	22.171	21.9291	24.8337	27.5187	23.4923	2225	2250	2314	2382	1818	1727	1324	1426	1410	1363	1354	1296	1425	1567	1367
Poalb01G002550.1	0	0	0	0	0	0	0	0	0	0	0	0	0	0	0	0	0	0	0	0	0	0	0	0	0	0	0	0	0	0
Poalb01G002560.1	0	0	0	0	0	0	0	0	0	0	0	0	0.165484	0	0	0	0	0	0	0	0	0	0	0	0	0	0	1	0	0
Poalb01G002570.1	28.6416	21.8482	26.2845	27.2219	25.8081	22.3657	30.1343	30.9333	28.8664	38.2284	40.9105	40.0922	51.7991	48.4531	46.6462	577	437	562	721	542	447	679	697	549	867	949	900	1129	1048	1031
Poalb01G002580.1	2.39194	3.72322	3.27807	2.86682	4.03274	4.67595	3.75867	4.47154	4.146	3.73431	3.71394	6.43972	4.75665	3.44306	5.6816	33	51	48	52	58	64	58	69	54	58	59	99	71	51	86
Poalb01G002590.1	0.732972	0.854808	1.30851	1.40843	1.2952	1.20545	1.75903	2.00048	1.79799	1.8847	2.34519	2.00797	2.28203	3.37754	3.27004	19	22	36	48	35	31	51	58	44	55	70	58	64	94	93
Poalb01G002600.1	30.9489	33.7096	34.2796	29.41	28.5549	31.1166	28.304	26.3327	31.448	21.1954	25.8518	26.0073	23.9472	23.4715	22.5382	393	425	462	491	378	392	402	374	377	303	378	368	329	320	314
Poalb01G002610.1	15.9848	17.1459	16.1482	13.8261	12.1229	12.7387	11.5054	10.7316	10.6971	9.12417	12.128	11.445	9.54745	9.24473	9.15194	277	295	297	315	219	219	223	208	175	178	242	221	179	172	174
Poalb01G002620.1	9.92253	11.7706	11.011	5.03145	8.24918	9.77951	8.27998	4.33715	7.00698	5.87594	5.17036	5.73857	7.33702	5.95589	3.01466	45	53	53	30	39	44	42	22	30	30	27	29	36	29	15
Poalb01G002630.1	189.807	194.787	205.29	96.3455	96.8388	97.1481	48.6678	42.5131	45.3672	22.4072	25.7934	23.8294	14.9075	15.7093	12.4148	3860	3933	4431	2576	2053	1960	1107	967	871	513	604	540	328	343	277
Poalb01G002640.1	0	0	0	0	0	0	0	0	0	0	0	0	0	0	0	0	0	0	0	0	0	0	0	0	0	0	0	0	0	0
Poalb01G002650.1	0	0	0.970659	0	0.164706	0	0	0	0	0	0	0	0	0	0	0	0	6	0	1	0	0	0	0	0	0	0	0	0	0
Poalb01G002660.1	8.14628	6.96379	10.1909	9.0599	9.12774	9.10836	7.28332	7.34456	8.1939	8.51308	9.33381	8.90791	11.4524	10.0741	12.479	119	101	158	174	139	132	119	120	113	140	157	145	181	158	200
Poalb01G002670.1	39.3886	38.1691	42.5099	34.998	37.3259	34.65	29.1333	26.1454	27.3093	34.9878	39.9602	40.1148	41.5916	44.6911	42.5373	660	635	756	771	652	576	546	490	432	660	771	749	754	804	782
Poalb01G002680.1	68.1222	73.2434	76.0586	28.1093	30.2229	31.9298	8.52681	6.24287	8.83943	2.723	3.69756	3.66805	4.72234	1.42761	1.24181	400	427	474	217	185	186	56	41	49	18	25	24	30	9	8
Poalb01G002690.1	0	0	0	0	0	0	0	0	0	0	0	0	0	0	0	0	0	0	0	0	0	0	0	0	0	0	0	0	0	0
Poalb01G002700.1	4.35469	4.46163	3.39557	2.45561	4.39335	3.32994	2.34946	2.55085	2.38589	2.00077	1.36929	2.22351	2.56767	2.30771	2.66889	58	59	48	43	61	44	35	38	30	30	21	33	37	33	39
Poalb01G002710.1	0	0	0	0	0	0.265596	0	0	0	0.117026	0	0.354694	0.121771	0	0	0	0	0	0	0	2	0	0	0	1	0	3	1	0	0
Poalb01G002720.1	8.70617	7.17446	8.7995	5.418	5.16273	5.26541	4.38729	4.38731	3.68881	1.96851	1.23724	1.70467	2.92618	2.94872	4.03979	55	45	59	45	34	33	31	31	22	14	9	12	20	20	28
Poalb01G002730.1	4.7356	2.44928	3.61773	2.43375	3.31492	1.93517	1.25874	2.1742	1.35573	0.909514	1.00038	1.03374	1.77448	1.07289	0.699941	37	19	30	25	27	15	11	19	10	8	9	9	15	9	6
Poalb01G002740.1	22.7556	22.464	21.9027	20.4613	19.0164	19.3444	18.844	17.2391	18.7141	18.0909	17.7658	17.2341	17.7859	17.0929	16.1618	1762	1727	1800	2083	1535	1486	1632	1493	1368	1577	1584	1487	1490	1421	1373
Poalb01G002750.1	0.310334	0.156283	0.146198	0.118022	0	0	0	0.138731	0	0	0.134756	0.557001	0.430257	1.01166	0.565714	2	1	1	1	0	0	0	1	0	0	1	4	3	7	4
Poalb01G002760.1	0.795477	2.80419	0.374748	1.2101	0.76307	1.60366	0.355605	1.06682	2.94914	0.706601	1.03625	1.42775	1.83813	2.59319	1.45009	2	7	1	4	2	4	1	3	7	2	3	4	5	7	4
Poalb01G002770.1	10.9273	11.934	11.6601	9.64654	8.20886	10.1741	9.53429	7.96489	9.94776	10.0962	11.5097	12.2481	13.1015	12.998	13.1197	249	270	282	289	195	230	243	203	214	259	302	311	323	318	328
Poalb01G002780.1	129.355	135.213	128.793	99.3191	105.751	105.574	86.9441	87.6281	83.7343	88.0105	81.9304	82.4676	76.7397	70.7796	66.8946	846	878	894	854	721	685	636	641	517	648	617	601	543	497	480
Poalb01G002790.1	31.3099	28.9539	29.6051	22.1196	22.4456	24.7089	15.9392	19.6252	14.6352	16.3307	14.2246	13.7991	17.6108	15.1519	15.6399	281	258	282	261	210	220	160	197	124	165	147	138	171	146	154
Poalb01G002800.1	34.0789	33.95	35.5703	30.008	30.4599	27.5557	26.3283	23.6728	24.4035	22.5473	25.1837	24.1824	21.4206	21.0759	21.4082	1744	1725	1932	2019	1625	1399	1507	1355	1179	1299	1484	1379	1186	1158	1202
Poalb01G002810.1	10.6714	11.876	10.6752	8.21698	8.87808	7.50307	6.27229	5.65392	6.94272	5.90982	5.3203	5.76377	5.54058	6.35017	5.67381	324	358	344	328	281	226	213	192	199	202	186	195	182	207	189
Poalb01G002820.1	1.36912	0	0.515993	0.31241	0.525338	0.138006	0	0.489637	0.145025	0.608077	0.59451	0.614339	0.379639	0.892645	0.748739	10	0	4	3	4	1	0	4	1	5	5	5	3	7	6
Poalb01G002830.1	0	0	0	0	0	0	0	0	0	0	0	0	0	0	0	0	0	0	0	0	0	0	0	0	0	0	0	0	0	0
Poalb01G002840.1	0	0	0	0	0	0	0	0	0	0	0	0	0	0	0	0	0	0	0	0	0	0	0	0	0	0	0	0	0	0
Poalb01G002850.1	11.9287	12.8337	12.8229	7.176	7.09104	7.14152	3.86205	3.84591	4.13527	3.51593	3.84559	3.77922	3.32438	3.53515	3.34413	660	705	753	522	409	392	239	238	216	219	245	233	199	210	203
Poalb01G002860.1	41.0131	40.8235	38.0758	36.5924	33.9197	35.2183	33.1199	34.1954	30.8307	33.0655	35.5136	32.8124	40.3536	40.2723	36.8884	682	674	672	800	588	581	616	636	484	619	680	608	726	719	673
Poalb01G002870.1	30.1071	27.8391	30.71	21.8847	21.3549	19.7085	20.1386	19.2167	20.6467	22.0735	22.4239	24.2424	27.1922	26.1963	22.7971	1489	1367	1612	1423	1101	967	1114	1063	964	1229	1277	1336	1455	1391	1237
Poalb01G002880.1	11.7868	12.5482	12.1412	9.47614	8.67037	8.98766	6.49765	7.64433	6.72779	7.54051	8.80429	6.02876	6.49149	6.82589	7.73733	193	204	211	204	148	146	119	140	104	139	166	110	115	120	139
Poalb01G002890.1	0	0.119876	0	0	0	0	0	0	0	0.211445	0.103364	0.106811	0	0.110856	0.216964	0	1	0	0	0	0	0	0	0	2	1	1	0	1	2
Poalb01G002900.1	26.2791	24.8051	25.3434	21.3485	22.6678	20.6988	21.0043	21.0043	21.8973	27.0399	27.6614	26.2072	28.9311	28.1607	31.2257	764	716	782	816	687	597	683	683	601	885	926	849	910	879	996
Poalb01G002910.1	163.988	153.588	155.967	238.994	241.13	224.185	332.37	320.956	345.946	473.967	470.352	500.771	659.367	649	654.295	2967	2759	2995	5685	4548	4024	6726	6495	5909	9654	9799	10096	12907	12607	12988
Poalb01G002920.1	0	0	0	0	0	0	0	0	0	0	0	0.0714782	0	0	0	0	0	0	0	0	0	0	0	0	0	0	1	0	0	0
Poalb01G002930.1	12.1447	10.0976	10.9051	10.4773	11.7281	9.94123	12.3885	12.6801	12.519	19.6932	19.5369	15.1414	27.95	22.1678	30.4594	149	123	142	169	150	121	170	174	145	272	276	207	371	292	410
Poalb01G002940.1	4.55782	2.64307	2.73278	1.64582	2.11982	1.25297	1.39949	1.3995	1.70683	0.777002	0.999561	0.950268	0.7234	0.814732	0.629434	99	57	63	47	48	27	34	34	35	19	25	23	17	19	15
Poalb01G002950.1	1.25435	0.631683	0.236368	0.190813	0.962595	1.01149	0.785028	0.336442	0.265734	0.66852	1.30721	0.337702	0.231875	0.700982	0.228657	10	5	2	2	8	8	7	3	2	6	12	3	2	6	2
Poalb01G002960.1	8.97753	7.44643	11.1952	15.3974	10.8069	12.2431	3.22634	3.69851	3.63598	2.73635	2.59886	3.00148	6.8335	6.06634	5.05398	102	84	135	230	128	138	41	47	39	35	34	38	84	74	63
Poalb01G002970.1	7.75266	6.72247	8.56225	16.1282	15.7109	16.5089	23.6402	20.5189	21.8625	27.5003	31.7914	30.0412	36.0182	35.6739	37.8113	151	130	177	413	319	319	515	447	402	603	713	652	759	746	808
Poalb01G002980.1	2.49376	2.67914	2.34961	1.13807	1.91373	0.89375	1.53594	0.792746	0.645705	2.11669	2.35822	2.03902	2.45861	2.42593	2.92959	45	48	45	27	36	16	31	16	11	43	49	41	48	47	58
Poalb01G002990.1	17.1668	17.1873	15.9819	17.4355	16.9248	18.6085	15.6832	17.3278	18.1479	16.8826	18.9315	18.7376	19.5505	18.3686	17.9442	504	501	498	673	518	542	515	569	503	558	640	613	621	579	578
Poalb01G003000.1	8.86244	10.6393	9.69967	11.3028	8.93074	10.2867	13.2861	13.7663	10.8099	16.6192	16.0152	13.5769	16.3001	13.5908	17.1346	99	118	115	166	104	114	166	172	114	209	206	169	197	163	210
Poalb01G003010.1	57.2762	54.5898	56.3808	50.9185	43.8418	43.1895	42.4994	38.5705	39.9553	43.395	42.4904	45.4851	46.373	49.3224	45.3288	782	740	817	914	624	585	649	589	515	667	668	692	685	723	679
Poalb01G003020.1	0	0	0	0	0	0	0	0	0	0	0	0	0	0	0	0	0	0	0	0	0	0	0	0	0	0	0	0	0	0
Poalb01G003030.1	0	0	0	0	0	0	0	0.356736	0	0	0	0	0	0	0	0	0	0	0	0	0	0	2	0	0	0	0	0	0	0
Poalb01G003040.1	0.0281175	0.0283198	0	0	0.026972	0	0	0	0.0297836	0	0	0	0	0	0	1	1	0	0	1	0	0	0	1	0	0	0	0	0	0
Poalb01G003050.1	15.5876	13.7166	12.1615	11.7313	13.9033	11.9632	9.24202	11.3937	15.1208	9.81369	10.2597	13.3015	11.9304	12.7864	11.6152	285	249	236	282	265	217	189	233	261	202	216	271	236	251	233
Poalb01G003060.1	16.9016	15.1171	15.7402	12.1606	13.7091	12.1361	10.6478	11.4939	10.576	10.8397	10.3711	10.3071	10.5252	11.518	8.98136	518	460	512	490	438	369	365	394	306	374	366	352	349	379	302
Poalb01G003070.1	0.834195	1.12026	0.960637	1.05749	1.15586	1.308	1.98887	0.74583	0.785444	2.55231	3.7028	1.58043	2.9128	4.23019	4.81545	9	12	11	15	13	14	24	9	8	31	46	19	34	49	57
Poalb01G003080.1	4.98156	4.59752	5.57734	4.55	4.21877	4.01287	4.45385	3.39165	4.83517	4.59162	5.41235	4.69502	6.06856	6.69769	5.54737	239	219	284	287	211	191	239	182	219	248	299	251	315	345	292
Poalb01G003090.1	17.8365	22.1427	20.0787	19.7584	21.0392	21.3239	19.7948	18.265	20.4862	21.0482	24.5862	20.8927	22.3329	22.7947	23.677	344	424	411	501	423	408	427	394	373	457	546	449	466	472	501
Poalb01G003100.1	2.84187	2.96593	2.89569	1.39865	1.55424	1.32211	0.988738	0.873772	1.13055	1.10798	0.859904	0.980906	1.25987	1.16178	1.54712	221	229	239	143	126	102	86	76	83	97	77	85	106	97	132
Poalb01G003110.1	147.348	141.512	141.142	107.567	115.272	102.999	68.0622	66.8749	69.9217	67.258	68.5972	64.2826	61.5793	62.8149	68.4548	1442	1375	1466	1384	1176	1000	745	732	646	741	773	701	652	660	735
Poalb01G003120.1	9.31003	8.85604	11.2085	10.4252	11.6596	7.29896	5.08676	8.32383	6.57445	7.12126	3.59348	9.51543	7.17096	8.67141	8.4857	36	34	46	53	47	28	22	36	24	31	16	41	30	36	36
Poalb01G003130.1	9.60258	10.9196	11.5648	8.89416	7.13139	7.64974	8.55074	7.65069	7.17752	7.77304	8.37303	9.27777	10.4145	8.58325	9.31702	248	280	317	302	192	196	247	221	175	226	249	267	291	238	264
Poalb01G003140.1	11.6031	11.2851	11.0993	8.25278	9.77095	8.48165	10.8887	9.06734	9.80434	11.2902	11.1537	11.5257	9.57846	11.7559	12.1096	262	253	266	245	230	190	275	229	209	287	290	290	234	285	300
Poalb01G003150.1	20.5597	21.3913	20.3459	18.0721	19.0088	20.0396	16.8788	14.3355	16.9155	14.6158	15.2442	14.8824	16.8517	15.3556	15.2625	636	657	668	735	613	615	584	496	494	509	543	513	564	510	518
Poalb01G003160.1	0	0	0.0503488	0	0	0	0	0	0	0	0	0	0	0.0497721	0	0	0	1	0	0	0	0	0	0	0	0	0	0	1	0
Poalb01G003170.1	0	0	0	0	0	0	0	0	0	0	0	0	0	0	0	0	0	0	0	0	0	0	0	0	0	0	0	0	0	0
Poalb01G003180.1	5.28584	3.91895	4.70361	2.76406	3.09863	2.84902	2.6255	2.55987	2.64399	2.60848	3.44288	2.93182	4.61421	4.27366	4.21559	144	106	136	99	88	77	80	78	68	80	108	89	136	125	126
Poalb01G003190.1	13.6059	13.2818	12.2744	9.87841	10.5829	8.12419	8.40109	8.2941	8.62193	9.658	8.351	10.205	8.66661	9.12356	8.3463	682	661	653	651	553	404	471	465	408	545	482	570	470	491	459
Poalb01G003200.1	14.2522	12.304	12.9857	13.1335	12.357	12.5505	12.8124	11.9373	12.8571	12.4511	13.7375	14.6174	15.9597	14.6604	15.8453	364	312	352	441	329	318	366	341	310	358	404	416	441	402	444
Poalb01G003210.1	2.09476	3.56032	2.7138	1.39413	1.25589	1.58361	0.8779	0.76085	1.10944	0.348884	0.4548	0.587462	0.302525	0.304854	0.477321	32	54	44	28	20	24	15	13	16	6	8	10	5	5	8
Poalb01G003220.1	0.236251	0.793166	0.148396	0.119796	0.226626	0.396896	0.140816	0.492858	0.333666	0.279807	0.068391	0.35336	0.218364	0.220045	0.215333	3	10	2	2	3	5	2	7	4	4	1	5	3	3	3
Poalb01G003230.1	13.0104	12.9804	12.9522	10.6738	10.675	11.3822	9.474	10.6446	10.2276	9.08552	9.41578	8.99551	7.10933	8.53592	7.27168	318	315	336	343	272	276	259	291	236	250	265	245	188	224	195
Poalb01G003240.1	26.7556	29.4049	28.5653	40.2004	38.1826	38.678	49.3312	49.8853	46.9205	58.0571	59.0484	58.7244	92.227	92.5765	95.3583	691	754	783	1365	1028	991	1425	1441	1144	1688	1756	1690	2577	2567	2702
Poalb01G003250.1	33.0862	33.6638	33.3976	31.3209	31.2127	30.4615	18.6155	16.9952	16.5635	12.5046	14.4218	14.2598	9.5834	10.7564	9.29671	785	793	841	977	772	717	494	451	371	334	394	377	246	274	242
Poalb01G003260.1	4.64794	3.71944	3.77937	2.61513	2.56521	2.88805	1.9924	2.61859	1.82096	1.13113	1.54826	0.971365	1.177	0.652333	1.16066	73	58	63	54	42	45	35	46	27	20	28	17	20	11	20
Poalb01G003270.1	10.94	9.89175	10.6004	13.0962	12.2831	11.09	11.2816	8.9475	9.94215	11.9262	13.5495	13.4994	13.3865	13.7791	13.5973	176	158	181	277	206	177	203	161	151	216	251	242	233	238	240
Poalb01G003280.1	36.3287	32.9014	32.4345	33.6114	32.8814	35.9789	42.1283	39.9457	45.0499	47.1902	46.5614	47.457	57.1821	58.5775	56.8334	744	669	705	905	702	731	965	915	871	1088	1098	1083	1267	1288	1277
Poalb01G003290.1	17.5375	19.2991	16.3708	23.8376	23.0538	25.0432	25.5521	28.6011	27.0049	31.8774	36.6661	36.8689	34.3706	34.7865	35.2255	108	118	107	193	148	153	176	197	157	221	260	253	229	230	238
Poalb01G003300.1	6.30228	6.52896	6.44695	5.52402	4.54854	4.41657	3.27347	4.99072	5.34057	4.53183	4.22221	4.4169	5.3813	5.53455	5.03307	105	108	114	121	79	73	61	93	84	85	81	82	97	99	92
Poalb01G003310.1	9.51582	8.87669	7.64196	3.20601	4.16586	3.73372	1.99847	1.42749	1.69122	1.07785	0.942878	0.630447	0.472234	0.356903	0.698518	149	138	127	66	68	58	35	25	25	19	17	11	8	6	12
Poalb01G003320.1	0	0	0	0	0	0	0	0	0	0	0	0	0	0	0	0	0	0	0	0	0	0	0	0	0	0	0	0	0	0
Poalb01G003330.1	0.421057	0.609622	0.843026	0.840682	0.782562	0.610102	0.894076	0.917608	0.836261	1.09866	1.48553	1.29891	1.04591	1.10299	1.46314	16	23	34	42	31	23	38	39	30	47	65	55	43	45	61
Poalb01G003340.1	0	0	0	0	0	0	0	0	0	0	0	0	0	0	0	0	0	0	0	0	0	0	0	0	0	0	0	0	0	0
Poalb01G003350.1	29.5829	27.1022	27.6104	18.433	19.4529	20.5533	11.6057	15.2419	15.4613	12.9161	13.6924	14.549	14.2637	12.5055	12.7963	531	483	526	435	364	366	233	306	262	261	283	291	277	241	252
Poalb01G003360.1	11.2436	9.53884	12.3519	11.4618	11.5911	9.96959	12.8055	11.5959	14.1336	17.5711	14.5455	14.9888	17.1193	14.6873	15.3508	241	203	281	323	259	212	307	278	286	424	359	358	397	338	361
Poalb01G003370.1	10.4738	14.6065	13.4109	16.5457	12.6233	11.6402	12.2456	10.0846	16.2149	10.4963	6.29723	13.4966	11.9148	10.2556	7.3434	39	54	53	81	49	43	51	42	57	44	27	56	48	41	30
Poalb01G003380.1	0	0	0.240692	0	0	0	0	0	0	0	0	0	0	0	0	0	0	1	0	0	0	0	0	0	0	0	0	0	0	0
Poalb01G003390.1	5.86829	5.91049	6.6489	9.71795	12.1848	10.4825	11.2238	14.1461	11.1731	15.1101	8.70894	13.1991	12.9764	11.9693	11.4422	79	79	95	172	171	140	169	213	142	229	135	198	189	173	169
Poalb01G003400.1	0	0.277608	1.03877	0.419287	0	0.277827	1.725	0	0	0.244831	0.957474	0.247352	0.509515	0.513439	0.251221	0	1	4	2	0	1	7	0	0	1	4	1	2	2	1
Poalb01G003410.1	7.62527	6.70906	8.09288	10.6664	11.4343	12.1035	10.5005	16.7696	13.5547	15.2594	12.7877	13.6861	12.9617	14.2044	13.2611	87	76	98	160	136	137	134	214	146	196	168	174	160	174	166
Poalb01G003420.1	15.2346	17.4835	18.4946	26.5734	29.0171	27.6117	36.8022	32.4804	36.6968	39.7516	36.5748	41.4099	40.8218	39.7035	42.1244	208	237	268	477	413	374	562	496	473	611	575	630	603	582	631
Poalb01G003430.1	1.03021	0	0.161776	1.30598	0	0.519217	0.307025	0.307027	0.545626	0.610071	0	0	0	0	0.156499	6	0	1	10	0	3	2	2	3	4	0	0	0	0	1
Poalb01G003440.1	1.37813	0	1.29847	1.46751	0.528794	0.833481	0.246428	0	0.291958	0.489662	0.957474	1.97882	0	0.770158	1.00489	5	0	5	7	2	3	1	0	1	2	4	8	0	3	4
Poalb01G003450.1	8.48823	8.39929	10.9441	13.4788	9.28522	10.5074	10.5182	9.45307	12.3037	11.7728	10.3462	11.6267	7.01972	9.4317	9.50117	57	56	78	119	65	70	79	71	78	89	80	87	51	68	70
Poalb01G003460.1	11.4018	9.34731	9.74345	15.1262	10.4286	12.8293	11.1423	10.1941	8.42612	10.1279	10.1323	8.32857	10.2935	6.66821	4.35027	43	35	39	75	41	48	47	43	30	43	44	35	42	27	18
Poalb01G003470.1	19.5342	17.0311	18.9758	20.3481	20.772	19.0797	20.308	18.864	21.1194	25.3775	27.2661	27.0883	27.3395	28.4433	28.3402	387	335	399	530	429	375	450	418	395	566	622	598	586	605	616
Poalb01G003480.1	27.8001	29.4028	28.2403	19.789	19.7735	20.441	14.8434	15.6902	14.9892	13.1636	12.2893	13.4991	12.8219	13.9065	16.4016	499	524	538	467	370	364	298	315	254	266	254	270	249	268	323
Poalb01G003490.1	0	0	0	0	0	0	0	0	0	0	0	0	0	0	0	0	0	0	0	0	0	0	0	0	0	0	0	0	0	0
Poalb01G003500.1	0	0	0	0	0	0	0	0	0	0	0	0	0	0	0	0	0	0	0	0	0	0	0	0	0	0	0	0	0	0
Poalb01G003510.1	1.18399	1.37597	1.37299	0.877465	0.873659	1.19345	1.68285	1.79143	1.22199	1.18654	1.23917	1.19876	0.925989	0.989672	0.802452	39	45	48	38	30	39	62	66	38	44	47	44	33	35	29
Poalb01G003520.1	11.8703	11.0961	13.4502	16.8181	19.4244	18.5341	18.1043	21.5032	23.1749	25.2919	21.224	20.5394	23.3773	22.8347	22.6993	153	142	184	285	261	237	261	310	282	367	315	295	326	316	321
Poalb01G003530.1	0	0	0	0.419287	0	0.277827	1.47857	0.739288	0.291958	1.71382	1.19684	1.48411	3.31185	0.770158	1.50733	0	0	0	2	0	1	6	3	1	7	5	6	13	3	6
Poalb01G003540.1	10.8332	12.1522	11.9968	1.48395	2.06852	2.01833	0.459033	1.23939	0.652611	0.684086	0.267529	0.645056	0.901642	0.239101	0.187185	211	235	248	38	42	39	10	27	12	15	6	14	19	5	4
Poalb01G003550.1	0.831253	3.68382	0.469922	3.16129	2.23268	3.01641	0.297278	2.2296	1.58491	0	0.433143	0.298393	0.153663	1.08393	0.606122	5	22	3	25	14	18	2	15	9	0	3	2	1	7	4
Poalb01G003560.1	2.16699	1.09129	1.19101	2.6097	3.29129	4.00454	0.807264	2.4218	2.86924	1.44366	0.156828	0.97235	0.33382	0.504586	0.49378	12	6	7	19	19	22	5	15	15	9	1	6	2	3	3
Poalb01G003570.1	0	0	0	0	0	0	0	0	0	0	0	0	0	0	0	0	0	0	0	0	0	0	0	0	0	0	0	0	0	0
Poalb01G003580.1	2.46188	3.48012	4.31359	4.30353	3.23164	3.09104	3.32094	5.05866	4.07176	5.02585	4.80119	4.8838	6.38733	6.19514	6.77107	57	80	106	131	78	71	86	131	89	131	128	126	160	154	172
Poalb01G003590.1	30.1853	32.7612	33.4666	39.8158	41.3116	40.6996	48.3917	50.0205	51.1307	33.2848	34.2748	35.8461	18.64	18.3796	16.1281	696	750	819	1207	993	931	1248	1290	1113	864	910	921	465	455	408
Poalb01G003600.1	22.4023	22.8564	22.9576	40.3579	40.1186	40.0302	52.2838	53.8773	55.1253	93.3588	95.0343	97.845	139.901	141.588	146.047	616	624	670	1459	1150	1092	1608	1657	1431	2890	3009	2998	4162	4180	4406
Poalb01G003610.1	48.0284	45.6178	43.9187	53.7557	46.9769	53.3578	49.5209	50.1117	54.2726	66.4661	64.8193	76.4653	83.3769	89.2042	86.1758	509	480	494	749	519	561	587	594	543	793	791	903	956	1015	1002
Poalb01G003620.1	0.594808	0.807463	0.536059	0.70813	0.570575	0.443151	0.369946	0.39307	0.76702	0.781041	0.336889	0.510584	0.717096	0.52992	0.636428	23	31	22	36	23	17	16	17	28	34	15	22	30	22	27
Poalb01G003630.1	0	0	0	0	0	0	0	0	0	0	0	0	0	0	0	0	0	0	0	0	0	0	0	0	0	0	0	0	0	0
Poalb01G003640.1	0	0	0	0	0	0	0	0	0	0	0	0	0	0	0	0	0	0	0	0	0	0	0	0	0	0	0	0	0	0
Poalb01G003650.1	0	0	0	0	0	0	0	0	0	0	0	0	0	0	0	0	0	0	0	0	0	0	0	0	0	0	0	0	0	0
Poalb01G003660.1	0	0	0	0	0	0	0	0	0	0	0	0	0	0	0.0974124	0	0	0	0	0	0	0	0	0	0	0	0	0	0	1
Poalb01G003670.1	0	0	0	0	0	0	0	0	0	0	0	0	0	0	0	0	0	0	0	0	0	0	0	0	0	0	0	0	0	0
Poalb01G003680.1	2.05081	1.99179	3.03642	2.3398	3.93452	2.80547	1.44066	2.22648	1.93958	1.82168	2.22629	2.6292	3.38489	1.29616	2.60357	28	27	44	42	56	38	22	34	25	28	35	40	50	19	39
Poalb01G003690.1	0	0.0265386	0.0248261	0.0801656	0.126378	0.159357	0	0.070674	0.0837312	0.0702157	0.114415	0.0472925	0.0974168	0.0981669	0.0720484	0	1	1	4	5	6	0	3	3	3	5	2	4	4	3
Poalb01G003700.1	0.0519791	0.157059	0.146923	0.197679	0.149584	0.314365	0.32531	0.092946	0.385413	0.461716	0.586839	0.466471	0.144131	0.387309	0.521144	1	3	3	5	3	6	7	2	7	10	13	10	3	8	11
Poalb01G003710.1	0.317387	0.191802	0.657891	0.820787	0.730697	1.08773	1.02156	0.794547	0.672387	0.394697	0.661527	0.626626	0.234686	0.472986	0.289285	5	3	11	17	12	17	18	14	10	7	12	11	4	8	5
Poalb01G003720.1	3.46377	3.15643	2.48652	3.63823	1.74044	2.66014	1.76963	1.9171	2.27129	2.05118	1.14595	0.888131	0.914721	0.768137	1.2027	21	19	16	29	11	16	12	13	13	14	8	6	6	5	8
Poalb01G003730.1	17.9412	16.7028	19.0514	20.1374	17.6289	18.8176	13.7863	16.3875	16.847	12.1463	11.0331	12.489	12.0562	11.9232	13.8777	370	342	417	546	379	385	318	378	328	282	262	287	269	264	314
Poalb01G003740.1	100.587	96.4858	94.8325	101.475	92.813	100.939	102.036	98.8391	102.285	114.196	123.739	115.544	137.42	132.946	136.327	1575	1500	1576	2089	1515	1568	1787	1731	1512	2013	2231	2016	2328	2235	2342
Poalb01G003750.1	350.474	364.592	375.69	335.616	327.5	333.763	242.047	241.61	221.369	241.458	244.262	248.781	249.549	250.102	249.77	2861	2955	3255	3602	2787	2703	2210	2206	1706	2219	2296	2263	2204	2192	2237
Poalb01G003760.1	10.8819	12.6955	13.9695	12.4497	10.6125	11.7	9.72911	8.91839	9.74962	9.5855	10.1592	9.84698	10.3094	9.54418	11.2821	240	278	327	361	244	256	240	220	203	238	258	242	246	226	273
Poalb01G003770.1	5.71297	7.22946	4.27859	4.79102	5.19919	5.75859	5.76263	3.66714	4.49982	6.506	4.70702	5.65278	5.41583	5.73041	6.00823	39	49	31	43	37	39	44	28	29	50	37	43	40	42	45
Poalb01G003780.1	32.9697	30.2714	34.8396	27.5709	24.8119	26.4395	26.3828	24.2658	25.083	18.2835	19.6157	20.5969	21.3819	20.0196	17.7646	181	165	203	199	142	144	162	149	130	113	124	126	127	118	107
Poalb01G003790.1	9.3	10.3975	11.2862	3.36514	3.92645	3.64049	2.50252	2.34108	2.67796	2.32589	2.69221	2.89004	2.53147	2.46687	2.63349	309	343	398	147	136	120	93	87	84	87	103	107	91	88	96
Poalb01G003800.1	0.693628	1.04792	1.07833	0.633096	0.532296	0.664209	0.961233	0.651161	0.808201	0.770164	0.692742	0.6536	0.865501	0.678351	0.442549	20	30	33	24	16	19	31	21	22	25	23	21	27	21	14
Poalb01G003810.1	0	0	0	0	0	0	0	0	0	0	0	0	0	0	0	0	0	0	0	0	0	0	0	0	0	0	0	0	0	0
Poalb01G003820.1	0.0300109	0.120907	0	0	0.0287882	0	0.0268317	0	0.0635782	0	0.0521261	0.0269323	0.0277387	0.0559045	0.0273536	1	4	0	0	1	0	1	0	2	0	2	1	1	2	1
Poalb01G003830.1	0.0594257	0.149633	0.0559907	0.0225999	0.0285024	0.0299501	0.0265653	0.0796962	0	0.0263931	0	0.0266649	0.109853	0.0276747	0.108328	2	5	2	1	1	1	1	3	0	1	0	1	4	1	4
Poalb01G003840.1	166.589	163.979	173.601	176.393	181.918	177.415	173.987	165.067	185.716	168.62	163.89	171.414	168.87	174.442	170.31	2688	2627	2973	3742	3060	2840	3140	2979	2829	3063	3045	3082	2948	3022	3015
Poalb01G003850.1	0	0	0	0	0.0589272	0	0.21969	0	0.260279	0.218266	0.106698	0.165385	0.227115	0.28608	0.335944	0	0	0	0	1	0	4	0	4	4	2	3	4	5	6
Poalb01G003860.1	6.60166	9.07863	9.33009	5.69723	4.01883	6.1425	3.74571	5.10781	5.78253	5.63853	2.97687	2.62043	3.16826	3.07441	3.93428	52	71	78	59	33	48	33	45	43	50	27	23	27	26	34
Poalb01G003870.1	55.8901	58.822	55.1952	73.9328	71.9431	77.3156	98.014	101.784	99.9683	111.284	113.593	109.492	129.395	128.637	127.149	1246	1302	1306	2167	1672	1710	2444	2538	2104	2793	2916	2720	3121	3079	3110
Poalb01G003880.1	0	0.137001	0	0	0.260963	0.137109	0	0	0.144083	0	0	0	0	0	0	0	1	0	0	2	1	0	0	1	0	0	0	0	0	0
Poalb01G003890.1	23.5086	22.2887	23.8821	26.7713	26.3303	26.4763	22.3099	24.6584	25.1797	27.1233	28.9133	25.5168	32.2288	34.1896	34.9536	358	337	386	536	418	400	380	420	362	465	507	433	531	559	584
Poalb01G003900.1	0	0	0.135183	0.218259	0.137631	0	0.256555	0	0	0	0.623014	0.257517	0.397841	0.534539	0.784637	0	0	1	2	1	0	2	0	0	0	5	2	3	4	6
Poalb01G003910.1	10.3965	9.26453	11.2157	10.2888	10.0471	8.68747	7.6711	7.25648	8.92464	14.5218	13.258	12.9025	21.3978	16.9908	18.036	269	238	308	350	271	223	222	210	218	423	395	372	599	472	512
Poalb01G003920.1	0.166251	0.502339	0.313281	0	0.239216	0.0837891	0.371598	0.14864	0.264152	0.516865	0.360952	0.0745983	0.384158	0.851656	0.681887	2	6	4	0	3	1	5	2	3	7	5	1	5	11	9
Poalb01G003930.1	0.0883864	0	0	0	0	0	0	0.0790237	0	0	0.0767595	0.237959	0.0816944	0.0823235	0.161121	1	0	0	0	0	0	0	1	0	0	1	3	1	1	2
Poalb01G003940.1	0	0	0	0	0	0	0	0	0	0	0	0	0	0.108393	0.106071	0	0	0	0	0	0	0	0	0	0	0	0	0	1	1
Poalb01G003950.1	0	0	0	0	0.155769	0	0	0.217775	0	0.144241	0.0705116	0	0	0	0.444019	0	0	0	0	2	0	0	3	0	2	1	0	0	0	6
Poalb01G003960.1	0	0	0	0	0.112258	0.11796	0	0.209258	0	0.207901	0.101631	0	0.108165	0.108998	0.319992	0	0	0	0	1	1	0	2	0	2	1	0	1	1	3
Poalb01G003970.1	0.438234	0.264831	0.165161	0.0666649	0.168152	0.26504	0	0.0783624	0.18568	0.155708	0	0.157312	0.0810108	0.163269	0.0798863	5	3	2	1	2	3	0	1	2	2	0	2	1	2	1
Poalb01G003980.1	0	0	0	0	0	0	0	0	0	0	0	0	0	0	0	0	0	0	0	0	0	0	0	0	0	0	0	0	0	0
Poalb01G003990.1	0.70412	1.32972	0.580492	1.3389	0.253288	0.621025	0.236074	0	0.466151	0.859994	1.22299	0.315946	0.65081	1.4756	0.481332	8	15	7	20	3	7	3	0	5	11	16	4	8	18	6
Poalb01G004000.1	9.85488	8.79892	9.44223	7.00686	6.41643	6.47842	5.25676	5.00139	5.32026	4.69408	4.71338	5.57554	5.19242	5.96406	5.4241	414	367	421	387	281	270	247	235	211	222	228	261	236	269	250
Poalb01G004010.1	184.2	192.151	184.807	133.125	123.886	120.93	75.9976	85.2849	70.784	54.1299	61.6423	51.5801	53.9244	48.8573	57.7519	1064	1102	1133	1011	746	693	491	551	386	352	410	332	337	303	366
Poalb01G004020.1	6.3394	4.71934	6.62219	5.55556	4.82524	4.37577	3.01874	6.03752	4.59833	4.10092	4.9669	3.83396	3.6303	2.63137	3.89393	92	68	102	106	73	63	49	98	63	67	83	62	57	41	62
Poalb01G004030.1	6.08733	5.77045	5.56677	4.08536	3.77839	4.33125	5.12233	6.24287	2.08612	6.52045	6.37498	4.1775	4.96451	5.50301	5.22197	34	32	33	30	22	24	32	39	11	41	41	26	30	33	32
Poalb01G004040.1	30.3698	27.792	28.1387	25.5311	30.9886	26.9659	21.5115	27.604	21.2977	22.493	24.4752	23.8571	22.0053	20.4509	25.6105	361	328	355	399	384	318	286	367	239	301	335	316	283	261	334
Poalb01G004050.1	30.7651	28.4482	29.9266	28.9907	26.5656	24.9515	19.5734	18.6582	19.0468	14.8064	15.9579	14.9589	13.3687	14.2051	12.6568	1172	1076	1210	1452	1055	943	834	795	685	635	700	635	551	581	529
Poalb01G004060.1	21.6699	18.4306	26.0888	15.9329	18.2464	24.5126	13.562	10.5483	10.7118	9.62439	9.20055	9.29135	10.0146	6.50356	9.21723	90	76	115	87	79	101	63	49	42	45	44	43	45	29	42
Poalb01G004070.1	31.7079	35.3347	29.875	24.2626	25.4689	28.5596	18.3301	19.4117	14.9724	18.7203	17.6944	18.7988	17.7726	17.7909	16.8876	498	551	498	501	417	445	322	341	222	331	320	329	302	300	291
Poalb01G004080.1	8.46662	9.77722	7.15198	9.65968	6.93144	7.35709	6.46037	6.26463	6.95815	6.74266	4.62723	6.02609	7.08351	6.05035	4.85636	116	133	104	174	99	100	99	96	90	104	73	92	105	89	73
Poalb01G004090.1	6.09968	7.51776	9.22559	3.60169	4.85032	2.50789	2.15271	2.29623	2.97551	0.784209	1.18492	2.2328	1.11273	1.49507	0.585221	76	93	122	59	63	31	30	32	35	11	17	31	15	20	8
Poalb01G004100.1	0.956996	2.78454	2.80522	0.889655	1.12201	0.857456	0.855618	0.380277	0.6758	0.850073	1.0158	1.04968	0.393129	0.891351	0.581508	9	26	28	11	11	8	9	4	6	9	11	11	4	9	6
Poalb01G004110.1	5.14168	6.32947	5.47246	4.34534	2.00942	3.74309	3.1498	2.97955	2.31974	2.70649	2.06727	2.56347	2.11217	2.03975	2.86392	54	66	61	60	22	39	37	35	23	32	25	30	24	23	33
Poalb01G004120.1	74.3877	69.6481	67.3964	74.5045	66.7903	69.8229	68.9551	72.2542	64.8013	70.6226	69.8738	71.4567	76.6763	75.493	74.7441	625	581	601	823	585	582	648	679	514	668	676	669	697	681	689
Poalb01G004130.1	0	0	0	0	0	0	0	0	0	0	0	0	0	0	0	0	0	0	0	0	0	0	0	0	0	0	0	0	0	0
Poalb01G004140.1	8.55858	11.0314	9.0225	6.37317	7.11908	6.39478	5.35101	6.47475	7.41739	6.43276	7.17285	7.08982	6.41698	5.46299	5.72785	143	183	160	140	124	106	100	121	117	121	138	132	116	98	105
Poalb01G004150.1	0.343403	0.691745	0.323553	1.30598	0.768629	2.88454	2.04683	1.9445	1.33375	2.13525	2.38584	3.49267	1.69282	2.55878	1.46065	3	6	3	15	7	25	20	19	11	21	24	34	16	24	14
Poalb01G004160.1	0.0713311	0.023948	0.0448053	0	0.0228084	0	0.170066	0.0850335	0	0.084482	0.185843	0.149366	0.131861	0.0664382	0.130031	3	1	2	0	1	0	8	4	0	4	9	7	6	3	6
Poalb01G004170.1	0	0	0	0	0	0	0	0	0	0	0	0	0	0	0	0	0	0	0	0	0	0	0	0	0	0	0	0	0	0
Poalb01G004180.1	0	0	0	0	0	0	0	0	0	0	0	0	0	0	0	0	0	0	0	0	0	0	0	0	0	0	0	0	0	0
Poalb01G004190.1	14.0418	15.9976	16.6569	10.9604	9.89251	10.627	6.95631	6.87402	6.58348	6.50228	4.43805	6.03213	6.5957	6.64649	4.40604	305	345	384	313	224	229	169	167	135	159	111	146	155	155	105
Poalb01G004200.1	0	0	0	0	0	0	0	0	0	0	0	0	0	0	0	0	0	0	0	0	0	0	0	0	0	0	0	0	0	0
Poalb01G004210.1	0	0	0	0.284516	0	0	0	0	0	0	0	0	0	0	0	0	0	0	1	0	0	0	0	0	0	0	0	0	0	0
Poalb01G004220.1	5.88816	5.71485	5.14432	10.0158	9.34533	5.82727	4.21153	6.41304	7.71126	8.27337	9.4834	6.82136	9.30148	5.48426	6.83049	55	53	51	123	91	54	44	67	68	87	102	71	94	55	70
Poalb01G004230.1	13.3349	11.8566	14.1791	18.2912	18.1597	17.583	12.7561	13.4774	15.1663	14.2856	15.4993	14.3423	15.3308	14.5802	14.7045	529	467	597	954	751	692	566	598	568	638	708	634	658	621	640
Poalb01G004240.1	0	0	0	0	0	0	0	0	0	0	0	0	0	0	0	0	0	0	0	0	0	0	0	0	0	0	0	0	0	0
Poalb01G004250.1	0	0.174847	0.327128	0	0	0.69994	0.155209	0.465629	0	0	0.150762	0.155791	0.160455	0.161691	0.158228	0	1	2	0	0	4	1	3	0	0	1	1	1	1	1
Poalb01G004260.1	0	0	0	0	0	0	0	0	0	0	0	0	0	0.676671	0	0	0	0	0	0	0	0	0	0	0	0	0	0	2	0
Poalb01G004270.1	0	0	0	0	0	0	0	0	0	0	0	0	0	0	0	0	0	0	0	0	0	0	0	0	0	0	0	0	0	0
Poalb01G004280.1	0.0865602	0.0871827	0.407784	0.395031	0.66427	0.174503	0.232172	0.154782	0.0916892	0.153778	0.0751736	0.155362	0.24002	0.0806226	0.078896	1	1	5	6	8	2	3	2	1	2	1	2	3	1	1
Poalb01G004290.1	0.50598	0.203848	0.381386	0	0.194147	0.306012	0.361904	0.271429	0	0.359558	0	0.0908153	0.65474	0	0.184472	5	2	4	0	2	3	4	3	0	4	0	1	7	0	2
Poalb01G004300.1	0	0	0	0	0	0	0	0	0	0	0	0	0	0	0	0	0	0	0	0	0	0	0	0	0	0	0	0	0	0
Poalb01G004310.1	0.0851527	0	0	0	0	0	0	0.0761326	0	0	0.0739512	0	0	0.396558	0.232839	1	0	0	0	0	0	0	1	0	0	1	0	0	5	3
Poalb01G004320.1	0.0811921	0	0	0	0.0778844	0	0	0.217775	0	0	0	0.0728635	0.0750449	0.151246	0.22201	1	0	0	0	1	0	0	3	0	0	0	1	1	2	3
Poalb01G004330.1	0	0	0	0.101161	0	0	0	0	0	0	0	0	0	0	0	0	0	0	2	0	0	0	0	0	0	0	0	0	0	0
Poalb01G004340.1	7.47337	5.78751	8.10541	12.3792	11.98	8.67137	6.97866	6.71142	9.04205	7.19896	9.86522	9.32983	7.58295	7.51759	8.32536	225	173	259	490	376	259	235	226	257	244	342	313	247	243	275
Poalb01G004350.1	0	0	0.457221	0	0	0	0	0	0.257013	0.215527	0.210718	0	0.224265	0.225992	0.221152	0	0	2	0	0	0	0	0	1	1	1	0	1	1	1
Poalb01G004360.1	1.06513	0.429116	1.00356	0.810148	1.22608	1.71782	0.952298	0.190461	1.12824	3.40605	1.11002	0.95587	4.72554	1.3889	1.35915	5	2	5	5	6	8	5	1	5	18	6	5	24	7	7
Poalb01G004370.1	0.765691	0.959295	1.37248	1.8182	0.967386	1.073	0.584397	0.684582	0.672587	1.37687	1.07044	1.42457	2.17494	2.12211	2.16177	41	51	78	128	54	57	35	41	34	83	66	85	126	122	127
Poalb01G004380.1	235.976	211.591	183.51	46.0215	41.2959	45.0284	7.20139	7.0048	5.91118	3.49189	3.31849	3.10846	2.5663	3.3542	2.45551	8584	7642	7085	2201	1566	1625	293	285	203	143	139	126	101	131	98
Poalb01G004390.1	9.49422	9.30953	9.56071	4.24114	3.084	3.64573	1.88633	2.38038	2.23484	1.33864	0.654389	1.26227	0.69646	0.982552	0.641006	189	184	202	111	64	72	42	53	42	30	15	28	15	21	14
Poalb01G004400.1	8.93884	8.18465	8.42214	7.62308	8.40144	8.50965	6.74066	6.65996	9.56413	5.69443	6.46914	7.73829	9.09661	6.26528	6.50144	198	180	198	222	194	187	167	165	200	142	165	191	218	149	158
Poalb01G004410.1	43.9785	40.8742	39.5541	39.2896	35.9998	36.6777	34.982	33.7064	36.6689	32.9301	36.5327	36.5219	39.6992	36.4695	36.833	1541	1422	1471	1810	1315	1275	1371	1321	1213	1299	1474	1426	1505	1372	1416
Poalb01G004420.1	22.0593	33.8868	22.1625	18.7813	27.5593	29.7849	18.7808	19.5133	14.5033	6.54889	7.31745	6.35377	2.8123	2.28896	2.18661	377	575	402	422	491	505	359	373	234	126	144	121	52	42	41
Poalb01G004430.1	0.133424	0	0	0.101484	0	0.134489	0.11929	0.119291	0	0	0	0	0	0	0.12161	1	0	0	1	0	1	1	1	0	0	0	0	0	0	1
Poalb01G004440.1	3.01301	2.60115	2.83884	1.41868	3.99131	2.45858	2.309	3.07868	3.19154	2.80382	1.86904	1.5451	1.72398	1.46998	2.61546	21	18	21	13	29	17	18	24	21	22	15	12	13	11	20
Poalb01G004450.1	25.1371	27.5784	25.0938	15.5915	22.9648	19.0034	11.7722	10.5683	9.35099	9.17067	8.44629	6.84812	6.49996	5.8532	7.50076	168	183	178	137	160	126	88	79	59	69	65	51	47	42	55
Poalb01G004460.1	25.8335	25.0011	25.3985	17.6843	18.7474	19.3034	13.7577	12.9042	14.8123	13.5688	12.7783	14.2125	13.2365	9.99072	10.6981	460	442	480	414	348	341	274	257	249	272	262	282	255	191	209
Poalb01G004470.1	16.0405	16.0495	17.2013	19.5851	18.5251	15.8494	14.2469	14.2941	13.1344	13.6859	11.685	13.2112	13.1191	13.2201	13.0812	304	302	346	488	366	298	302	303	235	292	255	279	269	269	272
Poalb01G004480.1	42.0208	41.0149	45.0787	34.67	33.9993	33.0658	31.389	28.7672	30.3543	33.5301	31.363	32.4843	30.7849	33.5193	30.0521	1003	972	1142	1088	846	783	838	768	684	901	862	864	795	859	787
Poalb01G004490.1	40.1756	39.6773	40.4308	60.2241	62.007	56.2537	45.7032	41.9996	44.1292	66.8608	67.2697	63.5511	84.8153	91.1469	84.8491	514	504	549	1013	827	714	654	601	533	963	991	906	1174	1252	1191
Poalb01G004500.1	0.702265	0.565853	0.680577	0.42732	0.789139	0.465174	0.304967	0.233211	0.23379	0.106938	0.139402	0.0720259	0.148365	0.205572	0.109729	35	28	36	28	41	23	17	13	11	6	8	4	8	11	6
Poalb01G004510.1	4.27289	3.52687	4.24192	0.871951	0.839756	0.777362	0.409978	0.298167	0.397411	0.259204	0.162913	0.0561157	0.211918	0.174722	0.151983	205	168	216	55	42	37	22	16	18	14	9	3	11	9	8
Poalb01G004520.1	49.0744	46.2576	45.7744	31.3422	29.8111	31.4244	20.6629	20.0475	20.4178	23.2371	21.8646	18.7988	21.725	20.3351	20.7063	499	467	494	419	316	317	235	228	196	266	256	213	239	222	231
Poalb01G004530.1	36.8017	41.4016	40.2845	41.251	44.799	44.8329	51.1186	53.4279	52.7363	74.8109	69.4037	74.0363	81.8889	87.9317	88.9909	513	573	596	756	651	620	797	833	694	1174	1114	1150	1235	1316	1361
Poalb01G004540.1	38.7383	36.511	40.1036	50.4644	50.7358	50.4275	66.112	62.6201	65.8579	71.0779	70.6305	79.6127	80.0674	83.2754	80.9799	1448	1355	1591	2480	1977	1870	2764	2618	2324	2991	3040	3316	3238	3342	3321
Poalb01G004550.1	5.23689	7.30323	6.45239	7.96646	4.89473	8.79785	11.1651	10.4448	8.96085	12.0469	11.1951	11.93	11.1701	10.2556	11.8718	39	54	51	78	38	65	93	87	63	101	96	99	90	82	97
Poalb01G004560.1	0.560326	0.86824	0.527937	0.393405	0.454806	0.391016	0.616577	0.655116	0.502215	0.459436	0.598914	0.61889	0.916289	0.642327	0.471428	13	20	13	12	11	9	16	17	11	12	16	16	23	16	12
Poalb01G004570.1	20.0288	22.2827	21.8143	20.0419	20.0589	20.5592	15.7714	16.1986	17.4785	15.5386	16.4047	16.5891	15.5572	16.7723	16.2792	545	602	630	717	569	555	480	493	449	476	514	503	458	490	486
Poalb01G004580.1	13.4116	14.9231	17.0089	13.6013	13.682	13.5187	13.3612	12.4857	12.0866	13.1612	12.4978	12.3033	11.7271	12.6106	10.827	315	348	424	420	335	315	351	328	268	348	338	322	298	318	279
Poalb01G004590.1	22.0931	23.4883	22.2809	31.7414	33.6734	28.4556	26.1907	20.1186	26.8692	24.3492	23.3085	27.4638	28.2104	31.0951	29.758	270	285	289	510	429	345	358	275	310	335	328	374	373	408	399
Poalb01G004600.1	33.9269	39.9625	33.9007	52.4224	51.772	54.4018	47.4456	42.3046	50.6426	44.6572	44.8023	44.7484	52.9217	61.4395	56.38	413	483	438	839	657	657	646	576	582	612	628	607	697	803	753
Poalb01G004610.1	23.1382	22.4772	22.2199	12.6526	12.4439	12.041	5.84502	6.21227	5.83724	4.16533	3.95349	4.36181	3.19529	3.47494	4.05567	676	652	689	486	379	349	191	203	161	137	133	142	101	109	130
Poalb01G004620.1	0	0	0	0	0	0	0	0	0	0	0	0	0	0	0	0	0	0	0	0	0	0	0	0	0	0	0	0	0	0
Poalb01G004630.1	103.695	110.606	103.725	162.295	144.791	143.279	147.964	133.857	147.589	142.091	146.166	146.443	165.454	160.055	157.743	2287	2422	2428	4706	3329	3135	3650	3302	3073	3528	3712	3599	3948	3790	3817
Poalb01G004640.1	0	0	0	0.0144582	0	0	0	0	0	0	0	0	0	0	0	0	0	0	1	0	0	0	0	0	0	0	0	0	0	0
Poalb01G004650.1	132.919	125.016	128.943	76.4956	69.0529	76.0018	52.8227	55.4615	56.943	52.943	51.4603	51.7226	57.229	53.5735	54.5886	2297	2145	2365	1738	1244	1303	1021	1072	929	1030	1024	996	1070	994	1035
Poalb01G004660.1	550.954	492.042	504.446	392.706	367.264	362.417	268.719	264.277	266.265	117.749	119.72	122.546	28.5487	25.9133	25.6547	11862	10518	11527	11116	8243	7741	6471	6364	5412	2854	2968	2940	665	599	606
Poalb01G004670.1	35.4974	33.4661	32.1816	24.1741	25.3404	21.2189	18.8208	18.7286	19.5655	21.1737	27.7809	25.2811	21.3645	21.7212	19.469	344	322	331	308	256	204	204	203	179	231	310	273	224	226	207
Poalb01G004680.1	0.0427502	0.0861152	0.161116	0.0487742	0.0410085	0.0215458	0.0573322	0	0.0226416	0.0759476	0.0185633	0	0	0.0796354	0.0974124	2	4	8	3	2	1	3	0	1	4	1	0	0	4	5
Poalb01G004690.1	0	0	0	0	0	0	0	0	0	0	0	0	0	0	0	0	0	0	0	0	0	0	0	0	0	0	0	0	0	0
Poalb01G004700.1	0	0	0	0	0	0	0	0	0	0	0	0	0	0	0	0	0	0	0	0	0	0	0	0	0	0	0	0	0	0
Poalb01G004710.1	5.89635	9.53327	6.43271	0.236043	0	0.156406	0	0	0	0	0	0	0	0	0	38	61	44	2	0	1	0	0	0	0	0	0	0	0	0
Poalb01G004720.1	0	0.363762	0	0	0	0	0	0	0	0	0	0	0	0	0	0	2	0	0	0	0	0	0	0	0	0	0	0	0	0
Poalb01G004730.1	0	0	0	0	0	0	0	0	0	0	0	0	0	0	0	0	0	0	0	0	0	0	0	0	0	0	0	0	0	0
Poalb01G004740.1	0.760545	0.67847	0.614213	0.231391	0.187601	0.0876135	0.0582838	0	0.115087	0	0.113228	0.136506	0	0.0607179	0.0990292	35	31	30	14	9	4	3	0	5	0	6	7	0	3	5
Poalb01G004750.1	1.18014	1.04005	0.972937	1.79526	3.11318	1.33826	6.59455	5.53945	3.59396	6.02767	4.86828	6.61929	6.54476	5.63336	4.84044	8	7	7	16	22	9	50	42	23	46	38	50	48	41	36
Poalb01G004760.1	0	0	0	0	0	0	0	0	0	0	0	0	0	0	0	0	0	0	0	0	0	0	0	0	0	0	0	0	0	0
Poalb01G004770.1	5.3179	4.41546	4.52562	4.98719	4.49787	4.99532	4.70344	4.56712	5.71376	5.50257	5.21427	6.0895	6.13087	5.69875	5.24662	279	230	252	344	246	260	276	268	283	325	315	356	348	321	302
Poalb01G004780.1	2.74485	5.09267	4.49181	4.06564	4.9889	3.64049	3.61654	4.64986	2.60144	1.92488	2.88563	2.20399	1.33528	0.941895	2.50182	19	35	33	37	36	25	28	36	17	15	23	17	10	7	19
Poalb01G004790.1	60.1167	60.26	59.2102	52.4913	54.8461	52.2086	44.7689	42.0753	36.0948	36.7045	38.5646	39.2714	33.4849	36.6159	32.0393	838	834	876	962	797	722	698	656	475	576	619	610	505	548	490
Poalb01G004800.1	68.3583	64.713	70.2672	55.6536	56.849	60.2098	42.0736	44.1723	45.8692	37.6313	34.7024	37.2289	37.4215	34.7585	33.1584	1165	1095	1271	1247	1010	1018	802	842	738	722	681	707	690	636	620
Poalb01G004810.1	56.6951	58.7081	57.6012	62.7792	69.4559	62.7708	72.4713	66.2627	70.0635	73.6196	74.8443	78.6688	83.2338	81.5419	81.6634	498	512	537	725	636	547	712	651	581	728	757	770	791	769	787
Poalb01G004820.1	9.88296	11.2524	10.1214	8.25244	7.83157	7.36313	8.35581	9.22024	8.42036	8.77876	9.04936	8.38714	7.84392	7.00383	8.12669	92	104	100	101	76	68	87	96	74	92	97	87	79	70	83
Poalb01G004830.1	0.084466	0	0.0795836	0	0.0810249	0	0.151037	0.52863	0.0894709	0.0750288	0.220065	0	0.234213	0	0	1	0	1	0	1	0	2	7	1	1	3	0	3	0	0
Poalb01G004840.1	0	0	0	0	0	0	0	0	0	0	0	0	0	0	0	0	0	0	0	0	0	0	0	0	0	0	0	0	0	0
Poalb01G004850.1	0	0	0	0	0	0	0	0	0	0	0	0	0	0	0	0	0	0	0	0	0	0	0	0	0	0	0	0	0	0
Poalb01G004860.1	2.84967	1.9638	3.72124	1.06473	0.959149	1.36062	0.536378	0.491682	0.15887	0.266451	0.173671	0.448658	0.231045	0.0465649	0.0911352	57	39	79	28	20	27	12	11	3	6	4	10	5	1	2
Poalb01G004870.1	0	0	0	0	0	0	0	0	0	0	0.0398947	0	0	0	0	0	0	0	0	0	0	0	0	0	0	1	0	0	0	0
Poalb01G004880.1	0	0	0	0	0	0	0	0	0	0	0	0	0	0	0	0	0	0	0	0	0	0	0	0	0	0	0	0	0	0
Poalb01G004890.1	0	0	0	0	0	0	0	0	0	0	0	0	0	0	0	0	0	0	0	0	0	0	0	0	0	0	0	0	0	0
Poalb01G004900.1	0	0	0	0	0	0	0	0	0	0	0	0	0	0	0	0	0	0	0	0	0	0	0	0	0	0	0	0	0	0
Poalb01G004910.1	50.5959	51.9907	54.7668	25.9709	23.3906	22.7362	10.59	10.3939	11.1912	8.02088	7.04821	6.36468	6.92692	5.95876	6.59752	1384	1412	1590	934	667	617	324	318	289	247	222	194	205	175	198
Poalb01G004920.1	5.34377	11.195	5.43767	2.92645	4.30589	2.15458	0.76443	1.52887	1.81133	0.759476	0.928164	0.383648	0.592702	1.19453	1.75342	25	52	27	18	21	10	4	8	8	4	5	2	3	6	9
Poalb01G004930.1	139.601	133.069	138.721	106.637	106.499	119.601	89.0943	90.8338	84.6343	72.5679	77.0561	73.3152	71.0847	70.5172	71.8709	933	883	984	937	742	793	666	679	534	546	593	546	514	506	527
Poalb01G004940.1	2.63143	2.85959	2.38146	2.50186	2.39137	1.67523	2.13598	2.4146	2.31057	3.41387	2.9468	3.2626	1.53613	2.22518	1.98818	76	82	73	95	72	48	69	78	63	111	98	105	48	69	63
Poalb01G004950.1	6.77828	6.44132	6.71121	5.35952	6.5756	5.40416	5.37547	4.99886	5.92242	6.02096	7.18368	5.70493	7.71632	7.74007	7.22526	177	167	186	184	179	140	157	146	146	177	216	166	218	217	207
Poalb01G004960.1	0.879478	0.845539	1.01697	2.43251	1.45721	2.09537	7.25552	8.3278	7.96086	5.64606	5.34651	6.6011	5.76414	6.85108	6.37642	22	21	27	80	38	52	203	233	188	159	154	184	156	184	175
Poalb01G004970.1	28.4804	33.3622	27.612	22.9968	24.5485	21.4269	14.6691	12.7318	13.0072	14.7574	14.2489	17.7801	14.1158	17.5884	15.4248	276	321	284	293	248	206	159	138	119	161	159	192	148	183	164
Poalb01G004980.1	2.29562	2.60115	2.97403	0.763907	0.412894	0.578489	0.384833	0.384835	0	0	0	0.128759	0.132614	0	0	16	18	22	7	3	4	3	3	0	0	0	1	1	0	0
Poalb01G004990.1	29.8044	22.986	22.7492	18.2809	16.6041	15.8917	3.21999	4.0743	4.28205	4.1458	4.14905	4.55128	8.05034	7.18814	8.30706	811	621	657	654	471	429	98	124	110	127	130	138	237	210	248
Poalb01G005000.1	1.74563	2.63728	0.986836	1.46052	3.34903	1.40766	0.780356	0.468215	0.184907	0	0.3032	1.09659	0	0.487767	0.636428	10	15	6	11	20	8	5	3	1	0	2	7	0	3	4
Poalb01G005010.1	4.7769	5.09636	4.40076	2.85285	2.54571	1.56935	0.917445	1.17054	0.562216	0.597189	0.952622	0.825622	1.01387	1.48307	0.935291	135	143	132	106	75	44	29	37	15	19	31	26	31	45	29
Poalb01G005020.1	137.416	120.471	117.039	113.283	103.284	104.307	86.2761	82.9054	87.6457	100.789	96.7815	102.767	109.264	112.967	109.784	1968	1713	1779	2133	1542	1482	1382	1328	1185	1625	1596	1640	1693	1737	1725
Poalb01G005030.1	111.569	104.115	108.767	90.5752	93.0447	101.673	86.5177	88.1467	88.5139	86.3614	95.7058	81.9381	95.3348	75.2858	76.5789	490	454	507	523	426	443	425	433	367	427	484	401	453	355	369
Poalb01G005040.1	0	0	0	0	0.160326	0	0	0	0	0	0	0	0	0	0	0	0	0	0	3	0	0	0	0	0	0	0	0	0	0
Poalb01G005050.1	0	0	0	0	0	0	0	0	0	0	0	0	0	0	0	0	0	0	0	0	0	0	0	0	0	0	0	0	0	0
Poalb01G005060.1	0	0	0	0.0583623	0	0	0	0	0	0	0	0	0	0	0	0	0	0	2	0	0	0	0	0	0	0	0	0	0	0
Poalb01G005070.1	27.0589	26.1695	26.3277	19.9965	17.4395	20.34	15.4639	16.0138	15.1047	17.9585	19.2268	21.5237	22.0971	23.556	21.3349	704	676	727	684	473	525	450	466	371	526	576	624	622	658	609
Poalb01G005080.1	31.0835	31.4927	34.2643	25.8852	27.6958	28.4834	25.4291	22.7929	25.6375	27.5015	28.1149	27.4539	30.6038	30.3817	33.3705	506	509	592	554	470	460	463	415	394	504	527	498	539	531	596
Poalb01G005090.1	16.582	16.8077	18.4762	12.8267	14.2854	12.6334	11.5519	11.0483	12.7539	14.3228	12.3828	14.2492	14.0249	12.8213	13.4452	471	474	557	479	423	356	367	351	342	458	405	451	431	391	419
Poalb01G005100.1	708.249	646.702	626.358	322.729	297.252	299.142	174.662	186.296	173.991	137.463	144.975	142.274	127.343	127.722	125.828	7675	6958	7204	4598	3358	3216	2117	2258	1780	1677	1809	1718	1493	1486	1496
Poalb01G005110.1	9.50633	9.65943	8.00566	8.89428	7.90855	6.52949	6.69413	7.07024	6.50514	5.08147	6.064	7.8517	5.52077	4.93644	7.36109	113	114	101	139	98	77	89	94	73	68	83	104	71	63	96
Poalb01G005120.1	0	0.191802	0.35885	0.434534	0	0.191953	0.340519	0.34052	0.201716	0.338312	0	0.341796	0.176014	0	0.173571	0	1	2	3	0	1	2	2	1	2	0	2	1	0	1
Poalb01G005130.1	6.77716	7.34301	4.74068	9.0599	8.56957	7.65931	8.17078	6.05926	8.91902	7.47934	8.29341	7.92497	10.6299	10.5205	8.5169	66	71	49	116	87	74	89	66	82	82	93	86	112	110	91
Poalb01G005140.1	1253.49	1290.38	1321.25	2211.4	2189.08	2221.58	2941.63	2904.59	3017.02	2892.42	2891.99	2949.55	2620.96	2715.53	2694.03	22380	22874	25037	51909	40744	39350	58743	58003	50853	58137	59455	58681	50628	52054	52772
Poalb01G005150.1	48.4802	46.1132	48.7067	40.8577	44.5653	44.4248	27.8147	29.5764	29.4935	28.0489	25.9821	30.7574	32.9243	31.1495	30.6714	935	883	997	1036	896	850	600	638	537	609	577	661	687	645	649
Poalb01G005160.1	19.9997	22.4348	21.7015	20.7993	21.2307	24.0767	23.2624	22.076	22.4398	25.9321	25.1889	24.6255	28.911	27.1031	29.3736	422	470	486	577	467	504	549	521	447	616	612	579	660	614	680
Poalb01G005170.1	0.199501	0	0	0	0	0	0	0.178368	0	0	0	0.179036	0.184396	0.185816	0.181836	1	0	0	0	0	0	0	1	0	0	0	1	1	1	1
Poalb01G005180.1	12.9737	12.2148	12.272	12.2666	12.5435	11.9143	11.3013	11.2097	10.6191	13.4828	12.5362	12.034	12.1336	12.3225	11.1005	506	473	508	629	510	461	493	489	391	592	563	523	512	516	475
Poalb01G005190.1	12.3113	11.8446	11.0803	14.5353	13.0436	12.2244	7.22856	8.21431	10.8998	7.67137	9.25558	7.91527	6.6237	6.6747	9.88138	67	64	64	104	74	66	44	50	56	47	58	48	39	39	59
Poalb01G005200.1	19.4346	19.0592	18.9336	21.4438	20.687	19.912	24.8444	22.3867	23.2045	31.2138	31.2392	31.2867	35.8278	33.0074	31.4265	912	888	943	1323	1012	927	1304	1175	1028	1649	1688	1636	1819	1663	1618
Poalb01G005210.1	40.3082	31.2211	32.8945	15.1282	19.1808	15.8895	11.3506	12.202	12.5512	9.86743	9.5554	8.44995	4.30257	3.84301	3.375	381	293	330	188	189	149	120	129	112	105	104	89	44	39	35
Poalb01G005220.1	317.618	345.747	159.004	245.666	254.317	270.402	81.9373	202.62	82.7919	174.442	181.01	179.998	173.77	174.742	167.54	2426	2622	1289	2467	2025	2049	700	1731	597	1500	1592	1532	1436	1433	1404
Poalb01G005230.1	380.94	337.809	331.311	291.626	326.812	335.94	252.993	255.046	239.901	239.75	233.174	219.09	229.239	231.169	215.599	2158	1900	1992	2172	1930	1888	1603	1616	1283	1529	1521	1383	1405	1406	1340
Poalb01G005240.1	0.875247	1.58677	1.97917	1.46459	0.839589	0.529341	2.03458	1.56507	0.927108	1.24393	0.760112	1.41384	0.970776	0.652167	0.47865	5	9	12	11	5	3	13	10	5	8	5	9	6	4	3
Poalb01G005250.1	4.14348	3.59365	4.01241	8.40418	10.7095	6.26484	10.4962	11.2166	10.4848	12.6774	11.8948	10.8454	10.1063	8.68332	8.81208	36	31	37	96	97	54	102	109	86	124	119	105	95	81	84
Poalb01G005260.1	15.0764	14.9947	13.9678	21.515	19.531	21.5376	19.7596	21.0345	19.3902	26.0761	26.7326	27.6807	34.3043	35.4083	34.8984	719	710	707	1349	971	1019	1054	1122	873	1400	1468	1471	1770	1813	1826
Poalb01G005270.1	0	0	0	0	0	0	0	0	0	0	0	0	0	0	0	0	0	0	0	0	0	0	0	0	0	0	0	0	0	0
Poalb01G005280.1	0	0	0	0	0	0	0	0	0	0	0	0	0	0	0	0	0	0	0	0	0	0	0	0	0	0	0	0	0	0
Poalb01G005290.1	0	0	0	0	0.207156	0	0	0	0	0	0	0	0	0	0	0	0	0	0	1	0	0	0	0	0	0	0	0	0	0
Poalb01G005300.1	153.179	136.385	140.977	158.333	148.733	137.812	117.722	117.221	118.274	95.6939	93.0716	102.05	110.638	104.173	110.636	819	724	800	1113	829	731	704	701	597	576	573	608	640	598	649
Poalb01G005310.1	4.91184	5.8202	3.81123	5.71387	4.85032	7.4266	3.87487	2.97075	3.21355	4.23473	3.26201	5.18587	3.60526	6.32415	4.87196	34	40	28	52	35	51	30	23	21	33	26	40	27	47	37
Poalb01G005320.1	0.187032	0	0	0.142258	0	0	0	0	0	0	0.162429	0	0.172871	0.348405	0	1	0	0	1	0	0	0	0	0	0	1	0	1	2	0
Poalb01G005330.1	0	0	0.0601729	0	0	0	0.0570992	0	0	0.170187	0	0	0	0	0	0	0	1	0	0	0	1	0	0	3	0	0	0	0	0
Poalb01G005340.1	0	0	0	0	0	0	0	0	0	0	0	0	0	0	0	0	0	0	0	0	0	0	0	0	0	0	0	0	0	0
Poalb01G005350.1	4.86283	3.57916	2.46709	4.26775	6.63825	4.33608	3.5116	4.68215	3.76417	2.8243	2.92372	3.02123	2.4202	1.74202	1.70472	26	19	14	30	37	23	21	28	19	17	18	18	14	10	10
Poalb01G005360.1	0.442866	0.17842	0.417267	0.134739	0.16993	0.0892805	0.118786	0.0395954	0	0.118016	0.0384609	0.158975	0.0409336	0.123746	0.161462	10	4	10	4	4	2	3	1	0	3	1	4	1	3	4
Poalb01G005370.1	16.7247	18.1322	17.695	10.2275	10.0204	9.6333	5.46456	5.16652	5.70905	5.9227	4.24641	5.18587	5.70063	5.01999	6.17858	301	324	338	242	188	172	110	104	97	120	88	104	111	97	122
Poalb01G005380.1	11.3548	11.2392	12.6352	9.79056	11.3617	9.42275	8.83917	8.92672	10.3167	10.0861	11.6463	11.332	11.3546	11.9435	11.9999	232	228	274	263	242	191	202	204	199	232	274	258	251	262	269
Poalb01G005390.1	0.399001	0.200935	0.563906	0.303484	0.382746	1.00547	0.356734	0	0.211322	0	0	0.179036	0	0.185816	0	2	1	3	2	2	5	2	0	1	0	0	1	0	1	0
Poalb01G005400.1	0.150702	0.303572	0.195237	0.229251	0.289125	0.20887	0.084211	0.202107	0.139678	0.100398	0.0817986	0.0676215	0.034823	0.0526367	0.0686793	8	16	11	16	16	11	5	12	7	6	5	4	2	3	4
Poalb01G005410.1	23.4989	18.2581	18.4715	22.3674	20.3518	17.1896	20.1692	19.9292	15.7882	21.112	22.74	19.4013	23.7055	23.5129	25.0899	175	135	146	219	158	127	168	166	111	177	195	161	191	188	205
Poalb01G005420.1	3.32161	3.3455	1.91815	3.50443	2.98072	3.56414	6.46637	6.4185	8.56907	7.99489	7.58388	7.30796	7.03157	8.13361	6.83631	62	62	38	86	58	66	135	134	151	168	163	152	142	163	140
Poalb01G005430.1	83.498	82.6265	83.7204	67.2888	70.3763	64.032	66.9001	61.9351	66.876	63.6105	66.5066	68.4625	71.4127	70.8737	71.8423	857	842	912	908	753	652	768	711	648	735	786	783	793	781	809
Poalb01G005440.1	0.303588	0.0764428	0.0715099	0.057728	0.218415	0.0765031	0.203571	0.814288	0.160788	0.337086	0.461391	0.47678	0.350753	1.69658	0.760946	4	1	1	1	3	1	3	12	2	5	7	7	5	24	11
Poalb01G005450.1	0	0	0	0	0	0	0	0	0	0	0	0	0	0	0.753664	0	0	0	0	0	0	0	0	0	0	0	0	0	0	3
Poalb01G005460.1	76.0039	74.3296	82.0632	54.8742	53.7387	58.9688	37.6419	38.0117	39.7792	32.1341	31.5368	32.6505	29.0424	30.8705	33.3497	1103	1071	1264	1047	813	849	611	617	545	525	527	528	456	481	531
Poalb01G005470.1	0.123221	1.11696	0	0.468615	0.118201	0.621025	0.110168	0.440673	0.652611	0.109454	0.107012	0.442324	0.113892	0.344306	0	1	9	0	5	1	5	1	4	5	1	1	4	1	3	0
Poalb01G005480.1	11.3153	11.6053	12.247	11.2062	11.2517	10.3617	9.7231	9.46849	9.73673	8.39507	9.42206	8.43505	10.9851	10.6597	10.2426	437	445	502	569	453	397	420	409	355	365	419	363	459	442	434
Poalb01G005490.1	0	0	0	0	0	0	0	0	0	0	0	0	0	0	0	0	0	0	0	0	0	0	0	0	0	0	0	0	0	0
Poalb01G005500.1	6.08155	6.38051	6.12793	6.6173	6.72506	7.23694	7.92942	5.73942	6.79979	7.95306	8.80258	7.88336	8.82201	10.7781	9.46943	72	75	77	103	83	85	105	76	76	106	120	104	113	137	123
Poalb01G005510.1	57.594	55.865	56.3588	56.035	55.293	54.7651	68.9531	65.529	68.7702	75.8987	73.3019	80.4146	92.1751	89.6698	91.1112	1218	1173	1265	1558	1219	1149	1631	1550	1373	1807	1785	1895	2109	2036	2114
Poalb01G005520.1	208.206	222.73	222.561	123.359	134.646	131.008	77.8937	72.8572	76.5681	47.0112	47.4784	49.2756	43.4169	40.056	47.949	2624	2787	2977	2044	1769	1638	1098	1027	911	667	689	692	592	542	663
Poalb01G005530.1	10.2978	9.88425	10.1171	9.33883	8.3585	7.89589	7.04287	6.76748	6.75919	9.22539	10.4337	9.08344	10.8197	12.0097	9.78708	234	223	244	279	198	178	179	172	145	236	273	230	266	293	244
Poalb01G005540.1	0.127341	0.256513	0.17997	0.0968567	0.366459	0.128358	0	0.227704	0.202329	1.52703	1.27178	1.25706	3.88409	3.73609	2.95968	2	4	3	2	6	2	0	4	3	27	23	22	66	63	51
Poalb01G005550.1	8.79403	9.65343	7.91331	5.7118	3.69657	4.48192	0.706737	1.2368	1.1513	0.438848	0.0858113	0.177347	0.0913282	0.184063	0.270182	89	97	85	76	39	45	8	14	11	5	1	2	1	2	3
Poalb01G005560.1	1.53275	0	0	0	0	0.772494	0	0	0	0.226916	0	0	0.236117	0	0.698518	6	0	0	0	0	3	0	0	0	1	0	0	1	0	3
Poalb01G005570.1	0.0622513	0	0	0.0710234	0.0895728	0.0313742	0	0	0	0	0	0	0	0	0	2	0	0	3	3	1	0	0	0	0	0	0	0	0	0
Poalb01G005580.1	21.5037	22.6541	23.4628	14.8519	16.0042	15.8828	11.8227	10.4969	12.5671	14.1063	15.6698	15.9706	17.9337	19.2805	19.0928	348	364	403	316	270	255	214	190	192	257	292	288	314	335	339
Poalb01G005590.1	0	0	0	0	0	0	0	0	0	0.131499	0	0	0	0.0689423	0.134932	0	0	0	0	0	0	0	0	0	2	0	0	0	1	2
Poalb01G005600.1	22.8588	23.7162	24.995	25.9346	24.201	21.269	25.4954	24.1968	19.1925	24.1757	22.906	22.9839	24.9439	24.7088	25.4339	299	308	347	446	330	276	373	354	237	356	345	335	353	347	365
Poalb01G005610.1	1.71167	1.43665	2.45749	1.39491	1.72012	1.3967	2.11334	1.49392	1.72675	1.48423	1.27415	1.13378	0.753369	0.721212	0.92864	42	35	64	45	44	34	58	41	40	41	36	31	20	19	25
Poalb01G005620.1	265.233	266.21	270.799	223.295	226.503	212.856	196.925	175.03	184.2	193.186	189.946	195.867	216.252	226.381	240.205	1722	1716	1866	1906	1533	1371	1430	1271	1129	1412	1420	1417	1519	1578	1711
Poalb01G005630.1	0	0	0.354552	0.0954067	0	0	0	0.112147	0	0	0	0	0.115938	0.11683	0	0	0	3	1	0	0	0	1	0	0	0	0	1	1	0
Poalb01G005640.1	32.1044	32.1633	32.4476	30.6536	28.6123	26.2788	26.2607	26.0063	24.6609	23.3095	24.5691	23.6517	23.6759	25.5547	21.7907	564	561	605	708	524	458	516	511	409	461	497	463	450	482	420
Poalb01G005650.1	12.1445	12.3612	12.1387	12.5117	10.6018	12.6624	10.3409	10.5995	10.2096	11.3013	12.6395	13.6089	14.1351	13.6754	11.8012	378	382	401	512	344	391	360	369	300	396	453	472	476	457	403
Poalb01G005660.1	4.38693	4.9984	5.21835	4.27519	3.44547	3.97976	2.3043	2.1082	1.97492	1.2421	0.6191	0.565932	0.53219	0.842739	0.699737	160	181	202	205	131	144	94	86	68	51	26	23	21	33	28
Poalb01G005670.1	0	0	0	0	0	0	0	0.138731	0	0	0	0	0.143419	0	0	0	0	0	0	0	0	0	1	0	0	0	0	1	0	0
Poalb01G005680.1	34.2778	27.9805	29.5523	36.8076	32.6664	38.9552	48.3737	46.7715	48.2932	51.1448	52.4358	52.5762	50.8371	51.2286	44.0054	306	248	280	432	304	345	483	467	407	514	539	523	491	491	431
Poalb01G005690.1	61.7517	70.1076	61.6773	55.2673	61.5384	53.4469	35.116	36.2867	36.519	23.2589	27.288	23.3026	13.3111	17.2751	16.7062	283	319	300	333	294	243	180	186	158	120	144	119	66	85	84
Poalb01G005700.1	27.9678	31.7044	30.4052	15.7607	18.8994	16.7777	7.99759	6.7828	8.39575	5.83359	5.50677	4.26783	4.50026	4.21852	4.12818	247	278	285	183	174	147	79	67	70	58	56	42	43	40	40
Poalb01G005710.1	1.92376	1.89453	2.09451	1.17058	1.14824	1.16347	0.76443	0.45866	0.407549	0.341764	0.816784	0.575473	0.829782	1.27417	0.623439	45	44	52	36	28	27	20	12	9	9	22	15	21	32	16
Poalb01G005720.1	0.828435	1.31119	0.892055	0.360066	1.13526	0.715757	0.529055	0.105811	0.501441	0.735876	0.205559	0.212415	0.218775	0.11023	0.215738	7	11	8	4	10	6	5	1	4	7	2	2	2	1	2
Poalb01G005730.1	0.612104	0.342504	0.192241	0.517303	1.17433	0.891211	0.304035	0.243229	0.288166	0.483303	0.708779	0.24414	0.502898	0.633463	0.495918	9	5	3	10	18	13	5	4	4	8	12	4	8	10	8
Poalb01G005740.1	8.13498	9.21767	7.79249	9.38444	10.2097	8.47327	9.51579	8.78851	9.83774	8.0089	8.41895	9.79483	8.64692	7.57696	9.45373	120	135	122	182	157	124	157	145	137	133	143	161	138	120	153
Poalb01G005750.1	0	0	0	0	0	0	0	0	0	0	0	0	0	0	0	0	0	0	0	0	0	0	0	0	0	0	0	0	0	0
Poalb01G005760.1	5.94951	4.7905	5.90228	5.52106	5.92969	6.01372	5.46743	5.86751	6.3547	6.43301	7.41209	7.25775	7.04615	7.85675	6.88792	359	287	378	438	373	360	369	396	362	437	515	488	460	509	456
Poalb01G005770.1	0	0.161055	0.451986	0	0	0	0	0.142967	0	0.142039	0.13887	0.430506	0	0.148936	0	0	1	3	0	0	0	0	1	0	1	1	3	0	1	0
Poalb01G005780.1	17.3703	16.4906	16.9172	13.0289	12.3733	13.3485	8.97986	8.67237	9.03583	5.83574	6.8108	6.17365	6.2949	5.09392	5.01618	505	476	522	498	375	385	292	282	248	191	228	200	198	159	160
Poalb01G005790.1	13.0239	13.989	13.3437	7.68937	8.43081	6.88528	4.43785	5.53716	4.72717	2.91242	2.68925	3.47369	2.23079	2.75694	2.15832	286	305	311	222	193	150	109	136	98	72	68	85	53	65	52
Poalb01G005800.1	7.76902	5.79621	6.12706	3.58928	2.64978	3.7125	2.00663	1.59502	1.463	2.30033	2.44892	2.11744	3.13828	2.84084	2.30792	135	100	113	82	48	64	39	31	24	45	49	41	59	53	44
Poalb01G005810.1	2.50569	2.35546	2.39233	1.5755	0.705058	1.51542	0.955842	1.04546	1.13244	0.59353	1.4217	1.13932	1.20431	1.21358	0.700375	75	70	76	62	22	45	32	35	32	20	49	38	39	39	23
Poalb01G005820.1	17.5582	19.1732	19.5206	15.4677	15.5229	16.5425	15.9717	15.4477	16.7361	17.6791	17.3289	17.6096	19.4558	18.1577	18.8373	689	747	813	798	635	644	701	678	620	781	783	770	826	765	811
Poalb01G005830.1	998.396	1110.43	1003.31	1903.21	1914.23	2015.75	2816.32	2799.44	2610.77	2826.61	2804.03	2713.38	2539.72	2640.98	2668.4	6339	7000	6761	15887	12670	12697	20000	19880	15649	20204	20500	19197	17446	18003	18588
Poalb01G005840.1	0	0	0	0	0	0	0	0.559063	0	0	0.271522	0	0	0.291204	0	0	0	0	0	0	0	0	2	0	0	1	0	0	1	0
Poalb01G005850.1	10.4738	10.2609	12.7803	6.22516	7.13727	6.74983	6.54987	5.57765	7.57814	5.4398	6.66046	5.54718	4.97265	4.21132	4.22546	183	178	237	143	130	117	128	109	125	107	134	108	94	79	81
Poalb01G005860.1	16.6119	16.1982	18.7629	15.0318	14.7019	13.5938	13.883	12.2604	13.9114	16.48	16.8128	17.9844	18.3597	16.7637	19.0009	659	638	790	784	608	535	616	544	521	736	768	795	788	714	827
Poalb01G005870.1	2.47412	2.40885	3.03044	3.38731	3.6391	4.48898	5.82502	4.86649	6.28973	12.3071	11.9609	12.3598	18.142	23.8891	20.1452	30	29	39	54	46	54	79	66	72	168	167	167	238	311	268
Poalb01G005880.1	14.5722	16.7868	12.786	12.1229	13.4544	11.3837	21.4971	19.7058	21.417	42.5537	42.8699	43.1554	54.6333	52.594	53.3769	160	183	149	175	154	124	264	242	222	526	542	528	649	620	643
Poalb01G005890.1	0.129306	0	0	0	0	0	0	0	0	0	0	0	0	0	0	1	0	0	0	0	0	0	0	0	0	0	0	0	0	0
Poalb01G005900.1	19.361	18.5284	18.1206	20.2872	20.9991	20.7691	20.6646	18.3069	21.78	20.5879	21.2457	21.2232	22.2747	22.4263	23.2163	903	858	897	1244	1021	961	1078	955	959	1081	1141	1103	1124	1123	1188
Poalb01G005910.1	30.3711	23.0422	23.3204	24.5255	24.7229	21.5726	25.4789	25.3268	27.1798	28.5915	31.5032	30.0067	33.0039	30.9316	31.9766	535	403	436	568	454	377	502	499	452	567	639	589	629	585	618
Poalb01G005920.1	1.42444	2.53179	1.57894	1.14717	1.12527	1.68919	2.17251	1.42338	1.68635	2.23286	1.89197	3.15819	2.32339	1.95107	1.83291	17	30	20	18	14	20	29	19	19	30	26	42	30	25	24
Poalb01G005930.1	4.0584	3.99325	3.05905	2.11331	2.12621	2.23421	1.06063	0.725699	0.992047	0.887375	0.75913	0.952546	0.894499	0.785079	0.768266	130	127	104	89	71	71	38	26	30	32	28	34	31	27	27
Poalb01G005940.1	46.4934	42.0381	44.5095	42.7469	41.4701	40.6451	40.5492	38.0546	41.3802	41.7526	41.7085	44.1577	48.6401	43.9631	47.2485	1183	1062	1202	1430	1100	1026	1154	1083	994	1196	1222	1252	1339	1201	1319
Poalb01G005950.1	138.436	142.413	143.234	122.383	123.113	127.378	106.739	112.372	102.02	102.811	107.175	100.192	104.595	106.036	103.696	1824	1863	2003	2120	1691	1665	1573	1656	1269	1525	1626	1471	1491	1500	1499
Poalb01G005960.1	346.177	294.198	317.282	191.766	183.089	183.22	117.744	123.34	118.723	112.829	117.559	115.339	106.45	105.327	105.885	4148	3500	4035	3021	2287	2178	1578	1653	1343	1522	1622	1540	1380	1355	1392
Poalb01G005970.1	109.674	96.6949	92.1246	85.3927	71.0277	75.401	26.0276	26.5935	26.1439	30.1874	33.636	33.622	52.2353	51.9302	53.2984	1733	1517	1545	1774	1170	1182	460	470	390	537	612	592	893	881	924
Poalb01G005980.1	27.0322	27.7373	28.3958	26.3701	24.0461	25.9384	23.9986	22.1003	22.4238	26.6581	25.4578	22.6382	28.6762	28.8971	27.9027	853	869	951	1094	791	812	847	780	668	947	925	796	979	979	966
Poalb01G005990.1	16.0641	15.2736	16.1446	9.93771	11.3004	9.7586	7.92803	7.23867	8.80291	5.21305	5.69198	5.45895	5.30563	4.6283	3.6702	375	354	400	305	275	226	207	189	194	137	153	142	134	116	94
Poalb01G006000.1	55.7152	49.4089	50.2246	41.8176	41.7612	39.1265	42.8722	39.1027	37.5721	38.106	39.2901	42.6426	34.455	30.949	34.2512	1665	1466	1593	1643	1301	1160	1433	1307	1060	1282	1352	1420	1114	993	1123
Poalb01G006010.1	14.9017	13.1221	14.4415	12.4354	12.3342	10.3858	9.89719	9.28818	11.4552	12.1779	12.202	13.5259	12.6716	15.783	15.6002	175	153	180	192	151	121	130	122	127	161	165	177	161	199	201
Poalb01G006020.1	34.7972	30.9402	33.8732	32.9046	30.6118	28.4052	27.0179	24.232	27.792	25.4246	26.294	27.3609	24.0375	24.5809	24.7383	1809	1597	1869	2249	1659	1465	1571	1409	1364	1488	1574	1585	1352	1372	1411
Poalb01G006030.1	0.13804	0.312824	0.422698	0.629967	0.397249	0.31307	0.740502	0.925632	0.950426	2.26842	2.24778	1.98208	2.2009	2.63571	1.76145	4	9	13	24	12	9	24	30	26	74	75	64	69	82	56
Poalb01G006040.1	110.654	117.408	108.552	80.8448	79.3533	88.7605	67.8042	73.3538	55.1638	55.2184	54.6602	47.9543	52.4376	53.0221	54.008	1141	1202	1188	1096	853	908	782	846	537	641	649	551	585	587	611
Poalb01G006050.1	0	0	0	0	0	0.126436	0	0	0	0	0	0	0	0.11683	0.228657	0	0	0	0	0	1	0	0	0	0	0	0	0	1	2
Poalb01G006060.1	2.11335	1.80501	2.07084	1.87749	1.76777	1.75531	1.29996	1.29997	1.21779	1.41168	1.18931	1.12277	1.76583	1.68494	1.38689	125	106	130	146	109	103	86	86	68	94	81	74	113	107	90
Poalb01G006070.1	0.025671	0	0	0	0	0	0	0	0	0	0	0	0	0	0	1	0	0	0	0	0	0	0	0	0	0	0	0	0	0
Poalb01G006080.1	0	0	0	0	0	0	0	0	0	0	0	0	0	0	0	0	0	0	0	0	0	0	0	0	0	0	0	0	0	0
Poalb01G006090.1	0	0	0	0	0	0	0	0	0	0	0	0	0	0	0	0	0	0	0	0	0	0	0	0	0	0	0	0	0	0
Poalb01G006100.1	0	0.0519021	0	0.0195977	0	0	0.0230363	0.0691093	0.0272925	0	0	0	0	0	0	0	2	0	1	0	0	1	3	1	0	0	0	0	0	0
Poalb01G006110.1	0	0.578033	0	0	0	0	0	0	0	0	0	0	0	0	0	0	2	0	0	0	0	0	0	0	0	0	0	0	0	0
Poalb01G006120.1	18.7474	18.282	18.9162	11.54	10.9485	10.3033	6.80293	6.76197	6.55467	3.82729	6.09054	4.73054	4.53324	4.05583	4.17786	409	396	438	331	249	223	166	165	135	94	153	115	107	95	100
Poalb01G006130.1	4.65502	7.14437	6.37005	12.0551	14.7782	13.518	18.3322	15.2604	17.7275	17.8195	16.3632	17.7047	22.3324	21.0591	17.9816	42	64	61	143	139	121	185	154	151	181	170	178	218	204	178
Poalb01G006140.1	5.85491	6.4212	6.61977	3.85953	5.49157	3.541	5.23468	2.55919	3.16983	2.88931	2.93784	2.68554	1.56336	3.75671	1.77884	45	49	54	39	44	27	45	22	23	25	26	23	13	31	15
Poalb01G006150.1	5.86319	7.8917	6.72957	13.3382	14.4698	14.6676	22.6839	19.8724	18.9141	31.4854	30.0423	32.3358	41.285	36.4398	39.1087	110	147	134	329	283	273	476	417	335	665	649	676	838	734	805
Poalb01G006160.1	17.3451	16.6188	17.3901	4.7359	3.98897	3.58639	1.59053	1.45137	1.22486	1.02715	0.869045	0.558775	1.02768	0.807767	0.50671	780	742	830	280	187	160	80	73	52	52	45	28	50	39	25
Poalb01G006170.1	0.988676	0.995786	0.523984	0.469998	0.177824	0.0622857	0.0552464	0.220987	0.130907	0.109777	0.160991	0.166361	0.114228	0.115107	0.112642	16	16	9	10	3	1	1	4	2	2	3	3	2	2	2
Poalb01G006180.1	0.860859	2.60115	0.811098	0.218259	0.275263	1.44622	0.513111	0	0.607912	0	0	0	0	0	0.523091	3	9	3	1	1	5	2	0	2	0	0	0	0	0	2
Poalb01G006190.1	0	0	0	0	0	0	0	0	0	0	0	0	0	0	0	0	0	0	0	0	0	0	0	0	0	0	0	0	0	0
Poalb01G006200.1	5.25776	3.86661	4.32478	3.80867	4.00282	6.56158	3.8054	2.83541	4.68528	5.18925	4.27621	4.26904	5.01396	4.58617	4.33582	63	46	55	60	50	78	51	38	53	70	59	57	65	59	57
Poalb01G006210.1	8.54661	9.87397	10.421	7.26541	7.95729	7.17905	6.51753	7.41653	7.01165	6.773	6.62189	6.46678	4.49189	5.46299	5.49874	102	117	132	114	99	85	87	99	79	91	91	86	58	70	72
Poalb01G006220.1	1.37843	1.2973	1.44779	1.83907	1.86418	1.91332	1.11119	1.51526	1.41223	0.923332	0.961605	0.851724	1.12786	1.13654	1.21519	61	57	68	107	86	84	55	75	59	46	49	42	54	54	59
Poalb01G006230.1	144.32	117.205	148.119	65.5914	70.7416	58.5487	51.5773	48.5644	48.7173	32.7533	34.4328	33.8022	21.255	16.9872	15.5393	728	587	793	435	372	293	291	274	232	186	200	190	116	92	86
Poalb01G006240.1	325.342	353.923	329.973	247.956	258.336	276.077	197.937	207.537	193.042	177.698	183.853	182.348	175.948	177.181	170.046	2485	2684	2675	2490	2057	2092	1691	1773	1392	1528	1617	1552	1454	1453	1425
Poalb01G006250.1	0.156325	0.157449	0	0.356707	0.899739	0.630294	0.559061	0.279532	0.331176	0	0.135761	0	0.144489	0.145602	0	1	1	0	3	6	4	4	2	2	0	1	0	1	1	0
Poalb01G006260.1	1.63095	1.54002	1.84882	3.2176	3.7646	2.95402	2.50625	2.41513	2.32145	1.78828	1.94756	2.01252	1.6488	1.42414	1.533	64	60	77	166	154	115	110	106	86	79	88	88	70	60	66
Poalb01G006270.1	3.15101	3.48657	3.26158	2.05913	1.61775	1.87886	0.991977	0.515831	1.83339	2.79896	2.04275	2.74813	3.44571	2.02547	2.75066	71	78	78	61	38	42	25	13	39	71	53	69	84	49	68
Poalb01G006280.1	10.7423	8.49339	10.9817	9.80487	9.48032	9.31219	8.01965	7.25134	7.45315	7.34744	7.64997	7.85692	7.79428	6.9538	8.17565	200	157	217	240	184	172	167	151	131	154	164	163	157	139	167
Poalb01G006290.1	115.952	121.901	104.465	79.8255	76.3172	91.2844	68.2929	69.8067	62.0838	62.5877	48.3283	58.4851	48.5017	47.4957	51.1071	548	572	524	496	376	428	361	369	277	333	263	308	248	241	265
Poalb01G006300.1	38.9711	40.4101	42.4994	39.6682	43.1772	37.9777	41.9571	42.7715	39.8078	38.9601	38.5071	38.8881	41.16	39.9589	37.5303	813	837	941	1088	939	786	979	998	784	915	925	904	929	895	859
Poalb01G006310.1	15.1017	15.9463	14.9173	16.4887	17.2903	17.9231	21.3418	24.6085	14.4485	15.1454	13.9613	12.6782	16.66	13.1584	17.5388	62	65	65	89	74	73	98	113	56	70	66	58	74	58	79
Poalb01G006320.1	17.3696	20.9017	17.4688	15.1412	14.4778	13.1148	13.552	11.9817	11.4389	12.5974	12.6553	13.2525	13.7696	13.0879	11.9182	267	319	285	306	232	200	233	206	166	218	224	227	229	216	201
Poalb01G006330.1	12.5427	12.5026	12.4268	8.98276	9.92304	10.3836	8.51647	8.20822	9.45078	8.04013	7.93561	9.28334	9.9995	8.3101	9.27142	291	288	306	274	240	239	221	213	207	210	212	240	251	207	236
Poalb01G006340.1	99.1647	94.3613	95.877	81.1263	62.2182	73.4177	42.8694	48.7975	44.2758	35.6779	42.5593	36.7352	44.6737	41.5273	40.4628	1032	975	1059	1110	675	758	499	568	435	418	510	426	503	464	462
Poalb01G006350.1	25.2216	22.4701	24.339	31.6872	26.582	28.9264	31.7881	31.4103	34.2284	32.6668	33.6511	37.724	39.3309	39.7213	38.1429	537	475	550	887	590	611	757	748	688	783	825	895	906	908	891
Poalb01G006360.1	2.08978	2.35538	2.53155	1.62735	1.57508	1.45447	0.800745	0.44486	1.0541	0.972345	0.518537	0.312569	1.10375	0.556124	0.680267	42	47	54	43	33	29	18	10	20	22	12	7	24	12	15
Poalb01G006370.1	41.8951	37.1038	35.7789	38.3018	40.0893	35.2607	36.9958	35.3353	42.1915	44.2722	42.0298	43.7095	49.9777	44.9803	44.017	406	357	368	488	405	339	401	383	386	483	469	472	524	468	468
Poalb01G006380.1	12.1631	12.4018	9.12558	10.2222	9.93905	12.7143	11.4117	10.539	9.3845	14.2722	12.78	12.8694	14.2263	15.3848	16.6292	162	164	129	179	138	168	170	157	118	214	196	191	205	220	243
Poalb01G006390.1	100.364	107.848	106.636	60.4342	62.5274	60.8695	33.6153	32.9294	32.2672	20.7201	19.2582	22.4483	19.0779	19.332	19.1628	2616	2791	2950	2071	1699	1574	980	960	794	608	578	652	538	541	548
Poalb01G006400.1	63.1607	69.3799	67.0749	44.4731	46.4797	44.4734	27.3287	29.319	29.7254	19.4898	17.7087	22.1162	17.6716	19.2145	17.9335	1589	1733	1791	1471	1219	1110	769	825	706	552	513	620	481	519	495
Poalb01G006410.1	17.866	16.8786	18.6602	9.95478	9.13371	10.6098	6.40794	6.00554	6.12484	8.91913	9.20125	9.35278	5.08842	6.15957	6.81661	516	484	572	378	275	304	207	194	167	290	306	301	159	191	216
Poalb01G006420.1	9.3736	9.92857	11.3611	8.63591	9.11836	9.00486	7.86913	8.02655	8.90348	7.34904	8.90491	8.49104	8.41985	8.32073	9.30575	213	224	274	258	216	203	200	204	191	188	233	215	207	203	232
Poalb01G006430.1	14.1599	12.1029	13.4638	11.9559	11.3088	11.9487	9.66915	9.46594	9.42593	9.77957	11.0562	11.5124	14.2585	13.0676	14.623	436	370	440	484	363	365	333	326	274	339	392	395	475	432	494
Poalb01G006440.1	13.5238	13.1504	16.5084	11.4709	11.5286	12.1142	9.88644	11.0701	11.1631	11.5517	10.3471	11.065	10.7964	11.8466	10.268	521	503	675	581	463	463	426	477	406	501	459	475	450	490	434
Poalb01G006450.1	11.2045	11.9938	10.6079	12.4334	10.3846	10.421	8.95292	9.19493	9.91902	9.03913	7.75628	9.81228	9.40563	9.17556	10.2124	207	220	208	302	200	191	185	190	173	188	165	202	188	182	207
Poalb01G006460.1	19.4551	15.515	19.3852	17.0275	17.4865	14.8825	14.8208	15.0115	14.9619	19.6961	19.627	18.2726	23.0073	20.2057	19.19	365	289	386	420	342	277	311	315	265	416	424	382	467	407	395
Poalb01G006470.1	96.2947	103.338	94.6557	191.52	171.826	168.38	163.015	168.366	146.378	57.5303	53.7407	51.313	32.1047	34.0441	34.9711	901	960	940	2356	1676	1563	1706	1762	1293	606	579	535	325	342	359
Poalb01G006480.1	12.9728	11.5895	11.9718	2.50061	2.57836	2.82128	0.933448	0.794427	0.77649	0.473565	0.462999	0.737598	0.410638	0.57932	0.485926	584	518	572	148	121	126	47	40	33	24	24	37	20	28	24
Poalb01G006490.1	0	0	0	0.0371397	0.140519	0.147656	0.0436563	0	0	0	0	0	0	0	0	0	0	0	1	3	3	1	0	0	0	0	0	0	0	0
Poalb01G006500.1	19.2535	17.4561	16.9742	12.9099	14.1565	14.6458	10.1944	10.4857	11.2842	8.10265	8.85552	9.35553	7.52783	9.46708	9.50188	591	532	553	521	453	446	350	360	327	280	313	320	250	312	320
Poalb01G006510.1	10.1982	7.10677	7.47918	7.16981	6.87432	4.94532	4.28785	4.73144	5.4888	5.58215	5.93634	5.83751	6.67465	7.85561	6.28054	185	128	144	171	130	89	87	96	94	114	124	118	131	153	125
Poalb01G006520.1	118.825	109.539	105.645	80.7453	75.7425	74.5158	43.1555	44.7527	46.8286	20.7347	20.5894	23.0249	9.71831	10.0956	10.0274	2927	2679	2762	2615	1945	1821	1189	1233	1089	575	584	632	259	267	271
Poalb01G006530.1	46.1254	41.5291	46.9648	37.5645	39.5527	35.3455	39.0975	39.5078	39.3028	21.8215	22.7511	23.6471	8.3382	7.2631	9.70901	905	809	978	969	809	688	858	867	728	482	514	517	177	153	209
Poalb01G006540.1	0.357642	0.102918	0.240692	0.213734	0.171536	0.154499	0.159878	0.365436	0.189416	0.5446	0.354966	0.596059	0.779186	1.21347	0.861506	14	4	10	11	7	6	7	16	7	24	16	26	33	51	37
Poalb01G006550.1	181.631	178.563	165.596	117.165	102.431	127.204	80.6241	77.8836	85.508	67.848	66.3343	70.3808	66.3488	60.4355	72.1802	711	694	688	603	418	494	353	341	316	299	299	307	281	254	310
Poalb01G006560.1	0	0.174847	0.81782	0.132041	0.166526	0	0	0	0.183885	0	0	0	0	0	0	0	1	5	1	1	0	0	0	1	0	0	0	0	0	0
Poalb01G006570.1	0.196725	0.308217	0.308923	0.149631	0.0629035	0.0881315	0.0195428	0.0390858	0.0231535	0.0776646	0.0379659	0	0.141424	0.020359	0.0796918	9	14	15	9	3	4	1	2	1	4	2	0	7	1	4
Poalb01G006580.1	0	0	0	0	0	0	0	0	0	0	0	0	0	0	0	0	0	0	0	0	0	0	0	0	0	0	0	0	0	0
Poalb01G006590.1	10.0184	8.38091	9.20527	7.77753	9.53083	7.51121	7.55063	7.88379	8.55101	10.1494	9.52743	8.84211	12.0149	9.75534	10.1501	242	201	236	247	240	180	204	213	195	276	265	238	314	253	269
Poalb01G006600.1	0	0	0	0	0	0	0	0	0	0	0	0	0	0	0	0	0	0	0	0	0	0	0	0	0	0	0	0	0	0
Poalb01G006610.1	118.503	108.103	124.717	87.3276	94.1555	90.5927	61.8933	67.8689	71.2154	42.7078	40.109	44.4904	38.9076	37.9065	38.2766	1188	1076	1327	1151	984	901	694	761	674	482	463	497	422	408	421
Poalb01G006620.1	26.2895	23.1839	21.0091	38.2573	32.5882	34.4856	33.9421	35.418	35.572	46.1713	49.3634	47.1855	64.0763	61.3832	63.1869	876	767	743	1676	1132	1140	1265	1320	1119	1732	1894	1752	2310	2196	2310
Poalb01G006630.1	6.58352	6.45864	8.37804	5.85291	5.16707	4.48152	3.43993	5.65681	4.25662	2.81006	3.71265	6.2151	4.74161	6.37083	4.90959	77	75	104	90	63	52	45	74	47	37	50	81	60	80	63
Poalb01G006640.1	2.27546	3.03329	2.17545	2.16342	2.02226	2.496	1.58564	1.91475	1.98494	1.96178	1.97613	2.34234	3.8352	2.80505	2.89747	68	90	69	85	63	74	53	64	56	66	68	78	124	90	95
Poalb01G006650.1	5.22135	4.44503	4.74384	3.45134	4.53162	3.38339	2.27855	3.5012	3.95052	2.7607	2.32124	2.78914	2.81519	3.12634	3.39932	84	71	81	73	76	54	41	63	60	50	43	50	49	54	60
Poalb01G006660.1	3.11221	2.23038	3.49622	2.23061	2.18165	1.87017	1.65881	1.97988	1.71171	1.86072	1.87118	2.04101	1.65956	1.67234	1.58198	52	37	62	49	38	31	31	37	27	35	36	38	30	30	29
Poalb01G006670.1	0.766375	2.05836	1.20346	0.97152	1.71536	2.05998	1.59878	1.59878	1.35297	0.907666	0.665561	1.14627	2.12505	0.95174	0.931358	3	8	5	5	7	8	7	7	5	4	3	5	9	4	4
Poalb01G006680.1	2.39041	2.34425	3.85251	1.05263	1.20686	2.59973	0.787386	0.28121	0.932862	0.279387	0.764829	0.395169	0.639572	0.878859	0.860037	38	37	65	22	20	41	14	5	14	5	14	7	11	15	15
Poalb01G006690.1	2.56501	1.86583	3.62511	1.19226	2.5972	5.02734	3.69474	4.33179	5.88682	3.29106	9.28164	7.16144	5.40017	6.76901	9.09182	18	13	27	11	19	35	29	34	39	26	75	56	41	51	70
Poalb01G006700.1	0.0686806	0.0691745	0	0.104478	0.461178	0.069229	0.36843	0.245621	0.1455	0.122014	0.0596459	0.184906	0.444364	0.191908	0.250398	1	1	0	2	7	1	6	4	2	2	1	3	7	3	4
Poalb01G006710.1	18.8293	19.0832	18.517	30.9707	25.8515	33.2144	44.2961	44.7172	43.3803	71.0835	71.9504	70.9706	79.0779	78.2619	79.482	160	161	167	346	229	280	421	425	348	680	704	672	727	714	741
Poalb01G006720.1	39.6829	43.8676	38.6918	56.1596	63.0015	57.9787	65.519	67.25	67.2254	71.7266	66.4639	71.0383	67.0307	68.7703	72.9686	574	630	594	1068	950	832	1060	1088	918	1168	1107	1145	1049	1068	1158
Poalb01G006730.1	8.9229	9.50062	9.12773	15.1573	14.5102	16.2751	13.9419	13.3722	12.8272	16.6445	18.9669	18.5319	19.7936	17.057	21.6101	210	222	228	469	356	380	367	352	285	441	514	486	504	431	558
Poalb01G006740.1	0	0.133533	0.062458	0.0504206	0	0	0	0	0	0	0	0	0	0	0.0604204	0	2	1	1	0	0	0	0	0	0	0	0	0	0	1
Poalb01G006750.1	0.0891386	0.0897797	0.0839861	0.135599	0.0855071	0.269551	0.159392	0	0.0944203	0.0791794	0.0774128	0.15999	0.247169	0	0.487477	1	1	1	2	1	3	2	0	1	1	1	2	3	0	6
Poalb01G006760.1	1.9445	1.78044	1.16588	0.672275	1.44135	1.06911	0.869257	0.948284	0.468118	0.392556	0.997874	0.0793197	0	0.164647	0.161121	22	20	14	10	17	12	11	12	5	5	13	1	0	2	2
Poalb01G006770.1	47.7725	45.5357	45.0821	36.2216	33.683	35.9256	30.8549	30.3161	31.6869	31.592	32.7849	35.0955	38.9321	33.6875	36.4	634	600	635	632	466	473	458	450	397	472	501	519	559	480	530
Poalb01G006780.1	8.18726	8.91474	7.08854	9.0885	8.91502	5.13001	5.34159	5.14378	5.15655	7.86218	6.14941	9.53177	5.31762	5.15247	8.67245	37	40	34	54	42	23	27	26	22	40	32	48	26	25	43
Poalb01G006790.1	18.9452	22.3393	23.2922	38.6608	32.8008	35.3984	35.9423	36.3556	36.2199	19.7017	21.0679	14.7211	15.1618	14.8482	15.7937	82	96	107	220	148	152	174	176	148	96	105	71	71	69	75
Poalb01G006800.1	6.23806	1.62891	6.9659	11.071	5.7623	5.35634	8.46915	11.7742	11.2575	9.44039	10.6343	7.67156	7.47414	6.24055	7.15981	27	7	32	63	26	23	41	57	46	46	53	37	35	29	34
Poalb01G006810.1	1.13631	2.08992	1.16372	1.24006	0.805662	1.54377	0.795079	0.839254	0.575652	1.31654	0.643585	0.709388	0.730626	1.24243	0.990666	23	42	25	33	17	31	18	19	11	30	15	16	16	27	22
Poalb01G006820.1	3.1317	2.17291	2.16383	0.793999	1.80247	1.05223	0.684431	0.497771	0.294868	0.494542	0.725263	0.99927	0.578918	0.583376	0.380588	45	31	33	15	27	15	11	8	4	8	12	16	9	9	6
Poalb01G006830.1	27.2176	28.8486	24.973	26.3381	26.1087	25.1367	23.8247	17.4546	22.1888	22.5311	21.9047	20.5891	19.3616	17.918	16.1055	191	201	186	243	191	175	187	137	147	178	177	161	147	135	124
Poalb01G006840.1	46.0432	52.3626	52.1753	63.2058	58.8898	58.3271	69.4748	68.9807	65.5411	71.788	78.2316	74.5126	65.7527	75.7246	78.1357	666	752	801	1202	888	837	1124	1116	895	1169	1303	1201	1029	1176	1240
Poalb01G006850.1	2.90183	2.83136	3.24673	4.13842	4.34939	3.93047	4.94563	3.4052	3.6501	8.9411	10.5529	7.40558	10.1418	10.2199	8.67856	32	31	38	60	50	43	61	42	38	111	134	91	121	121	105
Poalb01G006860.1	1.53042	1.34874	1.44195	1.01854	1.0093	0.385659	1.88141	1.62486	2.02637	1.44439	2.07671	1.11591	2.12182	0.890898	0.871819	16	14	16	14	11	4	22	19	20	17	25	13	24	10	10
Poalb01G006870.1	56.1536	51.6818	51.8296	73.3718	74.2133	69.9097	24.3156	26.4404	25.8248	21.6562	22.0903	21.4053	27.334	24.1834	30.9657	638	583	625	1096	879	788	309	336	277	277	289	271	336	295	386
Poalb01G006880.1	46.5849	54.4775	55.3807	75.6219	77.0776	57.987	19.8467	29.3508	28.4811	24.717	15.2053	21.324	33.5215	27.3732	23.3673	149	173	188	318	257	184	71	105	86	89	56	76	116	94	82
Poalb01G006890.1	10.0337	17.5523	16.9172	7.23006	11.8201	13.6625	10.3873	8.34132	4.10213	4.69088	7.0322	3.79135	7.97242	6.06634	5.61554	57	99	102	54	70	77	66	53	22	30	46	24	49	37	35
Poalb01G006900.1	6.25301	7.24267	7.36445	13.3171	14.0959	15.1271	17.6104	17.0514	13.9094	19.4403	20.6357	17.957	15.6049	18.3459	14.8183	20	23	25	56	47	48	63	61	42	70	76	64	54	63	52
Poalb01G006910.1	0.120043	0.120907	0.0565522	0.0456531	0.287882	0.302505	0.107327	0.107327	0.254313	0.533156	0.781891	1.07729	2.82934	2.57161	2.62595	2	2	1	1	5	5	2	2	4	10	15	20	51	46	48
Poalb01G006920.1	8.2294	5.94434	6.81387	4.80517	3.9072	5.02734	4.08758	2.89848	4.40254	2.51049	2.67105	2.98393	2.53545	1.78074	1.7426	99	71	87	76	49	60	55	39	50	34	37	40	33	23	23
Poalb01G006930.1	35.284	36.9593	31.0748	32.6568	32.9202	32.1215	36.9258	38.5863	35.1716	43.4827	42.577	42.8639	54.1026	46.286	49.6278	475	494	444	578	462	429	556	581	447	659	660	643	788	669	733
Poalb01G006940.1	7.7447	11.5892	10.0074	10.6032	13.797	18.2896	11.2767	15.0357	10.3131	14.7416	13.8362	11.1204	14.3167	13.8086	11.8994	35	52	48	63	65	82	57	76	44	75	72	56	70	67	59
Poalb01G006950.1	221.056	241.144	225.374	230.579	236.672	215.684	291.611	328.806	258.296	446.375	450.252	432.703	564.69	568.832	550.801	999	1082	1081	1370	1115	967	1474	1662	1102	2271	2343	2179	2761	2760	2731
Poalb01G006960.1	6.78701	7.42657	9.23679	19.7568	20.2549	19.0878	14.3835	17.6049	17.5735	16.8953	16.5911	17.746	18.5871	14.9062	14.5106	81	88	117	310	252	226	192	235	198	227	228	236	240	191	190
Poalb01G006970.1	15.6064	15.8867	16.9846	12.6956	13.7697	12.0296	7.90926	10.7447	12.2878	8.96998	11.0892	11.0096	9.10226	9.17235	10.0409	187	189	216	200	172	143	106	144	139	121	153	147	118	118	132
Poalb01G006980.1	15.5895	16.5244	17.1669	10.3411	11.6873	10.9691	8.18213	8.26882	8.88724	8.71941	8.63309	7.69097	8.50988	8.17566	7.29389	1126	1185	1316	982	880	786	661	668	606	709	718	619	665	634	578
Poalb01G006990.1	36.0584	31.484	33.2408	41.8301	39.0063	40.7262	44.647	42.9077	45.408	47.9293	50.8588	50.1107	54.5481	56.2971	52.8452	556	482	544	848	627	623	770	740	661	832	903	861	910	932	894
Poalb01G007000.1	2.94001	3.18324	3.25483	4.69602	3.87782	4.88975	3.35142	3.41715	4.08741	2.67682	3.032	3.26505	2.68345	2.90949	3.41661	80	86	94	168	110	132	102	104	105	82	95	99	79	85	102
Poalb01G007010.1	44.5894	44.1299	45.3437	36.784	38.0238	33.3017	33.603	31.0738	32.9978	26.6842	26.7616	25.9314	20.7623	22.1142	22.5001	1324	1301	1429	1436	1177	981	1116	1032	925	892	915	858	667	705	733
Poalb01G007020.1	32.131	31.5902	32.1457	70.2948	68.7231	64.0026	187.412	182.414	188.274	331.575	325.262	323.145	408.482	408.112	409.668	1132	1105	1202	3256	2524	2237	7385	7188	6262	13151	13195	12686	15570	15437	15835
Poalb01G007030.1	12.2984	10.729	12.6116	10.0629	9.68214	9.97046	11.7314	9.98212	11.0862	11.3933	11.5841	11.2319	11.2955	11.3101	12.2568	792	686	862	852	650	637	845	719	674	826	859	806	787	782	866
Poalb01G007040.1	36.6934	37.9839	36.8573	40.4204	41.8067	39.4309	41.4479	40.1597	37.2667	35.5284	36.323	37.9445	32.8107	32.3759	34.7259	1044	1073	1113	1512	1240	1113	1319	1278	1001	1138	1190	1203	1010	989	1084
Poalb01G007050.1	63.9966	72.771	73.8455	76.4915	78.4183	80.4332	85.072	81.5806	79.7292	125.756	123.952	131.83	142.423	135.665	144.491	721	814	883	1133	921	899	1072	1028	848	1595	1608	1655	1736	1641	1786
Poalb01G007060.1	0.361165	0.545644	0.340288	0.824117	0.866128	0.546074	0.161453	0.161454	0.573848	0.160406	0.156828	0.324117	0.16691	0	0	2	3	2	6	5	3	1	1	3	1	1	2	1	0	0
Poalb01G007070.1	6.56893	5.43996	6.60183	9.88174	11.3424	9.8585	11.8114	10.8978	11.365	15.4303	16.2904	15.5237	23.8141	21.958	25.3462	90	74	96	178	162	134	181	167	147	238	257	237	353	323	381
Poalb01G007080.1	59.4327	61.9862	63.3411	70.8336	73.3671	73.4109	72.2283	74.0434	78.0907	99.0939	103.934	102.883	116.545	120.77	113.521	732	758	828	1147	942	897	995	1020	908	1374	1474	1412	1553	1597	1534
Poalb01G007090.1	7.29286	5.78248	6.72511	5.31097	6.99575	5.16141	10.6822	8.46256	9.53296	10.0616	10.6457	11.697	13.6248	13.7297	17.6785	47	37	46	45	47	33	77	61	58	73	79	84	95	95	125
Poalb01G007100.1	0	0.168113	0	0.0634778	0.400282	0	0	0	0	0	0.0724781	0	0	0	0	0	2	0	1	5	0	0	0	0	0	1	0	0	0	0
Poalb01G007110.1	28.9302	25.8467	25.794	21.3526	23.8458	22.5729	21.5546	21.2194	23.8912	23.1757	24.9384	24.5201	25.8485	27.1453	29.152	540	479	511	524	464	418	450	443	421	487	536	510	522	544	597
Poalb01G007120.1	0	0	0	0	0	0	0	0	0	0	0	0	0	0	0	0	0	0	0	0	0	0	0	0	0	0	0	0	0	0
Poalb01G007130.1	176.655	162.636	154.777	138.687	145.052	131.134	121.318	116.011	116.873	112.773	115.118	109.672	112.015	105.768	108.218	2083	1904	1937	2150	1783	1534	1600	1530	1301	1497	1563	1441	1429	1339	1400
Poalb01G007140.1	0	0	0	0	0	0	0	0	0	0	0	0	0	0	0	0	0	0	0	0	0	0	0	0	0	0	0	0	0	0
Poalb01G007150.1	0	0	0	0.0451358	0.227696	0.418708	0.212221	0.106111	0.188573	0	0.0515354	0.213017	0	0.055271	0.0540873	0	0	0	1	4	7	4	2	3	0	1	4	0	1	1
Poalb01G007160.1	3.64306	4.84866	3.43247	8.60971	6.98927	4.45904	12.9122	13.2613	10.7498	7.85892	7.00562	8.17338	2.8862	4.72619	6.87816	28	37	28	87	56	34	111	114	78	68	62	70	24	39	58
Poalb01G007170.1	0.35206	0	0	0.40167	0.168859	0.177436	0	0	0	0	0	0	0	0	0.962664	2	0	0	3	1	1	0	0	0	0	0	0	0	0	6
Poalb01G007180.1	4.25905	3.45801	3.60339	4.56171	3.33513	4.38067	4.15758	5.01243	5.52418	5.59759	4.49139	4.44618	5.66387	6.63849	4.63457	98	79	88	138	80	100	107	129	120	145	119	114	141	164	117
Poalb01G007190.1	1.21856	0.569827	1.17546	0.926846	0.751444	0.774991	0.765224	0.674438	0.583915	0.670064	0.642515	0.416593	1.00562	0.756647	0.806553	84	39	86	84	54	53	59	52	38	52	51	32	75	56	61
Poalb01G007200.1	2456.73	2541.82	2642.62	3706	3596.5	3666.01	3982.19	3989.53	4134.11	3337.3	3301.89	3397.9	2972.82	2953.83	3023.71	26388	27107	30126	52335	40271	39065	47841	47929	41921	40355	40838	40669	34547	34064	35633
Poalb01G007210.1	22.1466	23.4425	23.9898	22.8801	23.68	23.8875	22.6382	24.0256	24.8783	22.5228	25.3892	23.0079	25.5221	25.9814	25.4571	628	660	722	853	700	672	718	762	666	719	829	727	783	791	792
Poalb01G007220.1	12.8504	11.318	12.2299	11.5089	11.5442	11.2147	10.5607	10.3452	11.2155	9.84988	9.54959	10.8333	10.7977	10.9327	9.92106	693	606	700	816	649	600	637	624	571	598	593	651	630	633	587
Poalb01G007230.1	32.853	31.1161	31.664	26.0199	32.0928	26.7353	30.1812	19.537	25.3814	30.1195	28.1387	28.8067	31.48	29.4766	33.3781	218	205	223	227	222	176	224	145	159	225	215	213	226	210	243
Poalb01G007240.1	45.8608	42.7355	44.8833	42.6913	43.2223	44.4859	41.8292	40.5025	45.9754	46.3126	46.9696	44.1695	51.1587	49.8077	50.6259	1885	1744	1958	2307	1852	1814	1923	1862	1784	2143	2223	2023	2275	2198	2283
Poalb01G007250.1	2.96656	3.17083	2.90917	3.03923	3.36839	2.74615	2.24634	2.86883	2.7255	3.1729	2.41859	3.53156	3.32952	3.52433	3.75235	98	104	102	132	116	90	83	106	85	118	92	130	119	125	136
Poalb01G007260.1	1.44466	0.242508	0.907436	0.183137	0.92387	0.242699	0.645812	0	0.255043	0	0.418207	0	0.222547	0.224261	0.877831	6	1	4	1	4	1	3	0	1	0	2	0	1	1	4
Poalb01G007270.1	5.02742	3.84456	2.98244	5.52341	2.67922	3.94144	2.99657	2.33067	3.64882	5.70619	5.65973	4.42815	6.53991	8.15113	6.02485	54	41	34	78	30	42	36	28	37	69	70	53	76	94	71
Poalb01G007280.1	3.03588	1.83463	2.00228	0	0.873659	0.918037	0.814284	0	0.643153	1.88768	0.790957	0.817338	0.841808	1.69658	0	10	6	7	0	3	3	3	0	2	7	3	3	3	6	0
Poalb01G007290.1	0	0	0	0	0	0	0.0709414	0	0	0	0	0	0	0	0	0	0	0	0	0	0	1	0	0	0	0	0	0	0	0
Poalb01G007300.1	0.584195	0.336227	0.235897	0.634778	0.640451	0.925352	0.373078	0.596928	0.530409	0.593057	0.724781	0.524269	0.154276	0.233195	0.532469	7	4	3	10	8	11	5	8	6	8	10	7	2	3	7
Poalb01G007310.1	0	0	0	0	0	0	0	0	0	0.180652	0	0	0	0	0	0	0	0	0	0	0	0	0	0	1	0	0	0	0	0
Poalb01G007320.1	49.691	48.2502	54.2199	25.8457	24.0902	23.3343	13.0887	12.3971	11.2205	5.60329	6.51191	6.72911	3.02525	2.99311	2.82053	835	805	967	571	422	389	246	233	178	106	126	126	55	54	52
Poalb01G007330.1	1.36023	1.37001	1.96513	1.58639	1.65277	0.914063	2.27013	1.94583	0.576332	1.20826	1.02379	0.97656	1.84396	1.098	2.14898	15	15	23	23	19	10	28	24	6	15	13	12	22	13	26
Poalb01G007340.1	4.31356	4.28779	5.87055	10.7649	10.2499	9.63383	14.4938	10.8893	15.0812	20.811	18.5348	16.4458	16.6254	17.1211	19.7866	153	151	221	502	379	339	575	432	505	831	757	650	638	652	770
Poalb01G007350.1	0	0	0	0	0	0	0	0	0	0	0	0	0	0	0	0	0	0	0	0	0	0	0	0	0	0	0	0	0	0
Poalb01G007360.1	0.0649537	0	0.0305996	0.0741066	0.186922	0.0982086	0.348438	0.17422	0.0344012	0.201938	0.394865	0.582908	0.030018	0.483986	0.532823	2	0	1	3	6	3	12	6	1	7	14	20	1	16	18
Poalb01G007370.1	0	0	0	0	0	0	0	0	0	0	0	0	0	0	0	0	0	0	0	0	0	0	0	0	0	0	0	0	0	0
Poalb01G007380.1	33.5065	26.6987	29.447	26.7615	25.2442	25.5601	24.5142	25.9286	23.712	29.6778	25.9351	27.1872	31.014	35.0924	31.9379	699	553	652	734	549	529	572	605	467	697	623	632	700	786	731
Poalb01G007390.1	23.4421	23.3354	23.2784	36.3104	32.485	35.5473	51.5722	49.3421	51.8703	48.9917	50.3322	51.9803	53.3786	53.4077	56.1572	686	678	723	1397	991	1032	1688	1615	1433	1614	1696	1695	1690	1678	1803
Poalb01G007400.1	16.077	11.7212	12.2644	20.7521	20.673	20.8976	15.2603	15.5686	16.2535	2.94805	3.74321	3.32653	0.398387	1.08393	0.667856	373	270	302	633	500	481	396	404	356	77	100	86	10	27	17
Poalb01G007410.1	0.218204	0	0	0	0	0	0	0	0	0	0	0	0	0	0	1	0	0	0	0	0	0	0	0	0	0	0	0	0	0
Poalb01G007420.1	0.175538	0.117867	0.0551305	0	0	0.05898	0	0	0	0	0	0	0	0	0	3	2	1	0	0	1	0	0	0	0	0	0	0	0	0
Poalb01G007430.1	33.8482	38.0368	36.3445	20.0781	17.8479	20.514	6.39511	5.82414	5.86289	1.28586	2.10761	1.41373	0.511587	0.793117	0.504485	795	887	906	620	437	478	168	153	130	34	57	37	13	20	13
Poalb01G007440.1	0	0.242508	0	0	0	0	0	0	0	0	0	0	0	0	0	0	1	0	0	0	0	0	0	0	0	0	0	0	0	0
Poalb01G007450.1	2.55199	1.49937	2.40447	0.889655	2.14202	2.14364	2.66192	2.09152	1.80213	1.41679	1.47752	1.1451	0.786257	0.99039	0.969179	24	14	24	11	21	20	28	22	16	15	16	12	8	10	10
Poalb01G007460.1	38.2759	41.4232	41.1268	39.2067	44.5017	40.0187	40.7909	38.2417	33.3413	38.1885	44.4799	43.3061	45.4136	44.5375	41.6844	349	375	398	470	423	362	416	390	287	392	467	440	448	436	417
Poalb01G007470.1	5.14847	6.37301	5.85066	13.5415	13.8359	13.7068	24.1749	28.7781	22.5635	32.0127	30.5817	28.8859	46.3152	43.9997	45.744	131	161	158	453	367	346	688	819	542	917	896	819	1275	1202	1277
Poalb01G007480.1	520.719	488.723	574.722	444.1	441.022	377.546	176.523	166.042	201.189	72.4846	82.6786	83.7527	60.5411	66.3945	61.9805	3331	3104	3902	3735	2941	2396	1263	1188	1215	522	609	597	419	456	435
Poalb01G007490.1	0	0	0	0	0	0	0	0	0	0	0	0	0	0	0	0	0	0	0	0	0	0	0	0	0	0	0	0	0	0
Poalb01G007500.1	50.0862	47.7415	44.0281	24.9207	21.5111	23.6865	17.2879	18.9687	11.6633	4.53251	5.48092	5.18171	1.24113	1.25068	1.46868	373	353	348	244	167	175	144	158	82	38	47	43	10	10	12
Poalb01G007510.1	22.0501	24.2213	22.431	20.7809	20.623	19.4826	22.2401	20.6692	20.583	23.718	24.3857	22.2926	25.0936	24.2279	22.2959	640	698	691	793	624	561	722	671	564	775	815	721	788	755	710
Poalb01G007520.1	10.0624	8.15883	8.40749	7.79798	8.43834	8.10147	8.82674	9.50576	8.51352	10.1749	10.4425	11.4156	10.6459	11.1995	11.1904	159	128	141	162	139	127	156	168	127	181	190	201	182	190	194
Poalb01G007530.1	34.2197	30.3934	31.4453	37.2347	37.0986	36.6574	41.6644	38.5805	40.2398	42.49	44.6765	44.4651	47.1688	46.4256	45.2856	1498	1321	1461	2143	1693	1592	2040	1889	1663	2094	2252	2169	2234	2182	2175
Poalb01G007540.1	0	0	0	0	0	0	0	0	0	0	0	0	0	0	0	0	0	0	0	0	0	0	0	0	0	0	0	0	0	0
Poalb01G007550.1	0	0	0	0	0	0	0	0	0	0	0	0	0	0	0	0	0	0	0	0	0	0	0	0	0	0	0	0	0	0
Poalb01G007560.1	3.34206	3.30599	5.11693	2.67818	2.74792	3.36875	3.1481	2.13432	3.16079	1.64337	3.00609	2.14231	2.81322	2.83488	2.61099	56	55	91	59	48	56	59	40	50	31	58	40	51	51	48
Poalb01G007570.1	8.9527	12.4313	8.02572	12.8918	10.1721	11.3021	10.3357	10.4134	10.1277	10.6547	7.69952	10.6864	6.58776	7.04327	6.97166	103	142	98	195	122	129	133	134	110	138	102	137	82	87	88
Poalb01G007580.1	19.699	21.4336	21.1745	15.5531	17.5391	16.6681	14.1394	14.8837	16.2228	15.354	17.3728	14.8647	18.5922	15.9962	15.0972	710	767	810	737	659	596	570	600	552	623	721	597	725	619	597
Poalb01G007590.1	19.693	16.0821	20.2382	18.68	17.8696	19.582	18.0487	14.9557	19.2088	18.8098	20.7012	21.4599	19.9941	21.1041	21.1719	518	420	565	646	490	511	531	440	477	557	627	629	569	596	611
Poalb01G007600.1	25.9414	27.2407	26.4405	24.6389	25.2661	23.8322	22.9168	19.7164	24.4357	25.4376	27.0193	26.0962	27.4085	24.6559	27.5517	587	612	635	733	596	535	580	499	522	648	704	658	671	599	684
Poalb01G007610.1	1.64653	1.47411	1.37899	0.834913	0.877474	1.29086	0.81784	0.736059	1.16273	0.650031	0.476646	1.23136	1.69097	1.36319	2.001	18	16	16	12	10	14	10	9	12	8	6	15	20	16	24
Poalb01G007620.1	0	0	0	0	0	0	0	0	0	0	0	0	0	0	0	0	0	0	0	0	0	0	0	0	0	0	0	0	0	0
Poalb01G007630.1	2.31667	2.40701	2.20573	1.14999	1.12284	0.737422	0.501463	0.632282	0.645774	0.541535	0.656522	0.525228	0.653651	0.386125	0.533444	95	98	96	62	48	30	23	29	25	25	31	24	29	17	24
Poalb01G007640.1	18.7655	19.8284	18.7773	17.2607	16.1405	16.4227	15.6938	15.954	17.5148	19.8562	20.0028	21.1051	23.0815	24.6593	22.7611	387	406	411	468	347	336	362	368	341	461	475	485	515	546	515
Poalb01G007650.1	25.5458	23.0537	25.5133	20.9848	22.0546	16.1709	15.531	18.1805	19.0499	19.2425	19.7006	20.266	18.0393	17.3217	18.534	250	224	265	270	225	157	170	199	176	212	222	221	191	182	199
Poalb01G007660.1	6.98252	5.91049	8.46859	9.26595	7.48187	6.6639	9.29785	8.36811	11.6452	9.89742	9.096	8.6661	9.20019	11.5542	9.54642	94	79	121	164	105	89	140	126	148	150	141	130	134	167	141
Poalb01G007670.1	14.7602	14.7256	13.3539	12.7152	12.389	12.4548	9.94745	10.8223	10.8674	13.5581	13.1342	12.5938	14.9346	13.8779	11.1092	528	523	507	598	462	442	398	433	367	546	541	502	578	533	436
Poalb01G007680.1	0.82552	0.207864	0.583351	0.235462	0.098986	0.208028	0	0	0	0	0	0	0	0.0961117	0	8	2	6	3	1	2	0	0	0	0	0	0	0	1	0
Poalb01G007690.1	12.2125	12.0085	12.2477	6.95884	7.46582	5.71686	3.77532	4.55261	4.16588	3.49344	4.96146	2.86068	3.36723	3.5474	3.96195	295	288	314	221	188	137	102	123	95	95	138	77	88	92	105
Poalb01G007700.1	0.361165	0.606271	0.567147	0.274706	0.346451	0.667423	0.484359	0.430543	0.956413	1.44366	1.09779	0.97235	2.61493	2.52293	2.90782	6	10	10	6	6	11	9	8	15	27	21	18	47	45	53
Poalb01G007710.1	7.3194	5.92231	6.72318	8.26928	9.81206	7.59394	9.85712	10.2953	9.27776	13.1665	13.1387	12.6974	17.3518	15.8025	16.9714	239	192	233	355	334	246	360	376	286	484	494	462	613	554	608
Poalb01G007720.1	24.7134	24.417	16.6321	17.7231	21.6746	21.3521	18.5181	21.4643	18.6984	16.7255	21.0537	17.5314	17.4037	16.0031	15.4459	105	103	75	99	96	90	88	102	75	80	103	83	80	73	72
Poalb01G007730.1	44.6998	45.139	47.6489	38.5546	36.8533	37.2528	32.8337	34.166	33.6391	28.6503	28.1126	27.2936	29.2179	30.0143	29.7976	1530	1534	1731	1735	1315	1265	1257	1308	1087	1104	1108	1041	1082	1103	1119
Poalb01G007740.1	0	0	0	0	0	0	0	0	0	0	0	0	0	0	0	0	0	0	0	0	0	0	0	0	0	0	0	0	0	0
Poalb01G007750.1	12.7037	8.39392	9.38025	9.52549	9.80941	8.71839	8.29694	9.465	8.39833	7.92304	9.7024	9.01532	10.0347	8.97911	8.58151	282	185	221	278	227	192	206	235	176	198	248	223	241	214	209
Poalb01G007760.1	12.6378	10.3747	11.1733	11.0609	11.4587	12.6515	9.67383	9.4417	9.3523	10.4569	13.8319	11.8075	10.0808	13.3834	11.7555	146	119	137	168	138	145	125	122	102	136	184	152	126	166	149
Poalb01G007770.1	140.548	147.453	145.519	98.1266	92.1461	93.7767	51.2805	48.843	47.0895	30.5689	31.6483	34.2257	28.7043	28.6466	30.7001	4227	4403	4645	3880	2889	2798	1725	1643	1337	1035	1096	1147	934	925	1013
Poalb01G007780.1	19.7796	19.9598	21.6536	17.9389	17.8534	18.6084	22.8043	21.255	23.1466	21.7195	21.4967	21.267	21.6599	21.7214	22.046	525	526	610	626	494	490	677	631	580	649	657	629	622	619	642
Poalb01G007790.1	1.55167	3.41869	2.28434	1.99161	1.76754	2.05283	2.25436	2.25437	2.05452	2.9289	3.53733	4.00344	3.85439	3.25178	3.27053	16	35	25	27	19	21	26	26	20	34	42	46	43	36	37
Poalb01G007800.1	105.754	95.5065	99.5417	74.4957	74.6643	70.7241	58.2213	55.215	62.2251	55.5725	55.5799	58.7855	53.9405	51.1911	51.1164	3019	2707	3016	2796	2222	2003	1859	1763	1677	1786	1827	1870	1666	1569	1601
Poalb01G007810.1	6.30748	5.9279	5.3466	5.64792	5.24108	5.61361	8.41181	8.09122	8.62525	13.6415	14.6379	13.2708	16.1444	15.7382	15.1512	299	279	269	352	259	264	446	429	386	728	799	701	828	801	788
Poalb01G007820.1	0	0	0	0	0	0	0	0	0.213354	0.178915	0	0	0	0	0	0	0	0	0	0	0	0	0	1	1	0	0	0	0	0
Poalb01G007830.1	16.6244	14.4994	15.7894	12.6785	11.1159	13.8819	12.7513	12.0341	10.2446	12.154	13.3537	13.1591	14.2946	14.0311	13.1619	373	323	376	374	260	309	320	302	217	307	345	329	347	338	324
Poalb01G007840.1	27.4087	25.0028	24.735	13.5016	14.8097	12.2713	8.69539	8.08736	8.8611	5.1955	7.32405	5.73729	6.03478	5.06771	4.02933	403	365	386	261	227	179	143	133	123	86	124	94	96	80	65
Poalb01G007850.1	68.291	65.8492	67.2642	48.5132	57.0386	54.8228	46.1075	43.6721	44.7756	51.8998	52.6997	49.6524	52.3544	52.4951	53.9394	727	696	760	679	633	579	549	520	450	622	646	589	603	600	630
Poalb01G007860.1	249.896	260.31	261.025	207.053	207.828	211.743	167.941	169.876	172.093	127.455	140.582	134.945	121.26	125.491	120.832	2541	2628	2817	2768	2203	2136	1910	1932	1652	1459	1646	1529	1334	1370	1348
Poalb01G007870.1	0.55613	1.8671	0.873306	1.69199	1.06695	3.17657	2.48609	2.98332	4.71266	4.11663	4.82974	6.82079	6.33963	6.38845	5.06889	3	10	5	12	6	17	15	18	24	25	30	41	37	37	30
Poalb01G007880.1	0	0	0	0	0.225777	0	0.210433	0	0	0.209069	0.408809	0	0	0	0	0	0	0	0	1	0	1	0	0	1	2	0	0	0	0
Poalb01G007890.1	23.1526	22.9589	24.3129	24.432	26.211	23.8481	22.9644	23.1244	24.1772	25.8065	23.911	25.7781	30.4332	28.3085	27.1319	777	765	866	1078	917	794	862	868	766	975	924	964	1105	1020	999
Poalb01G007900.1	0.0552706	0	0	0.0420394	0	0	0.0988313	0	0.0585456	0	0	0	0.051086	0	0	1	0	0	1	0	0	2	0	1	0	0	0	1	0	0
Poalb01G007910.1	68.7451	63.8775	63.899	88.3793	88.3699	83.5845	71.603	78.8982	71.2861	114.727	112.921	115.078	181.582	167.943	170.411	1188	1096	1172	2008	1592	1433	1384	1525	1163	2232	2247	2216	3395	3116	3231
Poalb01G007920.1	0.459665	0.992079	0.556835	1.29861	1.95272	1.72096	1.23291	1.17421	1.39115	1.74989	1.93896	1.53219	2.48848	2.20183	3.11231	7	15	9	26	31	26	21	20	20	30	34	26	41	36	52
Poalb01G007930.1	0.73824	0.371775	0.43473	0.210567	0.265562	0.186034	0.495027	0.247515	0.390992	0.0819698	0.080141	0.165628	0.170587	0.1719	0.252328	8	4	5	3	3	2	6	3	4	1	1	2	2	2	3
Poalb01G007940.1	20.2938	22.2572	21.8558	20.6472	19.6175	19.2169	19.2663	19.056	20.6098	19.4434	17.3971	18.1416	17.6696	17.6351	18.8068	776	845	887	1038	782	729	824	815	744	837	766	773	731	724	789
Poalb01G007950.1	8.61035	6.53657	6.78071	6.89123	7.39663	6.02356	6.95139	6.37692	8.37184	9.07527	7.03127	7.95776	7.83966	9.097	8.96075	134	101	112	141	120	93	121	111	123	159	126	138	132	152	153
Poalb01G007960.1	23.8829	20.9638	24.5138	18.7745	20.8621	21.7873	19.6829	16.82	21.6235	20.0294	18.6555	18.4396	24.9111	19.8835	23.714	179	156	195	185	163	162	165	141	153	169	161	154	202	160	195
Poalb01G007970.1	25.5807	27.6511	26.5633	27.2172	30.1176	27.4741	32.3012	28.9963	30.8555	30.6909	32.2748	32.8204	35.5798	38.0573	34.6366	519	557	572	726	637	553	733	658	591	701	754	742	781	829	771
Poalb01G007980.1	12.7687	14.7722	14.7619	11.2082	11.3878	10.227	10.8298	10.3671	10.2354	10.7903	10.7594	11.8615	12.8227	11.6678	13.9972	370	425	454	427	344	294	351	336	280	352	359	383	402	363	445
Poalb01G007990.1	49.5742	44.6816	50.2907	33.7234	35.3338	34.6923	23.9284	23.1857	24.0556	20.3292	20.3785	19.6348	20.7811	20.6363	21.227	1969	1762	2120	1761	1463	1367	1063	1030	902	909	932	869	893	880	925
Poalb01G008000.1	2.51371	2.19421	1.57894	2.29434	1.92904	2.02703	2.54708	1.79795	2.48514	2.23286	1.89197	2.10546	2.0136	2.34128	3.36034	15	13	10	18	12	12	17	12	14	15	13	14	13	15	22
Poalb01G008010.1	10.5804	10.9478	11.1163	10.2591	10.1201	9.65206	9.54121	9.45959	9.8366	9.91209	10.6164	9.42671	12.298	10.918	10.7813	695	714	775	886	693	629	701	695	610	733	803	690	874	770	777
Poalb01G008020.1	1.71701	1.76395	1.16479	1.2015	1.77883	1.83457	1.87285	1.71935	2.07338	2.07424	1.90867	2.15724	2.31704	2.07901	2.00318	50	51	36	46	54	53	61	56	57	68	64	70	73	65	64
Poalb01G008030.1	4.16548	4.92157	4.5285	1.49276	1.49842	2.26086	2.07697	2.07698	1.69704	2.70391	2.46966	2.51609	2.7395	2.27562	2.62846	104	122	120	49	39	56	58	58	40	76	71	70	74	61	72
Poalb01G008040.1	1.84832	1.34449	2.03172	1.24964	1.28051	0.828033	1.00987	1.46891	0.870148	1.73302	0.980941	1.29011	1.23383	1.81717	1.31029	18	13	21	16	13	8	11	16	8	19	11	14	13	19	14
Poalb01G008050.1	84.4397	76.3545	84.3942	59.8759	53.8524	51.5202	40.2102	40.5849	42.2252	39.8193	39.7677	42.1092	38.5296	36.5435	36.2382	4031	3619	4276	3758	2680	2440	2147	2167	1903	2140	2186	2240	1990	1873	1898
Poalb01G008060.1	41.8576	41.1179	43.5093	40.0967	44.0089	39.4649	41.186	39.8256	42.1089	39.4505	38.3745	40.7672	42.5087	41.2611	40.8569	2228	2173	2458	2806	2442	2084	2452	2371	2116	2364	2352	2418	2448	2358	2386
Poalb01G008070.1	108.846	116.04	106.807	74.9992	82.0974	76.8767	50.805	53.0817	50.078	38.6021	39.0475	38.1168	34.1235	34.2784	32.1203	1881	1991	1959	1704	1479	1318	982	1026	817	751	777	734	638	636	609
Poalb01G008080.1	15.0176	12.178	10.1586	16.4601	16.6959	14.4388	15.2858	15.6301	15.8258	16.9653	17.9245	17.8312	19.0057	18.8651	18.1101	195	157	140	281	226	186	222	227	194	248	268	258	267	263	258
Poalb01G008090.1	0	0	0	0	0	0	0	0.141883	0	0	0	0	0	0	0	0	0	0	0	0	0	0	1	0	0	0	0	0	0	0
Poalb01G008100.1	0	0.383604	0	0	0	0	0	0	0	0	0	0	0	0	0	0	2	0	0	0	0	0	0	0	0	0	0	0	0	0
Poalb01G008110.1	88.9019	102.16	91.1289	116.409	123.93	116.081	125.544	121.96	122.198	111.02	110.893	98.1314	89.1189	85.1375	91.7187	887	1012	965	1527	1289	1149	1401	1361	1151	1247	1274	1091	962	912	1004
Poalb01G008120.1	0.742822	0	0.559907	0.451998	0.855071	0.449252	0.664132	1.72675	0.786836	1.84752	0.516085	1.99987	1.09853	1.24536	1.89574	5	0	4	4	6	3	5	13	5	14	4	15	8	9	14
Poalb01G008130.1	2.85649	1.72622	1.4354	1.88298	2.37476	3.2632	1.36208	2.5539	1.2103	1.35325	2.31535	0.170898	0.880072	1.24159	0.347142	15	9	8	13	13	17	8	15	6	8	14	1	5	7	2
Poalb01G008140.1	6.22389	6.08153	5.55779	4.38067	5.07923	4.26042	4.56794	4.02811	3.49313	4.3733	5.16314	4.25161	5.75267	5.45088	5.08013	134	130	127	124	114	91	110	97	71	106	128	102	134	126	120
Poalb01G008150.1	0.790474	0.170606	0.372391	1.0307	0.920757	0.227653	0.605775	0.35337	0.717696	1.50462	0.637456	1.31743	1.2525	1.10438	1.18365	14	3	7	24	17	4	12	7	12	30	13	26	24	21	23
Poalb01G008160.1	18.0302	19.4605	19.2861	17.3516	16.057	17.0654	13.0843	12.443	13.2221	12.1924	12.2526	11.717	13.5708	12.0271	12.5542	377	404	428	477	350	354	306	291	261	287	295	273	307	270	288
Poalb01G008170.1	92.7816	89.6512	90.9711	84.3709	85.0756	84.6543	81.1378	81.1093	80.2892	88.5128	87.1257	87.3709	99.7271	96.1426	94.1423	2879	2762	2996	3442	2752	2606	2816	2815	2352	3092	3113	3021	3348	3203	3205
Poalb01G008180.1	17.2441	17.6401	15.9202	17.7521	18.6509	16.0208	18.0732	19.5909	18.0207	18.4015	18.8286	18.868	20.1104	18.7561	18.7061	447	454	438	605	504	412	524	568	441	537	562	545	564	522	532
Poalb01G008190.1	0.0538498	0.0542371	0.0507371	0.0409587	0.051656	0.0542798	0	0.144437	0	0.0478333	0.23383	0.144978	0	0.050156	0	1	1	1	1	1	1	0	3	0	1	5	3	0	1	0
Poalb01G008200.1	104.26	94.9764	99.2301	40.0918	38.3556	39.7193	17.3559	18.2711	16.4067	4.06084	4.56282	4.86809	1.51361	2.06546	1.61698	3056	2764	3087	1545	1172	1155	569	599	454	134	154	159	48	65	52
Poalb01G008210.1	2.48882	4.17787	1.5633	2.05077	0.596856	1.67246	1.66888	0.741727	1.09845	0	0	0	0	0	0.567114	12	20	8	13	3	8	9	4	5	0	0	0	0	0	3
Poalb01G008220.1	5.8396	6.20536	4.08868	5.17514	5.19056	6.21025	7.42436	5.50842	6.41261	6.13893	6.18807	6.10599	6.23928	7.38511	8.49655	109	115	81	127	101	115	155	115	113	129	133	127	126	148	174
Poalb01G008230.1	10.7912	10.0468	12.4743	19.6575	19.4853	19.5609	26.755	24.9715	26.7994	27.0649	22.2084	27.0995	26.9889	29.4772	27.0275	119	110	146	285	224	214	330	308	279	336	282	333	322	349	327
Poalb01G008240.1	99.8825	97.3872	96.8537	115.118	103.665	100.261	116.216	136.93	119.32	126.553	128.669	129.973	131.428	129.468	134.029	720	697	741	1091	779	717	937	1104	812	1027	1068	1044	1025	1002	1060
Poalb01G008250.1	17.3923	15.8721	16.9301	21.1952	21.3846	23.9237	22.165	21.1341	26.1583	26.289	21.6134	24.8351	26.5556	27.3865	25.136	181	164	187	290	232	247	258	246	257	308	259	288	299	306	287
Poalb01G008260.1	3.45527	6.74273	4.06943	5.09196	2.90019	2.39447	3.66848	4.05465	2.51625	3.26105	3.00074	1.93802	1.39723	3.01711	2.55883	16	31	20	31	14	11	19	21	11	17	16	10	7	15	13
Poalb01G008270.1	13.8126	9.58172	12.8418	5.49651	6.58106	5.07125	5.80666	4.41636	6.20123	5.68778	4.21038	5.82844	6.93297	3.23758	5.41936	151	104	149	79	75	55	71	54	64	70	53	71	82	38	65
Poalb01G008280.1	0.391543	0.985898	0.553366	1.48906	3.19253	3.55203	6.65126	5.25101	6.42853	10.7817	10.5412	12.6496	9.95222	9.48182	10.1709	2	5	3	10	17	18	38	30	31	62	62	72	55	52	57
Poalb01G008290.1	3.27499	2.73841	2.2706	3.19598	2.96374	2.80286	2.04412	2.26511	1.30907	1.81132	1.1806	2.82813	5.65427	6.446	4.562	53	44	39	68	50	45	37	41	20	33	22	51	99	112	81
Poalb01G008300.1	16.9376	17.4211	18.4961	22.3971	22.7925	25.8808	42.7546	43.4504	46.2795	53.4823	52.7048	52.4754	57.3103	59.5912	60.7152	283	289	328	492	397	429	799	812	730	1006	1014	977	1036	1069	1113
Poalb01G008310.1	3.40714	3.68583	4.16136	5.56692	5.44721	6.99588	4.5129	5.64115	4.67836	6.16502	5.91788	6.90798	6.41498	5.99424	8.39625	27	29	35	58	45	55	40	50	35	55	54	61	55	51	73
Poalb01G008320.1	0.414348	1.02013	0.694039	1.47073	1.76652	2.13469	2.1404	3.33411	2.68216	5.23454	4.87786	4.75134	6.38294	7.41834	7.17555	9	22	16	42	40	46	52	81	55	128	122	115	150	173	171
Poalb01G008330.1	56.294	64.6477	64.352	10.6964	12.6042	12.8636	3.79075	4.42881	3.73519	3.24413	2.77073	2.71245	3.06526	3.71446	3.86448	1341	1529	1627	335	313	304	101	118	84	87	76	72	79	95	101
Poalb01G008340.1	7.94091	7.4924	8.90088	7.11601	6.6105	5.70423	6.24284	6.6509	8.89485	6.48615	6.064	5.32427	5.01967	4.71827	5.32436	174	163	207	205	151	124	153	163	184	160	153	130	119	111	128
Poalb01G008350.1	1.9793	2.15966	1.82604	1.75638	1.68111	1.93276	2.82034	2.34108	3.16671	4.94481	5.55071	5.32879	7.45116	7.47013	7.38532	96	104	94	112	85	93	153	127	145	270	310	288	391	389	393
Poalb01G008360.1	0	0	0	0.124476	0	0.494879	0.292633	0	0	0.290737	0.5685	0.293731	0.302525	0.457281	0.596651	0	0	0	1	0	3	2	0	0	2	4	2	2	3	4
Poalb01G008370.1	60.9545	58.3618	62.4348	69.7907	73.2446	69.1734	98.8128	105.566	97.9432	140.471	143.896	142.765	176	172.189	167.156	1033	982	1123	1555	1294	1163	1873	2001	1567	2680	2808	2696	3227	3133	3108
Poalb01G008380.1	2.37883	2.25637	2.32837	2.16069	2.17114	1.32695	2.25073	2.39528	2.86228	3.69271	3.79084	3.44057	5.29402	5.59292	5.80995	103	97	107	123	98	57	109	116	117	180	189	166	248	260	276
Poalb01G008390.1	22.4699	21.0676	22.2899	21.6299	20.8243	20.7466	17.558	17.3131	19.1249	17.9851	18.9324	19.8098	21.6129	19.0002	20.6191	738	687	777	934	713	676	645	636	593	665	716	725	768	670	743
Poalb01G008400.1	19.3936	17.801	19.1706	17.304	16.8545	16.9587	21.0627	20.507	19.7526	26.4291	25.4076	27.3521	28.42	28.2914	28.9131	936	853	982	1098	848	812	1137	1107	900	1436	1412	1471	1484	1466	1531
Poalb01G008410.1	11.8354	12.5007	11.398	10.7547	9.69543	9.66004	7.11684	8.24059	6.43475	6.27991	6.3672	6.25059	3.14626	5.41421	4.15269	226	237	231	270	193	183	152	176	116	135	140	133	65	111	87
Poalb01G008420.1	0.924158	0.930804	0	0.937231	0.295502	0.621025	0	1.10168	0	0.820904	0.267529	0.276453	3.13202	0.286922	1.40388	3	3	0	4	1	2	0	4	0	3	1	1	11	1	5
Poalb01G008430.1	0	0	0	0	0	0	0	0	0	0	0	0	0	0	0	0	0	0	0	0	0	0	0	0	0	0	0	0	0	0
Poalb01G008440.1	6.92233	5.57769	7.3162	1.78559	2.25193	1.33485	0.861082	0.968722	0.637609	0.427751	0.313655	0.918331	0.556367	0.392456	0.329187	115	92	129	39	39	22	16	18	10	8	6	17	10	7	6
Poalb01G008450.1	231.959	230.976	226.921	209.38	219.563	215.902	204.837	213.859	221.075	243.647	251.45	242.809	267.717	265.692	268.199	2115	2091	2196	2510	2087	1953	2089	2181	1903	2501	2640	2467	2641	2601	2683
Poalb01G008460.1	11.8683	12.9697	13.0553	6.70266	6.91626	5.74228	4.72193	3.63431	4.4629	2.79371	3.40134	3.08875	2.66016	2.15557	2.3528	400	434	467	297	243	192	178	137	142	106	132	116	97	78	87
Poalb01G008470.1	10.0348	8.80145	7.99712	7.88695	9.9067	9.69344	9.83155	7.28958	7.92773	13.1476	11.4381	11.9697	15.1105	17.0183	17.7209	240	209	203	248	247	230	263	195	179	354	315	319	391	437	465
Poalb01G008480.1	8.94848	8.51537	9.8273	6.82839	5.99202	5.88639	4.15612	4.67566	4.49315	2.65816	3.30534	3.36344	3.73268	2.92254	2.6481	308	291	359	309	215	201	160	180	146	103	131	129	139	108	100
Poalb01G008490.1	48.9623	49.5702	52.711	46.7366	47.0488	52.6378	39.0083	35.3384	37.6089	33.944	35.2447	33.3821	34.8117	33.9762	34.4828	1157	1163	1322	1452	1159	1234	1031	934	839	903	959	879	890	862	894
Poalb01G008500.1	0	0	0	0	0	0	0	0	0	0	0	0	0	0	0	0	0	0	0	0	0	0	0	0	0	0	0	0	0	0
Poalb01G008510.1	0.212306	0.142556	0.333391	0.107655	0.0678857	0.142668	0.126544	0.189817	0	0.062862	0	0	0.392465	0.131829	0.129006	3	2	5	2	1	2	2	3	0	1	0	0	6	2	2
Poalb01G008520.1	6.27579	5.68029	5.99293	5.67651	3.94562	6.11219	5.42142	5.30771	4.26707	5.61228	6.73914	5.86035	6.81967	5.48985	6.99555	148	133	150	176	97	143	143	140	95	149	183	154	174	139	181
Poalb01G008530.1	0	0	0	0.436518	0.137631	0	0.256555	0.128278	0.455934	0	0.249206	0.257517	0	0	0	0	0	0	4	1	0	2	1	3	0	2	2	0	0	0
Poalb01G008540.1	1.89159	1.83463	2.60736	1.94499	1.74732	1.44767	1.44066	1.78517	1.59551	1.71136	1.39939	1.60324	1.39222	1.95759	1.40482	54	52	79	73	52	41	46	57	43	55	46	51	43	60	44
Poalb01G008550.1	1.02183	0.890638	1.31455	0.732376	1.03675	0.633841	0.562207	0.474365	0.33304	0.558564	0.443707	0.423237	0.526722	0.439265	0.447768	52	45	71	49	55	32	32	27	16	32	26	24	29	24	25
Poalb01G008560.1	0.113846	0.229328	0.107265	1.21229	2.07494	1.83607	3.76606	3.56251	2.41182	5.56192	6.72313	5.00619	3.68291	3.71127	3.52802	1	2	1	14	19	16	37	35	20	55	68	49	35	35	34
Poalb01G008570.1	0.560096	0.112825	0	0.340811	0.537277	0.225827	1.20183	0.300459	0.474626	2.68659	5.05874	3.31743	3.31321	2.29537	3.57352	5	1	0	4	5	2	12	3	4	27	52	33	32	22	35
Poalb01G008580.1	0	0	0	0	0	0	0	0	0	0	0	0	0	0	0	0	0	0	0	0	0	0	0	0	0	0	0	0	0	0
Poalb01G008590.1	26.4222	26.0168	29.9078	30.7124	29.981	30.7007	26.7485	25.5766	28.3962	26.8491	24.7768	28.302	25.1107	25.3758	24.9261	1028	1005	1235	1571	1216	1185	1164	1113	1043	1176	1110	1227	1057	1060	1064
Poalb01G008600.1	0.231892	0.311413	0.47339	1.79319	2.26152	1.75308	7.56743	7.36014	8.06493	14.9338	17.2522	15.3304	13.6817	13.4631	14.8656	6	8	13	61	61	45	219	213	197	435	514	442	383	374	422
Poalb01G008610.1	23.666	18.6824	21.846	15.8113	13.8052	15.7958	6.43347	10.7225	9.65466	9.09052	9.16544	10.7627	8.5723	10.4256	9.76504	148	116	145	130	90	98	45	75	57	64	66	75	58	70	67
Poalb01G008620.1	0	0	0	0	0.287059	0	0	0	0.316983	0	0	0	0	0	0	0	0	0	0	1	0	0	0	1	0	0	0	0	0	0
Poalb01G008630.1	27.7265	22.2054	24.8004	23.3652	24.195	20.9917	26.1544	21.8956	25.6174	33.6882	30.709	32.8841	36.9168	36.9736	39.0763	454	361	431	503	413	341	479	401	396	621	579	600	654	650	702
Poalb01G008640.1	5.97784	5.46429	5.67963	5.57843	6.28846	5.69645	5.36705	4.33408	5.53389	4.7745	4.90792	4.10237	3.57516	2.99444	3.57132	238	216	240	292	261	225	239	193	208	214	225	182	154	128	156
Poalb01G008650.1	86.2547	89.5226	87.306	68.3554	74.703	69.7204	70.0668	73.0049	65.1741	83.4038	82.3991	86.8429	90.43	100.843	93.5923	1050	1082	1128	1094	948	842	954	994	749	1143	1155	1178	1191	1318	1250
Poalb01G008660.1	18.9312	19.8571	23.0086	14.8253	21.1687	16.1466	11.2171	11.7179	9.25521	9.95035	9.33921	10.1533	9.8361	9.18149	8.27016	169	176	218	174	197	143	112	117	78	100	96	101	95	88	81
Poalb01G008670.1	7.33557	6.63764	6.91155	1.90956	1.31703	1.62118	0	0.245506	0.041552	0	0	0	0	0	0	187	168	187	64	35	41	0	7	1	0	0	0	0	0	0
Poalb01G008680.1	0.535972	0.584812	0.589156	0.135888	0.0428447	0.225105	0	0.159732	0.0473108	0.0793482	0	0.0400827	0	0.124802	0.0407097	12	13	14	4	1	5	0	4	1	2	0	1	0	3	1
Poalb01G008690.1	0.0960898	1.16137	0.99589	1.31556	0.55305	1.54971	1.20275	1.03093	1.32318	0.768185	0.667597	1.29349	0.621702	0.62649	0.875818	1	12	11	18	6	16	14	12	13	9	8	15	7	7	10
Poalb01G008700.1	0	0	0	0	0	0	0	0	0	0.0877696	0	0	0	0	0	0	0	0	0	0	0	0	0	0	1	0	0	0	0	0
Poalb01G008710.1	9.61564	10.1945	9.47446	8.87022	8.21075	7.96243	4.32802	3.93458	4.52166	4.80815	4.49067	5.37108	5.63357	4.34481	5.05398	437	460	457	530	389	359	220	200	194	246	235	272	277	212	252
Poalb01G008720.1	0.726505	1.0976	1.14085	0.460489	1.04536	0.122051	0.649545	0.216516	0	0.537779	0.315468	0.108663	0	0.676671	0	6	9	10	5	9	1	6	2	0	5	3	1	0	6	0
Poalb01G008730.1	28.3859	26.3865	26.8481	28.4338	28.0951	27.0689	24.841	24.0587	27.4898	30.437	27.6442	28.9344	32.8085	29.5462	33.9982	1038	958	1042	1367	1071	982	1016	984	949	1253	1164	1179	1298	1160	1364
Poalb01G008740.1	76.9702	75.8414	76.8486	65.9549	64.555	72.534	54.0701	55.1281	56.6883	56.316	58.7463	57.1458	64.0669	66.1159	67.3641	1106	1082	1172	1246	967	1034	869	886	769	911	972	915	996	1020	1062
Poalb01G008750.1	5.29694	5.18224	5.40765	4.65391	4.88711	4.28159	4.2046	3.26649	3.76285	3.7394	3.55716	3.93674	3.77417	4.33309	3.49133	419	407	454	484	403	336	372	289	281	333	324	347	323	368	303
Poalb01G008760.1	0.739326	1.03423	1.19968	1.53081	2.00942	0.662426	2.2768	2.12992	3.26306	2.22556	2.4256	2.54336	2.35376	2.06584	1.79697	18	25	31	49	51	16	62	58	75	61	68	69	62	54	48
Poalb01G008770.1	0.133	0.0669785	0.0626563	0.0505807	0.127582	0.0670313	0	0.178368	0	0	0.115505	0	0.184396	0.185816	0	2	1	1	1	2	1	0	3	0	0	2	0	3	3	0
Poalb01G008780.1	2.11704	2.52505	2.67706	0.762746	0.855071	0.617721	0.14943	0	0.118025	0.0494871	0.145149	0.649958	0.566429	0.674571	0.203115	38	45	51	18	16	11	3	0	2	1	3	13	11	13	4
Poalb01G008790.1	0	0.380148	0.177808	0	0	0	0	0	0	0	0	0	0	0	0	0	2	1	0	0	0	0	0	0	0	0	0	0	0	0
Poalb01G008800.1	14.9941	20.432	19.7367	10.3983	9.72981	13.1134	11.8285	11.6315	11.9119	12.1436	11.4897	8.50892	12.2284	12.5279	12.4606	68	92	95	62	46	59	60	59	51	62	60	43	60	61	62
Poalb01G008810.1	46.978	48.014	52.0266	60.8614	64.7889	60.8604	104.591	101.355	104.499	140.99	142.593	140.576	160.872	159.385	151.971	610	619	717	1039	877	784	1519	1472	1281	2061	2132	2034	2260	2222	2165
Poalb01G008820.1	9.99374	9.88979	10.4851	6.93746	7.6609	7.03828	3.43356	3.08242	3.37454	1.89948	2.2361	1.37074	1.85549	1.99171	1.51152	229	225	255	209	183	160	88	79	73	49	59	35	46	49	38
Poalb01G008830.1	21.6773	22.1791	19.2109	13.876	16.1412	15.3169	11.8972	9.86323	12.0492	11.2863	9.8043	7.58885	8.92696	9.47547	10.0942	505	513	475	425	392	354	310	257	265	296	263	197	225	237	258
Poalb01G008840.1	10.4209	8.89748	11.0147	9.37467	9.99634	9.06445	6.29014	8.13465	9.35739	7.09515	8.36097	5.41177	7.43172	6.30648	7.08749	197	167	221	233	197	170	133	172	167	151	182	114	152	128	147
Poalb01G008850.1	69.6767	56.7108	52.9112	46.6688	36.6255	44.0267	9.82916	13.0171	8.6552	1.05572	2.32238	1.86654	1.92243	2.76747	3.38525	469	379	378	413	257	294	74	98	55	8	18	14	14	20	25
Poalb01G008860.1	20.8229	19.2145	15.7424	16.2174	14.5922	13.5738	12.2627	14.1579	13.6038	13.2908	17.2174	16.337	16.2499	15.9105	16.2516	167	153	134	171	122	108	110	127	103	120	159	146	141	137	143
Poalb01G008870.1	10.7762	11.8692	12.813	9.9176	10.2298	13.4141	8.75334	12.2788	10.0621	5.29359	7.37409	5.54916	3.12684	4.65335	5.20714	481	526	607	582	476	594	437	613	424	266	379	276	151	223	255
Poalb01G008880.1	38.5435	50.4247	37.3024	47.0021	53.6514	54.4763	63.8643	70.2323	52.5874	96.0129	100.056	93.8059	86.5463	85.847	92.0275	184	239	189	295	267	258	341	375	237	516	550	499	447	440	482
Poalb01G008890.1	0	0	0	0	0	0	0	0	0	0	0	0	0	0	0	0	0	0	0	0	0	0	0	0	0	0	0	0	0	0
Poalb01G008900.1	50.5119	50.95	52.8412	59.4377	52.5156	55.4077	54.3924	56.3851	65.6221	56.6132	57.6725	55.5297	61.7236	58.6704	62.0856	680	681	755	1052	737	740	819	849	834	858	894	833	899	848	917
Poalb01G008910.1	0.607176	2.44617	2.57436	2.07821	2.03854	1.53006	2.98571	1.35715	1.92946	2.96636	1.84557	1.90712	1.68362	0.565527	1.38354	2	8	9	9	7	5	11	5	6	11	7	7	6	2	5
Poalb01G008920.1	2.82907	3.14273	2.97913	2.72141	3.59181	3.06134	1.95283	1.87844	1.74073	1.90321	1.28265	1.45611	1.7112	1.6275	1.23241	136	150	152	172	180	146	105	101	79	103	71	78	89	84	65
Poalb01G008930.1	41.9759	42.481	45.4059	42.7027	40.3045	39.9107	30.3843	32.4413	36.1262	22.4075	24.957	26.5863	17.2725	17.8942	19.056	1040	1045	1194	1391	1041	981	842	899	845	625	712	734	463	476	518
Poalb01G008940.1	26.3138	25.7867	26.2852	63.0924	55.6621	61.5524	107.776	106.331	111.321	168.24	163.419	174.73	196.245	198.208	196.968	814	792	863	2566	1795	1889	3729	3679	3251	5859	5821	6023	6568	6583	6685
Poalb01G008950.1	33.7213	31.6117	35.9395	24.6261	21.2143	23.2192	13.5402	13.6352	13.4182	7.54344	7.37514	7.68463	4.2844	4.5481	4.83771	953	887	1078	915	625	651	428	431	358	240	240	242	131	138	150
Poalb01G008960.1	0	0	0	0	0	0	0	0	0	0	0	0	0	0	0	0	0	0	0	0	0	0	0	0	0	0	0	0	0	0
Poalb01G008970.1	0	0	0	0	0	0	0	0	0	0	0	0	0	0	0	0	0	0	0	0	0	0	0	0	0	0	0	0	0	0
Poalb01G008980.1	34.7202	33.5578	40.4836	33.434	26.8977	28.3471	21.6042	23.079	25.5084	24.5409	24.638	23.8315	22.0295	19.8947	20.7465	421	404	521	533	340	341	293	313	292	335	344	322	289	259	276
Poalb01G008990.1	0	0	0	0	0	0	0	0	0	0	0	0	0	0	0	0	0	0	0	0	0	0	0	0	0	0	0	0	0	0
Poalb01G009000.1	23.3509	19.5853	22.2585	17.7817	16.9766	15.4989	14.4554	15.2857	15.7665	15.138	14.4919	14.8773	13.8838	14.9319	15.1598	855	712	865	856	648	563	592	626	545	624	611	607	550	587	609
Poalb01G009010.1	60.2503	55.4615	58.9485	47.9396	45.1397	43.5362	32.718	33.0493	36.6789	31.5602	32.0219	32.7369	29.866	27.703	29.7257	2603	2379	2703	2723	2033	1866	1581	1597	1496	1535	1593	1576	1396	1285	1409
Poalb01G009020.1	0	0	0	0	0	0	0	0	0	0	0	0	0	0	0	0	0	0	0	0	0	0	0	0	0	0	0	0	0	0
Poalb01G009030.1	57.8596	59.6699	61.6447	32.0062	36.2049	35.9045	22.0287	23.6789	22.1888	16.0661	19.2338	15.4034	17.144	12.8925	12.9528	627	642	709	456	409	386	267	287	227	196	240	186	201	150	154
Poalb01G009040.1	10.6256	9.47891	9.86836	6.46553	7.57171	5.96724	3.52856	2.85001	4.50207	1.48318	2.24104	4.7678	1.96422	2.40349	3.45885	70	62	69	56	52	39	26	21	28	11	17	35	14	17	25
Poalb01G009050.1	18.2057	17.453	17.4634	20.2707	17.2536	20.1199	21.0819	20.0033	22.1888	23.8678	24.8592	28.3458	28.0794	24.6182	28.0895	166	158	169	243	164	182	215	204	191	245	261	288	277	241	281
Poalb01G009060.1	1.58645	1.50003	1.2507	1.00966	1.36653	1.04432	1.53418	1.15787	1.16603	1.58175	1.18093	1.04599	0.987531	1.26654	1.62304	49	46	41	41	44	32	53	40	34	55	42	36	33	42	55
Poalb01G009070.1	14.0064	14.7313	15.4157	14.5188	13.4357	17.9913	14.739	13.1876	15.0989	17.7263	16.0391	19.6887	12.7168	13.9692	15.4776	113	118	132	154	113	144	133	119	115	161	149	177	111	121	137
Poalb01G009080.1	64.2701	56.9839	57.7779	50.2803	50.1998	46.9198	49.9538	44.899	47.323	47.3741	50.7444	55.1153	62.1627	64.0399	58.833	3467	3052	3308	3566	2823	2511	3014	2709	2410	2877	3152	3313	3628	3709	3482
Poalb01G009090.1	9.73418	9.75612	8.18242	11.0333	12.3586	12.9864	11.348	12.4573	11.4229	10.0877	11.1058	10.1059	13.0547	13.0664	12.7431	204	203	182	304	270	270	266	292	226	238	268	236	296	294	293
Poalb01G009100.1	9.48982	7.92835	9.31211	14.0702	12.7948	12.7394	11.808	11.9644	13.0168	14.9168	14.3561	16.0123	20.17	18.2887	19.2124	217	180	226	423	305	289	302	306	281	384	378	408	499	449	482
Poalb01G009110.1	182.157	201.551	193.092	371.45	358.732	388.046	195.053	202.563	179.76	81.3741	77.4627	73.9823	74.2343	75.9747	65.1092	1887	2073	2123	5059	3874	3988	2260	2347	1758	949	924	854	832	845	740
Poalb01G009120.1	2.97999	2.82487	2.47741	2.26661	1.84967	2.82709	2.8994	1.56725	1.48544	1.16781	2.43575	1.49446	2.67336	2.1225	1.83739	34	32	30	34	22	32	37	20	16	15	32	19	33	26	23
Poalb01G009130.1	1.44466	1.24719	2.62508	1.96218	2.67262	2.39232	1.84518	1.38389	1.09304	0.916608	1.43385	1.57428	0.476886	1.24945	0.940534	14	12	27	25	27	23	20	15	10	10	16	17	5	13	10
Poalb01G009140.1	11.76	9.30648	9.69523	13.3373	13.3457	11.3777	13.3775	11.4062	13.6803	13.8038	12.7207	12.6267	12.3254	12.0291	13.2549	224	176	196	334	265	215	285	243	246	296	279	268	254	246	277
Poalb01G009150.1	22.4593	16.5306	18.5159	18.8895	18.6441	22.6386	21.6247	21.0456	20.5875	20.3336	24.1935	20.1554	27.9446	22.7289	21.8485	104	76	91	115	90	104	112	109	90	106	129	104	140	113	111
Poalb01G009160.1	13.4872	14.5358	14.3651	14.5949	12.9378	13.7591	12.9906	13.8353	11.6638	14.8452	14.9667	13.7702	13.5501	14.3827	12.3524	414	443	468	589	414	419	446	475	338	513	529	471	450	474	416
Poalb01G009170.1	0	0.252457	0.033738	0	0.034349	0	0	0	0	0	0	0.0321347	0.0330967	0	0	0	7	1	0	1	0	0	0	0	0	0	1	1	0	0
Poalb01G009180.1	25.9226	24.1838	26.8666	10.0178	9.67032	9.95037	3.41796	3.16045	3.1619	1.88397	1.91016	2.51434	2.08137	1.80474	1.47969	990	917	1089	503	385	377	146	135	114	81	84	107	86	74	62
Poalb01G009190.1	12.1826	11.076	11.566	8.06372	7.80572	8.13191	6.04884	5.73707	7.31417	6.40202	5.7746	6.36362	6.98392	6.64792	7.24722	524	473	528	456	350	347	291	276	297	310	286	305	325	307	342
Poalb01G009200.1	18.7991	16.7028	18.8827	15.4988	14.0724	15.87	11.4352	11.6454	12.5523	15.2078	13.7315	14.7317	16.0105	16.7279	15.8495	560	494	597	607	437	469	381	388	353	510	471	489	516	535	518
Poalb01G009210.1	23.3109	22.2884	26.6193	22.878	18.6515	17.9747	17.6721	18.4405	15.7028	17.2713	16.7926	22.7513	18.2694	19.2105	19.3866	217	206	263	280	181	166	184	192	138	181	180	236	184	192	198
Poalb01G009220.1	0	0.19718	0.0922277	0	0.281694	0	0	0	0.103686	0.0869493	0.170019	0	0.0904747	0	0	0	2	1	0	3	0	0	0	1	1	2	0	1	0	0
Poalb01G009230.1	21.2474	24.6362	23.9343	13.3589	12.7592	13.4936	8.78977	8.17701	8.84829	6.659	6.93826	6.49692	4.57313	5.18689	4.60727	992	1142	1186	820	621	625	459	427	390	350	373	338	231	260	236
Poalb01G009240.1	11.0854	9.4711	10.3486	4.80701	4.64464	4.75212	2.52904	2.34677	2.48342	2.05992	2.72216	3.04165	2.02566	2.53971	2.22982	435	369	431	248	190	185	111	103	92	91	123	133	86	107	96
Poalb01G009250.1	20.5402	19.662	19.2249	20.0646	17.2608	17.3162	17.3322	18.4251	18.3048	19.8436	18.7817	21.2362	23.1586	22.4199	21.0114	605	575	601	777	530	506	571	607	509	658	637	697	738	709	679
Poalb01G009260.1	1.57824	0.144508	0.270366	0.327389	0.137631	0.289244	0.128278	0.384835	0.455934	0.637231	0	0.128759	0.397841	0.534539	0.392318	11	1	2	3	1	2	1	3	3	5	0	1	3	4	3
Poalb01G009270.1	18.3154	20.4907	17.8251	20.8129	23.0925	19.8435	23.092	23.7785	25.8482	34.0969	33.86	34.202	44.6026	41.8305	45.8828	334	371	345	499	439	359	471	485	445	700	711	695	880	819	918
Poalb01G009280.1	9.13589	9.00909	7.99553	5.49511	6.85695	5.93373	5.77577	4.81886	4.93984	4.31224	3.95045	3.84208	3.42714	3.0975	3.44925	239	234	222	189	187	154	169	141	122	127	119	112	97	87	99
Poalb01G009290.1	45.365	38.3133	48.2319	43.7911	42.5306	42.9637	40.2529	40.2148	42.7894	49.6952	46.8007	48.5154	51.8685	51.3901	51.1485	1059	888	1195	1344	1035	995	1051	1050	943	1306	1258	1262	1310	1288	1310
Poalb01G009300.1	6.24752	7.40288	6.00181	4.75192	3.76031	5.92697	2.62857	3.28572	2.8547	4.02611	2.65965	4.61724	3.62322	4.4498	4.46616	51	60	52	51	32	48	24	30	22	37	25	42	32	39	40
Poalb01G009310.1	30.3862	28.2127	29.1461	16.535	15.4211	15.0382	8.49317	8.65654	8.70781	6.00405	5.87009	4.91828	4.22128	4.87767	5.82775	499	460	508	357	264	245	156	159	135	111	111	90	75	86	105
Poalb01G009320.1	151.288	135.473	184.556	107.897	100.706	108.661	115.109	89.2621	107.959	81.1751	90.5345	85.309	104.62	83.4053	75.8131	1235	1098	1599	1158	857	880	1051	815	832	746	851	776	924	731	679
Poalb01G009330.1	141.855	107.095	157.894	105.567	105.876	91.2507	68.2332	83.0193	96.1514	49.6191	61.5975	81.9011	97.9402	75.7608	68.2206	1158	868	1368	1133	901	739	623	758	741	456	579	745	865	664	611
Poalb01G009340.1	43.2586	39.4499	38.1888	57.038	63.1361	53.0995	48.4282	44.4389	50.0232	56.1518	56.9442	55.6177	71.7181	77.6964	68.1241	349	316	327	605	531	425	437	401	381	510	529	500	626	673	603
Poalb01G009350.1	0.757141	0.254195	0.475584	0.191963	0.242098	0.254396	0.225645	0.676938	0.267335	0.224183	0.657542	0	0.933088	0	0.230034	3	1	2	1	1	1	1	3	1	1	3	0	4	0	1
Poalb01G009360.1	0	0	0	0.0542859	0	0	0	0	0	0	0	0	0	0	0.0325261	0	0	0	2	0	0	0	0	0	0	0	0	0	0	1
Poalb01G009370.1	3.50045	3.83099	4.05122	3.96227	3.25208	3.11166	4.11535	3.00644	3.70786	3.1828	4.02139	4.00711	5.34991	4.33856	5.15004	127	138	156	189	123	112	167	122	127	130	168	162	210	169	205
Poalb01G009380.1	55.4692	60.0877	60.947	52.3874	49.3513	48.5641	46.0722	40.5287	50.5904	42.8709	37.8394	42.0341	46.7776	43.3917	45.5173	662	712	772	822	614	575	615	541	570	576	520	559	604	556	596
Poalb01G009390.1	0.275989	0.444758	0.260036	0.73472	0.397118	0.139096	0.616882	0.740262	1.05243	1.15222	0.982704	0.916409	2.57644	2.33922	1.88664	10	16	10	35	15	5	25	30	36	47	41	37	101	91	75
Poalb01G009400.1	45.6615	44.1145	43.341	37.0159	37.3873	36.4711	14.945	17.4044	17.8855	22.5541	22.5287	24.9131	40.4442	40.795	42.4671	1079	1035	1087	1150	921	855	395	460	399	600	613	656	1034	1035	1101
Poalb01G009410.1	8.01899	8.95576	8.53202	8.92078	7.27367	7.80809	7.65724	6.7306	7.16513	8.77056	8.76438	11.4065	10.4371	12.0926	11.2369	147	163	166	215	139	142	157	138	124	181	185	233	207	238	226
Poalb01G009420.1	2.44842	2.60303	2.69137	0.517303	1.30482	0.137109	0.364842	0.729686	0.288166	0	0	0	0	0	0	18	19	21	5	10	1	3	6	2	0	0	0	0	0	0
Poalb01G009430.1	0	0	0	0	0	0	0	0	0	0	0	0	0	0	0	0	0	0	0	0	0	0	0	0	0	0	0	0	0	0
Poalb01G009440.1	0	0.602806	0	0	0	0	0	0	0	0	0	0	0	0	0	0	3	0	0	0	0	0	0	0	0	0	0	0	0	0
Poalb01G009450.1	11.4231	9.65674	9.74911	8.39968	8.62046	7.01702	6.28057	6.67667	8.14482	6.80201	7.80443	6.78687	7.25328	5.98288	6.83535	361	303	327	349	284	220	222	236	243	242	284	239	248	203	237
Poalb01G009460.1	3.81973	3.27421	3.44579	1.42175	1.34481	1.55648	0.962767	0.708454	0.559562	0.469239	0.335255	0.255269	0.281691	0.227088	0.203706	188	160	180	92	69	76	53	39	26	26	19	14	15	12	11
Poalb01G009470.1	0.251371	0.0843929	0.236841	0.127463	0.0803767	0	0	0	0	0.0744286	0	0	0	0	0.152743	3	1	3	2	1	0	0	0	0	1	0	0	0	0	2
Poalb01G009480.1	0	0	0	0	0	0	0	0	0	0	0	0	0	0	0	0	0	0	0	0	0	0	0	0	0	0	0	0	0	0
Poalb01G009490.1	13.5735	12.1594	10.6984	13.8979	12.1441	13.8792	3.61735	3.85074	3.31795	2.95628	1.70019	1.99115	5.36817	4.55857	4.22303	208	185	174	280	194	211	62	66	48	51	30	34	89	75	71
Poalb01G009500.1	28.8523	28.5025	26.2908	27.8976	24.3405	24.541	23.4637	27.2802	24.7007	25.8394	25.8807	23.5517	24.2568	24.2963	26.0095	365	358	353	464	321	308	332	386	295	368	377	332	332	330	361
Poalb01G009510.1	10.9923	11.3847	11.0653	5.93541	5.14789	5.98428	2.80464	2.85101	2.55391	1.72715	2.20646	2.51271	2.6119	2.10078	2.05579	424	436	453	301	207	229	121	123	93	75	98	108	109	87	87
Poalb01G009520.1	0	0.242508	0	0.183137	0	0.485399	0.861082	0.215271	1.53026	0.427751	0.836414	1.08039	1.33528	2.24261	2.19458	0	1	0	1	0	2	4	1	6	2	4	5	6	10	10
Poalb01G009530.1	42.58	44.6309	44.8251	56.3474	57.5775	53.7616	37.349	35.9445	36.7822	37.1785	35.8942	40.2004	41.4412	42.9985	41.8941	1057	1100	1181	1839	1490	1324	1037	998	862	1039	1026	1112	1113	1146	1141
Poalb01G009540.1	12.7707	12.6774	11.6862	6.77848	8.1963	10.9279	9.69284	2.79286	6.13111	3.26441	2.95221	3.95764	2.03806	1.54032	0.921145	139	137	135	97	93	118	118	34	63	40	37	48	24	18	11
Poalb01G009550.1	2.82337	4.03618	1.4588	2.49385	2.79571	2.93772	0.814284	0.732859	1.54357	0.647205	0.237287	1.38947	0.673446	0.508974	0.166025	31	44	17	36	32	32	10	9	16	8	3	17	8	6	2
Poalb01G009560.1	0.575031	0.330952	0.386995	0.999713	0.709206	1.15925	1.02823	1.83614	0.609104	3.42955	1.49817	1.69558	4.40381	2.37189	3.89344	7	4	5	16	9	14	14	25	7	47	21	23	58	31	52
Poalb01G009570.1	25.4151	19.9983	20.5786	19.935	17.3324	18.8132	14.9118	13.6692	13.4605	19.7536	18.4507	20.6697	27.5283	23.3018	22.2599	256	200	220	264	182	188	168	154	128	224	214	232	300	252	246
Poalb01G009580.1	12.1363	8.87465	10.025	8.09291	6.53858	13.2387	6.39148	8.76975	9.33338	10.7803	11.4061	10.8914	10.1418	15.7944	19.2444	73	53	64	64	41	79	43	59	53	73	79	73	66	102	127
Poalb01G009590.1	20.7737	18.9096	20.7195	18.3791	13.007	16.8218	14.6875	13.6773	12.7056	15.5188	12.6061	16.6147	15.3447	17.1629	17.1122	239	216	253	278	156	192	189	176	138	201	167	213	191	212	216
Poalb01G009600.1	24.9943	21.2181	22.8767	24.171	25.9169	23.2743	16.2811	17.2388	19.163	14.484	15.5045	13.031	8.14067	11.529	7.70222	210	177	204	267	227	194	153	162	152	137	150	122	74	104	71
Poalb01G009610.1	6.21141	6.93489	7.17387	6.34546	6.50003	5.74691	6.46542	6.12344	6.29004	7.03836	7.3559	8.82725	8.11503	8.68649	9.06494	341	378	418	458	372	313	397	376	326	435	465	540	482	512	546
Poalb01G009620.1	0	0	0	0	0	0	0.191107	0	0	0	0	0	0	0	0	0	0	0	0	0	0	1	0	0	0	0	0	0	0	0
Poalb01G009630.1	1.23221	1.60609	1.29757	0.882099	0.6953	1.02286	0.777655	0.712854	0.998111	0.0643846	0.692429	0.845619	0.26798	0.742621	0.660652	17	22	19	16	10	14	12	11	13	1	11	13	4	11	10
Poalb01G009640.1	1.44466	1.2312	0.994689	2.07086	1.5457	1.17616	1.09291	0.49678	0.941699	0.641626	0.627311	0.249321	0.462213	0.465772	0.202576	26	22	19	49	29	21	22	10	16	13	13	5	9	9	4
Poalb01G009650.1	4.61433	5.53275	3.72651	3.67683	3.72374	3.17461	2.55389	3.0123	3.10333	2.79758	2.9896	2.36628	4.67115	2.52411	2.26978	63	75	54	66	53	43	39	46	40	43	47	36	69	37	34
Poalb01G009660.1	0	0	0	0	0	0	0	0	0	0	0	0	0	0	0	0	0	0	0	0	0	0	0	0	0	0	0	0	0	0
Poalb01G009670.1	6.07873	6.51887	7.66395	3.45934	3.64967	3.08568	0.703786	0.781988	0.88014	0.971146	1.36725	1.29511	1.77852	1.95514	2.23215	139	148	186	104	87	70	18	20	19	25	36	33	44	48	56
Poalb01G009680.1	0	0	0	0	0	0	0	0.0391812	0.04642	0	0	0	0.0405054	0	0	0	0	0	0	0	0	0	1	1	0	0	0	1	0	0
Poalb01G009690.1	0	0	0	0	0	0	0	0	0	0	0	0	0	0	0	0	0	0	0	0	0	0	0	0	0	0	0	0	0	0
Poalb01G009700.1	30.2128	27.4547	27.7495	24.4101	24.1731	22.3781	19.3288	18.4085	17.8269	19.124	20.1745	20.9277	22.6299	22.012	19.4192	675	609	658	717	563	496	483	460	376	481	519	521	547	528	476
Poalb01G009710.1	0	0	0	0	0	0	0	0	0.21825	0	0	0	0	0	0	0	0	0	0	0	0	0	0	3	0	0	0	0	0	0
Poalb01G009720.1	10.3081	9.81468	9.5873	2.89919	2.57536	2.87322	0.94828	0.977918	1.05326	1.08934	1.03625	0.981581	1.53177	1.0805	1.41988	311	294	307	115	81	86	32	33	30	37	36	33	50	35	47
Poalb01G009730.1	27.3041	30.1195	42.468	27.031	36.1695	28.8327	30.6115	28.4804	30.0696	30.6056	30.4873	31.6986	32.2471	30.6789	28.6392	126	138	208	164	174	132	158	147	131	159	162	163	161	152	145
Poalb01G009740.1	0	0	0.35885	0.289689	0.182674	0.383906	0	0	0	0	0	0	0	0	0	0	0	2	2	1	2	0	0	0	0	0	0	0	0	0
Poalb01G009750.1	0	0	0	0.148906	0	0	0	0	0	0	0.340037	0	0.361899	0	0	0	0	0	1	0	0	0	0	0	0	2	0	2	0	0
Poalb01G009760.1	0	0	0	0	0	0	0	0	0	0	0	0	0	0	0	0	0	0	0	0	0	0	0	0	0	0	0	0	0	0
Poalb01G009770.1	7.6656	6.72697	6.86495	7.62009	6.33403	5.96724	5.63213	6.0393	4.50207	4.3147	5.07531	2.92879	1.68362	2.05003	1.59107	101	88	96	132	87	78	83	89	56	64	77	43	24	29	23
Poalb01G009780.1	1.72033	2.24232	1.52554	2.50155	2.23268	2.24409	1.53809	1.13096	1.50069	2.11241	1.40615	1.86171	2.05775	2.02647	2.25978	34	44	32	65	46	44	34	25	28	47	32	41	44	43	49
Poalb01G009790.1	0	0	0	0	0.0934612	0.0982086	0	0	0	0	0.084614	0.0874361	0	0	0.0888039	0	0	0	0	1	1	0	0	0	0	1	1	0	0	1
Poalb01G009800.1	0	0	0	0.395031	0	0	0	0.154782	0	0.153778	0.451041	0.310723	0.640052	0.161245	0	0	0	0	3	0	0	0	1	0	1	3	2	4	1	0
Poalb01G009810.1	35.5345	35.9609	36.0375	35.8007	33.436	35.2199	32.1494	28.2825	29.1059	30.9617	32.7014	35.3904	29.4735	32.8601	31.8472	419	421	451	555	411	412	424	373	324	411	444	465	376	416	412
Poalb01G009820.1	35.0625	33.3678	34.8993	25.9508	21.819	23.0632	17.4425	20.6979	18.5224	15.2131	15.6545	17.6289	14.542	15.3238	16.4297	780	737	824	759	506	509	434	515	389	381	401	437	350	366	401
Poalb01G009830.1	304.935	328.949	328.405	283.955	294.118	307.949	240.221	239.324	261.351	197.712	190.185	194.297	184.289	185.841	189.621	6376	6829	7288	7806	6411	6388	5618	5597	5159	4654	4579	4527	4169	4172	4350
Poalb01G009840.1	44.5301	40.206	47.2316	63.6315	68.6235	63.6101	62.7818	63.0177	67.4037	40.6081	42.6768	46.2284	27.642	24.9712	21.6746	676	606	761	1270	1086	958	1066	1070	966	694	746	782	454	407	361
Poalb01G009850.1	0	0	0	0	0	0	0	0	0	0	0	0	0	0	0	0	0	0	0	0	0	0	0	0	0	0	0	0	0	0
Poalb01G009860.1	0	0	0	0	0	0	0	0	0	0	0	0	0	0	0	0	0	0	0	0	0	0	0	0	0	0	0	0	0	0
Poalb01G009870.1	0.118348	0.357597	0.557535	0.540099	0.113526	0.596465	0.423244	0.529057	0.376081	0.420501	0.10278	0.424831	0.328162	0.771609	0	1	3	5	6	1	5	4	5	3	4	1	4	3	7	0
Poalb01G009880.1	0.270874	0	0.680577	0.274706	0.173226	0.637086	0	0	0.191283	0.0802032	0	0.243088	0.33382	0.420489	0.329187	3	0	8	4	2	7	0	0	2	1	0	3	4	5	4
Poalb01G009890.1	2.68977	2.38073	0.921559	3.47176	4.69124	2.95772	1.45747	1.6761	1.3814	2.53405	1.84044	2.487	3.23949	3.79585	3.41739	33	29	12	56	60	36	20	23	16	35	26	34	43	50	46
Poalb01G009900.1	2.44232	3.26407	3.1862	1.53613	1.12635	0.71014	0.587891	0.797856	0.845761	0.792681	0.53026	1.01159	0.564351	0.568697	0.42809	52	69	72	43	25	15	14	19	17	19	13	24	13	13	10
Poalb01G009910.1	11.5648	10.1645	9.61137	10.9954	12.8728	11.6022	8.68146	11.0226	10.6321	15.1668	13.5966	13.2179	22.9919	23.2197	21.3303	212	185	187	265	246	211	178	226	184	313	287	270	456	457	429
Poalb01G009920.1	16.3191	18.2627	17.9384	14.8078	16.4781	14.6217	16.9367	14.9317	16.8311	17.929	18.9379	18.6703	20.8611	19.9551	21.6153	342	380	399	408	360	304	397	350	333	423	457	436	473	449	497
Poalb01G009930.1	0	0	0	0	0	0	0	0	0	0	0	0	0	0.0840977	0	0	0	0	0	0	0	0	0	0	0	0	0	0	1	0
Poalb01G009940.1	0	0	0	0	0	0	0	0	0	0	0	0	0	0	0	0	0	0	0	0	0	0	0	0	0	0	0	0	0	0
Poalb01G009950.1	0	0	0	0	0	0	0	0	0	0	0	0	0	0	0	0	0	0	0	0	0	0	0	0	0	0	0	0	0	0
Poalb01G009960.1	9.62799	9.14351	10.6786	8.86711	8.80303	8.92337	8.78451	8.16699	8.2872	6.94951	6.35374	6.56565	5.70685	5.21248	5.20363	683	644	804	827	651	628	697	648	555	555	519	519	438	397	405
Poalb01G009970.1	23.5088	21.4667	22.5522	25.0474	27.0262	27.2925	23.8537	24.7534	24.4173	27.5993	28.6517	27.473	29.8174	29.337	29.1256	771	699	785	1080	924	888	875	908	756	1019	1082	1004	1058	1033	1048
Poalb01G009980.1	29.573	28.2888	27.3609	46.7842	45.8059	48.6704	45.9638	46.9862	42.9512	27.0475	30.6142	28.5573	15.1112	14.0917	13.5468	776	737	762	1614	1253	1267	1349	1379	1064	799	925	835	429	397	390
Poalb01G009990.1	6.4306	6.59319	7.21987	9.25515	8.82813	9.1213	10.1905	10.225	10.401	6.43041	8.42718	8.4318	5.73017	6.09709	5.15928	167	170	199	316	239	235	296	297	255	188	252	244	161	170	147
Poalb01G010000.1	13.4245	14.61	15.4498	11.4443	9.89584	10.2623	11.5593	12.0024	12.5021	16.6464	14.7883	14.9986	18.8203	17.6645	17.2451	298	322	364	334	229	226	287	298	262	416	378	371	452	421	420
Poalb01G010010.1	25.2564	23.435	26.4197	24.807	25.2449	25.5917	27.3816	29.4561	28.5786	40.2174	36.5567	38.6684	38.6619	41.1206	39.4545	381	351	423	492	397	383	462	497	407	683	635	650	631	666	653
Poalb01G010020.1	0	0	0	0	0	0	0	0	0	0	0	0	0	0	0	0	0	0	0	0	0	0	0	0	0	0	0	0	0	0
Poalb01G010030.1	56.8972	55.9834	58.7542	42.9085	40.9841	39.7907	28.1855	31.7707	30.6103	29.8451	30.6802	30.1525	25.4959	24.2757	23.8818	823	804	902	816	618	571	456	514	418	486	511	486	399	377	379
Poalb01G010040.1	5.87848	5.39054	6.71669	8.34184	9.46845	9.08712	7.37375	8.39356	7.9229	12.3528	12.6106	13.7792	18.3479	19.4698	18.9329	268	244	325	500	450	411	376	428	341	634	662	700	905	953	947
Poalb01G010050.1	100.576	81.1792	84.5673	73.1754	69.9969	73.9719	63.0073	60.0928	60.6885	73.1347	77.7678	79.2412	82.9599	82.242	80.1014	1450	1162	1294	1387	1052	1058	1016	969	826	1187	1291	1273	1294	1273	1267
Poalb01G010060.1	16.7581	17.3767	16.4199	14.2511	13.2287	13.8713	12.7978	11.2892	14.3919	14.4722	15.2105	13.7597	13.1229	14.0097	14.5052	576	593	599	644	474	473	492	434	467	560	602	527	488	517	547
Poalb01G010070.1	16.5512	17.7121	13.036	11.2121	10.9153	11.9911	6.58967	9.71114	7.53323	6.77668	10.5559	8.93522	7.52951	9.75534	8.4857	128	136	107	114	88	92	57	84	55	59	94	77	63	81	72
Poalb01G010080.1	22.2472	19.1732	19.3766	37.9715	36.5215	40.3032	40.4646	37.2522	34.4169	16.7057	14.2747	13.1729	13.4966	14.5974	11.2885	291	249	269	653	498	523	592	545	425	246	215	192	191	205	162
Poalb01G010090.1	14.6591	14.5505	15.5332	13.606	14.1434	14.0908	11.6246	12.1565	14.4025	15.0216	14.5019	13.8036	14.099	12.8224	12.4316	345	340	388	421	347	329	306	320	320	398	393	362	359	324	321
Poalb01G010100.1	0.471489	0.47488	0.190386	0.307388	0.193834	0.678934	0.180661	0.0602206	0.285386	0.11966	0.0584952	0.0604462	0.0622559	0.188206	0.122783	7	7	3	6	3	10	3	1	4	2	1	1	1	3	2
Poalb01G010110.1	0.0837903	0	0.0789469	0	0	0	0	0	0	0	0	0	0	0	0	1	0	1	0	0	0	0	0	0	0	0	0	0	0	0
Poalb01G010120.1	105.044	108.032	109.488	174.622	179.674	183.252	276.553	280.793	286.349	340.769	330.909	335.153	374.654	377.895	350.569	1374	1403	1520	3003	2450	2378	4046	4108	3536	5018	4984	4885	5302	5307	5031
Poalb01G010130.1	43.2878	41.0276	42.1524	29.4825	30.7814	30.6487	17.2759	17.0685	15.4277	13.2982	12.5479	15.8826	16.3581	15.8896	15.8137	746	702	771	668	553	524	333	329	251	258	249	305	305	294	299
Poalb01G010140.1	19.0046	21.0371	19.5079	20.0432	19.7447	20.3192	22.7457	24.4829	22.3817	21.6814	22.0413	21.9591	20.6524	20.0196	17.7646	313	344	341	434	339	332	419	451	348	402	418	403	368	354	321
Poalb01G010150.1	0	0	0	0	0	0	0	0	0	0	0	0	0	0	0	0	0	0	0	0	0	0	0	0	0	0	0	0	0	0
Poalb01G010160.1	0	0	0	0	0	0	0	0	0	0	0	0	0	0	0	0	0	0	0	0	0	0	0	0	0	0	0	0	0	0
Poalb01G010170.1	25.3173	23.8659	23.4294	19.0167	17.9767	18.9807	15.1842	15.6273	17.9419	16.0062	17.1357	18.7583	18.1541	17.6645	18.6412	562	526	552	555	416	418	377	388	376	400	438	464	436	421	454
Poalb01G010180.1	10.4022	11.7746	10.9698	10.2711	9.84111	9.42713	11.5614	11.6894	10.0582	12.207	13.0535	10.9196	12.3932	12.4886	10.8729	218	245	244	283	215	196	271	274	199	288	315	255	281	281	250
Poalb01G010190.1	73.0579	75.602	76.6321	87.4344	78.33	75.075	82.9489	82.429	79.2359	81.4924	75.5754	81.9835	79.8964	85.6302	85.5642	1130	1161	1258	1778	1263	1152	1435	1426	1157	1419	1346	1413	1337	1422	1452
Poalb01G010200.1	26.7592	26.3728	26.777	44.107	41.5361	42.3584	65.5499	66.007	69.4752	72.3296	72.2688	74.0488	74.9081	76.0203	72.0056	419	410	445	908	678	658	1148	1156	1027	1275	1303	1292	1269	1278	1237
Poalb01G010210.1	16.8287	18.0165	20.402	5.8182	7.11198	5.10078	1.68346	1.68347	2.74243	0.627207	0.613214	0.422444	0.435092	0.219221	0.321789	143	152	184	65	63	43	16	16	22	6	6	4	4	2	3
Poalb01G010220.1	22.1464	23.1953	20.569	16.4608	15.6153	16.5993	14.4977	15.626	13.5004	11.8256	11.7262	13.4196	9.15593	9.6378	10.8691	351	365	346	343	258	261	257	277	202	211	214	237	157	164	189
Poalb01G010230.1	0.171701	0.345872	0.161776	0.130598	0	0.865362	0	0	0.181875	0.610071	0.745574	0.616353	0.158702	0.319847	0.312997	1	2	1	1	0	5	0	0	1	4	5	4	1	2	2
Poalb01G010240.1	2.0638	1.24719	1.45838	1.64823	2.57364	1.97627	0.830329	1.19937	0.76513	1.46657	1.88193	1.9447	1.52604	1.6339	2.06917	20	12	15	21	26	19	9	13	7	16	21	21	16	17	22
Poalb01G010250.1	3.50569	4.14118	4.40406	3.48944	3.98562	3.31555	4.1017	2.97955	2.61314	3.84445	4.36007	4.38897	5.48045	4.75673	4.89155	81	95	108	106	96	76	106	77	57	100	116	113	137	118	124
Poalb01G010260.1	20.8403	15.5896	18.4569	12.0449	10.9043	11.1339	7.57451	6.67966	7.27004	4.28663	4.81188	3.8175	3.40315	3.32947	2.86718	583	433	548	443	318	309	237	209	192	135	155	119	103	100	88
Poalb01G010270.1	42.3872	41.4176	40.5331	39.9927	37.6934	38.6869	36.1373	36.2003	36.7827	33.5303	35.1631	33.0556	29.1723	29.7898	29.4722	603	585	612	748	559	546	575	576	494	537	576	524	449	455	460
Poalb01G010280.1	43.6228	46.5466	40.6943	36.0544	47.2316	40.5971	42.4771	42.0911	43.8057	36.9266	39.6661	34.0122	40.4198	37.7139	39.1698	404	428	400	439	456	373	440	436	383	385	423	351	405	375	398
Poalb01G010290.1	1.33303	2.10982	2.51195	3.76596	1.64407	0.959766	3.06467	1.36208	2.42059	1.86072	2.48073	2.73437	2.81623	2.12844	4.85999	7	11	14	26	9	5	18	8	12	11	15	16	16	12	28
Poalb01G010300.1	41.6516	42.0738	46.9321	33.4406	34.5807	39.2834	29.1817	30.2707	31.6061	34.077	42.8358	38.6905	43.9013	52.1797	42.1818	342	343	409	361	296	320	268	278	245	315	405	354	390	460	380
Poalb01G010310.1	16.0134	15.6914	15.6043	8.04465	7.75718	6.9999	4.7383	4.47281	3.75056	3.69302	3.19402	3.32105	3.12488	3.31916	2.99822	701	682	725	463	354	304	232	219	155	182	161	162	148	156	144
Poalb01G010320.1	0	0	0.0792639	0.127975	0	0.169597	0	0.376077	0	0	0	0	0	0	0	0	0	1	2	0	2	0	5	0	0	0	0	0	0	0
Poalb01G010330.1	0	0	0	0	0	0	0	0	0	0	0	0	0	0	0	0	0	0	0	0	0	0	0	0	0	0	0	0	0	0
Poalb01G010340.1	0.0411544	0	0	0	0	0.124449	0.0735895	0.0367949	0	0	0	0	0	0.153326	0	1	0	0	0	0	3	2	1	0	0	0	0	0	4	0
Poalb01G010350.1	126.471	141.71	130.509	110.335	99.3824	101.967	83.4981	83.8106	93.7476	72.0252	72.9196	78.2499	69.7824	73.0024	65.7907	1449	1612	1587	1662	1187	1159	1070	1074	1014	929	962	999	865	898	827
Poalb01G010360.1	18.6975	15.9721	19.5853	12.999	13.1049	13.3385	9.34032	8.66977	9.47705	8.94666	10.2359	10.2408	10.3988	11.5268	9.42434	349	296	388	319	255	247	195	181	167	188	220	213	210	231	193
Poalb01G010370.1	10.1193	10.7763	10.6275	7.74585	8.65595	9.03066	8.29818	9.73888	11.5382	16.1453	14.7775	17.1213	22.6382	20.7714	20.0915	157	166	175	158	140	139	144	169	169	282	264	296	380	346	342
Poalb01G010380.1	101.596	101.271	100.375	78.1851	81.9555	79.1053	64.9479	64.0786	65.6946	59.2771	60.9432	54.1136	58.0848	60.4831	56.2557	1358	1344	1424	1374	1142	1049	971	958	829	892	938	806	840	868	825
Poalb01G010390.1	0	0.286401	0	0	0	0	0.0847445	0.0847449	0	0	0	0	0.087609	0	0.0863929	0	3	0	0	0	0	1	1	0	0	0	0	1	0	1
Poalb01G010400.1	0	0	0	0	0	0	0	0	0	0	0	0	0	0	0	0	0	0	0	0	0	0	0	0	0	0	0	0	0	0
Poalb01G010410.1	0	0	0	0	0	0	0	0	0	0	0	0	0	0	0	0	0	0	0	0	0	0	0	0	0	0	0	0	0	0
Poalb01G010420.1	27.4722	27.9465	29.7669	18.3359	18.513	17.1688	12.1582	10.8073	11.64	10.2492	10.1398	9.06039	7.55419	7.10061	7.26154	400	404	460	351	281	248	198	176	160	168	170	147	119	111	116
Poalb01G010430.1	0	0	0	0	0	0	0	0	0	0	0	0	0	0	0	0	0	0	0	0	0	0	0	0	0	0	0	0	0	0
Poalb01G010440.1	8.00937	7.39247	7.62211	4.25829	5.21626	4.05016	3.13739	3.4727	2.97931	3.73571	3.41972	3.55782	2.69874	2.27042	3.07634	299	274	302	209	203	150	131	145	105	157	147	148	109	91	126
Poalb01G010450.1	0	1.89343	2.78338	1.42988	2.57617	1.35352	0.480219	1.44066	1.13789	2.86264	0.699693	1.68707	1.9858	4.25233	3.18214	0	7	11	7	10	5	2	6	4	12	3	7	8	17	13
Poalb01G010460.1	9.08569	9.74416	10.0665	10.238	9.11904	9.75184	9.36427	9.25149	9.08938	11.3586	10.1919	10.6073	12.5189	11.0874	11.9234	216	230	254	320	226	230	249	246	204	304	279	281	322	283	311
Poalb01G010470.1	0	0.879093	0.657891	0.92942	0.334903	0.175957	0	0.312144	1.10944	0.465179	0.758	0.156656	0.322693	0.162589	0.159107	0	5	4	7	2	1	0	2	6	3	5	1	2	1	1
Poalb01G010480.1	19.9579	18.3405	17.4056	16.7358	15.2526	15.0963	13.6556	14.1866	13.8025	12.6294	12.4049	13.1739	11.495	11.2762	11.8165	605	552	560	667	482	454	463	481	395	431	433	445	377	367	393
Poalb01G010490.1	23.6533	22.7245	21.8749	12.6468	13.9403	14.0766	10.1446	11.5103	10.3548	8.29569	8.2622	7.44118	4.75972	6.50356	6.00629	542	517	532	381	333	320	260	295	224	214	218	190	118	160	151
Poalb01G010500.1	0.0677915	0	0	0	0	0.0683328	0	0	0	0	0	0	0	0	0	1	0	0	0	0	1	0	0	0	0	0	0	0	0	0
Poalb01G010510.1	17.037	16.2506	15.6657	14.5393	13.6409	12.4594	12.176	11.0269	11.9344	13.7003	12.2072	11.6572	12.6634	10.8506	12.4128	623	590	608	699	520	452	498	451	412	564	514	475	501	426	498
Poalb01G010520.1	54.7645	55.3267	52.4388	54.3669	49.701	50.0354	53.8943	55.1897	57.1243	66.3127	69.1393	67.4956	70.0313	70.4149	72.5629	983	986	999	1283	930	891	1082	1108	968	1340	1429	1350	1360	1357	1429
Poalb01G010530.1	4.59445	4.31376	2.78809	3.55381	2.91328	3.61072	4.59511	4.5255	4.61923	2.83603	3.04327	4.3328	3.59881	4.20676	6.03305	59	55	38	60	39	46	66	65	56	41	45	62	50	58	85
Poalb01G010540.1	0.768718	0.774247	0.362142	0.803955	0.460875	0.678	0.257732	0.257733	0.407134	0.256062	0.917945	0.431164	0.710517	0.984484	1.57647	8	8	4	11	5	7	3	3	4	3	11	5	8	11	18
Poalb01G010550.1	10.074	9.98542	10.5463	8.71648	9.35682	8.75756	9.29278	8.19675	10.1063	10.1795	9.48947	10.2843	9.95176	12.1631	13.2144	189	186	210	215	183	163	195	172	179	215	205	215	202	245	272
Poalb01G010560.1	0	0	0	0	0	0	0	0	0	0	0	0	0	0	0	0	0	0	0	0	0	0	0	0	0	0	0	0	0	0
Poalb01G010570.1	2.20824	2.40946	2.91861	3.17259	2.53016	2.25678	2.71468	2.49532	2.95634	2.47914	2.50373	2.09181	1.41739	1.6854	1.22999	72	78	101	136	86	73	99	91	91	91	94	76	50	59	44
Poalb01G010580.1	104.738	92.1018	92.0035	75.8039	67.3927	76.8255	63.1008	59.7875	62.1286	55.3921	59.4739	57.1193	52.9465	51.4782	48.907	1300	1135	1212	1237	872	946	876	830	728	774	850	790	711	686	666
Poalb01G010590.1	30.5465	26.8889	27.6974	26.238	25.945	26.2046	20.874	25.1652	21.871	24.3803	23.4021	25.9773	28.9269	27.5198	25.9735	611	534	588	690	541	520	467	563	413	549	539	579	626	591	570
Poalb01G010600.1	41.1067	41.1376	42.0736	42.0413	41.096	39.7129	48.29	47.9847	48.2474	65.9772	64.2084	69.4635	73.8267	74.5665	75.7724	1564	1554	1699	2103	1630	1499	2055	2042	1733	2826	2813	2945	3039	3046	3163
Poalb01G010610.1	82.2257	80.4096	85.4985	109.514	105.682	103.603	152.354	146.837	158.314	198.695	202.792	205.928	227.238	230.687	224.321	1892	1837	2088	3313	2535	2365	3921	3779	3439	5147	5373	5280	5657	5699	5663
Poalb01G010620.1	12.4134	8.3351	12.9954	9.76957	10.1711	9.47127	9.01744	6.47409	8.30938	8.49956	7.93561	10.5985	9.80031	9.55461	7.9357	144	96	160	149	123	109	117	84	91	111	106	137	123	119	101
Poalb01G010630.1	27.1971	24.362	25.4069	18.0456	19.206	20.9982	18.3146	15.0036	18.1433	13.9811	14.8752	16.6177	14.334	14.0132	12.6582	235	209	233	205	173	180	177	145	148	136	148	160	134	130	120
Poalb01G010640.1	0.434597	1.05053	0.655161	0.727229	0.833783	1.48943	1.08796	1.70967	2.67002	3.62878	4.30267	3.90016	8.11419	9.71486	10.3783	5	12	8	11	10	17	14	22	29	47	57	50	101	120	131
Poalb01G010650.1	15.5434	16.1736	16.0997	11.2353	8.78811	8.61195	7.04046	7.0865	6.54215	6.17191	7.41984	6.37403	5.85129	5.89635	5.67625	302	312	332	287	178	166	153	154	120	135	166	138	123	123	121
Poalb01G010660.1	8.71644	9.20392	9.40475	8.76845	8.90077	10.4866	10.307	9.67855	9.67967	11.489	16.7269	14.5091	15.8531	18.2012	17.9396	62	65	71	82	66	74	82	77	65	92	137	115	122	139	140
Poalb01G010670.1	79.9725	78.2203	83.2066	65.069	67.1251	62.6863	57.3533	55.5122	57.4141	51.6717	49.4282	54.4127	53.4881	49.1276	53.524	1592	1546	1758	1703	1393	1238	1277	1236	1079	1158	1133	1207	1152	1050	1169
Poalb01G010680.1	0.573906	0	0	0	0	0	0	0	0	0	0	0	0	0	0	2	0	0	0	0	0	0	0	0	0	0	0	0	0	0
Poalb01G010690.1	0.101196	0.305771	0.190693	0.0769706	0.679513	0.51002	0.542856	0.0904764	1.92946	3.05625	3.51536	2.27038	5.89266	7.35185	3.68944	1	3	2	1	7	5	6	1	18	34	40	25	63	78	40
Poalb01G010700.1	53.6736	54.2056	54.1565	34.5121	37.4767	39.1976	29.8425	30.5555	26.9106	28.0395	26.4067	28.3933	29.9803	29.0972	30.5882	1481	1485	1586	1252	1078	1073	921	943	701	871	839	873	895	862	926
Poalb01G010710.1	8.67035	7.40534	8.88806	5.75062	5.65564	5.24375	4.27904	3.6589	3.30628	3.63517	4.15645	3.36137	4.5519	4.26392	3.28751	125	106	136	109	85	75	69	59	45	59	69	54	71	66	52
Poalb01G010720.1	3.51242	3.5803	3.8676	8.916	8.89015	7.29422	17.5556	16.572	15.1063	27.5536	34.0319	30.6477	52.9999	48.5993	50.9528	83	84	97	277	219	171	464	438	337	733	926	807	1355	1233	1321
Poalb01G010730.1	1.12891	0.631683	0.118184	0.667847	1.20324	0.758617	0.112147	0.672885	0.132867	0.66852	0.544671	0.225135	0.811563	0.467322	1.37194	9	5	1	7	10	6	1	6	1	6	5	2	7	4	12
Poalb01G010740.1	2.93266	2.63728	2.46709	2.4696	1.80847	1.16132	1.9665	0.936431	1.10944	0.558215	0.9096	1.40991	0.387232	1.36575	0.668249	28	25	25	31	18	11	21	10	10	6	10	15	4	14	7
Poalb01G010750.1	0	0	0	0	0.14353	0	0	0	0	0	0	0	0	0	0	0	0	0	0	1	0	0	0	0	0	0	0	0	0	0
Poalb01G010760.1	0.688418	0.396211	0.648625	0.0748024	0.188678	0.198261	0.35171	0.175856	0.312518	0	0	0	0.272698	0.0915994	0	7	4	7	1	2	2	4	2	3	0	0	0	3	1	0
Poalb01G010770.1	50.546	49.7411	55.1192	25.2103	22.0972	21.7496	10.3125	9.54211	11.305	5.1523	4.7495	5.26485	3.40053	3.39585	2.80955	1525	1490	1765	1000	695	651	348	322	322	175	165	177	111	110	93
Poalb01G010780.1	102.08	107.328	105.361	91.4756	94.4726	90.2896	85.3965	76.9644	80.1445	67.0691	66.523	67.2921	54.8578	57.5613	57.9434	1959	2045	2146	2308	1890	1719	1833	1652	1452	1449	1470	1439	1139	1186	1220
Poalb01G010790.1	4.69114	4.6781	5.03265	3.21485	2.13863	3.13679	0.913587	0.830537	1.18078	0.288803	0.40337	0.458507	0.300512	0.47587	0.254007	101	100	115	91	48	67	22	20	24	7	10	11	7	11	6
Poalb01G010800.1	2.1973	0.88524	1.24217	0.668514	0.702593	0.885938	1.04775	1.30969	0.465499	0.78072	0.636084	0.39438	1.48935	0.545753	0.133516	15	6	9	6	5	6	8	10	3	6	5	3	11	4	1
Poalb01G010810.1	9.18665	9.7611	9.17877	9.02226	9.24816	9.15825	8.21348	9.25149	9.24978	7.53253	9.46861	8.87846	8.30449	7.52219	8.97133	182	192	193	235	191	180	182	205	173	168	216	196	178	160	195
Poalb01G010820.1	31.0334	33.6567	35.8707	28.3252	23.5495	22.232	13.9721	16.1522	16.3774	10.7311	11.3098	11.14	8.55393	9.39403	9.24336	560	603	687	672	443	398	282	326	279	218	235	224	167	182	183
Poalb01G010830.1	8.87844	8.3834	7.40672	6.01441	6.78677	6.19928	6.36687	6.32556	5.58393	8.37938	8.3129	8.75616	9.14653	9.43231	8.85098	192	180	170	171	153	133	154	153	114	204	207	211	214	219	210
Poalb01G010840.1	13.1542	13.0673	13.8369	14.3225	14.4764	15.7113	14.7814	14.9023	15.6992	16.5264	14.9448	17.7477	16.7384	14.6855	14.2067	292	288	326	418	335	346	367	370	329	413	382	439	402	350	346
Poalb01G010850.1	0.510916	0.257295	0.240692	0.194304	0.980203	0	0	0.228398	0.270595	0.453833	0	0	0	0	0.232839	2	1	1	1	4	0	0	1	1	2	0	0	0	0	1
Poalb01G010860.1	33.5251	34.2621	36.2262	43.5772	41.6911	40.9664	52.3839	51.6238	50.067	56.0998	59.6294	57.6817	54.9406	53.8628	53.5252	749	760	859	1280	971	908	1309	1290	1056	1411	1534	1436	1328	1292	1312
Poalb01G010870.1	9.93667	7.99448	9.08114	6.55928	5.06648	5.74492	2.48113	3.4149	4.07743	3.10119	3.00609	2.89212	3.22693	3.33516	2.77417	333	266	323	289	177	191	93	128	129	117	116	108	117	120	102
Poalb01G010880.1	6.42874	6.40222	5.85296	9.12022	7.34476	7.71784	4.26236	5.36026	4.51427	2.5665	3.82659	3.24117	3.93908	3.96941	4.14775	89	88	86	166	106	106	66	83	59	40	61	50	59	59	63
Poalb01G010890.1	0	0	0	0	0	0	0	0	0	0	0	0	0	0	0	0	0	0	0	0	0	0	0	0	0	0	0	0	0	0
Poalb01G010900.1	24.0063	21.3783	23.1426	8.74196	7.64645	7.00714	5.30366	5.05507	4.71266	6.17494	5.87618	5.15718	5.31159	5.9568	4.562	259	229	265	124	86	75	64	61	48	75	73	62	62	69	54
Poalb01G010910.1	10.3231	12.067	13.9861	5.61664	4.48143	5.08883	1.61685	1.41475	1.67613	1.47251	1.89773	1.82578	2.08938	1.89492	1.23623	137	159	197	98	62	67	24	21	21	22	29	27	30	27	18
Poalb01G010920.1	0	0.101924	0	0	0	0	0	0	0	0	0	0	0	0	0	0	1	0	0	0	0	0	0	0	0	0	0	0	0	0
Poalb01G010930.1	0	0.215288	0	0	0	0	0	0.0955542	0	0	0.556898	0.0959121	0	0	0	0	2	0	0	0	0	0	1	0	0	6	1	0	0	0
Poalb01G010940.1	33.4441	29.1635	30.3883	20.717	20.3334	18.1822	12.9316	11.7673	11.3879	11.1249	12.4168	11.886	11.1406	9.88438	9.84948	1207	1045	1164	983	765	651	522	475	388	452	516	478	435	383	390
Poalb01G010950.1	0	0	0	0	0	0	0	0	0	0	0	0	0	0	0	0	0	0	0	0	0	0	0	0	0	0	0	0	0	0
Poalb01G010960.1	7.13109	9.5765	7.8387	6.77997	12.256	10.0333	7.83676	6.3757	7.23889	4.48683	5.16085	6.39958	2.33438	2.35235	3.38525	48	64	56	60	86	67	59	48	46	34	40	48	17	17	25
Poalb01G010970.1	243.182	232.272	229.484	167.006	157.465	171.606	123.779	126.844	119.819	112.996	121.886	114.502	128.667	119.37	117.334	1277	1211	1279	1153	862	894	727	745	594	668	737	670	731	673	676
Poalb01G010980.1	20.4701	20.7376	21.5923	8.89702	9.15973	10.1664	4.96226	5.4425	4.23547	3.6048	4.0945	3.32058	2.97871	3.72426	2.77417	343	345	384	196	160	169	93	102	67	68	79	62	54	67	51
Poalb01G010990.1	3.07383	4.58657	2.78888	8.05305	7.20769	7.91807	9.46605	10.7893	10.3708	9.91033	12.7542	11.2384	7.15537	6.68029	7.7824	27	40	26	93	66	69	93	106	86	98	129	110	68	63	75
Poalb01G011000.1	9.45326	12.2261	6.68012	8.49756	9.27423	6.93	11.2371	10.5649	9.67203	12.5956	9.42253	9.44759	10.7233	12.9071	10.6724	88	113	66	104	90	64	117	110	85	132	101	98	108	129	109
Poalb01G011010.1	11.1919	10.6173	10.4428	13.6862	14.8692	13.5758	12.4292	12.1142	13.2616	8.93047	9.97854	10.2627	7.31382	7.24394	7.63219	413	389	409	664	572	497	513	500	462	371	424	422	292	287	309
Poalb01G011020.1	8.54173	9.83218	9.1977	5.25941	7.60847	4.50997	7.45505	6.36409	7.10903	7.04543	6.00513	5.65788	4.69941	6.44042	6.11712	42	48	48	34	39	22	41	35	33	39	34	31	25	34	33
Poalb01G011030.1	0.377434	0.190074	0.444521	0.35885	0.271543	1.14134	0.168726	0.506179	0.0999495	0.335264	0.573622	0.169358	0.436072	0.43943	0.172007	4	2	5	5	3	12	2	6	1	4	7	2	5	5	2
Poalb01G011040.1	2.3646	3.02604	3.4074	3.23737	3.4958	2.83214	4.02925	4.25311	3.06459	4.8433	4.61444	4.79331	6.01675	6.06308	5.45147	85	108	130	153	131	101	162	171	104	196	191	192	234	234	215
Poalb01G011050.1	13.0922	11.6626	12.8289	11.5514	11.61	12.5516	11.7574	13.3702	10.3548	12.8699	13.8461	13.3158	12.7464	15.5543	12.9937	225	199	234	261	208	214	226	257	168	249	274	255	237	287	245
Poalb01G011060.1	7.27965	9.87576	10.7782	3.05098	3.13526	5.24127	1.72674	1.99241	2.20314	0.923759	1.16119	1.19992	1.92243	0.553494	0.677051	49	66	77	27	22	35	13	15	14	7	9	9	14	4	5
Poalb01G011070.1	11.1997	10.8715	11.7928	10.7203	11.5392	11.0801	11.658	10.3842	12.0926	12.5676	12.624	13.5549	12.7688	12.7076	12.3368	1242	1197	1388	1563	1334	1219	1446	1288	1266	1569	1612	1675	1532	1513	1501
Poalb01G011080.1	92.5932	87.8833	85.5209	88.1841	86.9065	84.818	84.8732	84.3479	85.4448	89.93	86.1635	87.8433	90.416	88.6338	89.3584	5985	5640	5867	7494	5856	5439	6136	6098	5214	6544	6413	6327	6323	6151	6337
Poalb01G011090.1	13.965	14.6236	14.1499	10.8959	9.86103	11.3115	7.43196	7.53108	8.13002	7.43302	8.61473	8.28041	8.04172	8.6456	7.82907	504	524	542	517	371	405	300	304	277	302	358	333	314	335	310
Poalb01G011100.1	35.1835	31.4493	38.7324	38.6857	38.8051	37.6843	36.4492	37.5744	41.4894	39.939	38.3876	39.8327	41.2433	35.3341	36.8714	1342	1191	1568	1940	1543	1426	1555	1603	1494	1715	1686	1693	1702	1447	1543
Poalb01G011110.1	0	0	0	0	0	0	0	0	0	0	0	0	0	0	0	0	0	0	0	0	0	0	0	0	0	0	0	0	0	0
Poalb01G011120.1	0	0.251169	0	0	0.119608	0	0	0.11148	0.132076	0.221514	0	0.111897	0	0	0	0	2	0	0	1	0	0	1	1	2	0	1	0	0	0
Poalb01G011130.1	18.6612	19.9129	17.9626	19.053	17.2236	17.4545	18.939	18.4881	17.0245	19.8914	17.17	19.3419	19.517	18.1014	18.388	555	588	567	745	534	515	630	615	478	666	588	641	628	578	600
Poalb01G011140.1	5.35591	10.4292	5.71916	7.06118	9.5904	5.39868	9.25786	7.34247	7.56436	10.7837	10.5431	8.97214	8.91073	9.31191	9.76338	15	29	17	26	28	15	29	23	20	34	34	28	27	28	30
Poalb01G011150.1	40.6959	41.7535	45.2739	52.5421	50.6189	52.7468	66.2647	62.4406	64.068	69.7058	71.2057	72.1098	74.749	78.6757	72.8005	1018	1037	1202	1728	1320	1309	1854	1747	1513	1963	2051	2010	2023	2113	1998
Poalb01G011160.1	61.0716	57.3896	59.0951	49.0994	54.6585	53.9875	46.8486	48.1593	45.4773	50.0711	53.5683	50.0935	58.8186	53.1282	53.4933	1000	933	1027	1057	933	877	858	882	703	923	1010	914	1042	934	961
Poalb01G011170.1	33.6361	32.2515	30.4745	29.4443	27.3086	24.1844	24.9164	23.8439	25.1701	25.1238	26.727	27.4528	28.2321	30.2974	29.6486	729	694	701	839	617	520	604	578	515	613	667	663	662	705	705
Poalb01G011180.1	3.10835	2.17788	3.31068	0.925137	1.55568	2.86072	0.362488	0.724979	0.572614	0.960369	0.938942	0.606412	0.999308	0.251751	0.369539	23	16	26	9	12	21	3	6	4	8	8	5	8	2	3
Poalb01G011190.1	0	0	0	0	0	0	0	0	0	0	0	0	0	0	0	0	0	0	0	0	0	0	0	0	0	0	0	0	0	0
Poalb01G011200.1	0	0	0	0	0.156375	0	0	0	0	0	0	0	0	0	0	0	0	0	0	2	0	0	0	0	0	0	0	0	0	0
Poalb01G011210.1	47.2711	47.7977	47.7175	42.9484	42.8557	38.4178	31.3247	29.7006	28.8258	25.0291	25.0502	24.089	25.29	26.4516	25.9527	1275	1280	1366	1523	1205	1028	945	896	734	760	778	724	738	766	768
Poalb01G011220.1	2.64448	2.36988	2.98209	0.934436	1.37823	1.00747	1.26594	0.874995	1.08077	1.23924	1.37435	0.803526	1.17401	1.51276	1.42342	127	113	152	59	69	48	68	47	49	67	76	43	61	78	75
Poalb01G011230.1	11.1788	12.6792	10.754	8.6048	9.49965	9.57612	8.10369	9.42434	7.75185	7.39515	6.79285	7.38093	7.6019	6.65989	7.06802	333	375	340	337	295	283	270	314	218	248	233	245	245	213	231
Poalb01G011240.1	0	0	0	0	0	0	0	0	0	0	0	0	0	0	0	0	0	0	0	0	0	0	0	0	0	0	0	0	0	0
Poalb01G011250.1	0.0573906	0.115607	0.0540732	0.0436518	0.110105	0.0578489	0.102622	0.0513113	0.121582	0.254892	0.548252	0.206014	0	0.106908	0.366164	1	2	1	1	2	1	2	1	2	5	11	4	0	2	7
Poalb01G011260.1	2.87203	3.69621	3.7154	1.83775	2.29585	2.18271	1.48769	1.95642	2.12471	2.02472	1.92016	2.76152	2.06467	2.73871	2.05679	126	161	173	106	105	95	73	96	88	100	97	135	98	129	99
Poalb01G011270.1	0	0	0	0	0	0	0	0.173413	0	0.172288	0	0	0	0	0	0	0	0	0	0	0	0	1	0	1	0	0	0	0	0
Poalb01G011280.1	11.2795	13.3216	11.4182	9.141	10.5623	10.219	8.13371	8.67399	9.5298	8.49846	7.66746	6.83866	8.09836	7.81678	7.2822	336	394	361	358	328	302	271	289	268	285	263	227	261	250	238
Poalb01G011290.1	0	0	0	0	0	0	0	0	0	0	0	0	0	0	0	0	0	0	0	0	0	0	0	0	0	0	0	0	0	0
Poalb01G011300.1	0	0	0	0	0	0	0	0	0	0	0	0	0	0	0.159107	0	0	0	0	0	0	0	0	0	0	0	0	0	0	1
Poalb01G011310.1	0.427502	0	0	0	0	0	0	0	0	0	0	0	0	0	0	2	0	0	0	0	0	0	0	0	0	0	0	0	0	0
Poalb01G011320.1	21.2166	18.7368	15.8256	14.9682	15.1905	15.0322	14.7766	15.2578	15.9596	16.149	17.0571	17.764	17.159	17.3627	18.7075	552	484	437	512	412	388	430	444	392	473	511	515	483	485	534
Poalb01G011330.1	5.39559	6.55324	5.75654	5.37133	4.87131	6.27847	4.89496	4.57574	5.211	6.16714	5.54718	5.09133	8.61737	7.68602	9.11249	136	164	154	178	128	157	138	129	124	175	161	143	235	208	252
Poalb01G011340.1	0.200775	0.202219	0.37834	0.0509039	0.128397	0.0674596	0.119671	0	0	0	0.0581214	0	0	0	0	3	3	6	1	2	1	2	0	0	0	1	0	0	0	0
Poalb01G011350.1	0	0	0	0	0	0	0	0	0	0	0	0	0	0	0	0	0	0	0	0	0	0	0	0	0	0	0	0	0	0
Poalb01G011360.1	11.8638	14.4768	13.8054	10.2963	10.4564	9.63327	8.65789	9.11122	8.70008	9.54752	8.54195	7.80312	6.81834	6.11529	7.18581	468	567	578	534	430	377	382	402	324	424	388	343	291	259	311
Poalb01G011370.1	0	0	0	0	0	0	0	0	0	0	0	0	0	0	0	0	0	0	0	0	0	0	0	0	0	0	0	0	0	0
Poalb01G011380.1	18.2584	14.6962	16.7301	15.0032	13.6635	11.4005	11.1819	11.0094	8.4639	10.3208	8.95073	10.3232	10.1684	10.5343	11.0476	473	378	460	511	369	293	324	319	207	301	267	298	285	293	314
Poalb01G011390.1	22.4048	20.4255	19.3935	15.2402	15.6676	13.893	5.59142	5.26573	7.26763	4.36864	4.16571	3.81424	3.76008	2.82763	4.48266	369	334	339	330	269	227	103	97	113	81	79	70	67	50	81
Poalb01G011400.1	28.5249	28.5998	30.8721	28.8169	30.7614	28.4399	28.6708	28.1623	28.818	27.5432	29.4666	29.1265	30.859	31.4339	31.5857	1103	1098	1267	1465	1240	1091	1240	1218	1052	1199	1312	1255	1291	1305	1340
Poalb01G011410.1	36.3268	33.8506	36.9127	41.3953	38.3442	37.2851	41.8429	42.0209	43.3945	46.2235	47.3798	46.5805	51.9577	49.2089	51.0552	548	507	591	821	603	558	706	709	618	785	823	783	848	797	845
Poalb01G011420.1	6.80676	4.97281	5.9165	3.93766	4.41428	3.04402	2.31428	2.31429	1.52326	1.53285	2.66428	2.23692	1.90514	2.0984	1.74763	142	103	131	108	96	63	54	54	30	36	64	52	43	47	40
Poalb01G011430.1	0.279301	1.26589	0.72368	0.159329	0	0.140766	0	0	0	0	0	0	0	0.0650356	0	4	18	11	3	0	2	0	0	0	0	0	0	0	1	0
Poalb01G011440.1	0.393751	0.912141	0.593586	0	0	0	0.035204	0	0	0.0349758	0	0	0.036394	0	0	10	23	16	0	0	0	1	0	0	1	0	0	1	0	0
Poalb01G011450.1	45.9388	43.6653	43.4395	28.3112	26.7074	26.1597	11.735	10.7571	12.4636	7.30154	7.71433	8.03112	6.95424	7.43999	7.00876	1386	1308	1391	1123	840	783	396	363	355	248	268	270	227	241	232
Poalb01G011460.1	0	0	0	0	0	0	0	0	0	0	0	0	0	0	0	0	0	0	0	0	0	0	0	0	0	0	0	0	0	0
Poalb01G011470.1	26.3049	26.1909	27.0529	17.6956	17.3803	17.9294	10.5213	9.95631	11.1582	10.9344	11.6314	9.9936	11.489	11.7457	12.1525	874	864	954	773	602	591	391	370	350	409	445	370	413	419	443
Poalb01G011480.1	0	0	0	0	0	0	0	0	0	0	0	0	0	0	0	0	0	0	0	0	0	0	0	0	0	0	0	0	0	0
Poalb01G011490.1	0	0	0	0	0	0	0	0	0	0	0	0	0	0	0.424285	0	0	0	0	0	0	0	0	0	0	0	0	0	0	4
Poalb01G011500.1	0.987058	2.20924	1.96334	2.41913	2.63013	2.21098	2.54943	2.45139	1.74257	3.02001	2.95263	1.96846	4.56163	5.41396	4.39835	9	20	19	29	25	20	26	25	15	31	31	20	45	53	44
Poalb01G011510.1	5.80087	4.32784	3.34006	8.66097	9.58337	8.01281	4.80219	5.76265	5.12049	5.43901	5.59754	7.03749	7.24818	6.10334	4.79769	54	40	33	106	93	74	50	60	45	57	60	73	73	61	49
Poalb01G011520.1	0.390327	0.611543	0.245177	0	0.208014	0	0	0	0.091879	0	0	0	0	0	0.0395297	9	14	6	0	5	0	0	0	2	0	0	0	0	0	1
Poalb01G011530.1	0	0	0	0	0	0	0	0	0	0	0	0	0	0	0	0	0	0	0	0	0	0	0	0	0	0	0	0	0	0
Poalb01G011540.1	0.450485	0.302483	0.247593	0.485412	0.576177	0.491923	0.604146	0.469894	0.596473	0.4335	0.847656	0.572722	0.693964	0.594411	0.821197	12	8	7	17	16	13	18	14	15	13	26	17	20	17	24
Poalb01G011550.1	3.87387	3.35982	4.32586	5.48376	5.12676	4.2302	5.58008	4.65009	6.04112	5.2253	5.57597	5.02159	5.53662	5.14494	6.53864	108	93	128	201	149	117	174	145	159	164	179	156	167	154	200
Poalb01G011560.1	0.128513	0.30202	0.121084	0.0651653	0.164369	0	0.0765993	0.0382998	0	0	0	0	0	0	0	3	7	3	2	4	0	2	1	0	0	0	0	0	0	0
Poalb01G011570.1	0	0	0	0	0	0	0	0	0	0.300115	0.293419	0	0	0	0.307949	0	0	0	0	0	0	0	0	0	1	1	0	0	0	1
Poalb01G011580.1	0.0655978	0	0.030903	0.0498943	0.0629254	0	0.0879733	0	0.208454	0.145672	0.0569687	0.117738	0.0606313	0.305491	0.179369	2	0	1	2	2	0	3	0	6	5	2	4	2	10	6
Poalb01G011590.1	0	0.101434	0	0.0383003	0	0	0	0	0	0	0	0	0	0	0	0	2	0	1	0	0	0	0	0	0	0	0	0	0	0
Poalb01G011600.1	2.68391	2.24169	1.97367	1.39413	0.502354	1.25369	1.81433	1.05348	0.970759	0.697768	1.19385	0.704954	1.75464	0.73165	1.25297	41	34	32	28	8	19	31	18	14	12	21	12	29	12	21
Poalb01G011610.1	16.7847	15.4966	15.03	13.2226	15.1106	15.1731	13.1904	13.9646	14.0752	14.584	14.2297	15.8998	16.8375	17.4635	15.2075	504	462	479	522	473	452	443	469	399	493	492	532	547	563	501
Poalb01G011620.1	16.8139	18.4539	17.3683	15.8479	14.5214	14.8649	16.581	13.8841	13.5499	14.985	14.0685	12.5826	16.5219	16.5971	15.0706	301	328	330	373	271	264	332	278	229	302	290	251	320	319	296
Poalb01G011630.1	46.4914	43.6713	45.9118	40.5284	41.7881	37.9657	41.3119	35.7117	39.4228	39.057	35.7128	38.1816	32.1816	32.0884	34.1817	1143	1066	1198	1310	1071	926	1136	982	915	1081	1011	1046	856	847	922
Poalb01G011640.1	0	0	0	0.196703	0	0	0	0.92487	0.273936	0	0	0	0.239032	0	0.942856	0	0	0	1	0	0	0	4	1	0	0	0	1	0	4
Poalb01G011650.1	69.0594	63.0224	68.0386	60.8877	60.3689	56.7603	48.9761	47.9694	51.3444	47.2181	50.6246	47.7044	44.8439	47.413	48.4917	1533	1389	1603	1777	1397	1250	1216	1191	1076	1180	1294	1180	1077	1130	1181
Poalb01G011660.1	0	0	0	0	0	0	0	0	0	0	0	0	0.154893	0	0	0	0	0	0	0	0	0	0	0	0	0	0	3	0	0
Poalb01G011670.1	0	0	0	0	0	0.0593114	0	0	0	0	0	0	0	0.164416	0	0	0	0	0	0	1	0	0	0	0	0	0	0	3	0
Poalb01G011680.1	1.31648	1.40395	1.16742	0.912977	1.03999	0.741556	0.276947	0.657752	0.369129	0.481516	0.235386	0.277986	0.322097	0.252449	0.282334	34	36	32	31	28	19	8	19	9	14	7	8	9	7	8
Poalb01G011690.1	54.7541	42.6142	49.8303	44.0127	42.3768	42.2297	32.8213	40.6096	31.6355	40.7147	34.7629	37.7837	36.9979	33.4193	39.3199	264	204	255	279	213	202	177	219	144	221	193	203	193	173	208
Poalb01G011700.1	6.7176	6.53721	6.15101	6.50558	6.24426	5.60774	7.96851	6.71659	6.63459	10.7239	10.271	10.1211	11.0538	10.5044	11.7972	355	343	345	452	344	294	471	397	331	638	625	596	632	596	684
Poalb01G011710.1	10.0124	9.10848	8.5207	7.01891	8.01111	8.97613	7.05414	6.02286	6.89123	7.78713	6.09072	6.91497	7.07935	4.98511	5.71944	217	196	196	200	181	193	171	146	141	190	152	167	166	116	136
Poalb01G011720.1	45.4456	43.2692	43.2647	38.7071	36.3284	35.6686	35.8699	35.1294	35.477	35.2169	37.4118	39.6155	41.6766	44.2022	43.9027	384	363	388	430	320	299	339	332	283	335	364	373	381	401	407
Poalb01G011730.1	12.7405	10.3129	10.5312	12.0091	11.0968	14.1028	9.36427	11.6704	9.02454	8.67871	8.82448	9.96054	10.5477	9.97374	11.9686	163	131	143	202	148	179	134	167	109	125	130	142	146	137	168
Poalb01G011740.1	17.265	16.3294	18.475	11.6041	13.9466	11.6662	6.11457	5.9008	6.68703	3.27112	3.77962	2.96145	2.07761	2.58361	1.61286	361	339	410	319	304	242	143	138	132	77	91	69	47	58	37
Poalb01G011750.1	74.7367	89.3992	76.438	97.4879	99.1085	97.8798	93.1665	114.752	88.379	105.493	113.777	97.1801	83.1892	86.806	91.0955	421	500	457	722	582	547	587	723	470	669	738	610	507	525	563
Poalb01G011760.1	3.02934	2.79146	2.70241	2.50024	2.44221	2.40384	2.1898	2.53557	2.21888	1.45995	2.35097	2.16909	2.17445	2.25123	2.20302	94	86	89	102	79	74	76	88	65	51	84	75	73	75	75
Poalb01G011770.1	10.7451	13.0087	9.81723	8.33795	10.0991	9.08048	7.90868	8.87911	6.89807	8.05024	7.11656	7.59743	6.42042	6.97532	7.51842	198	238	192	202	194	166	163	183	120	167	151	156	128	138	152
Poalb01G011780.1	3.34183	4.59728	5.83654	11.7792	12.2754	10.9271	10.9311	11.1497	13.9004	6.37132	8.70668	9.36281	7.83504	8.73046	8.24632	41	56	76	190	157	133	150	153	161	88	123	128	104	115	111
Poalb01G011790.1	7.18203	5.72666	5.35711	9.10453	5.45413	5.42953	9.09672	9.89941	9.50948	11.6959	10.9152	9.93649	12.9999	15.8873	13.0922	24	19	19	40	19	18	34	37	30	44	42	37	47	57	48
Poalb01G011800.1	6.921	6.41312	6.69484	7.47514	7.25869	6.27864	6.27035	8.62177	7.23335	9.22161	10.218	9.15094	11.5999	9.75534	10.9342	150	138	154	213	164	135	152	209	148	225	255	221	272	227	260
Poalb01G011810.1	12.124	10.9901	12.629	11.6295	9.30405	10.9987	11.3214	14.2121	11.9862	17.5302	18.7185	17.1063	18.4277	20.4517	19.7681	180	162	199	227	144	162	188	236	168	293	320	283	296	326	322
Poalb01G011820.1	181.568	202.053	179.672	138.901	150.927	152.172	101.04	100.043	100.232	83.7613	87.3102	83.3275	80.8452	86.9112	87.1447	2765	3055	2904	2781	2396	2299	1721	1704	1441	1436	1531	1414	1332	1421	1456
Poalb01G011830.1	29.5833	29.0909	29.6326	36.8366	35.0948	36.9951	52.7425	54.5165	53.216	59.8124	57.8192	61.7898	63.6937	69.4015	68.3938	507	495	539	830	627	629	1011	1045	861	1154	1141	1180	1181	1277	1286
Poalb01G011840.1	68.2352	61.1013	64.7794	71.0408	68.4395	68.78	63.2011	61.2234	66.786	39.8549	39.6562	42.8711	22.3329	21.4746	21.3928	1974	1755	1989	2702	2064	1974	2045	1981	1824	1298	1321	1382	699	667	679
Poalb01G011850.1	7.31189	5.57311	4.84108	6.61366	6.63487	5.57751	4.59379	3.00365	3.76791	2.98417	2.91759	4.07898	5.84501	3.86532	6.30424	37	28	26	44	35	28	26	17	18	17	17	23	32	21	35
Poalb01G011860.1	23.1106	20.4102	24.1346	35.5027	31.4517	34.3116	38.0678	38.5769	29.5448	42.9785	42.1184	44.3406	37.9866	43.4749	35.6953	203	178	225	410	288	299	374	379	245	425	426	434	361	410	344
Poalb01G011870.1	3.35568	4.04553	4.21561	2.12697	3.60915	1.84499	1.45464	2.00014	1.93883	1.08391	1.14804	1.36884	1.50381	0.994476	0.973178	66	79	88	55	74	36	32	44	36	24	26	30	32	21	21
Poalb01G011880.1	0	0.474117	0.665283	0	0	0.237245	0.210433	0	0.249312	0	0	0	0	0	0.214526	0	2	3	0	0	1	1	0	1	0	0	0	0	0	1
Poalb01G011890.1	80.2837	83.4634	88.7718	78.7521	77.2784	73.2973	81.3495	84.6501	83.8677	80.0845	81.5835	85.5468	78.811	75.4642	79.7357	870	898	1021	1122	873	788	986	1026	858	977	1018	1033	924	878	948
Poalb01G011900.1	0.390327	0	0.245177	0	0.249617	0	0.348979	0	0.96473	0.115572	0.112994	0	0	0.363553	0	3	0	2	0	2	0	3	0	7	1	1	0	0	3	0
Poalb01G011910.1	0.239401	0.241123	1.12781	0.819407	0.229648	0.361969	0	0	0.380379	0.106327	0.103954	0.107422	0.110638	0.334469	0.327306	2	2	10	9	2	3	0	0	3	1	1	1	1	3	3
Poalb01G011920.1	0	0	0.105544	0	0	0	0	0.100153	0	0	0	0.100528	0	0	0	0	0	1	0	0	0	0	1	0	0	0	1	0	0	0
Poalb01G011930.1	28.415	29.2054	26.5898	23.2355	24.4665	21.9946	22.3702	20.2026	20.7506	19.4686	17.434	20.8005	20.8854	19.1494	16.1759	293	299	291	315	263	225	258	233	202	226	207	239	233	212	183
Poalb01G011940.1	0.382255	0.462005	0.648287	0.814091	0.586691	0.770615	1.09364	1.64046	1.21471	1.01864	0.929519	0.480261	0.282651	0.498448	0.487773	5	6	9	14	8	10	16	24	15	15	14	7	4	7	7
Poalb01G011950.1	7.7561	6.8277	6.15694	5.94581	6.50278	5.04786	5.1326	4.532	5.95151	6.50979	5.56898	5.69992	7.50755	6.99654	8.46096	127	111	107	128	111	82	94	83	92	120	105	104	133	123	152
Poalb01G011960.1	96.4962	85.2576	89.9477	81.8848	77.5767	77.3634	66.3942	63.094	66.2935	59.3294	56.8127	63.7155	60.624	57.6524	64.1644	1124	986	1112	1254	942	894	865	822	729	778	762	827	764	721	820
Poalb01G011970.1	24.5431	22.1216	20.7677	22.8887	19.0445	17.8058	14.3259	11.4608	11.5912	13.6776	13.7119	15.993	13.1485	13.1042	14.0347	314	281	282	385	254	226	205	164	140	197	202	228	182	180	197
Poalb01G011980.1	13.2331	11.9314	14.6732	12.0651	12.4445	12.1738	11.3146	11.7022	11.5688	11.7033	11.8185	11.3052	12.7386	12.3254	12.0351	458	410	539	549	449	418	438	453	378	456	471	436	477	458	457
Poalb01G011990.1	3.51168	3.94821	4.1551	2.39149	3.40778	2.88117	3.50476	2.99366	2.72494	3.30068	4.25544	3.48125	4.56677	4.75406	4.83834	86	96	108	77	87	70	96	82	63	91	120	95	121	125	130
Poalb01G012000.1	0	0	0	0	0	0	0	0	0	0	0	0	0	0	0	0	0	0	0	0	0	0	0	0	0	0	0	0	0	0
Poalb01G012010.1	1.78949	3.18064	2.77703	2.16175	1.86805	2.17515	1.64698	1.22348	1.50527	0.981784	0.731337	1.36976	0.972944	1.47065	0.815523	34	60	56	54	37	41	35	26	27	21	16	29	20	30	17
Poalb01G012020.1	0	0	0	0.101808	0.128397	0.202379	0	0	0.141781	0.0594478	0.0581214	0	0.123716	0.187003	0	0	0	0	2	2	3	0	0	2	1	1	0	2	3	0
Poalb01G012030.1	6.66177	5.81506	5.99773	7.71311	7.31342	10.8186	14.8902	15.4859	14.3482	18.1469	18.1277	16.4074	13.5463	16.2704	13.8305	90	78	86	137	103	145	225	234	183	276	282	247	198	236	205
Poalb01G012040.1	0	0	0	0	0	0	0	0	0	0	0	0	0	0	0	0	0	0	0	0	0	0	0	0	0	0	0	0	0	0
Poalb01G012050.1	11.2003	10.6101	11.8078	6.86129	7.49176	7.50614	6.44132	5.46702	6.02817	7.74402	7.46608	6.5198	7.05075	7.78171	8.44278	185	174	207	149	129	123	119	101	94	144	142	120	126	138	153
Poalb01G012060.1	24.8578	20.2543	24.7367	11.6841	15.5395	16.3288	14.9828	12.236	13.6091	12.901	10.1875	8.52211	12.9077	9.36512	10.9466	89	72	94	55	58	58	60	49	46	52	42	34	50	36	43
Poalb01G012070.1	0	0	0.152998	0.370533	0.467306	0	0	0	0	0	0	0	0	0	0	0	0	1	3	3	0	0	0	0	0	0	0	0	0	0
Poalb01G012080.1	28.1288	23.2271	27.4476	14.6756	14.7132	13.4119	7.3412	7.1474	7.54935	3.97177	3.50661	4.81521	2.78025	1.81729	2.17357	1038	851	1075	712	566	491	303	295	263	165	149	198	111	72	88
Poalb01G012090.1	0	0	0	0	0	0	0	0	0.389277	0	0	0	0	0.171146	0	0	0	0	0	0	0	0	0	2	0	0	0	0	1	0
Poalb01G012100.1	123.555	137.496	129.46	175.127	186.126	184.844	378.856	358.225	372.696	522.577	509.53	508.682	629.416	633.601	622.944	696	769	774	1297	1093	1033	2387	2257	1982	3314	3305	3193	3836	3832	3850
Poalb01G012110.1	46.3839	48.8273	41.4471	60.5451	67.1719	87.1741	154.109	144.21	161.661	220.362	227.92	223.168	257.232	230.783	218.749	155	162	147	266	234	289	576	539	510	829	877	831	930	828	802
Poalb01G012120.1	87.134	80.4308	86.8231	69.2671	63.6787	64.6332	48.8876	48.1844	52.503	44.6397	50.7326	45.5407	48.0858	50.7461	50.1075	886	812	937	926	675	652	556	548	504	511	594	516	529	554	559
Poalb01G012130.1	0	0	0	0	0	0	0	0	0	0	0	0	0	0	0	0	0	0	0	0	0	0	0	0	0	0	0	0	0	0
Poalb01G012140.1	0.688059	1.84802	1.44064	0.639643	1.10005	0.847676	0.88858	1.36705	0.971771	1.494	1.1287	1.02913	1.48392	1.28172	1.25427	9	24	20	11	15	11	13	20	12	22	17	15	21	18	18
Poalb01G012150.1	1.7853	0.719258	2.69137	3.16848	5.13771	3.47915	6.1719	4.46933	6.30363	7.40057	9.92291	11.7492	11.0009	16.6284	13.5603	15	6	24	35	45	29	58	42	50	70	96	110	100	150	125
Poalb01G012160.1	0	0	0	0	0	0	0	0	0	0	0	0	0	0	0	0	0	0	0	0	0	0	0	0	0	0	0	0	0	0
Poalb01G012170.1	31.5099	29.5078	23.1003	61.7345	50.4335	55.2257	60.3797	65.4447	59.816	91.1226	91.3956	86.6597	124.105	128.441	122.544	356	331	277	917	594	619	763	827	638	1159	1189	1091	1517	1558	1519
Poalb01G012180.1	0	0	0	0	0	0	0	0	0	0	0	0	0	0	0	0	0	0	0	0	0	0	0	0	0	0	0	0	0	0
Poalb01G012190.1	11.1753	8.70209	9.32334	9.32385	10.4367	10.3465	9.19921	9.55138	11.1596	12.966	12.9546	13.4088	14.3562	14.4668	14.5608	454	351	402	498	442	417	418	434	428	593	606	607	631	631	649
Poalb01G012200.1	44.4215	40.182	43.5398	48.2791	43.8235	46.4739	56.9385	49.3156	49.3951	50.7723	48.3597	48.1778	40.9609	50.6885	49.603	422	379	439	603	434	438	605	524	443	543	529	510	421	517	517
Poalb01G012210.1	0.728611	1.10078	1.20137	0.831283	1.74732	0.918037	0.977141	2.11715	0.385892	1.77981	0.632765	2.28855	0.336723	0.508974	0.498074	4	6	7	6	10	5	6	13	2	11	4	14	2	3	3
Poalb01G012220.1	45.3052	44.5407	46.7663	34.2125	36.1903	35.6824	32.666	25.891	30.9038	29.858	30.273	29.7283	31.5189	27.5267	30.4893	837	817	917	831	697	654	675	535	539	621	644	612	630	546	618
Poalb01G012230.1	12.6625	12.3799	11.7908	10.9292	9.34723	10.2458	8.9552	9.37537	10.4002	9.64408	9.94439	10.7643	9.57793	9.72079	10.3692	512	497	506	581	394	411	405	424	397	439	463	485	419	422	460
Poalb01G012240.1	24.8796	24.7431	25.3758	30.4102	29.5404	28.9365	34.0038	36.7417	38.4802	37.2143	39.2851	39.3463	36.0859	35.3915	38.3125	715	706	774	1149	885	825	1093	1181	1044	1204	1300	1260	1122	1092	1208
Poalb01G012250.1	4.19783	3.93499	4.07266	2.08645	2.67125	1.5082	1.74651	1.59788	1.49686	1.18141	1.87695	1.41737	2.15129	1.47104	2.19719	101	94	104	66	67	36	47	43	34	32	52	38	56	38	58
Poalb01G012260.1	0	0	0	0	0	0	0	0	0	0	0	0	0	0	0	0	0	0	0	0	0	0	0	0	0	0	0	0	0	0
Poalb01G012270.1	18.4775	22.5845	16.0493	17.2017	18.3709	15.8119	18.0689	16.8644	14.1696	15.9856	18.4706	18.5685	18.8575	19.0027	15.7011	192	233	177	235	199	163	210	196	139	187	221	215	212	212	179
Poalb01G012280.1	36.4568	36.6514	35.4249	35.9512	33.6835	37.1202	36.9168	33.7956	31.4697	34.6797	34.3141	35.7297	37.451	38.8963	38.5834	1086	1084	1120	1408	1046	1097	1230	1126	885	1163	1177	1186	1207	1244	1261
Poalb01G012290.1	22.7478	22.6916	26.624	19.1693	19.7802	17.9256	18.8749	17.7532	18.3751	20.8846	19.9923	21.4423	22.3868	21.5938	24.2141	417	413	518	462	378	326	387	364	318	431	422	438	444	425	487
Poalb01G012300.1	0	0	0	0	0	0	0	0	0	0	0	0	0	0	0	0	0	0	0	0	0	0	0	0	0	0	0	0	0	0
Poalb01G012310.1	193.176	163.739	154.709	117.5	101.745	105.27	32.9234	35.3523	30.5016	10.6173	9.64648	10.1849	9.26231	9.83968	8.25339	3200	2693	2720	2559	1757	1730	610	655	477	198	184	188	166	175	150
Poalb01G012320.1	11.8824	11.7556	11.9179	13.863	14.0273	13.9671	5.08909	4.9863	5.0346	4.88587	5.07645	4.97058	4.33997	3.98068	3.86049	620	609	660	951	763	723	297	291	248	287	305	289	245	223	221
Poalb01G012330.1	9.31003	8.20486	9.15565	6.32891	7.53531	7.91807	6.03475	6.24287	6.84154	7.23611	5.55867	7.10176	6.61521	6.93713	5.93999	160	140	167	143	135	135	116	120	111	140	110	136	123	128	112
Poalb01G012340.1	1.72962	0.838767	1.62964	1.07194	1.4748	1.42057	0.973655	0.859111	0.407134	0.625929	0.500697	0.632375	0.592097	0.536991	0.291939	27	13	27	22	24	22	17	15	6	11	9	11	10	9	5
Poalb01G012350.1	73.572	73.1187	77.7216	112.449	108.981	104.123	148.084	135.668	151.976	167.671	177.201	174.608	198.81	196.794	205.618	1584	1563	1776	3183	2446	2224	3566	3267	3089	4064	4393	4189	4631	4549	4857
Poalb01G012360.1	0.077872	0.156864	0	0.0592302	0.149399	0.0784938	0	0	0.0824862	0.0691716	0	0.139768	0.0719762	0.145061	0.638794	1	2	0	1	2	1	0	0	1	1	0	2	1	2	9
Poalb01G012370.1	37.0194	32.7386	39.1332	27.8826	27.7161	35.3128	26.1554	21.1504	25.4406	26.9483	24.9356	20.4194	23.7012	20.688	20.5742	205	180	230	203	160	194	162	131	133	168	159	126	142	123	125
Poalb01G012380.1	67.6504	67.2376	69.8874	65.0377	70.2966	67.0137	66.3788	62.0194	67.7303	73.5135	71.5751	70.7573	77.0655	80.4096	81.9427	985	972	1080	1245	1067	968	1081	1010	931	1205	1200	1148	1214	1257	1309
Poalb01G012390.1	9.80116	6.83918	8.20855	9.64746	7.98851	10.9771	8.99199	8.53384	10.7212	12.6893	11.6273	10.8653	12.6709	12.7088	12.3198	153	106	136	198	130	170	157	149	158	223	209	189	214	213	211
Poalb01G012400.1	0.93516	0.753508	1.23355	0.426775	0.717649	0.377051	1.17053	0.33444	0.198114	0.830676	0.487286	0.503539	1.2101	1.04521	0.170472	5	4	7	3	4	2	7	2	1	5	3	3	7	6	1
Poalb01G012410.1	219.092	199.197	203.101	232.881	223.81	228.84	226.817	227.178	235.564	276.121	280.209	286.115	309.785	318.622	319.031	6516	5882	6411	9106	6939	6752	7545	7557	6614	9245	9596	9482	9968	10174	10410
Poalb01G012420.1	3.16649	2.69861	3.09821	1.9453	2.33653	3.80558	1.6333	1.95997	2.32208	1.51454	1.37498	0.983657	2.13878	1.13434	1.44306	26	22	27	21	20	31	15	18	18	14	13	9	19	10	13
Poalb01G012430.1	3.37151	3.06175	3.38493	1.5975	1.48453	0.83568	0.642404	2.1743	1.52219	1.81653	1.68	1.88484	2.1967	2.16213	1.91432	61	55	65	38	28	15	13	44	26	37	35	38	43	42	38
Poalb01G012440.1	11.6375	12.4495	11.412	9.93444	8.71397	9.58937	7.25301	7.11162	7.25264	5.37941	6.55462	7.44245	5.1798	4.67246	5.82877	515	547	536	578	402	421	359	352	303	268	334	367	248	222	283
Poalb01G012450.1	0	0	0	0	0	0	0	0	0	0	0	0	0	0	0	0	0	0	0	0	0	0	0	0	0	0	0	0	0	0
Poalb01G012460.1	13.1358	12.0525	13.9939	11.4293	10.5244	10.5073	8.96389	8.20767	9.30242	5.87827	6.78419	7.70258	5.42676	5.6771	5.32876	528	481	597	604	441	419	403	369	353	266	314	345	236	245	235
Poalb01G012470.1	1.15097	0.463697	0.542218	1.05052	0.662445	0.928125	0.926136	0.617427	0.243833	0.817897	0.999561	0.41316	1.8085	0.643209	0.839245	10	4	5	12	6	8	9	6	2	8	10	4	17	6	8
Poalb01G012480.1	45.7659	54.2935	50.7899	63.5152	64.214	63.0003	82.5989	86.6708	83.3888	102.693	102.429	104.006	123.693	129.046	119.226	804	947	947	1467	1176	1098	1623	1703	1383	2031	2072	2036	2351	2434	2298
Poalb01G012490.1	4.69733	3.45244	3.11003	5.98692	4.74953	4.35094	3.6322	3.51871	2.01716	3.94697	1.87433	3.53189	3.98966	3.78389	3.35571	37	27	26	62	39	34	32	31	15	35	17	31	34	32	29
Poalb01G012500.1	1.05397	0.265386	0.12413	0.100207	0.379135	0.265596	0.588948	0.70674	0	0.117026	0.114415	0.236463	0.243542	0.490835	0	8	2	1	1	3	2	5	6	0	1	1	2	2	4	0
Poalb01G012510.1	0	0.207864	0.0972252	0.0784873	0	0	0	0	0	0	0	0	0	0	0	0	2	1	1	0	0	0	0	0	0	0	0	0	0	0
Poalb01G012520.1	18.8658	23.1949	23.6596	16.6257	11.9816	12.4591	12.2143	12.5633	10.612	9.24579	12.8813	10.6254	5.53188	6.05922	4.50638	145	177	193	168	96	95	105	108	77	80	114	91	46	50	38
Poalb01G012530.1	63.3449	64.4507	60.224	61.8219	55.8783	55.0288	50.9262	52.7223	49.0889	50.2138	47.2245	44.9368	47.6746	46.1708	47.7321	883	892	891	1133	812	761	794	822	646	788	758	698	719	691	730
Poalb01G012540.1	0.896589	2.54492	2.38069	1.98387	3.44025	2.87556	1.96759	2.33197	2.50379	1.15842	2.33594	3.87679	3.23949	3.5681	2.37732	11	31	31	32	44	35	27	32	29	16	33	53	43	47	32
Poalb01G012550.1	7.0412	13.1199	10.1171	8.97064	9.11836	7.09743	7.55437	10.0725	6.89903	8.13086	7.49083	10.5842	10.5757	9.34545	6.73865	40	74	61	67	54	40	48	64	37	52	49	67	65	57	42
Poalb01G012560.1	1.39951	1.09129	1.40369	1.13316	1.08266	1.41069	0.282543	0.201817	0.334745	0.802032	0.588104	0.324117	1.08492	0.588684	1.44019	31	24	33	33	25	31	7	5	7	20	15	8	26	14	35
Poalb01G012570.1	1.92938	1.66565	2.14247	0.57652	0.132198	0.347284	0.431249	0.492858	0.0729894	0.183623	0.239368	0.432866	0.382137	0.834338	0.188416	28	24	33	11	2	5	7	8	1	3	4	7	6	13	3
Poalb01G012580.1	0.72831	1.22258	0.816917	0.896886	0.765175	1.32842	1.05426	0.496122	0.955146	0.770164	0.662623	0.684723	0.673168	0.355327	1.45409	21	35	25	34	23	38	34	16	26	25	22	22	21	11	46
Poalb01G012590.1	6.47913	7.01639	5.64562	6.07674	5.32729	5.59789	5.70567	5.05237	4.38615	8.39485	6.6845	7.95669	8.32998	7.5774	7.05991	133	143	123	164	114	114	131	116	85	194	158	182	185	167	159
Poalb01G012600.1	18.5799	18.316	19.179	20.8604	19.0216	19.8221	20.8748	19.6107	19.5763	19.0161	19.1344	19.8317	21.9452	24.0131	22.5098	565	553	619	834	603	598	710	667	562	651	670	672	722	784	751
Poalb01G012610.1	17.83	18.3463	18.2515	13.3751	11.7608	12.3582	11.0868	10.9302	11.5768	11.1394	14.2372	13.8633	13.5661	13.7684	13.282	509	520	553	502	350	350	354	349	312	358	468	441	419	422	416
Poalb01G012620.1	13.6159	12.8199	14.1168	12.0982	12.6695	11.2732	16.6493	16.4431	17.0553	27.2642	26.3476	27.2104	32.8655	36.0121	35.5644	767	717	844	896	744	630	1049	1036	907	1729	1709	1708	2003	2178	2198
Poalb01G012630.1	6.56992	5.75406	7.9844	5.5041	4.01883	3.64711	2.89441	3.06468	4.3369	3.63685	2.7288	3.07616	3.16826	1.86238	2.43	69	60	89	76	44	38	34	36	43	43	33	36	36	21	28
Poalb01G012640.1	2.66605	1.34261	2.06338	3.47627	3.01412	3.35918	4.0011	4.59702	2.31974	1.35325	0.9096	1.19629	0	0	0	28	14	23	48	33	35	47	54	23	16	11	14	0	0	0
Poalb01G012650.1	5.86829	7.70609	5.24913	4.29398	4.63163	5.84028	4.11762	5.11384	5.50785	9.30358	7.74128	6.86622	11.1226	11.8309	11.1036	79	103	75	76	65	78	62	77	70	141	120	103	162	171	164
Poalb01G012660.1	149.473	146.615	153.01	156.899	151.285	148.949	99.6739	100.309	105.453	79.2854	84.2999	84.0528	71.9332	75.2649	71.3231	2105	2050	2287	2905	2221	2081	1570	1580	1402	1257	1367	1319	1096	1138	1102
Poalb01G012670.1	18.1203	20.0196	18.5662	20.3642	20.7927	18.0059	22.4053	24.014	25.0928	24.429	24.7024	22.1818	21.8956	24.7774	24.0515	423	464	460	625	506	417	585	627	553	642	664	577	553	621	616
Poalb01G012680.1	10.2847	11.1204	10.8303	35.4321	38.0846	40.0953	47.1932	47.4639	47.5016	24.72	22.5922	24.9067	14.2591	15.0028	15.8533	136	146	152	616	525	526	698	702	593	368	344	367	204	213	230
Poalb01G012690.1	22.8935	21.5594	20.6535	19.5026	19.2706	19.7303	16.8352	19.3938	18.0663	16.8278	17.4961	17.1038	19.2029	18.4445	16.5367	400	374	383	448	351	342	329	379	298	331	352	333	363	346	317
Poalb01G012700.1	0.547649	0.551587	1.22548	1.77032	1.77301	1.38006	4.34551	2.75421	4.06069	13.2561	12.7225	13.6998	21.1965	20.3396	18.4689	8	8	19	34	27	20	71	45	56	218	214	223	335	319	296
Poalb01G012710.1	27.5984	26.953	28.6676	28.0419	26.4741	27.2909	27.1096	28.5143	26.4046	30.7483	29.4256	26.2243	28.1227	28.5831	28.0187	527	511	581	704	527	517	579	609	476	661	647	558	581	586	587
Poalb01G012720.1	0.144466	0.0727525	0.748634	0.329647	0.346451	0.291239	0	0.0645814	0	0.577463	0.125462	0.38894	0.267056	0.470947	0.131675	2	1	11	6	5	4	0	1	0	9	2	6	4	7	2
Poalb01G012730.1	2.07402	2.50672	4.68991	1.52493	1.59162	2.09058	0.927155	0.803538	0.878764	0.307049	0.480317	0.310211	0.447297	0.321958	0.315063	30	36	72	29	24	30	15	13	12	5	8	5	7	5	5
Poalb01G012740.1	6.51073	6.1584	6.29441	11.2392	13.0341	11.1852	16.7544	14.7804	17.0914	22.58	19.962	25.4546	24.5944	25.2057	20.9505	115	108	118	261	240	196	331	292	285	449	406	501	470	478	406
Poalb01G012750.1	102.119	108.699	119.821	136.937	130.748	130.398	148.689	159.763	152.323	140.874	145.905	156.297	149.006	141.189	145.067	1443	1525	1797	2544	1926	1828	2350	2525	2032	2241	2374	2461	2278	2142	2249
Poalb01G012760.1	6.98252	7.50159	6.21341	3.71768	3.94441	4.84859	3.53761	3.74572	2.5476	1.51614	3.6384	2.08875	1.86445	1.66202	2.33357	90	96	85	63	53	62	51	54	31	22	54	30	26	23	33
Poalb01G012770.1	132.006	127.862	127.948	190.371	196.178	186.302	220.141	211.343	218.253	297.313	290.053	295.675	360.025	381.888	364.986	1462	1406	1504	2772	2265	2047	2727	2618	2282	3707	3699	3649	4314	4541	4435
Poalb01G012780.1	3.74064	6.21644	4.75796	4.83678	4.75442	4.99592	5.18379	6.01991	5.84437	8.05756	6.822	8.30839	10.9773	10.7135	11.4216	40	66	54	68	53	53	62	72	59	97	84	99	127	123	134
Poalb01G012790.1	0	0	0	0	0	0	0	0	0	0	0	0	0	0	0	0	0	0	0	0	0	0	0	0	0	0	0	0	0	0
Poalb01G012800.1	7.48932	15.4834	8.96641	11.5642	18.5277	19.2418	18.3761	20.088	12.0487	17.3567	16.9694	13.8969	10.7738	7.44762	8.46859	133	273	169	270	343	339	365	399	202	347	347	275	207	142	165
Poalb01G012810.1	0	0	0	0	0	0	0	0	0	0	0	0	0	0	0	0	0	0	0	0	0	0	0	0	0	0	0	0	0	0
Poalb01G012820.1	8.29287	14.8067	12.4813	17.858	22.7803	26.1629	22.4839	26.5763	15.1158	12.2932	13.9363	9.56853	3.98182	3.31029	2.65042	154	273	246	436	441	482	467	552	265	257	298	198	80	66	54
Poalb01G012830.1	3.64034	3.10083	2.52834	0.870219	1.05759	0.985499	0.874122	0.576551	0.859347	0.683679	0.740687	0.541375	0.845988	0.930002	0.929045	175	148	129	55	53	47	47	31	39	37	41	29	44	48	49
Poalb01G012840.1	94.7284	91.3044	87.7944	81.5091	77.8525	75.3581	57.2927	57.0162	58.3139	57.4713	60.2218	58.4336	58.0848	57.1384	54.0337	1836	1757	1806	2077	1573	1449	1242	1236	1067	1254	1344	1262	1218	1189	1149
Poalb01G012850.1	56.498	55.3152	59.1469	55.8674	53.9709	56.1371	51.3834	50.2431	51.3827	50.2155	49.8239	50.5518	55.044	57.8441	58.7472	1683	1636	1870	2188	1676	1659	1712	1674	1445	1684	1709	1678	1774	1850	1920
Poalb01G012860.1	0	0	0	0	0	0.201094	0	0	0.105661	0	0	0	0	0	0.181836	0	0	0	0	0	2	0	0	1	0	0	0	0	0	2
Poalb01G012870.1	6.85381	4.66689	5.82097	5.06623	6.01899	5.6436	6.30038	6.30041	5.62388	6.43104	6.6229	7.19031	7.31636	8.72136	9.85436	71	48	64	69	65	58	73	73	55	75	79	83	82	97	112
Poalb01G012880.1	17.1564	15.0794	14.8934	14.1735	14.1769	14.1845	9.59407	11.0304	13.6808	11.9862	12.5	14.1279	14.0758	15.3213	13.9389	267	233	246	290	230	219	167	192	201	210	224	245	237	256	238
Poalb01G012890.1	6.71048	4.93205	5.2973	5.72482	6.08914	4.57031	7.29683	7.37794	5.85937	10.8743	11.3405	10.0911	9.97415	12.1625	12.8112	74	54	62	83	70	50	90	91	61	135	144	124	119	144	155
Poalb01G012900.1	54.2147	55.2531	55.3275	53.8716	48.4854	51.1429	73.2831	69.7718	70.8631	90.4811	88.2946	89.6216	110.813	106.869	100.237	842	852	912	1100	785	788	1273	1212	1039	1582	1579	1551	1862	1782	1708
Poalb01G012910.1	0	0	0	0	0.0672046	0	0	0	0	0	0	0	0	0	0	0	0	0	0	1	0	0	0	0	0	0	0	0	0	0
Poalb01G012920.1	0.0869194	0	0.245685	0.198335	0.166757	0	0	0.0777121	0.184139	0	0	0.0780032	0	0	0	1	0	3	3	2	0	0	1	2	0	0	1	0	0	0
Poalb01G012930.1	29.4515	30.5827	34.0866	26.092	30.6021	28.1854	22.7234	23.3678	22.5959	23.8137	22.8652	22.8086	25.2678	30.2952	23.1654	613	632	753	714	664	582	529	544	444	558	548	529	569	677	529
Poalb01G012940.1	128.325	125.15	131.319	259.276	256.108	270.447	519.827	518.257	514.302	710.442	698.22	699.452	787.168	813.406	788.218	2334	2260	2535	6200	4856	4880	10575	10543	8831	14547	14623	14176	15490	15884	15729
Poalb01G012950.1	12.3645	11.9698	12.8374	7.21318	6.79402	6.77611	4.4004	4.1321	4.57763	3.62546	4.17009	3.12415	3.05125	3.46608	2.57124	206	198	227	158	118	112	82	77	72	68	80	58	55	62	47
Poalb01G012960.1	29.5805	31.7113	30.5022	31.4796	29.2279	29.9447	27.809	30.7603	30.5264	29.0948	30.5405	24.9511	32.3867	32.636	26.3828	233	248	255	326	240	234	245	271	227	258	277	219	276	276	228
Poalb01G012970.1	0.168932	0.170147	0.159167	0.128491	0.486149	0.170281	0.604146	0.302074	0.536825	3.9015	3.96116	1.97084	6.24567	5.50705	2.77154	1	1	1	1	3	1	4	2	3	26	27	13	40	35	18
Poalb01G012980.1	46.9964	46.1319	47.859	119.043	108.488	113.342	209.507	207.47	217.634	291.641	300.121	319.482	330.752	309.34	315.279	433	422	468	1442	1042	1036	2159	2138	1893	3025	3184	3280	3297	3060	3187
Poalb01G012990.1	6.20173	4.67351	5.14962	5.32794	4.6865	4.13752	4.24833	4.009	5.17502	6.26183	6.45148	6.1061	6.63944	6.69056	6.95394	278	208	245	314	219	184	213	201	219	316	333	305	322	322	342
Poalb01G013000.1	0	0.27049	0	0	0	0	0	0	0	0	0	0	0	0.250137	0	0	1	0	0	0	0	0	0	0	0	0	0	0	1	0
Poalb01G013010.1	6.36272	5.23798	5.1737	4.044	3.26077	4.77354	1.89623	2.156	1.9696	2.19363	2.16992	1.92942	2.57796	2.32721	2.14496	219	179	189	183	117	163	73	83	64	85	86	74	96	86	81
Poalb01G013020.1	16.5354	14.7438	16.1624	26.283	22.2697	26.9339	26.0282	29.457	29.0463	28.8997	23.492	23.2764	26.5269	30.6487	26.4594	401	355	416	838	563	648	706	799	665	789	656	629	696	798	704
Poalb01G013030.1	3.33058	3.79591	4.04644	3.73324	2.85858	5.1241	3.13448	1.09707	1.48544	3.34773	2.2074	3.06758	3.96953	2.61231	2.47648	38	43	49	56	34	58	40	14	16	43	29	39	49	32	31
Poalb01G013040.1	12.4506	15.0901	14.9986	12.1343	13.4737	12.8996	10.7596	12.7441	12.3802	11.4292	11.0236	11.3913	12.662	11.9519	12.8339	359	432	459	460	405	369	347	411	337	371	366	366	395	370	406
Poalb01G013050.1	3.18767	2.91382	2.87722	2.68944	2.4668	2.78111	2.371	2.13152	1.78759	2.11769	2.44266	2.64433	3.2682	2.74447	3.14958	119	108	114	132	96	103	99	89	63	89	105	110	132	110	129
Poalb01G013060.1	94.2641	101.632	103.136	91.2257	77.436	96.8193	69.7752	71.8311	78.3372	62.7424	55.3525	52.9575	65.8766	61.9821	63.2159	738	790	857	939	632	752	611	629	579	553	499	462	558	521	543
Poalb01G013070.1	26.8675	23.1622	19.7367	24.5921	27.9571	31.4428	25.4464	24.2251	22.9123	34.1805	32.8247	21.4551	28.411	30.1143	42.9589	118	101	92	142	128	137	125	119	95	169	166	105	135	142	207
Poalb01G013080.1	0.174855	0.176112	0.230646	0.372389	0.536739	0.634503	0.969256	0.468997	0.777904	0.745529	0.516301	0.533521	0.646464	0.749158	0.414369	5	5	7	14	16	18	31	15	21	24	17	17	20	23	13
Poalb01G013090.1	5.96398	6.15519	5.54987	2.32413	2.04826	3.33978	1.74449	1.74449	1.9498	1.83128	1.66254	1.75103	2.00762	2.09165	2.21463	162	166	160	83	58	90	53	53	50	56	52	53	59	61	66
Poalb01G013100.1	0.735003	0.370144	0.346258	0.18635	0.235019	0	0.109524	0.219048	0	0.108814	0	0.219869	0.113226	0	0	6	3	3	2	2	0	1	2	0	1	0	2	1	0	0
Poalb01G013110.1	0	0	0	0	0	0	0	0	0	0	0	0	0	0	0	0	0	0	0	0	0	0	0	0	0	0	0	0	0	0
Poalb01G013120.1	0	0	0	0	0	0	0	0	0	0	0	0	0	0	0	0	0	0	0	0	0	0	0	0	0	0	0	0	0	0
Poalb01G013130.1	16.7896	16.4863	18.0507	15.4125	14.2881	14.4833	17.0345	18.0698	18.119	26.3679	26.0539	23.9944	28.8964	29.5601	32.1892	319	311	364	385	283	273	362	384	325	564	570	508	594	603	671
Poalb01G013140.1	15.8522	13.9704	15.0693	14.8564	14.5275	15.1228	17.4631	12.5279	13.1933	17.7271	18.8066	15.4963	19.0999	19.7743	17.9318	112	98	113	138	107	106	138	99	88	141	153	122	146	150	139
Poalb01G013150.1	3.17861	4.40858	4.61505	3.64634	3.89887	4.14943	3.2146	2.79532	4.02931	3.51777	3.07725	2.01081	3.90121	3.49445	3.89456	61	84	94	92	78	79	69	60	73	76	68	43	81	72	82
Poalb01G013160.1	5.56235	6.55594	5.01781	10.712	8.74153	8.70838	8.99393	11.1631	9.21398	8.5677	8.22238	8.92145	10.2277	10.6372	9.22281	94	110	90	238	154	146	170	211	147	163	160	168	187	193	171
Poalb01G013170.1	6.80714	6.09431	6.07284	11.2806	11.23	11.3695	11.5547	10.3199	11.1118	21.6158	18.0778	18.7397	25.9573	25.6365	23.6487	207	184	196	451	356	343	393	351	319	740	633	635	854	837	789
Poalb01G013180.1	64.4237	59.765	60.0294	52.7289	53.8119	50.9943	44.0062	45.4905	46.3313	34.6865	33.249	36.2497	27.0332	26.3087	26.3457	2445	2252	2418	2631	2129	1920	1868	1931	1660	1482	1453	1533	1110	1072	1097
Poalb01G013190.1	93.9168	100.005	97.2714	79.7758	86.1279	82.0641	92.1718	92.4337	92.7824	108.201	107.565	108.954	119.92	117.677	119.522	2569	2716	2824	2869	2456	2227	2820	2828	2396	3332	3388	3321	3549	3456	3587
Poalb01G013200.1	8.06084	7.63809	7.69482	6.57485	7.78331	6.73537	6.40089	6.35351	5.28037	7.7255	6.77019	7.04359	6.7643	6.86578	7.54046	152	143	154	163	153	126	135	134	94	164	147	148	138	139	156
Poalb01G013210.1	11.515	11.3511	11.4265	9.64361	9.34202	11.1131	8.48808	8.59764	8.88849	9.19476	9.25558	7.8603	12.568	9.356	10.663	188	184	198	207	159	180	155	157	137	169	174	143	222	164	191
Poalb01G013220.1	12.4189	14.1659	14.9435	13.543	14.7836	12.9705	16.053	16.1869	15.0567	17.9426	22.3502	26.7211	27.3828	28.1511	28.912	83	94	106	119	103	86	120	121	95	135	172	199	198	202	212
Poalb01G013230.1	0	0.363762	0	0	0.173226	0.546074	0.161453	0.807268	0.382565	1.28325	0.156828	0.97235	0.16691	1.17737	0.49378	0	2	0	0	1	3	1	5	2	8	1	6	1	7	3
Poalb01G013240.1	43.3763	47.9505	42.0651	34.119	44.0448	34.9781	38.5921	33.8629	26.4472	26.5011	27.7474	29.0526	35.2029	30.7441	26.6143	205	225	211	212	217	164	204	179	118	141	151	153	180	156	138
Poalb01G013250.1	20.9856	20.9833	22.6739	24.8102	23.741	24.3338	19.9522	21.3119	21.3028	22.3894	21.9889	23.5752	23.8594	25.3533	23.1817	552	548	633	858	651	635	587	627	529	663	666	691	679	716	669
Poalb01G013260.1	12.8846	12.5283	11.7199	11.8341	10.6884	10.3736	9.16503	9.23752	9.78538	12.0209	10.3804	11.9992	12.2836	12.5668	11.7807	318	307	307	384	275	254	253	255	228	334	295	330	328	333	319
Poalb01G013270.1	6.72391	3.90708	2.6803	3.34395	4.46537	4.17083	3.93068	5.78044	5.75265	4.59436	6.28859	5.33792	5.49773	6.74443	6.36428	26	15	11	17	18	16	17	25	21	20	28	23	23	28	27
Poalb01G013280.1	32.5851	29.8054	28.4459	20.9404	26.4733	21.1148	19.6798	16.7666	16.3422	15.5355	17.037	12.7115	13.6453	13.8123	16.0622	490	445	454	414	415	315	331	282	232	263	295	213	222	223	265
Poalb01G013290.1	11.4056	6.00661	10.5356	9.41233	11.227	10.6701	17.9954	15.796	16.8982	19.5342	20.3932	19.2002	19.9128	17.15	16.8506	153	80	150	166	157	142	270	237	214	295	315	287	289	247	248
Poalb01G013300.1	20.7864	18.6638	20.5717	22.7351	25.3496	21.0336	23.3386	22.6184	22.2741	23.6168	26.6583	21.9078	23.9041	23.6379	21.2224	258	230	271	371	328	259	324	314	261	330	381	303	321	315	289
Poalb01G013310.1	25.542	24.7845	22.5248	19.9013	22.0364	22.2923	16.9183	18.3805	18.2294	22.4116	21.9116	21.8737	27.207	25.0955	23.4224	328	316	307	336	295	284	243	264	221	324	324	313	378	346	330
Poalb01G013320.1	2.86031	3.81293	2.69497	4.6711	5.72966	5.00312	4.43768	4.889	3.8318	3.06383	5.18728	5.2093	6.06507	4.62301	4.67736	34	45	34	73	71	59	59	65	43	41	71	69	78	59	61
Poalb01G013330.1	11.5212	12.5568	11.8739	3.21228	2.91689	2.31582	1.35933	1.48017	1.93257	1.95075	2.1713	1.84956	1.71756	2.67485	2.24803	341	369	373	125	90	68	45	49	54	65	74	61	55	85	73
Poalb01G013340.1	0	0	0	0	0	0	0	0	0	0	0	0	0	0	0	0	0	0	0	0	0	0	0	0	0	0	0	0	0	0
Poalb01G013350.1	0.533017	0.53685	0.903972	2.39197	1.99408	3.59973	3.19291	4.09837	3.16176	6.39177	4.81417	5.78792	7.38992	8.34044	7.43309	10	10	18	59	39	67	67	86	56	135	104	121	150	168	153
Poalb01G013360.1	2.94106	2.78085	3.05382	1.1185	1.23789	1.48227	1.85139	1.87823	1.49409	3.14562	2.47599	2.77403	3.02351	1.90075	2.54389	98	92	108	49	43	49	69	70	47	118	95	103	109	68	93
Poalb01G013370.1	3.27017	2.95189	3.83689	1.73643	1.56847	1.58595	0.744728	1.18605	1.04572	0.356249	0.696601	0.719835	0.570297	0.660892	0.506143	106	95	132	74	53	51	27	43	32	13	26	26	20	23	18
Poalb01G013380.1	45.0028	44.1672	46.7392	44.6472	36.6553	33.6445	36.428	37.8689	37.0626	36.6009	32.1859	35.3252	40.9572	35.8053	39.4445	391	381	431	510	332	290	354	368	304	358	322	342	385	334	376
Poalb01G013390.1	81.6368	81.1066	80.0536	69.6879	73.9916	75.8424	66.8043	65.4043	64.6309	64.2266	67.7241	71.9741	69.0623	68.6217	74.7059	1251	1234	1302	1404	1182	1153	1145	1121	935	1108	1195	1229	1145	1129	1256
Poalb01G013400.1	34.5178	31.519	33.681	28.7865	29.0553	28.0977	28.1397	25.7937	26.6519	26.0394	27.9066	30.3983	29.1325	31.3121	28.7418	2302	2087	2384	2524	2020	1859	2099	1924	1678	1955	2143	2259	2102	2242	2103
Poalb01G013410.1	7.18325	7.45153	7.79472	7.53569	7.37199	7.7898	8.5118	7.84525	8.97575	9.69202	10.1482	8.99407	10.1115	10.7369	9.31772	501	516	577	691	536	539	664	612	591	761	815	699	763	804	713
Poalb01G013420.1	18.7614	18.1548	18.0762	21.6342	19.3666	20.2604	19.0078	17.6316	16.9192	18.8648	19.1607	19.2392	18.3306	19.8431	18.0965	841	808	860	1275	905	901	953	884	716	952	989	961	889	955	890
Poalb01G013430.1	6.52669	8.13878	7.49644	5.48433	5.36639	4.94977	4.00135	3.72349	4.47726	5.30055	4.69645	5.68984	5.51547	4.97899	5.89215	105	130	128	116	90	79	72	67	68	96	87	102	96	86	104
Poalb01G013440.1	29.4106	29.2594	28.672	21.9591	21.9942	21.0543	13.7378	14.7038	13.6693	14.7151	14.0219	12.9275	15.811	14.032	16.3575	490	484	507	481	382	348	256	274	215	276	269	240	285	251	299
Poalb01G013450.1	7.42446	7.21078	7.74479	6.353	7.24916	6.41464	6.28236	6.16385	6.03872	13.0721	12.3199	9.39939	15.0726	16.1766	17.0385	56	54	62	63	57	48	53	52	43	111	107	79	123	131	141
Poalb01G013460.1	2.95998	1.37597	1.28718	1.90502	2.83939	1.37706	0.610713	2.64644	2.17064	2.42702	0.790957	2.04334	2.94633	3.81731	2.28284	13	6	6	11	13	6	3	13	9	12	4	10	14	18	11
Poalb01G013470.1	15.4873	13.4134	14.5451	13.8015	12.4877	12.0704	11.4455	10.6815	11.5205	10.5235	10.7706	11.0602	10.0065	9.62354	9.21514	2791	2400	2782	3270	2346	2158	2307	2153	1960	2135	2235	2221	1951	1862	1822
Poalb01G013480.1	0.826878	0.832825	0.519387	1.88679	2.37957	1.11131	1.23214	0	1.16783	1.71382	0.478737	0.742057	1.52855	0.256719	0	3	3	2	9	9	4	5	0	4	7	2	3	6	1	0
Poalb01G013490.1	16.27	18.804	18.2038	26.8539	22.1621	23.1238	24.1471	22.4016	26.5835	33.0232	31.9332	35.0424	45.5655	41.9385	43.1535	400	459	475	868	568	564	664	616	617	914	904	960	1212	1107	1164
Poalb01G013500.1	13.2766	9.2119	10.8413	11.2204	8.49049	13.68	12.134	9.4962	10.6256	16.5106	11.7864	12.9738	13.0895	17.3123	17.2104	45	31	39	50	30	46	46	36	34	63	46	49	48	63	64
Poalb01G013510.1	17.7483	14.7304	15.8611	10.9503	8.98757	10.8262	6.94658	7.76386	6.29354	4.80403	5.15991	4.51171	5.35084	4.54067	3.81857	233	192	221	189	123	141	102	114	78	71	78	66	76	64	55
Poalb01G013520.1	31.6474	31.1161	27.2622	17.9962	18.7931	20.6591	14.8211	14.9559	14.0476	12.851	11.1246	8.11458	11.9791	12.4924	9.34038	210	205	192	157	130	136	110	111	88	96	85	60	86	89	68
Poalb01G013530.1	12.9631	11.8264	10.9747	9.2168	9.146	9.32651	6.4668	7.64262	5.92032	9.22014	9.46311	10.1159	15.5848	16.9734	15.925	276	250	248	258	203	197	154	182	119	221	232	240	359	388	372
Poalb01G013540.1	0.551252	1.11043	0.519387	0.209644	0	0	0.246428	0.246429	0	0.489662	0	0	0	0	0.251221	2	4	2	1	0	0	1	1	0	2	0	0	0	0	1
Poalb01G013550.1	7.17961	8.59242	7.71961	5.84635	6.88711	6.7261	8.60908	8.60912	9.12603	10.429	10.5631	9.85419	12.2571	12.5089	12.8569	85	101	97	91	85	79	114	114	102	139	144	130	157	159	167
Poalb01G013560.1	1.14	0.717627	0.671317	0.541936	0.27339	0.86183	0.50962	1.14665	1.05661	0.632896	0.866286	0.767297	0.395134	1.45998	0.649416	8	5	5	5	2	6	4	9	7	5	7	6	3	11	5
Poalb01G013570.1	11.3949	12.0267	10.8006	10.2241	10.7343	10.7294	11.652	10.7979	10.5523	12.5462	12.6811	11.3282	12.2981	10.2955	12.1274	167	175	168	197	164	156	191	177	146	207	214	185	195	162	195
Poalb01G013580.1	19.482	18.542	18.1874	15.4435	17.2481	14.9894	14.8614	14.382	14.9566	13.8442	14.6219	14.3397	16.7514	16.1146	14.7921	545	515	540	568	503	416	465	450	395	436	471	447	507	484	454
Poalb01G013590.1	0.127924	0.161055	0.0903972	0.0729752	0.0306781	0.0322364	0.0857795	0.200153	0.135504	0	0.0555481	0.0861012	0.118239	0.0297873	0.0291494	4	5	3	3	1	1	3	7	4	0	2	3	4	1	1
Poalb01G013600.1	17.7136	15.8422	17.7284	14.2558	18.684	17.7068	14.3257	14.3915	16.3496	13.6452	16.0217	16.4242	17.3235	15.2662	15.9442	241	214	256	255	265	239	218	219	210	209	251	249	255	223	238
Poalb01G013610.1	28.4289	30.061	30.7181	32.8841	32.1809	34.4505	28.6561	29.0082	32.1153	27.8408	29.6133	26.3607	28.4601	28.8993	27.9933	361	379	414	549	426	434	407	412	385	398	433	373	391	394	390
Poalb01G013620.1	7.4106	6.65813	7.43846	5.7967	6.15952	5.13547	5.2327	4.93156	5.57507	5.685	5.94211	5.15785	5.99333	6.03949	6.77364	352	314	375	362	305	242	278	262	250	304	325	273	308	308	353
Poalb01G013630.1	24.9921	28.0541	29.6231	17.413	16.7268	17.038	10.9506	12.3834	12.3675	10.3373	9.70903	9.21106	11.1091	12.9005	11.8243	655	730	824	600	457	443	321	363	306	305	293	269	315	363	340
Poalb01G013640.1	1.15145	1.07052	1.08489	0.943175	0.89213	1.11601	0.752309	0.791908	0.60984	1.14082	0.961522	0.874361	0.736804	0.701229	0.928404	26	24	26	28	21	25	19	20	13	29	25	22	18	17	23
Poalb01G013650.1	0	0.0366289	0	0.0553226	0.0697714	0	0	0	0	0	0	0	0	0	0	0	1	0	2	2	0	0	0	0	0	0	0	0	0	0
Poalb01G013660.1	15.9402	16.5592	17.2205	12.9495	15.8512	14.2168	13.0577	10.5955	11.4038	9.19238	12.3213	12.9569	16.0447	13.4476	12.2468	191	197	219	204	198	169	175	142	129	124	170	173	208	173	161
Poalb01G013670.1	6.17378	5.75901	6.02804	4.51364	4.81786	4.88344	3.64761	3.26076	3.62583	3.49356	3.71758	3.66822	3.48523	3.51926	3.51432	799	740	828	768	650	627	528	472	443	509	554	529	488	489	499
Poalb01G013680.1	0	0	0	0	0	0	0	0	0	0	0	0	0	0	0	0	0	0	0	0	0	0	0	0	0	0	0	0	0	0
Poalb01G013690.1	185.768	195.772	200.504	146.422	145.099	145.84	110.629	102.644	109.912	84.6697	86.1652	82.4086	70.6923	79.782	75.7793	2288	2394	2621	2371	1863	1782	1524	1414	1278	1174	1222	1131	942	1055	1024
Poalb01G013700.1	0	0	0	0	0	0	0	0	0	0	0	0	0	0	0	0	0	0	0	0	0	0	0	0	0	0	0	0	0	0
Poalb01G013710.1	0.0496388	0	0	0	0	0	0	0	0	0.220464	0.043109	0.0445468	0	0	0	1	0	0	0	0	0	0	0	0	5	1	1	0	0	0
Poalb01G013720.1	0.44058	0.726134	0.981176	0.0609289	0.422631	0.484471	0	0.03581	0.127278	0.142311	0.0347839	0.0359441	0.0740405	0.111916	0.0365064	11	18	26	2	11	12	0	1	3	4	1	1	2	3	1
Poalb01G013730.1	5.41081	5.44972	6.91878	6.08508	6.1543	5.72672	6.42714	5.1832	5.97705	6.90044	6.04163	6.41655	7.39455	7.3795	7.60895	140	140	190	207	166	147	186	150	146	201	180	185	207	205	216
Poalb01G013740.1	72.7252	73.6736	76.2411	83.7763	76.5685	87.0987	73.2527	72.1958	73.6345	77.2797	72.9147	75.1951	91.8114	92.7544	86.9956	861	866	958	1304	945	1023	970	956	823	1030	994	992	1176	1179	1130
Poalb01G013750.1	2.92787	2.8685	3.837	0.70858	0.58725	0.939034	0.214176	0.19038	0.225553	0.283718	0.300503	0.310526	0.221416	0.123956	0.460945	110	107	153	35	23	35	9	8	8	12	13	13	9	5	19
Poalb01G013760.1	33.422	33.366	35.3154	28.733	28.5044	29.0626	23.6211	25.3047	25.5545	26.3427	27.3902	25.6107	26.2687	28.0055	27.6739	568	563	637	642	505	490	449	481	410	504	536	485	483	511	516
Poalb01G013770.1	33.9463	29.3868	29.8694	25.322	25.6559	26.1108	21.404	21.7386	24.8633	24.6711	24.0394	23.4985	24.807	23.6915	24.3775	363	312	339	356	286	277	256	260	251	297	296	280	287	272	286
Poalb01G013780.1	299.473	311.872	290.365	242.862	256.676	263.458	200.079	209.175	208.1	170.68	178.626	157.894	151.148	164.677	160.757	3474	3592	3575	3704	3104	3032	2596	2714	2279	2229	2386	2041	1897	2051	2046
Poalb01G013790.1	0.465502	0.383604	0.159489	0.321877	0.202971	0.255938	0.0756708	0.0378356	0.0448258	0.0375902	0.110255	0.0759546	0.195572	0.078831	0.0385714	11	9	4	10	5	6	2	1	1	1	3	2	5	2	1
Poalb01G013800.1	13.6216	13.489	11.2165	7.40054	7.13727	6.46137	3.47962	2.6609	2.6675	2.847	1.78938	2.15724	1.16381	0.959541	1.66932	119	117	104	85	65	56	34	26	22	28	18	21	11	9	16
Poalb01G013810.1	166.004	159.938	152.694	117.698	107.979	110.115	133.869	130.647	122.575	113.544	113.798	115.976	66.3082	67.658	65.6444	2948	2820	2878	2748	1999	1940	2659	2595	2055	2270	2327	2295	1274	1290	1279
Poalb01G013820.1	9.82338	11.2494	11.0306	10.7129	10.9722	10.3992	15.8411	13.2344	16.4872	18.2486	18.7763	17.5911	22.0979	18.9258	20.7691	219	249	261	314	255	230	395	330	347	458	482	437	533	453	508
Poalb01G013830.1	13.3416	12.4329	10.6907	11.5703	13.3961	12.5684	13.266	12.4857	15.9812	11.408	13.9689	14.8824	12.4467	12.078	13.1831	107	99	91	122	112	100	119	112	121	103	129	133	108	104	116
Poalb01G013840.1	52.2288	50.0642	56.3388	44.042	44.4558	46.608	43.0318	42.6562	45.6391	41.5394	45.7234	43.759	40.9896	43.3607	46.8381	497	473	569	551	441	440	458	454	410	445	501	464	422	443	489
Poalb01G013850.1	176.607	174.332	180.519	123.836	126.664	127.49	85.2681	90.9531	82.6818	68.6296	68.3802	67.808	68.369	63.0792	70.1623	3111	3049	3375	2868	2326	2228	1680	1792	1375	1361	1387	1331	1303	1193	1356
Poalb01G013860.1	8.20753	7.69077	8.77188	1.61503	1.84099	1.15247	0.292063	0.109524	0.173012	0.0725425	0.141848	0.219869	0.0754838	0.722618	0.18609	201	187	228	52	47	28	8	3	4	2	4	6	2	19	5
Poalb01G013870.1	0	0	0	0	0	0	0	0	0	0	0	0	0	0	0	0	0	0	0	0	0	0	0	0	0	0	0	0	0	0
Poalb01G013880.1	13.0251	12.1721	12.3987	11.7965	10.4979	7.71504	9.90451	10.2047	9.60091	13.0012	10.2622	10.6647	11.9148	13.0697	10.8927	194	180	196	231	163	114	165	170	135	218	176	177	192	209	178
Poalb01G013890.1	31.7087	36.8298	35.0438	29.8792	28.212	26.0118	18.4016	18.7286	18.3154	16.3799	16.5588	18.7519	22.5483	19.754	23.4256	607	700	712	752	563	494	394	401	331	353	365	400	467	406	492
Poalb01G013900.1	5.70403	3.36779	3.52111	3.1417	3.11318	2.5774	2.19818	2.46198	1.97928	2.79544	2.22062	2.64771	2.45429	2.47318	2.42022	58	34	38	42	33	26	25	28	19	32	26	30	27	27	27
Poalb01G013910.1	3.17164	4.16021	5.07317	4.93696	5.80184	4.75827	3.36322	3.56108	4.45338	3.86557	3.58716	4.6335	3.34056	2.74798	2.95804	43	56	73	88	82	64	51	54	57	59	56	70	49	40	44
Poalb01G013920.1	6.86109	6.11543	5.26313	8.6361	10.018	7.95632	14.8743	13.1372	14.2137	9.92381	10.4406	11.4972	24.9175	20.4721	21.9153	113	100	92	187	172	130	274	242	221	184	198	211	444	362	396
Poalb01G013930.1	12.5804	14.4639	14.0338	18.0092	19.3542	17.3465	23.2913	23.5036	19.9259	26.3557	24.2217	25.5088	21.0619	23.8771	17.957	212	242	251	399	340	290	439	443	317	500	470	479	384	432	332
Poalb01G013940.1	42.201	44.6605	41.9225	47.2173	45.6152	52.4018	61.6538	64.2515	55.5529	69.9466	66.6598	68.197	74.4785	70.3524	63.6892	276	290	291	406	311	340	451	470	343	515	502	497	527	494	457
Poalb01G013950.1	2.20072	2.70911	2.68788	3.28578	3.98756	4.76522	3.78943	4.44531	2.67647	3.04086	3.82244	4.02308	5.12291	4.85869	4.68034	27	33	35	53	51	58	52	61	31	42	54	55	68	64	63
Poalb01G013960.1	27.2083	28.7315	30.1595	26.7816	25.1516	24.0567	28.7031	26.7672	26.2775	39.2214	35.362	40.09	47.5555	43.1866	47.5819	578	606	680	748	557	507	682	636	527	938	865	949	1093	985	1109
Poalb01G013970.1	63.343	61.0274	59.328	58.4049	54.0443	58.0501	51.2659	56.2418	55.4388	63.7642	65.0568	64.8698	68.6036	75.3636	74.9465	1013	969	1007	1228	901	921	917	1006	837	1148	1198	1156	1187	1294	1315
Poalb01G013980.1	3.90846	2.78656	3.43427	2.30476	3.20159	2.65596	1.80611	2.23801	2.88408	2.34052	2.17389	2.2858	2.63837	3.35404	2.40161	89	63	83	69	76	60	46	57	62	60	57	58	65	82	60
Poalb01G013990.1	2.96079	3.5785	2.58042	4.08176	3.65671	4.36473	3.97071	4.13618	3.99868	1.97249	1.92848	1.95959	1.7446	1.7925	1.38305	80	96	74	145	103	117	120	125	102	60	60	59	51	52	41
Poalb01G014000.1	24.4043	24.9976	25.2734	29.0263	32.0313	32.1949	29.5453	29.4219	29.1457	31.3804	33.382	33.6889	30.9913	30.3929	30.5611	353	359	388	552	483	462	478	476	398	511	556	543	485	472	485
Poalb01G014010.1	13.0005	11.5931	12.0862	9.57618	10.5028	10.405	9.36427	8.66923	9.21864	8.90074	10.4838	10.0583	12.2357	11.1633	10.8258	602	533	594	583	507	478	485	449	403	464	559	519	613	555	550
Poalb01G014020.1	20.3898	20.9734	23.5322	17.2528	17.7756	16.5545	15.0161	12.966	17.7904	15.0839	17.0617	19.633	16.9557	18.0676	18.6974	329	336	403	366	299	265	271	234	271	274	317	353	296	313	331
Poalb01G014030.1	95.7603	97.5277	103.61	78.5385	71.7951	71.473	50.4403	48.9479	52.0519	36.9065	36.9585	35.9862	36.4522	35.53	32.989	3040	3074	3491	3278	2376	2251	1791	1738	1560	1319	1351	1273	1252	1211	1149
Poalb01G014040.1	0	0	0	0	0	0	0	0	0	0	0	0	0	0	0	0	0	0	0	0	0	0	0	0	0	0	0	0	0	0
Poalb01G014050.1	9.22691	9.29326	10.1816	17.3871	15.3098	16.5064	44.3688	41.3962	47.9876	61.8023	64.4661	59.1564	52.8602	55.4351	51.5961	111	111	130	275	192	197	597	557	545	837	893	793	688	716	681
Poalb01G014060.1	5.41216	6.0442	5.65416	4.26584	5.05717	4.66392	3.48496	3.83598	4.39617	3.63674	4.06702	4.42916	4.66544	5.27598	3.73166	193	214	214	200	188	165	139	153	148	146	167	176	180	202	146
Poalb01G014070.1	27.7197	26.8786	27.7936	27.7189	26.3702	27.3625	23.7057	21.9612	23.4046	22.7364	22.1793	18.0777	20.9529	20.1521	19.9821	483	465	514	635	479	473	462	428	385	446	445	351	395	377	382
Poalb01G014080.1	20.189	18.8553	19.5062	20.2512	19.0143	18.6235	18.0284	16.4532	18.0673	18.9984	18.6808	19.1941	21.3068	20.1261	20.6542	825	765	846	1088	810	755	824	752	697	874	879	874	942	883	926
Poalb01G014090.1	91.2497	92.6263	87.2267	58.8352	69.2023	69.7305	41.1114	45.8623	43.7281	29.953	30.0834	29.0693	28.9007	27.5053	27.2888	893	900	906	757	706	677	450	502	404	330	339	317	306	289	293
Poalb01G014100.1	0.742237	0.719887	0.777036	0.501824	0.580146	0.471066	0.589875	0.712769	0.582383	0.512795	0.405858	0.222033	0.22868	0.409673	0.175393	27	26	30	24	22	17	24	29	20	21	17	9	9	16	7
Poalb01G014110.1	4.64244	3.5924	4.05403	2.11004	2.5525	2.73922	1.77162	2.37904	2.33882	2.36361	1.91754	1.32099	2.87807	2.79477	2.88973	82	63	76	49	47	48	35	47	39	47	39	26	55	53	56
Poalb01G014120.1	48.4166	42.9926	47.5419	57.9698	51.9415	53.9159	58.777	58.0116	65.5197	64.1888	66.704	67.5101	73.3061	71.9686	72.2886	735	648	766	1157	822	812	998	985	939	1097	1166	1142	1204	1173	1204
Poalb01G014130.1	8.80328	9.26719	9.56856	7.58326	7.17285	7.26992	4.7414	4.03021	3.70749	3.72143	3.33904	3.92633	3.33313	3.13653	3.23853	332	347	383	376	282	272	200	170	132	158	145	165	136	127	134
Poalb01G014140.1	0.0834565	0	0	0.253911	0.560395	0.0841229	0.0746157	0	0.176803	0	0	0	0.0771378	0	0.0760671	1	0	0	4	7	1	1	0	2	0	0	0	1	0	1
Poalb01G014150.1	0	0	0	0	0	0	0	0	0	0	0	0	0	0	0	0	0	0	0	0	0	0	0	0	0	0	0	0	0	0
Poalb01G014160.1	22.2752	21.7668	23.0725	16.6342	16.1673	14.7209	11.6724	12.0021	12.8914	13.2674	13.4518	13.1393	12.6464	12.6407	11.3616	604	586	664	593	457	396	354	364	330	405	420	397	371	368	338
Poalb01G014170.1	37.0475	34.4437	37.019	36.7522	35.3597	35.606	38.569	38.9807	40.3527	47.7749	46.5729	46.7201	50.8072	52.4754	50.2626	3783	3492	4012	4934	3764	3607	4405	4452	3890	5492	5476	5316	5613	5753	5631
Poalb01G014180.1	9.7629	8.9739	9.82371	7.20947	7.31937	7.93001	4.66095	4.74571	5.9237	3.19942	3.82773	3.9554	2.67207	3.08993	2.50539	206	188	220	200	161	166	110	112	118	76	93	93	61	70	58
Poalb01G014190.1	0.573906	0.578033	0.594805	1.13495	1.26621	1.04128	1.79589	1.18016	1.27661	1.27446	1.14635	1.4936	2.01573	1.44326	2.45853	10	10	11	26	23	18	35	23	21	25	23	29	38	27	47
Poalb01G014200.1	7.30173	7.41452	6.87966	8.74034	9.30073	9.47152	12.8959	9.8459	9.57287	13.7161	13.566	12.7295	11.5063	16.0545	14.4015	122	123	122	192	162	157	241	184	151	258	261	237	208	288	264
Poalb01G014210.1	7.12975	7.94361	8.56051	4.41515	4.53934	3.49794	2.48209	2.03081	2.13868	2.01764	2.2466	2.66127	2.44936	2.11562	1.89778	113	125	144	92	75	55	44	36	32	36	41	47	42	36	33
Poalb01G014220.1	23.3226	22.5989	23.2949	19.6581	18.4102	18.6019	18.3197	18.0164	18.3136	17.2575	17.2952	18.6664	17.3163	17.9993	16.834	1581	1521	1676	1752	1301	1251	1389	1366	1172	1317	1350	1410	1270	1310	1252
Poalb01G014230.1	0	0.210982	0	0	0	0	0	0	0	0	0	0	0	0	0	0	1	0	0	0	0	0	0	0	0	0	0	0	0	0
Poalb01G014240.1	26.1432	25.7498	30.4598	23.0212	29.6666	25.687	21.2355	22.2679	22.8003	25.0537	24.8529	26.7179	23.2491	25.1181	22.7009	317	310	392	367	375	309	288	302	261	342	347	361	305	327	302
Poalb01G014250.1	7.42609	7.8686	10.3941	10.0887	9.96473	10.168	6.83131	7.44539	7.82064	9.57048	9.39423	9.36086	10.9107	9.47547	11.3462	173	182	257	309	242	235	178	194	172	251	252	243	275	237	290
Poalb01G014260.1	64.275	64.7373	59.5475	95.8699	92.2271	94.0242	115.893	113.332	118.151	100.669	106.353	108.776	107.233	107.059	107.377	359	359	353	704	537	521	724	708	623	633	684	677	648	642	658
Poalb01G014270.1	12.5066	12.2455	12.6957	8.15789	9.09995	7.92295	5.29661	6.47366	7.66969	4.98713	5.24575	5.14273	5.18933	5.87845	5.08201	323	314	348	277	245	203	153	187	187	145	156	148	145	163	144
Poalb01G014280.1	0.75897	1.22309	2.1453	2.54003	1.16488	0.612024	0.407142	0.814288	0.482365	0.404503	0.790957	0.817338	0.841808	0.706909	0.415062	5	8	15	22	8	4	3	6	3	3	6	6	6	5	3
Poalb01G014290.1	3.54043	2.75932	3.21665	5.22548	6.18593	5.523	3.61758	3.88138	3.03589	2.09658	2.30603	2.156	0.779138	0.667367	0.49941	84	65	81	163	153	130	96	103	68	56	63	57	20	17	13
Poalb01G014300.1	0	0	0	0	0	0	0	0	0	0	0	0	0	0	0	0	0	0	0	0	0	0	0	0	0	0	0	0	0	0
Poalb01G014310.1	2.01634	2.21889	2.21642	2.66969	2.9013	2.44646	1.73598	1.86952	2.33358	1.8574	2.26995	1.54143	1.24245	1.84325	1.15714	54	59	63	94	81	65	52	56	59	56	70	46	36	53	34
Poalb01G014320.1	22.1574	22.8675	22.3912	24.3154	23.528	22.8187	17.9877	17.5433	17.3613	20.565	19.4298	22.1599	22.3485	21.718	22.6878	1337	1370	1434	1929	1480	1366	1214	1184	989	1397	1350	1490	1459	1407	1502
Poalb01G014330.1	43.1378	42.7328	47.8365	36.9968	32.7807	39.9929	36.9809	33.648	35.7277	34.0605	34.4569	32.7385	38.313	39.352	36.7294	486	478	572	548	385	447	466	424	380	432	447	411	467	476	454
Poalb01G014340.1	0	0	0	0	0	0	0	0	0	0	0	0	0	0	0	0	0	0	0	0	0	0	0	0	0	0	0	0	0	0
Poalb01G014350.1	0.707091	0.356088	0.416387	0.403365	0.254357	0.267277	0.158047	0.158047	0	0.157022	0.153519	0.0793197	0	0.164647	0.322242	8	4	5	6	3	3	2	2	0	2	2	1	0	2	4
Poalb01G014360.1	0.317387	0.426227	0.0996804	0.402346	0.507428	0.213281	0.283766	0.756712	0.784452	0.469878	0.183758	1.23426	0.195572	0.78831	0.289285	3	4	1	5	5	2	3	8	7	5	2	13	2	8	3
Poalb01G014370.1	36.0724	31.254	35.6599	33.9722	33.8536	33.4974	46.4087	45.8375	48.6649	57.2091	64.8745	65.3178	71.4738	70.7014	72.6822	508	437	533	629	497	468	731	722	647	907	1052	1025	1089	1069	1123
Poalb01G014380.1	19.3258	19.6009	18.2724	19.5307	19.3811	20.025	20.1785	19.3932	19.6836	20.1077	21.6544	20.6786	21.2353	20.4547	20.6942	286	288	287	380	299	294	334	321	275	335	369	341	340	325	336
Poalb01G014390.1	41.7231	42.7163	43.6072	37.6894	41.4262	40.9723	41.3028	41.5337	42.8284	52.1535	49.944	50.4903	58.0848	54.1251	54.1029	970	986	1076	1152	1004	945	1074	1080	940	1365	1337	1308	1461	1351	1380
Poalb01G014400.1	0.463628	0.127353	0.23827	0.224407	0.727756	0.297392	0.414515	0.33915	0.714327	0.33695	0.0732073	0.226947	0.311655	0.117771	0.192081	11	3	6	7	18	7	11	9	16	9	2	6	8	3	5
Poalb01G014410.1	0	0	0	0	0	0	0	0	0	0	0	0	0	0	0	0	0	0	0	0	0	0	0	0	0	0	0	0	0	0
Poalb01G014420.1	25.8631	24.183	26.2563	42.3919	39.6805	41.2006	41.6828	41.7844	45.6592	60.3893	62.0301	64.6759	78.5996	77.4088	74.4069	684	635	737	1474	1094	1081	1233	1236	1140	1798	1889	1906	2249	2198	2159
Poalb01G014430.1	30.6878	30.3749	31.1794	22.6595	22.9871	25.4282	21.4249	19.2387	20.6347	18.933	17.9089	17.6284	15.2934	16.0185	15.1554	753	740	812	731	588	619	588	528	478	523	506	482	406	422	408
Poalb01G014440.1	41.0895	36.6176	37.5757	24.8952	30.3345	27.0026	22.6903	24.3112	22.6155	23.8851	26.8507	26.481	32.7658	26.3582	29.8326	408	361	396	325	314	266	252	270	212	267	307	293	352	281	325
Poalb01G014450.1	32.3895	33.5089	41.132	33.2047	32.5897	36.0194	26.4403	30.375	31.8847	28.3016	28.1288	30.6467	28.961	37.7097	31.1261	184	189	248	248	193	203	168	193	171	181	184	194	178	230	194
Poalb01G014460.1	5.82648	6.28755	6.46999	6.22545	5.45603	5.73317	5.33329	4.4651	5.80435	4.62098	5.06003	4.97981	4.23134	4.58695	4.04616	84	90	99	118	82	82	86	72	79	75	84	80	66	71	64
Poalb01G014470.1	67.7514	70.0208	74.8597	65.1643	68.2764	57.246	60.064	57.972	58.102	73.9723	75.7918	78.1148	88.4724	88.8347	82.25	1187	1218	1392	1501	1247	995	1177	1136	961	1459	1529	1525	1677	1671	1581
Poalb01G014480.1	5.84861	6.7923	6.1853	4.31233	4.12188	2.82734	1.65409	2.29439	2.02291	3.18071	1.2439	2.03519	2.48225	2.16785	2.50219	98	113	110	95	72	47	31	43	32	60	24	38	45	39	46
Poalb01G014490.1	0.0476081	0.095901	0.0448562	0	0	0	0.0425649	0	0	0	0	0	0.0880072	0.0443424	0	1	2	1	0	0	0	1	0	0	0	0	0	2	1	0
Poalb01G014500.1	3.61868	3.43937	3.1694	5.02023	4.86465	4.21269	4.57961	5.10366	5.99259	9.57521	10.0477	10.5657	14.2268	13.9091	12.4034	142	134	132	259	199	164	201	224	222	423	454	462	604	586	534
Poalb01G014510.1	16.703	14.9231	16.8484	16.5308	14.1752	15.9649	13.7389	12.4389	13.0718	12.2535	14.3352	13.0498	13.7311	12.5923	14.5435	425	377	455	553	376	403	391	354	314	351	420	370	378	344	406
Poalb01G014520.1	35.6991	36.8237	36.9411	28.5731	29.7968	30.7313	16.8025	16.5091	17.3207	13.9599	13.6841	12.9621	13.7295	12.3829	12.8844	1740	1782	1911	1831	1514	1486	916	900	797	766	768	704	724	648	689
Poalb01G014530.1	0.227197	0.457662	0.256877	0.380178	0.47947	0.183209	0.69064	0.568765	0.481318	0.443988	0.434083	0.448561	1.30197	0.634838	0.786906	5	10	6	11	11	4	17	14	10	11	11	11	31	15	19
Poalb01G014540.1	110.298	105.669	111.241	92.4423	85.0051	89.7381	71.6787	66.6286	77.3803	52.7899	56.1857	56.3171	40.3276	38.9665	38.4002	3749	3566	4013	4131	3012	3026	2725	2533	2483	2020	2199	2133	1483	1422	1432
Poalb01G014550.1	75.3922	71.8493	70.3149	76.1804	76.5318	76.8119	72.909	70.307	70.4582	81.1255	81.3875	79.2203	88.9133	92.7535	84.5478	1580	1495	1564	2099	1672	1597	1709	1648	1394	1914	1964	1850	2016	2087	1944
Poalb01G014560.1	8.42457	6.26831	7.9376	4.56051	6.84366	4.66669	6.03927	4.00358	5.14522	5.32596	4.67983	4.97214	4.48964	5.01905	4.63485	111	82	111	79	94	61	89	59	64	79	71	73	64	71	67
Poalb01G014570.1	7.71355	8.30219	7.19642	11.3889	9.79319	9.29968	9.12763	7.50497	10.2533	6.31434	5.97643	5.76858	4.96272	3.31048	3.99778	102	109	101	198	135	122	135	111	128	94	91	85	71	47	58
Poalb01G014580.1	1.87806	1.96432	1.7695	2.36247	3.88025	2.32991	2.90615	2.13119	1.60677	1.60406	1.38008	2.13917	1.73587	1.68195	1.77761	26	27	26	43	56	32	45	33	21	25	22	33	26	25	27
Poalb01G014590.1	70.3308	61.1944	66.9798	67.3364	54.3724	68.9815	57.1178	55.2537	60.5422	67.4404	72.6034	72.8133	81.3887	85.1054	80.7774	742	641	750	934	598	722	674	652	603	801	882	856	929	964	935
Poalb01G014600.1	5.7024	4.80571	4.82453	2.56697	2.00942	1.75957	0.41619	0.520239	0.493084	0.826984	1.01067	0.731063	0.430257	0.758748	0.212143	49	41	44	29	18	15	4	5	4	8	10	7	4	7	2
Poalb01G014610.1	196.006	181.796	189.04	127.851	127.657	120.265	68.1521	67.1647	66.9714	36.4217	41.4025	40.2667	22.6605	21.4103	24.2436	4613	4248	4722	3956	3132	2808	1794	1768	1488	965	1122	1056	577	541	626
Poalb01G014620.1	59.5255	76.1021	58.1683	41.2107	39.7758	46.9976	25.0446	28.1753	24.7916	14.4055	17.6052	12.5693	6.13211	6.86593	8.90252	323	410	335	294	225	253	152	171	127	88	110	76	36	40	53
Poalb01G014630.1	243.469	263.594	277.563	405.463	402.85	376.058	249.73	232.994	279.916	138.494	146.135	151.342	90.2887	88.7612	90.7755	4591	4935	5555	10052	7919	7035	5267	4914	4983	2940	3173	3180	1842	1797	1878
Poalb01G014640.1	96.3588	101.271	105.711	159.574	153.731	142.699	93.8896	90.5148	109.335	53.9812	54.616	58.3382	35.9998	33.4469	34.9546	2093	2184	2437	4557	3481	3075	2281	2199	2242	1320	1366	1412	846	780	833
Poalb01G014650.1	0.438846	0.265201	0.165392	0.066758	0.168387	0.26541	0.549301	0.235416	0.464849	0	0.152447	0.236297	0.243372	0	0	5	3	2	1	2	3	7	3	5	0	2	3	3	0	0
Poalb01G014660.1	24.9459	25.169	27.1073	25.6844	26.014	25.0574	13.2499	13.4442	12.1992	5.63619	5.96335	5.14821	3.21354	3.03589	3.44622	574	575	662	777	624	572	341	346	265	146	158	132	80	75	87
Poalb01G014670.1	105.799	105.046	110.009	84.505	83.7681	81.2521	54.8422	58.2405	56.0805	54.4083	57.7232	54.7306	52.2844	56.227	50.5114	1197	1180	1321	1257	988	912	694	737	599	693	752	690	640	683	627
Poalb01G014680.1	1.90827	2.18408	1.7571	0.857673	0.665645	0.612024	0.193877	0.34898	0.505335	0.500814	0.376646	0.272446	0.280603	0.121184	0.197648	44	50	43	26	16	14	5	9	11	13	10	7	7	3	5
Poalb01G014690.1	21.7027	20.1502	20.6854	24.9816	24.2201	23.7735	23.122	23.1613	24.5769	26.715	26.9078	27.8348	28.4759	28.6748	27.931	1983	1828	2006	3001	2307	2155	2363	2367	2120	2748	2831	2834	2815	2813	2800
Poalb01G014700.1	63.001	55.3762	68.5068	50.6081	49.8558	54.2497	47.2695	50.3361	51.6434	51.0408	45.5487	51.1402	55.8901	43.985	48.4294	1194	1042	1378	1261	985	1020	1002	1067	924	1089	994	1080	1146	895	1007
Poalb01G014710.1	7.5138	11.4664	5.7923	3.46368	5.24196	5.27871	1.22143	0	1.44709	0.809007	1.77965	0.817338	1.26271	1.06036	0.622592	33	50	27	20	24	23	6	0	6	4	9	4	6	5	3
Poalb01G014720.1	0	0	0	0	0	0	0	0	0	0	0	0	0	0	0	0	0	0	0	0	0	0	0	0	0	0	0	0	0	0
Poalb01G014730.1	8.16697	8.60092	8.72088	3.11684	2.61142	3.61061	0.640511	0.691755	0.91062	0.458179	0.298638	0.488614	0.635674	0.560498	0.470138	285	298	323	143	95	125	25	27	30	18	12	19	24	21	18
Poalb01G014740.1	88.6344	88.3488	88.7536	77.2747	71.7738	72.7802	59.0534	54.6642	59.979	60.8803	61.6254	62.5647	69.1572	69.5678	71.1208	1354	1340	1439	1552	1143	1103	1009	934	865	1047	1084	1065	1143	1141	1192
Poalb01G014750.1	0.741507	0.248947	0.291102	0.657997	0.533473	1.86857	1.5469	1.10493	1.50543	0.219553	0.697629	1.21998	0.514024	0.748197	0.788495	12	4	5	14	9	30	28	20	23	4	13	22	9	13	14
Poalb01G014760.1	0.37185	0.312104	0.87589	1.36703	0.713402	2.06151	1.1082	1.16361	2.03507	0.71566	0.968805	1.00112	0.229131	0.461791	0.621364	6	5	15	29	12	33	20	21	31	13	18	18	4	8	11
Poalb01G014770.1	0	0	0	0	0	0	0	0	0	0	0	0	0	0	0	0	0	0	0	0	0	0	0	0	0	0	0	0	0	0
Poalb01G014780.1	32.8107	31.2168	29.882	31.1952	32.2173	33.3151	28.8811	26.7313	28.9813	26.8664	24.5499	26.4238	26.2517	30.5601	27.7138	1228	1160	1187	1535	1257	1237	1209	1119	1024	1132	1058	1102	1063	1228	1138
Poalb01G014790.1	115.345	102.803	111.946	80.8824	78.3928	71.6829	52.1297	54.9333	57.4506	41.5994	44.6689	47.0568	40.2647	38.9592	46.212	1729	1530	1781	1594	1225	1066	874	921	813	702	771	786	653	627	760
Poalb01G014800.1	34.2265	32.2978	35.3284	26.4935	24.9144	24.695	19.4503	18.476	18.17	18.6251	20.4529	18.5814	20.2942	20.2061	18.7801	1696	1589	1858	1726	1287	1214	1078	1024	850	1039	1167	1026	1088	1075	1021
Poalb01G014810.1	0	0	0	0	0	0	0	0	0	0	0	0	0	0	0	0	0	0	0	0	0	0	0	0	0	0	0	0	0	0
Poalb01G014820.1	6.00702	8.06697	6.53053	5.62338	5.61455	5.74448	7.57404	5.50842	7.01557	7.9354	8.29341	10.367	12.8128	10.903	8.28292	39	52	45	48	38	37	55	40	43	58	62	75	90	76	59
Poalb01G014830.1	54.1524	50.8839	57.5604	102.01	90.2682	102.763	125.939	127.331	130.522	168.386	169.304	175.882	207.583	197.402	203.874	835	779	942	2068	1451	1572	2172	2196	1900	2923	3006	3022	3463	3268	3449
Poalb01G014840.1	233.748	229.569	232.925	261.629	243.203	232.934	251.497	232.77	224.705	282.799	286.741	287.949	286.429	259.213	257.905	1406	1371	1487	2069	1525	1390	1692	1566	1276	1915	1986	1930	1864	1674	1702
Poalb01G014850.1	35.5812	34.6563	37.3174	26.8378	27.56	27.2229	19.0569	18.2614	19.0617	11.2672	11.8745	11.51	7.85952	6.77545	6.77197	2519	2436	2804	2498	2034	1912	1509	1446	1274	898	968	908	602	515	526
Poalb01G014860.1	0	0	0	0	0	0	0	0	0	0	0	0	0	0	0	0	0	0	0	0	0	0	0	0	0	0	0	0	0	0
Poalb01G014870.1	0	0	0	0	0.0422146	0	0	0	0	0	0	0	0	0	0	0	0	0	0	1	0	0	0	0	0	0	0	0	0	0
Poalb01G014880.1	0	0	0	0.020453	0	0.0271051	0.0721253	0	0	0.0477719	0	0.0482639	0.0248544	0	0	0	0	0	1	0	1	3	0	0	2	0	2	1	0	0
Poalb01G014890.1	0	0	0	0	0	0	0	0	0	0	0	0	0	0	0	0	0	0	0	0	0	0	0	0	0	0	0	0	0	0
Poalb01G014900.1	39.3782	38.2712	39.7029	32.8539	34.0355	33.882	33.029	32.7388	28.209	31.3725	29.0508	32.6428	31.6689	32.2153	31.3774	485	468	519	532	437	414	455	451	328	435	412	448	422	426	424
Poalb01G014910.1	22.2843	21.6368	22.9965	21.9616	21.8894	19.8942	20.4861	20.9783	19.8067	19.3894	20.4455	22.7646	21.8036	22.821	21.6873	1417	1366	1552	1836	1451	1255	1457	1492	1189	1388	1497	1613	1500	1558	1513
Poalb01G014920.1	17.0966	15.2334	16.4239	11.504	12.4919	11.3825	8.76549	8.68236	9.53763	8.22945	7.18956	7.93021	6.92959	7.60674	8.64773	919	813	937	813	700	607	527	522	484	498	445	475	403	439	510
Poalb01G014930.1	40.2838	43.1702	43.1171	21.1785	25.535	22.1543	11.5829	13.5999	13.7229	9.2177	10.7473	9.31262	7.14889	8.52466	8.57709	625	665	710	432	413	341	201	236	201	161	192	161	120	142	146
Poalb01G014940.1	61.2929	59.3167	60.6233	52.0577	49.8278	51.9052	46.3073	42.3294	47.3961	45.7851	44.5465	44.9555	41.2185	43.9572	42.2412	1226	1178	1287	1369	1039	1030	1036	947	895	1031	1026	1002	892	944	927
Poalb01G014950.1	7.44803	11.7212	9.79526	8.96964	9.07959	6.72547	4.09253	4.43938	3.12287	2.89445	2.15609	3.342	2.72496	3.9744	4.03071	96	150	134	152	122	86	59	64	38	42	32	48	38	55	57
Poalb01G014960.1	0	0	0	0	0	0	0	0	0.0793874	0	0	0	0	0	0	0	0	0	0	0	0	0	0	2	0	0	0	0	0	0
Poalb01G014970.1	8.85843	6.99775	8.54276	9.35365	9.73051	10.6099	10.001	10.1563	10.5976	11.3556	10.5894	10.9114	13.004	11.2922	11.5254	255	200	261	354	292	303	322	327	288	368	351	350	405	349	364
Poalb01G014980.1	19.3457	18.6988	19.0014	15.8392	16.6269	16.1052	12.1919	13.0366	12.7042	9.55897	7.20546	7.59323	4.36585	5.12633	4.90424	471	452	491	507	422	389	332	355	292	262	202	206	115	134	131
Poalb01G014990.1	14.8379	15.6588	13.6718	12.1571	13.8671	12.7019	12.0467	11.4128	13.2324	12.7924	11.7964	12.4836	12.4539	12.245	11.8336	272	285	266	293	265	231	247	234	229	264	249	255	247	241	238
Poalb01G015000.1	10.6875	9.75972	12.1374	12.4429	12.986	12.6689	15.7473	13.0973	14.9435	15.2655	14.4298	14.4252	12.8814	14.0424	11.2739	375	340	452	574	475	441	618	514	495	603	583	564	489	529	434
Poalb01G015010.1	35.5087	33.7057	33.9375	43.4269	39.0856	41.1997	39.0558	34.9449	37.2068	32.1087	29.8393	36.5659	36.362	31.8833	33.6453	278	262	282	447	319	320	342	306	275	283	269	319	308	268	289
Poalb01G015020.1	56.052	51.3931	58.2342	67.4377	62.9691	59.5934	55.0537	54.265	52.546	41.1334	44.1806	44.759	38.865	38.0923	38.0108	1461	1330	1611	2311	1711	1541	1605	1582	1293	1207	1326	1300	1096	1066	1087
Poalb01G015030.1	8.5068	6.80697	9.2506	8.26057	6.41852	6.84623	6.43324	5.44122	5.62733	5.91367	5.78173	6.60824	6.40206	5.32394	5.66962	253	201	292	323	199	202	214	181	158	198	198	219	206	170	185
Poalb01G015040.1	0.275626	0	0.519387	0	0	0	0	0	0	0	0	0	0	0	0	1	0	2	0	0	0	0	0	0	0	0	0	0	0	0
Poalb01G015050.1	149.722	127.381	132.157	128.515	106.476	106.995	46.785	49.5715	46.0998	24.1676	22.1458	22.6169	21.2401	21.0503	20.0067	5525	4667	5176	6235	4096	3917	1931	2046	1606	1004	941	930	848	834	810
Poalb01G015060.1	52.7696	59.1442	59.9651	43.4455	49.8511	50.7679	45.6444	44.8259	41.9526	44.9419	54.079	44.7883	44.2248	48.5101	52.3749	461	513	556	499	454	440	446	438	346	442	544	436	418	455	502
Poalb01G015070.1	2.67751	3.48993	4.3035	0.838575	2.26626	1.9051	2.39387	1.6898	2.50249	2.51826	3.28277	4.66436	4.36727	4.10751	3.01466	17	22	29	7	15	12	17	12	15	18	24	33	30	28	21
Poalb01G015080.1	31.6055	33.3664	32.023	28.0927	24.5464	25.3972	12.0758	10.034	12.8763	11.8667	12.8816	13.796	16.8421	15.7595	14.9296	1287	1349	1384	1504	1042	1026	550	457	495	544	604	626	742	689	667
Poalb01G015090.1	107.474	105.762	112.377	47.9011	49.8266	49.6448	35.1711	32.9255	31.6915	12.0727	11.8034	12.7606	8.00168	9.65089	9.15802	2396	2341	2659	1404	1158	1098	877	821	667	303	303	317	193	231	224
Poalb01G015100.1	0	0	0	0	0	0	0	0	0	0	0	0	0	0	0	0	0	0	0	0	0	0	0	0	0	0	0	0	0	0
Poalb01G015110.1	0	0	0	0	0	0	0	0	0	0	0	0	0	0	0	0	0	0	0	0	0	0	0	0	0	0	0	0	0	0
Poalb01G015120.1	2.68879	1.82641	2.35662	5.27927	3.83889	3.40359	1.67718	1.7331	1.92082	1.83294	1.57483	0.729505	3.06318	3.20325	3.70458	43	29	40	111	64	54	30	31	29	33	29	13	53	55	65
Poalb01G015130.1	2.92921	3.54529	2.48159	3.18284	3.44741	3.37441	3.12509	2.44286	3.10278	3.52027	3.48449	3.02636	3.54924	3.64536	3.25319	119	143	107	170	146	136	142	111	119	161	163	137	156	159	145
Poalb01G015140.1	55.7889	52.4441	58.324	76.348	74.6765	73.6003	70.748	67.7288	72.7701	65.3149	67.4961	70.7831	65.1577	65.8187	63.0453	1305	1218	1448	2348	1821	1708	1851	1772	1607	1720	1818	1845	1649	1653	1618
Poalb01G015150.1	17.7361	18.6723	20.0806	17.0987	15.6132	15.9649	18.2717	17.4235	19.0963	17.6995	16.9243	16.5717	17.9449	17.0633	15.7666	243	254	292	308	223	217	280	267	247	273	267	253	266	251	237
Poalb01G015160.1	3.13912	3.5265	2.55952	4.8212	5.38547	4.98967	7.44824	8.36581	6.90602	3.43187	4.3514	3.68391	3.40362	2.41775	2.58606	52	58	45	105	93	82	138	155	108	64	83	68	61	43	47
Poalb01G015170.1	6.37535	5.12617	5.4011	5.99013	5.70448	6.31825	5.98738	7.56809	6.07212	6.04375	5.81586	6.92333	5.79362	6.33723	5.66437	119	95	107	147	111	117	125	158	107	127	125	144	117	127	116
Poalb01G015180.1	1.16584	1.24998	0.885849	0.972566	0.613287	0.909796	0.874222	0.806978	1.15525	1.06899	1.01248	0.810001	1.28614	1.26101	1.23401	31	33	25	34	17	24	26	24	29	32	31	24	37	36	36
Poalb01G015190.1	1.0953	0.827381	0.773989	1.56205	1.05068	1.65607	0.734452	1.10168	1.59527	0.608077	0.59451	0	1.01237	0.127521	0.374369	8	6	6	15	8	12	6	9	11	5	5	0	8	1	3
Poalb01G015200.1	175.844	180.593	200.808	341.169	338.836	357.79	463.231	465.123	455.175	274.327	265.203	263.528	118.834	125.835	126.468	915	933	1109	2334	1838	1847	2696	2707	2236	1607	1589	1528	669	703	722
Poalb01G015210.1	20.9476	18.3759	20.084	3.6912	4.24276	3.15794	0.109845	0.219691	0.0650697	0	0	0	0	0	0	341	297	347	79	72	51	2	4	1	0	0	0	0	0	0
Poalb01G015220.1	6.2112	5.64255	6.65541	4.35376	4.08893	5.52423	2.61328	3.15773	2.58009	2.05544	3.17302	2.95097	3.37702	2.83585	2.77512	51	46	58	47	35	45	24	29	20	19	30	27	30	25	25
Poalb01G015230.1	0.169616	0.0854179	0.27967	0	0.122029	0.0427426	0	0.0379122	0	0.0753326	0	0.0380542	0.156774	0.0789906	0.0386495	4	2	7	0	3	1	0	1	0	2	0	1	4	2	1
Poalb01G015240.1	4.08209	4.11145	2.32792	2.2878	1.33961	3.68156	3.0734	1.44066	1.47925	1.52674	1.30609	1.54246	0.893612	1.20066	1.56659	38	38	23	28	13	34	32	15	13	16	14	16	9	12	16
Poalb01G015250.1	18.7426	18.7187	18.1044	12.938	19.3387	20.4798	17.3204	18.5878	21.3546	18.3273	15.4564	18.2334	17.6147	17.897	14.4991	119	118	122	108	128	129	123	132	128	131	113	129	121	122	101
Poalb01G015260.1	23.5098	21.9003	23.3578	24.5446	20.9245	23.9069	22.0718	23.3102	24.1326	24.9121	23.9653	24.3296	26.1141	26.9925	25.4676	679	628	716	932	630	685	713	753	658	810	797	783	816	837	807
Poalb01G015270.1	1.46146	0.981313	0.152998	1.35862	0.311537	0.818405	0.435547	0.290366	0.688024	0.432724	0.42307	2.04018	1.20072	0.907473	0	9	6	1	11	2	5	3	2	4	3	3	14	8	6	0
Poalb01G015280.1	25.1139	22.9633	27.8059	25.2638	25.09	24.3812	19.5563	18.5217	20.4725	19.4296	20.9057	19.7335	16.4734	17.0314	18.7764	217	197	255	287	226	209	189	179	167	189	208	190	154	158	178
Poalb01G015290.1	17.4598	16.144	17.5593	17.5617	18.579	18.5289	17.5154	17.487	19.5724	20.9613	21.3498	20.749	24.1628	24.4377	24.5231	549	504	586	726	609	578	616	615	581	742	773	727	822	825	846
Poalb01G015300.1	11.2045	11.3396	11.0158	10.0044	11.8903	9.92998	9.9208	12.1954	9.51767	14.1357	13.9143	11.4153	15.3592	15.2758	14.6526	207	208	216	243	229	182	205	252	166	294	296	235	307	303	297
Poalb01G015310.1	38.5165	40.495	39.553	35.8491	35.5699	33.5454	30.9625	34.2099	27.3781	27.5356	30.8824	28.7288	29.1204	29.1087	29.7941	456	476	497	558	439	394	410	453	306	367	421	379	373	370	387
Poalb01G015320.1	1.84154	2.17938	3.42682	1.85592	1.72236	2.92359	2.55202	1.60531	2.19449	2.29011	2.87873	3.26396	3.23402	2.57284	3.18913	40	47	79	53	39	63	62	39	45	56	72	79	76	60	76
Poalb01G015330.1	0	0	0	0	0	0	0	0	0	0	0	0	0	0	0	0	0	0	0	0	0	0	0	0	0	0	0	0	0	0
Poalb01G015340.1	19.7751	18.0804	21.5533	15.9329	14.5458	16.0725	12.5789	14.4891	14.8753	13.5388	14.979	15.2682	14.9306	16.8413	15.2458	759	689	878	804	582	612	540	622	539	585	662	653	620	694	642
Poalb01G015350.1	3.42467	2.35702	2.31248	1.21559	1.47832	1.09314	0.204126	0.663412	1.45104	1.01401	0.594834	0.461005	0.58032	1.16958	0.676313	60	41	43	28	27	19	4	13	24	20	12	9	11	22	13
Poalb01G015360.1	0	0	0	0	0	0	0	0	0	0	0	0	0	0	0	0	0	0	0	0	0	0	0	0	0	0	0	0	0	0
Poalb01G015370.1	21.8661	21.6354	20.9092	23.5951	20.1794	24.191	29.5365	26.8082	28.6854	30.082	31.2892	33.1571	31.4386	30.6872	32.0284	738	725	749	1047	710	810	1115	1012	914	1143	1216	1247	1148	1112	1186
Poalb01G015380.1	26.0546	23.6846	26.2613	21.9242	22.087	22.0455	20.3021	20.2506	21.0885	20.068	21.1989	23.0712	20.9617	21.9294	22.5117	903	815	966	999	798	758	787	785	690	783	846	891	786	816	856
Poalb01G015390.1	63.0742	62.945	62.5905	39.4362	43.5189	34.647	26.5924	27.0065	29.9119	23.1304	24.323	20.4605	19.5755	20.912	21.308	545	540	574	448	392	297	257	261	244	225	242	197	183	194	202
Poalb01G015400.1	1.21788	0.981313	0.780289	0.407586	0.74769	0.540147	0.696876	0.304884	0.516018	0.865449	1.26921	1.04923	1.75605	1.7242	1.24325	25	20	17	11	16	11	16	7	10	20	30	24	39	38	28
Poalb01G015410.1	80.3675	86.0476	82.0428	51.6518	63.0405	56.7203	24.9714	21.2992	22.4788	5.59431	6.65851	5.28331	3.66984	3.18802	2.99495	587	624	636	496	480	411	204	174	155	46	56	43	29	25	24
Poalb01G015420.1	46.5766	51.0673	49.9399	32.5297	31.7396	33.3519	24.9004	24.6877	23.5336	23.6818	19.2946	22.3591	18.8482	23.3537	20.9009	587	639	668	539	417	417	351	348	280	336	280	314	257	316	289
Poalb01G015430.1	16.2533	15.6584	13.9346	12.324	13.267	12.4145	11.0115	12.591	10.3726	13.1819	9.95081	15.039	10.6372	11.8474	9.75345	322	308	293	321	274	244	244	279	194	294	227	332	228	252	212
Poalb01G015440.1	0	0	0	0	0	0	0	0	0	0	0	0	0.162702	0	0	0	0	0	0	0	0	0	0	0	0	0	0	1	0	0
Poalb01G015450.1	22.6646	24.5569	18.9278	35.6532	45.6236	35.826	33.4657	36.9967	31.6463	30.046	29.6738	29.1227	28.725	29.266	26.4483	132	142	117	273	277	207	218	241	174	197	199	189	181	183	169
Poalb01G015460.1	1.6175	1.40789	1.37348	1.44292	1.39835	1.30836	1.12478	1.23191	1.31144	1.04654	0.867112	1.32613	0.756744	0.725373	0.819044	81	70	73	95	73	65	63	69	62	59	50	74	41	39	45
Poalb01G015470.1	48.5885	46.5659	52.1252	42.5192	42.2889	40.5638	37.4571	38.3438	40.7888	43.4167	42.9145	43.0481	48.003	46.6794	45.9056	1176	1119	1339	1353	1067	974	1014	1038	932	1183	1196	1161	1257	1213	1219
Poalb01G015480.1	12.996	17.9981	15.306	7.54375	7.62758	7.41174	4.51014	4.96882	3.89436	3.64548	3.41564	3.75975	3.71426	3.18542	2.88341	152	209	190	116	93	86	59	65	43	48	46	49	47	40	37
Poalb01G015490.1	29.7145	31.2566	34.722	22.1291	22.6245	26.2763	18.0349	18.9367	19.1481	17.1599	17.653	16.153	14.4136	15.9698	14.7793	383	400	475	375	304	336	260	273	233	249	262	232	201	221	209
Poalb01G015500.1	23.2639	23.6341	21.6345	10.1879	8.98441	12.4862	6.39291	4.50207	4.69378	4.56233	2.62385	2.80174	1.86169	1.87603	2.20302	231	233	228	133	93	123	71	50	44	51	30	31	20	20	24
Poalb01G015510.1	23.6284	21.0354	23.5548	19.3471	18.7187	17.3443	14.994	14.6596	14.5284	14.3984	12.7777	14.6026	12.7925	15.1556	14.831	379	335	401	408	313	276	269	263	220	260	236	261	222	261	261
Poalb01G015520.1	0	0	0	0	0	0	0	0	0.151978	0.127446	0	0	0	0	0	0	0	0	0	0	0	0	0	1	1	0	0	0	0	0
Poalb01G015530.1	14.9719	14.6828	17.3238	8.391	7.99987	8.47241	5.63617	4.10973	4.79945	4.08307	5.53174	4.53763	4.67349	6.6055	4.90788	228	222	280	168	127	128	96	70	69	70	97	77	77	108	82
Poalb01G015540.1	4.63244	6.42565	5.85784	2.67352	2.51421	2.58048	1.52589	1.54407	1.74325	1.08286	1.34102	1.16695	1.33334	1.79778	1.53706	228	314	306	173	129	126	84	85	81	60	76	64	71	95	83
Poalb01G015550.1	0.1077	0.0271185	0.0253685	0.0409587	0	0	0.0240727	0.0722183	0	0.0478333	0	0.0241629	0	0.12539	0.0245409	4	1	1	2	0	0	1	3	0	2	0	1	0	5	1
Poalb01G015560.1	0.356554	0.0897797	0.41993	1.08479	0.427535	0.628953	1.51422	1.03605	0.849783	1.18769	0.696715	1.19992	0.576728	2.15863	1.13745	4	1	5	16	5	7	19	13	9	15	9	15	7	26	14
Poalb01G015570.1	110.795	117.692	110.811	87.0552	84.9765	95.0168	62.6165	64.3091	67.6357	55.8215	60.2747	58.2082	54.5857	52.3027	53.713	878	926	932	907	702	747	555	570	506	498	550	514	468	445	467
Poalb01G015580.1	26.1447	24.944	25.1331	27.8725	29.8106	24.3756	31.8148	31.3882	32.0193	46.4472	48.3585	48.6388	63.9668	56.3587	52.8316	493	467	503	691	586	456	671	662	570	986	1050	1022	1305	1141	1093
Poalb01G015590.1	11.2415	10.1625	11.7973	7.75791	8.66188	9.58091	6.94557	7.37051	7.53179	6.7869	6.6831	6.26626	7.29861	7.04836	6.16435	615	552	685	558	494	520	425	451	389	418	421	382	432	414	370
Poalb01G015600.1	0.198555	0	0.093539	0.226534	0.380932	0	0.0887608	0	0.31548	0.0881855	0	0.178187	0.0917611	0.184935	0	2	0	1	3	4	0	1	0	3	1	0	2	1	2	0
Poalb01G015610.1	99.0249	99.8969	95.3942	70.2497	64.5449	65.7439	34.9032	38.5923	31.4341	30.589	32.3873	23.9257	24.202	27.3445	24.4446	624	625	638	582	424	411	246	272	187	217	235	168	165	185	169
Poalb01G015620.1	2.32751	2.34425	1.37061	1.54903	0.697714	1.9062	2.60119	1.69078	2.15724	1.16295	2.40033	1.30547	1.74792	1.35491	1.06071	16	16	10	14	5	13	20	13	14	9	19	10	13	10	8
Poalb01G015630.1	0.109673	0.257744	0	0.222449	0.561094	0.257947	0.751756	1.14398	0.658306	1.88345	1.55569	1.80442	3.27762	2.62185	2.36578	3	7	0	8	16	7	23	35	17	58	49	55	97	77	71
Poalb01G015640.1	42.9316	40.0537	42.9171	37.0523	39.7697	42.3946	39.0666	33.214	38.9459	40.9454	41.4531	44.0596	42.0509	45.1184	43.108	787	729	835	893	760	771	801	681	674	845	875	900	834	888	867
Poalb01G015650.1	5.57887	4.40334	5.58491	11.2612	10.1886	11.5442	15.3713	13.333	14.4042	19.7031	18.8442	20.6522	25.3114	23.7576	25.5467	208	163	221	552	396	427	641	556	507	827	809	858	1021	951	1045
Poalb01G015660.1	0	0	0	0.142258	0	0	0	0	0	0	0	0	0	0	0	0	0	0	1	0	0	0	0	0	0	0	0	0	0	0
Poalb01G015670.1	51.0261	49.109	54.6555	43.5772	49.0618	49.3281	44.5536	43.38	45.2626	50.2552	52.14	54.1469	52.7341	53.4181	45.7466	855	817	972	960	857	820	835	813	716	948	1006	1011	956	961	841
Poalb01G015680.1	0	0	0	0	0	0	0	0	0	0	0	0	0	0	0	0	0	0	0	0	0	0	0	0	0	0	0	0	0	0
Poalb01G015690.1	15.2346	16.0474	15.61	11.829	11.3258	11.9651	11.6628	11.748	14.221	14.1245	14.4985	14.8681	14.3158	13.3619	15.5057	480	502	522	490	372	374	411	414	423	501	526	522	488	452	536
Poalb01G015700.1	0	0	0	0	0	0	0	0	0	0	0	0	0	0	0	0	0	0	0	0	0	0	0	0	0	0	0	0	0	0
Poalb01G015710.1	46.5107	42.3156	43.7107	41.4976	37.6907	40.5596	32.0607	29.4156	32.9698	36.0579	36.4868	32.1809	39.1607	30.203	35.8125	393	355	392	461	332	340	303	278	263	343	355	303	358	274	332
Poalb01G015720.1	31.2173	29.5923	29.7973	32.021	29.4888	28.176	22.7418	25.5998	24.7823	25.4942	27.8787	23.8036	33.6942	32.9401	34.5903	459	432	465	619	452	411	374	421	344	422	472	390	536	520	558
Poalb01G015730.1	55.1619	57.8308	62.9551	36.6457	36.0664	37.1405	22.042	21.4179	26.2283	21.8515	22.2969	22.5585	24.1275	23.9631	24.7717	1027	1069	1244	897	700	686	459	446	461	458	478	468	486	479	506
Poalb01G015740.1	20.7349	23.5079	24.746	16.4182	17.9011	16.6668	10.1724	12.9769	11.2633	8.17014	10.2041	10.3536	6.87975	6.68513	6.44504	390	439	494	406	351	311	214	273	200	173	221	217	140	135	133
Poalb01G015750.1	4.14833	4.11889	5.26682	1.85735	1.63688	1.09726	0.420866	0.473476	0.716772	0.470405	0.357708	0.343236	0.788604	0.52065	0.482684	141	139	190	83	58	37	16	18	23	18	14	13	29	19	18
Poalb01G015760.1	14.2944	12.6711	14.038	11.4705	9.61193	9.53115	9.64366	8.34586	8.88405	8.23801	8.8071	8.30475	7.41666	8.46902	7.64448	709	624	739	748	497	469	535	463	416	460	503	459	398	451	416
Poalb01G015770.1	0	0	0	0.0507418	0.0639942	0	0.71574	1.01397	1.05997	2.25182	2.14364	1.79606	1.72651	1.92621	1.45932	0	0	0	1	1	0	12	17	15	38	37	30	28	31	24
Poalb01G015780.1	1.94083	1.41554	1.13502	2.08706	1.79756	1.61903	3.64997	4.009	6.38016	9.2144	12.7286	8.82882	9.58801	11.8435	8.29593	29	21	18	41	28	24	61	67	90	155	219	147	155	190	136
Poalb01G015790.1	5.82249	6.33621	4.98147	5.65033	4.23711	5.26185	9.21468	9.63357	10.4918	28.416	30.2813	26.006	29.63	28.1128	27.3278	87	94	79	111	66	78	154	161	148	478	521	433	479	451	448
Poalb01G015800.1	1.0708	2.22441	1.70253	1.83254	1.02718	2.63092	7.18027	7.1803	9.92469	17.4182	17.3202	16.8168	18.4956	13.2149	14.5789	16	33	27	36	16	39	120	120	140	293	298	280	299	212	239
Poalb01G015810.1	0.199501	0.200935	0.375938	0.151742	0	0	0.237823	0.178368	0.281762	0.118141	0.288762	0.596786	0.245861	0.495509	0.0606122	3	3	6	3	0	0	4	3	4	2	5	10	4	8	1
Poalb01G015820.1	0.858507	0.259404	1.29421	4.30972	3.21177	2.50955	18.8053	20.3405	16.3688	34.3165	34.8929	38.0598	32.7719	31.8248	30.0477	10	3	16	66	39	29	245	265	180	450	468	494	413	398	384
Poalb01G015830.1	0	0	0	0.0718778	0.0302168	0	0	0.08449	0	0	0	0	0.0582303	0	0	0	0	0	3	1	0	0	3	0	0	0	0	2	0	0
Poalb01G015840.1	0.133	0.133957	0.125313	0	0	0	0.178367	0.118912	0.211322	0.0590703	0.23101	0.119357	0.0614653	0.185816	0.121224	2	2	2	0	0	0	3	2	3	1	4	2	1	3	2
Poalb01G015850.1	0.116375	0	0.0548242	0	0	0	0	0	0	0.0516865	0.1516	0.156656	0.0537822	0	0	2	0	1	0	0	0	0	0	0	1	3	3	1	0	0
Poalb01G015860.1	0	0	0	0.0730868	0	0	0.859107	0.0859111	0.30535	0.938893	0.500697	0.862329	0.444073	0.894985	0.350327	0	0	0	1	0	0	10	1	3	11	6	10	5	10	4
Poalb01G015870.1	0	0.0565636	0.15874	0.0427156	0.323231	0.226433	0.100421	0.251054	0.237949	0.349196	0.487721	0.201595	0.207631	0.261537	0.818995	0	1	3	1	6	4	2	5	4	7	10	4	4	5	16
Poalb01G015880.1	0.535401	1.0785	0.252226	4.32683	3.46672	5.19439	14.8991	13.4631	18.2898	26.3948	25.3991	23.4234	24.3721	20.134	23.9728	8	16	4	85	54	77	249	225	258	444	437	390	394	323	393
Poalb01G015890.1	0	0	0.225563	0	0	0	0.21404	0.107021	0	0.106327	0	0.214843	0.110638	0.334469	0	0	0	2	0	0	0	2	1	0	1	0	2	1	3	0
Poalb01G015900.1	0	0	0	0	0	0	0	0	0	0	0	0	0	0	0	0	0	0	0	0	0	0	0	0	0	0	0	0	0	0
Poalb01G015910.1	0	0	0	0	0	0	0	0	0	0	0	0	0	0	0	0	0	0	0	0	0	0	0	0	0	0	0	0	0	0
Poalb01G015920.1	0	0	0	0.259776	0	0	0.305357	0.610716	0.120591	0.707881	0.692087	0.715171	0	0.636218	0.415062	0	0	0	3	0	0	3	6	1	7	7	7	0	6	4
Poalb01G015930.1	0	0	0	0.163136	0.137162	0.0720643	0	0.0639202	0.151459	0	0	0	0	0.133179	0.586469	0	0	0	3	2	1	0	1	2	0	0	0	0	2	9
Poalb01G015940.1	0	0	0	0	0	0	0	0	0	0	0.0784138	0	0	0	0	0	0	0	0	0	0	0	0	0	0	1	0	0	0	0
Poalb01G015950.1	9.59935	10.7253	9.88667	10.2574	10.2894	8.14821	10.5978	8.89523	10.7033	9.63153	12.2518	10.6026	11.3511	10.4612	9.42244	247	274	270	347	276	208	305	256	260	279	363	304	316	289	266
Poalb01G015960.1	72.3885	76.9684	71.6518	62.9249	69.185	69.4919	60.2632	62.1126	54.5451	56.9049	61.8989	60.8699	61.9571	64.2617	64.0456	1365	1441	1434	1560	1360	1300	1271	1310	971	1208	1344	1279	1264	1301	1325
Poalb01G015970.1	6.35908	6.36296	6.77471	1.67549	2.07321	2.01094	1.07763	0.483079	0.880507	1.43984	0.613619	1.08168	1.15248	1.0065	1.28801	153	152	173	53	52	48	29	13	20	39	17	29	30	26	34
Poalb01G015980.1	12.8698	12.7555	14.3833	12.8609	15.7601	15.5256	14.7503	13.0978	12.9797	15.0803	18.0137	16.5257	17.6532	17.1515	18.6561	188	185	223	247	240	225	241	214	179	248	303	269	279	269	299
Poalb01G015990.1	92.48	83.0822	82.5066	55.3342	55.8529	57.0397	45.001	46.465	45.2669	32.7023	32.7383	33.4912	23.0477	22.4822	24.5261	2203	1965	2086	1733	1387	1348	1199	1238	1018	877	898	889	594	575	641
Poalb01G016000.1	48.1018	46.2012	37.7373	44.9957	50.4215	49.1702	53.6711	58.2668	48.4866	44.0197	52.4705	43.0805	35.8548	35.047	35.3571	496	473	413	610	542	503	619	672	472	511	623	495	400	388	400
Poalb01G016010.1	19.4359	21.642	20.7541	20.6964	19.6799	21.1148	17.4735	18.0528	15.2119	11.03	11.9092	11.9188	11.6768	7.44222	9.34958	180	199	204	252	190	194	181	187	133	115	127	123	117	74	95
Poalb01G016020.1	10.9451	9.86342	10.0164	11.5115	11.2527	9.18496	7.49141	9.59842	7.87702	4.46572	4.50252	3.28978	0.919675	1.85351	0.715981	209	187	203	289	224	174	160	205	142	96	99	70	19	38	15
Poalb01G016030.1	0.205368	1.44792	0.919112	0.898179	0.344753	0.207008	0.229516	0.229517	0.598227	0.592875	0.445882	0.138226	0.0474549	0.0956406	0	4	28	19	23	7	4	5	5	11	13	10	3	1	2	0
Poalb01G016040.1	29.1081	28.6383	31.4999	23.9082	24.733	21.9116	20.5577	22.1584	21.9179	21.994	23.3003	21.9702	23.423	23.625	23.1191	1252	1223	1438	1352	1109	935	989	1066	890	1065	1154	1053	1090	1091	1091
Poalb01G016050.1	4.55128	3.58493	3.73843	3.59489	3.30238	4.35236	2.97361	3.75616	2.96674	4.2501	4.45932	3.45604	5.17747	4.83691	4.20149	78	61	68	81	59	74	57	72	48	82	88	66	96	89	79
Poalb01G016060.1	5.44093	6.51518	6.09475	5.58687	5.74119	4.81406	4.97266	4.10786	5.47515	4.34972	5.46023	6.02212	5.14074	4.56094	4.49081	180	214	214	243	198	158	184	152	171	162	208	222	184	162	163
Poalb01G016070.1	0.964691	0.971629	1.49324	0.681342	0.793191	0.902937	1.17053	1.90983	1.16783	1.77502	1.91495	1.42228	0.955341	1.15524	1.75855	14	14	23	13	12	13	19	31	16	29	32	23	15	18	28
Poalb01G016080.1	0.0581877	0.117212	0.109648	0.221291	0	0	0	0	0	0	0.1516	0	0	0	0	1	2	2	5	0	0	0	0	0	0	3	0	0	0	0
Poalb01G016090.1	32.6987	28.131	31.7713	26.6844	32.5101	25.5781	23.7533	21.4694	23.9927	24.8095	25.5871	33.471	28.1766	26.6487	30.2691	192	164	198	206	199	149	156	141	133	164	173	219	179	168	195
Poalb01G016100.1	20.5684	19.2843	20.987	16.5818	22.0036	18.9174	18.4743	15.3388	18.1727	20.5436	20.4969	17.9481	21.8146	21.6295	20.7343	217	202	235	230	242	198	218	181	181	244	249	211	249	245	240
Poalb01G016110.1	0	0	0	0	0	0	0	0	0	0	0	0	0	0	0	0	0	0	0	0	0	0	0	0	0	0	0	0	0	0
Poalb01G016120.1	0	0	0	0	0	0	0	0	0	0	0	0	0	0	0	0	0	0	0	0	0	0	0	0	0	0	0	0	0	0
Poalb01G016130.1	0	0	0	0	0	0	0	0	0	0	0	0	0	0	0	0	0	0	0	0	0	0	0	0	0	0	0	0	0	0
Poalb01G016140.1	0.187032	0.753508	0.528662	0.426775	0.358824	0	0.334438	0.501659	1.3868	0	0.162429	0.167846	0.345743	0	0.340943	1	4	3	3	2	0	2	3	7	0	1	1	2	0	2
Poalb01G016150.1	10.5726	8.59189	9.77526	7.13975	7.55111	7.23748	6.47842	5.83061	6.45428	6.29015	6.46445	7.98061	7.1236	6.4422	6.00404	321	259	315	285	239	218	220	198	185	215	226	270	234	210	200
Poalb01G016160.1	0	0	0	0	0.16205	0	0	0	0	0	0	0	0	0	0	0	0	0	0	1	0	0	0	0	0	0	0	0	0	0
Poalb01G016170.1	16.8057	17.8269	18.726	15.593	16.2926	17.7809	15.6116	15.3985	14.1718	15.0869	15.4748	15.9108	13.9635	12.8221	12.7919	564	594	667	688	570	592	586	578	449	570	598	595	507	462	471
Poalb01G016180.1	48.5933	54.9585	52.6983	44.0346	39.1652	39.1334	33.452	33.1088	34.4355	30.9993	34.939	32.8117	33.1237	30.3985	34.9193	1139	1279	1311	1357	957	910	877	868	762	818	943	857	840	765	898
Poalb01G016190.1	63.14	61.5672	65.6311	48.5119	46.7694	47.3009	39.3177	40.013	40.308	34.9189	36.0265	35.1348	31.7479	30.4801	29.744	2761	2673	3046	2789	2132	2052	1923	1957	1664	1719	1814	1712	1502	1431	1427
Poalb01G016200.1	0.0625301	0.0314899	0.0589156	0.0237805	0	0	0.0838591	0	0.0662352	0.138859	0.352979	0.0280579	0.260081	0.262084	0.170981	2	1	2	1	0	0	3	0	2	5	13	1	9	9	6
Poalb01G016210.1	0	0	0	0	0	0	0	0	0	0.238553	0	0	0	0	0	0	0	0	0	0	0	0	0	0	1	0	0	0	0	0
Poalb01G016220.1	42.7204	39.6391	38.7557	29.3552	30.6588	28.9209	21.1405	19.211	22.5586	15.5905	14.9946	15.2954	16.252	13.894	13.3071	1346	1240	1296	1216	1007	904	745	677	671	553	544	537	554	470	460
Poalb01G016230.1	1.43758	1.44792	0.193497	0.62482	1.18201	1.03504	0.367226	0	3.04552	0.729692	0.535059	0.368603	0.569458	0.956406	0.935923	7	7	1	4	6	5	2	0	14	4	3	2	3	5	5
Poalb01G016240.1	14.3002	12.884	13.842	14.5308	13.1818	12.0495	10.5379	10.538	12.8991	12.0574	12.6131	11.2291	12.1849	12.3828	10.9466	256	229	263	342	246	214	211	211	218	243	260	224	236	238	215
Poalb01G016250.1	14.47	15.0476	16.9313	12.4364	14.0809	16.2179	15.8796	14.6653	14.9954	15.1734	16.6495	14.2983	15.7403	15.1804	18.3786	277	286	344	313	281	308	340	314	271	327	367	305	326	312	386
Poalb01G016260.1	8.37903	4.76411	5.98468	4.00893	3.37063	4.22297	3.14156	1.69162	2.86307	1.80069	1.17368	2.42565	2.7481	2.01401	1.60133	62	35	47	39	26	31	26	14	20	15	10	20	22	16	13
Poalb01G016270.1	4.36122	4.0813	5.01507	3.05599	2.99765	3.32299	2.17988	1.96497	1.49138	1.52518	1.72973	1.66415	1.68224	1.95107	1.12679	127	118	155	117	91	96	71	64	41	50	58	54	53	61	36
Poalb01G016280.1	68.4033	68.0769	71.3632	47.6443	48.4208	46.5038	37.8203	37.0713	36.1744	34.3725	33.9143	35.7291	35.5784	34.0786	35.4548	2694	2662	2983	2467	1988	1817	1666	1633	1345	1524	1538	1568	1516	1441	1532
Poalb01G016290.1	2.16769	2.61177	2.0233	0.63177	0.524703	0.673878	0.253578	0.181128	0.150214	0.26993	0.246313	0.236348	0.168524	0.415121	0.203115	107	128	106	41	27	33	14	10	7	15	14	13	9	22	11
Poalb01G016300.1	0	0.0720076	0	0	0	0	0	0	0	0	0	0	0	0	0	0	1	0	0	0	0	0	0	0	0	0	0	0	0	0
Poalb01G016310.1	0	0	0	0	0	0	0	0	0	0.170708	0	0	0	0	0	0	0	0	0	0	0	0	0	0	1	0	0	0	0	0
Poalb01G016320.1	3.2298	5.01896	3.91257	10.037	6.28496	8.55756	9.73554	10.6431	11.241	11.9676	10.7389	12.5049	12.794	15.7289	15.392	35	54	45	143	71	92	118	129	115	146	134	151	150	183	183
Poalb01G016330.1	2.00096	1.32258	1.8853	2.8061	2.93915	2.89935	2.06852	1.90082	2.84811	1.38859	1.62913	1.85182	2.25404	0.815372	1.7668	32	21	32	59	49	46	37	34	43	25	30	33	39	14	31
Poalb01G016340.1	0	0	0	0	0	0	0	0	0	0	0	0	0	0	0	0	0	0	0	0	0	0	0	0	0	0	0	0	0	0
Poalb01G016350.1	7.38344	7.10004	8.21577	6.88648	7.33902	6.53314	6.78051	6.15326	8.56409	7.68621	8.67529	7.85531	9.10952	8.40173	8.22179	221	211	261	271	229	194	227	206	242	259	299	262	295	270	270
Poalb01G016360.1	7.04432	7.03274	5.9967	5.35797	4.20851	4.60914	5.63513	6.13238	6.67627	7.35504	7.8349	7.43078	8.22439	9.78411	9.06769	114	113	103	114	71	74	102	111	102	134	146	134	144	170	161
Poalb01G016370.1	2.04922	1.75819	1.71624	1.81843	1.12848	1.75957	1.08571	1.15357	1.72847	0.674172	0.922783	0.647059	0.876883	0.530181	0.484238	54	46	48	63	31	46	32	34	43	20	28	19	25	15	14
Poalb01G016380.1	0	0	0	0	0	0	0	0	0	0	0	0	0	0	0	0	0	0	0	0	0	0	0	0	0	0	0	0	0	0
Poalb01G016390.1	15.8221	24.9139	14.6976	8.98345	11.5435	9.65892	6.57491	6.57494	7.31758	7.12614	5.61243	4.5997	4.11949	5.18901	6.09346	71	111	70	53	54	43	33	33	31	36	29	23	20	25	30
Poalb01G016400.1	5.57259	5.95078	5.37699	8.27286	6.69805	7.78271	7.86358	10.0246	8.10744	10.3771	11.7198	10.9659	15.3279	15.1333	13.2181	83	88	85	162	104	115	131	167	114	174	201	182	247	242	216
Poalb01G016410.1	10.6792	8.27381	11.2228	7.18543	8.14273	7.79731	6.79368	6.12046	6.88867	8.02661	5.58839	7.31063	5.69458	4.78203	6.1147	156	120	174	138	124	113	111	100	95	132	94	119	90	75	98
Poalb01G016420.1	21.6295	20.1324	20.2788	12.3671	13.6959	11.1481	8.34496	7.83058	8.46469	5.43261	4.86724	6.06227	3.8408	4.22764	3.84576	1015	938	1010	763	670	519	438	411	375	287	263	317	195	213	198
Poalb01G016430.1	20.2252	22.2415	16.7227	13.5783	14.7489	11.1295	7.93426	8.11881	7.542	4.03308	3.13655	3.14856	0.763018	2.97946	2.25728	196	214	172	173	149	107	86	88	69	44	35	34	8	31	24
Poalb01G016440.1	1.23896	1.54828	1.70778	0.45373	0.880358	0.462538	0.225645	0.266673	0.315941	0.224183	0.0797021	0.0823604	0.127239	0.106849	0.271859	54	67	79	26	40	20	11	13	13	11	4	4	6	5	13
Poalb01G016450.1	6.89469	6.72312	7.07543	6.44665	6.90869	7.74654	10.1299	10.1299	9.58258	8.58191	10.1067	12.2961	6.81917	7.97606	8.24554	157	152	171	193	164	175	258	258	206	220	265	312	168	195	206
Poalb01G016460.1	32.7544	32.2995	32.3682	50.2901	52.6832	48.6025	66.7417	67.3549	65.7595	89.788	83.2863	77.9978	92.5132	84.3571	85.883	430	421	451	868	721	633	980	989	815	1327	1259	1141	1314	1189	1237
Poalb01G016470.1	1.47518	2.67442	1.66789	2.24407	3.67921	3.8661	5.53943	3.95675	5.31281	8.91047	7.94299	7.67837	5.99936	3.57238	11.5633	5	9	6	10	13	13	21	15	17	34	31	29	22	13	43
Poalb01G016480.1	8.94998	7.53785	8.8688	11.0327	11.8049	13.4933	17.7283	14.6587	15.4463	23.2332	23.653	24.5457	27.3843	25.4753	27.4965	232	194	244	376	319	347	514	425	378	678	706	709	768	709	782
Poalb01G016490.1	10.1569	10.0294	9.9963	10.2455	10.6115	10.4023	9.9551	9.35622	9.55057	7.7838	8.12901	8.54637	9.03652	8.46531	7.82196	561	550	586	744	611	570	615	578	498	484	517	526	540	502	474
Poalb01G016500.1	171.508	192.741	164.062	121.323	130.612	125.809	77.0601	79.5966	80.4343	52.7203	59.3135	64.425	48.6056	53.4511	51.9086	786	877	798	731	624	572	395	408	348	272	313	329	241	263	261
Poalb01G016510.1	1.73359	0.630522	0.226859	0.476156	0.646709	1.40766	0.387487	0.473597	0.357061	0.25665	0.334566	0.0432156	0.267056	0	0	36	13	5	13	14	29	9	11	7	6	8	1	6	0	0
Poalb01G016520.1	25.8165	24.4055	24.9998	20.7271	22.701	20.3539	20.5508	18.6949	20.1098	17.0314	18.9131	15.4793	18.0708	15.3273	16.4095	684	642	703	722	627	535	609	554	503	508	577	457	518	436	477
Poalb01G016530.1	48.2305	47.1365	51.8931	47.5656	43.423	38.3157	49.8819	46.1364	47.5165	42.9326	39.6674	44.2	33.4342	30.3605	34.4602	472	458	539	612	443	372	546	505	439	473	447	482	354	319	370
Poalb01G016540.1	9.61202	10.5491	10.368	9.5295	8.52094	9.02058	9.24573	9.18651	8.98786	9.12693	8.80815	7.01979	8.3941	6.66821	9.18389	145	158	166	189	134	135	156	155	128	155	153	118	137	108	152
Poalb01G016550.1	0.185705	0	0.209965	0.0564997	0.035628	0	0.0664132	0.0664135	0.0786836	0.0989742	0	0	0	0.0691868	0.0338525	5	0	6	2	1	0	2	2	2	3	0	0	0	2	1
Poalb01G016560.1	177.182	237.179	199.505	153.354	155.897	168.215	119.55	124.545	113.163	86.2131	87.0184	81.3047	63.8932	72.8399	74.3029	1015	1349	1213	1155	931	956	766	798	612	556	574	519	396	448	467
Poalb01G016570.1	17.5507	19.0074	18.9493	17.9015	17.4305	15.7071	20.1506	18.8009	19.9328	29.2159	29.3835	29.0087	29.5781	29.5799	30.1505	651	700	746	873	674	578	836	780	698	1220	1255	1199	1187	1178	1227
Poalb01G016580.1	37.3601	34.2574	34.3867	32.1944	35.3202	29.4955	34.3678	31.9545	32.94	31.1718	25.1312	30.6207	26.9465	24.2375	26.3757	346	315	338	392	341	271	356	331	288	325	268	316	270	241	268
Poalb01G016590.1	4.22137	4.4924	4.61524	3.02907	3.62917	3.21138	2.91966	4.02345	2.57322	2.51161	2.17889	1.82269	2.31897	2.37392	2.10529	106	112	123	100	95	80	82	113	61	71	63	51	63	64	58
Poalb01G016600.1	10.4517	10.6604	10.9301	7.12612	7.27036	7.30556	5.96626	5.96629	5.1727	4.84807	6.02562	5.25493	4.04388	3.91037	4.49125	473	479	525	424	343	328	302	302	221	247	314	265	198	190	223
Poalb01G016610.1	0.410737	1.13765	0.870738	0.390513	0.492504	0.517521	0.734452	0.275421	0.870148	0.364846	0	0.368603	0.0949097	0.382562	0.374369	4	11	9	5	5	5	8	3	8	4	0	4	1	4	4
Poalb01G016620.1	41.4969	41.9157	41.1619	42.9825	39.6153	43.8354	35.2139	38.4898	34.2112	30.9176	30.1932	29.3418	31.5454	29.266	27.6955	1042	1045	1097	1419	1037	1092	989	1081	811	874	873	821	857	789	763
Poalb01G016630.1	52.677	52.6938	57.6138	36.3958	34.0813	37.0027	28.2305	28.2765	29.7482	23.487	24.7465	22.8534	23.8698	20.8018	21.9006	1026	1019	1191	932	692	715	615	616	547	515	555	496	503	435	468
Poalb01G016640.1	38.0815	40.0839	43.2719	47.0529	43.1149	45.3049	57.4277	52.3866	54.7073	61.7012	67.2087	57.9364	45.3197	41.1018	44.6162	466	487	562	757	550	550	786	717	632	850	947	790	600	540	599
Poalb01G016650.1	13.0747	13.0271	15.498	14.2755	21.7799	14.3836	18.54	20.1113	19.2104	21.0423	19.7792	19.8712	20.5311	19.1178	20.7586	186	184	234	267	323	203	295	320	258	337	324	315	316	292	324
Poalb01G016660.1	13.8425	13.2018	14.6583	13.6967	12.9261	14.1383	14.7309	14.95	15.5711	16.4309	15.9047	14.4014	18.7388	14.091	15.1849	226	214	254	294	220	229	269	273	240	302	299	262	331	247	272
Poalb01G016670.1	37.7185	38.3781	41.774	37.3886	34.0245	39.5741	33.0335	31.8846	36.4822	31.3354	33.3706	35.9829	29.9926	28.1289	32.7975	587	593	690	765	552	611	575	555	536	549	598	624	505	470	560
Poalb01G016680.1	8.70488	8.43929	8.07013	5.38179	5.58171	4.69219	4.36999	4.61973	4.78291	3.01849	3.6384	3.04958	3.39903	2.1245	3.69128	187	180	184	152	125	100	105	111	97	73	90	73	79	49	87
Poalb01G016690.1	1.14029	2.29698	2.38751	2.12011	1.9446	1.1494	0.906219	0.792946	1.34206	1.23798	0.770226	1.02332	2.34213	1.53411	2.30962	9	18	20	22	16	9	8	7	10	11	7	9	20	13	20
Poalb01G016700.1	2.103	1.74434	2.40881	1.47411	1.50311	2.20293	1.17975	0.995419	1.09197	0.879078	0.859465	0.851125	1.48642	1.38265	0.676518	51	42	62	47	38	53	32	27	25	24	24	23	39	36	18
Poalb01G016710.1	18.6433	17.8913	19.1841	12.0453	13.664	11.2331	7.9409	10.488	9.67431	9.22915	10.4058	9.73776	8.55782	9.79436	10.0428	445	424	486	378	340	266	212	280	218	248	286	259	221	251	263
Poalb01G016720.1	65.2724	66.0063	69.4188	83.3606	89.0064	80.157	78.8477	88.4766	81.6603	75.9452	74.9351	82.0899	54.0789	54.4953	54.7049	994	998	1122	1669	1413	1211	1343	1507	1174	1302	1314	1393	891	891	914
Poalb01G016730.1	47.3458	52.4226	43.4007	34.711	33.2169	37.4896	34.7816	35.6417	32.2643	26.6766	24.8748	22.2516	20.3494	26.877	27.3729	443	487	431	427	324	348	364	373	285	281	268	232	206	270	281
Poalb01G016740.1	15.2266	14.3166	16.8965	10.8953	10.7436	11.1563	8.38063	8.4987	7.76141	8.44358	8.92402	7.18777	8.88762	8.99704	8.48347	692	646	815	651	509	503	426	432	333	432	467	364	437	439	423
Poalb01G016750.1	53.0102	50.8387	48.1047	48.4259	48.8001	44.138	42.5624	42.9994	43.1808	41.6898	44.2071	44.7498	45.1864	44.5958	42.1378	1736	1653	1672	2085	1666	1434	1559	1575	1335	1537	1667	1633	1601	1568	1514
Poalb01G016760.1	5.48237	4.50535	4.5487	3.25712	3.24437	2.63936	2.12159	1.46317	2.0802	1.72019	1.27913	1.54209	1.15968	1.52427	1.41705	201	164	177	157	124	96	87	60	72	71	54	63	46	60	57
Poalb01G016770.1	6.25484	3.77989	4.64529	3.75002	2.75295	3.412	4.408	3.94748	4.59885	2.41849	3.45094	3.50001	1.97243	1.71347	2.0792	85	51	67	67	39	46	67	60	59	37	54	53	29	25	31
Poalb01G016780.1	0.279301	1.40655	0	0.849756	0.535844	0.281531	0.749141	0	0.29585	0.496191	0	0.751951	0.258154	1.04057	1.01828	1	5	0	4	2	1	3	0	1	2	0	3	1	4	4
Poalb01G016790.1	2.5173	2.17321	2.88004	2.05145	1.37986	1.2687	1.68798	0.803803	1.42846	1.11803	1.63962	1.69431	1.41265	2.17716	1.63887	28	24	34	30	16	14	21	10	15	14	21	21	17	26	20
Poalb01G016800.1	0.0322767	0	0	0.0736499	0.0309617	0	0	0	0	0	0	0.0868972	0	0	0	1	0	0	3	1	0	0	0	0	0	0	3	0	0	0
Poalb01G016810.1	0	0	0	0	0	0	0	0	0	0	0	0	0	0	0	0	0	0	0	0	0	0	0	0	0	0	0	0	0	0
Poalb01G016820.1	0.794221	0.399966	1.02893	0.453069	0	0.300211	0	0.0887612	0	0	0	0	0	0.184935	0.180975	8	4	11	6	0	3	0	1	0	0	0	0	0	2	2
Poalb01G016830.1	0	0	0	0	0	0	0	0	0	0	0	0	0	0	0	0	0	0	0	0	0	0	0	0	0	0	0	0	0	0
Poalb01G016840.1	139.962	173.489	156.888	117.822	118.517	129.513	92.9269	93.8817	80.4167	62.1028	59.4427	59.9884	49.8222	50.4544	55.0895	1049	1291	1248	1161	926	963	779	787	569	524	513	501	404	406	453
Poalb01G016850.1	15.8271	15.2711	13.8157	12.2911	14.034	16.3891	17.48	13.3776	17.2227	22.5058	24.9202	18.5302	24.1559	22.8554	24.1843	476	456	441	486	440	489	588	450	489	762	863	621	786	738	798
Poalb01G016860.1	0	0	0.0623593	0	0	0.0333568	0	0	0	0	0	0.0890937	0	0	0	0	0	2	0	0	1	0	0	0	0	0	3	0	0	0
Poalb01G016870.1	0	0	0	0	0	0	0	0	0	0	0	0	0	0	0	0	0	0	0	0	0	0	0	0	0	0	0	0	0	0
Poalb01G016880.1	0	0	0	0	0.0648199	0	0	0	0	0	0	0	0	0	0	0	0	0	0	1	0	0	0	0	0	0	0	0	0	0
Poalb01G016890.1	0	0	0	0	0	0	0	0	0	0	0	0	0	0	0	0	0	0	0	0	0	0	0	0	0	0	0	0	0	0
Poalb01G016900.1	0	0	0	0	0	0	0	0	0	0	0	0	0	0	0	0	0	0	0	0	0	0	0	0	0	0	0	0	0	0
Poalb01G016910.1	0.558602	1.12524	0.263156	1.27463	0	0.281531	0	0	0	0	0	0	0	0	0	2	4	1	6	0	1	0	0	0	0	0	0	0	0	0
Poalb01G016920.1	1.38989	2.19981	2.33847	0.604092	0.190466	0.500352	0.266282	0.71009	0.31548	0	0.086218	0	0.0917611	0.184935	0.361949	14	22	25	8	2	5	3	8	3	0	1	0	1	2	4
Poalb01G016930.1	25.7719	25.7015	25.1793	20.4714	23.3823	23.3543	18.7853	25.8795	18.02	21.37	21.4996	21.761	24.9354	24.2997	22.8535	406	402	421	424	384	365	331	456	268	379	390	382	425	411	395
Poalb01G016940.1	10.3794	9.12356	6.57891	14.6411	16.2926	14.0766	20.0783	21.597	17.9909	31.1795	19.8309	20.323	30.6994	26.5415	24.9411	55	48	37	102	90	74	119	128	90	186	121	120	176	151	145
Poalb01G016950.1	3.5366	3.28803	3.78074	1.86229	2.67487	3.01641	1.15533	1.15534	1.08062	0.906192	0.649714	1.28173	0.628623	1.26693	0.619897	52	48	59	36	41	44	19	19	15	15	11	21	10	20	10
Poalb01G016960.1	0	0	0	0	0	0	0	0	0	0	0	0	0	0	0	0	0	0	0	0	0	0	0	0	0	0	0	0	0	0
Poalb01G016970.1	0	0	0	0	0	0	0	0	0	0	0	0	0	0	0	0	0	0	0	0	0	0	0	0	0	0	0	0	0	0
Poalb01G016980.1	19.7966	15.5339	19.8452	44.9098	35.9928	32.8324	52.0694	49.8058	53.0336	64.8183	61.2731	65.3825	73.5102	82.2236	74.9026	172	134	183	513	326	283	506	484	435	634	613	633	691	767	714
Poalb01G016990.1	18.6815	17.9932	19.3147	13.4077	14.1544	12.8017	12.6742	11.1901	11.0804	12.7324	14.7138	12.2961	13.9793	12.6881	12.0081	709	678	778	669	560	482	538	475	397	544	643	520	574	517	500
Poalb01G017000.1	6.81427	6.35489	9.51167	7.7745	6.29456	7.25028	4.40008	3.61034	7.08437	2.24183	1.20549	2.83114	2.9159	1.52794	0.920136	54	50	80	81	52	57	39	32	53	20	11	25	25	13	8
Poalb01G017010.1	0	0	0	0	0	0	0	0	0	0	0	0	0	0	0	0	0	0	0	0	0	0	0	0	0	0	0	0	0	0
Poalb01G017020.1	20.8631	21.637	21.7528	19.445	22.0118	21.3986	21.9003	21.6487	18.8784	20.4329	21.9087	21.5276	20.897	21.7397	21.6847	741	763	820	908	815	754	870	860	633	817	896	852	803	829	845
Poalb01G017030.1	9.52162	9.49877	9.39844	7.38018	9.39467	7.40391	8.02651	6.56718	6.33965	6.44403	5.04021	5.04556	4.44227	3.5474	4.46326	105	104	110	107	108	81	99	81	66	80	64	62	53	42	54
Poalb01G017040.1	1.00281	1.29058	0.997334	0.593247	0.694745	0.842347	0.597719	0.697342	0.236051	0.494871	0.774128	1.14992	0.514936	0.830242	0.609346	18	23	19	14	13	15	12	14	4	10	16	23	10	16	12
Poalb01G017050.1	8.59922	8.37635	9.22355	15.9556	14.8137	15.6262	27.9731	26.7628	27.3262	62.0459	61.8632	67.2777	87.3471	85.2068	85.4025	578	559	658	1410	1038	1042	2103	2012	1734	4695	4788	5039	6352	6149	6298
Poalb01G017060.1	0	0	0	0	0	0	0	0	0	0	0	0	0	0	0	0	0	0	0	0	0	0	0	0	0	0	0	0	0	0
Poalb01G017070.1	0	0	0	0	0	0	0	0	0	0	0	0	0	0	0	0	0	0	0	0	0	0	0	0	0	0	0	0	0	0
Poalb01G017080.1	0	0.0541674	0	0	0	0	0	0	0	0	0	0	0	0	0	0	2	0	0	0	0	0	0	0	0	0	0	0	0	0
Poalb01G017090.1	0	0	0	0	0	0	0	0	0	0	0	0	0	0	0	0	0	0	0	0	0	0	0	0	0	0	0	0	0	0
Poalb01G017100.1	0.797	0.363501	1.47352	1.18954	1.80314	2.36462	3.61664	4.42334	1.95924	7.14632	9.84693	7.21992	12.8985	12.1854	14.4875	53	24	104	104	125	156	269	329	123	535	754	535	928	870	1057
Poalb01G017110.1	167.065	160.476	164.422	145.798	138.186	146.245	105.715	100.068	108.145	93.6655	96.4736	91.4488	90.225	86.8075	84.8015	5184	4944	5415	5948	4470	4502	3669	3473	3168	3272	3447	3162	3029	2892	2887
Poalb01G017120.1	30.2388	28.4145	30.5601	33.6647	32.3019	32.7507	41.4344	39.5718	39.7251	43.8669	42.6925	41.2865	39.9723	47.2557	43.9854	537	501	576	786	598	577	823	786	666	877	873	817	768	901	857
Poalb01G017130.1	0	0.0827381	0	0.062482	0	0	0	0	0	0	0	0	0	0	0	0	1	0	1	0	0	0	0	0	0	0	0	0	0	0
Poalb01G017140.1	0	0	0	0	0	0	0	0.124031	0	0	0.361431	0.24899	0.641112	0.12921	0.379328	0	0	0	0	0	0	0	1	0	0	3	2	5	1	3
Poalb01G017150.1	25.3576	23.5804	24.014	19.9531	19.9697	19.644	17.8878	18.2648	18.8227	19.4713	18.9242	21.8834	19.1218	20.2053	19.1815	782	722	786	809	642	601	617	630	548	676	672	752	638	669	649
Poalb01G017160.1	23.8853	25.6652	26.4159	29.8256	29.161	31.9298	32.0326	34.9449	38.3568	40.7882	40.9875	40.3486	41.4975	42.7688	42.435	374	399	439	614	476	496	561	612	567	719	739	704	703	719	729
Poalb01G017170.1	33.5035	31.3931	34.1529	35.0572	33.107	33.3576	37.3725	34.4956	34.3525	31.7218	32.7127	34.455	29.7714	27.5912	28.323	1062	988	1149	1461	1094	1049	1325	1223	1028	1132	1194	1217	1021	939	985
Poalb01G017180.1	31.1115	32.7709	35.6195	25.2193	25.7419	22.3018	16.1243	14.3512	15.2302	12.2213	13.7247	13.4039	9.90992	11.3139	12.3143	502	525	610	535	433	357	291	259	232	222	255	241	173	196	218
Poalb01G017190.1	32.5851	30.6883	32.4161	23.6258	23.1793	24.6553	17.707	16.4585	17.6165	10.7884	11.4665	12.7984	9.89592	8.71083	9.68142	770	720	813	734	571	578	468	435	393	287	312	337	253	221	251
Poalb01G017200.1	4.08733	4.16819	4.91011	1.39899	1.32327	1.13299	0.776549	0.685193	1.1365	0.726133	0.976156	0.779461	0.755574	0.904153	1.02449	80	81	102	36	27	22	17	15	21	16	22	17	16	19	22
Poalb01G017210.1	0.332501	1.17212	0.313281	0	0.159477	0.167578	0.148639	0	0	0	0.144381	0.149197	0	0.154847	0.15153	2	7	2	0	1	1	1	0	0	0	1	1	0	1	1
Poalb01G017220.1	1.21687	1.22562	0.982741	0.39667	0.583648	0	0.0777118	0.388561	0	0	0.150971	0.23401	0.0803385	0.728614	0	14	14	12	6	7	0	1	5	0	0	2	3	1	9	0
Poalb01G017230.1	0.232751	0.703274	0.219297	0.177032	0	0	0.41619	0	0.246542	0	0	0	0	0	0	1	3	1	1	0	0	2	0	1	0	0	0	0	0	0
Poalb01G017240.1	325.851	315.653	334.537	405.227	409.363	387.692	353.553	368.121	378.689	312.29	319.068	317.908	263.855	264.153	263.905	2800	2693	3051	4578	3667	3305	3398	3538	3072	3021	3157	3044	2453	2437	2488
Poalb01G017250.1	6.9985	7.09711	8.08438	7.18257	123.37	42.3263	6.12856	4.67144	37.6245	7.57911	6.95209	6.5387	6.95599	7.36673	6.20408	146	147	179	197	2683	876	143	109	741	178	167	152	157	165	142
Poalb01G017260.1	11.4666	18.6484	12.2068	16.6503	3373.39	1235.47	22.6784	25.4745	812.73	42.1968	38.4101	34.9247	35.1445	30.9767	28.3678	231	373	261	441	70845	24692	511	574	15457	957	891	784	766	670	627
Poalb01G017270.1	159.487	144.171	137.409	93.6663	97.8829	96.2965	61.4353	77.894	64.5492	64.2792	65.8771	76.4768	69.6724	78.0427	78.8303	1005	902	919	776	643	602	433	549	384	456	478	537	475	528	545
Poalb01G017280.1	856.276	910.174	943.348	1112.2	1201.65	1186.82	986.264	1045.39	1021.62	693.353	715.347	701.051	410.695	499.589	504.342	9647	10181	11280	16474	14113	13265	12428	13173	10866	8794	9280	8801	5006	6043	6234
Poalb01G017290.1	0	0	0	0	0	0	0	0	0	0	0	0	0	0	0	0	0	0	0	0	0	0	0	0	0	0	0	0	0	0
Poalb01G017300.1	0	0	0	0	0	0	0	0	0	0	0	0	0	0	0	0	0	0	0	0	0	0	0	0	0	0	0	0	0	0
Poalb01G017310.1	0	0	0	0	0	0	0	0	0.101783	0	0	0	0	0	0	0	0	0	0	0	0	0	0	1	0	0	0	0	0	0
Poalb01G017320.1	1240.22	1448.85	1311.81	1578.76	1682.62	1800.4	1712.52	1775.07	1619.87	1148.81	1120.27	1112.21	792.569	821.608	819.461	15512	17992	17414	25961	21939	22340	23957	24832	19127	16176	16134	15501	10725	11033	11245
Poalb01G017330.1	67.0322	65.2894	66.3872	57.4454	52.1718	49.1784	40.3855	45.2892	43.2883	39.3457	40.9816	39.8876	45.0597	42.4623	38.8452	1760	1702	1850	1983	1428	1281	1186	1330	1073	1163	1239	1167	1280	1197	1119
Poalb01G017340.1	2.38643	0.801198	1.37408	3.22692	3.17946	2.40549	1.65949	2.0151	0.280871	0.3533	0.690836	0.951836	0.245083	0.123485	0	18	6	11	32	25	18	14	17	2	3	6	8	2	1	0
Poalb01G017350.1	5.23689	6.80588	3.97918	8.60892	1.78255	3.5759	4.38006	2.71867	1.07365	4.9519	5.28155	1.51603	3.59126	3.30423	2.77154	31	40	25	67	11	21	29	18	6	33	36	10	23	21	18
Poalb01G017360.1	1.37157	1.13026	0.704883	2.65549	2.87059	3.14209	0.780356	1.00332	0.792456	0.221514	0.324857	0.559487	0.345743	0.116135	0	11	9	6	28	24	25	7	9	6	2	3	5	3	1	0
Poalb01G017370.1	0	0	0	0	0	0.335156	0	0.14864	0	0	0	0	0	0	0	0	0	0	0	0	2	0	1	0	0	0	0	0	0	0
Poalb01G017380.1	11.7566	11.9066	11.23	7.33655	7.41459	6.61271	7.20105	6.7365	5.84821	7.38516	7.30501	8.18985	9.3656	9.89146	7.54833	362	364	367	297	238	202	248	232	170	256	259	281	312	327	255
Poalb01G017390.1	428.683	424.295	431.692	483.584	458.523	447.419	476.225	478.933	477.719	257.285	239.124	242.201	84.6315	86.0017	85.1876	7224	7099	7721	10714	8055	7480	8976	9027	7600	4881	4640	4548	1543	1556	1575
Poalb01G017400.1	0.40807	0.274003	0.469922	0.275895	0.304457	0.137109	0.243228	0.283767	0.144083	0.241651	0.196883	0.08138	0.0419082	0.126693	0.247959	9	6	11	8	7	3	6	7	3	6	5	2	1	3	6
Poalb01G017410.1	21.2284	19.0619	18.3081	8.37226	7.11107	8.60444	2.05863	2.61096	2.61744	1.19724	0.829126	0.85678	0.778616	0.575382	0.972557	378	337	346	196	132	152	41	52	44	24	17	17	15	11	19
Poalb01G017420.1	0	0	0	0	0	0	0	0	0	0	0	0	0	0	0	0	0	0	0	0	0	0	0	0	0	0	0	0	0	0
Poalb01G017430.1	12.104	12.2811	12.246	13.5888	13.0676	11.5254	8.46578	9.58394	8.56326	5.63372	6.28381	5.97232	5.82086	4.11846	4.1931	271	273	291	400	305	256	212	240	181	142	162	149	141	99	103
Poalb01G017440.1	0	0.132693	0	0	0	0	0	0	0	0	0	0	0	0	0	0	1	0	0	0	0	0	0	0	0	0	0	0	0	0
Poalb01G017450.1	6.01465	6.47569	4.20138	4.49592	8.35599	7.63061	6.11922	7.04641	5.27258	7.18494	4.32285	3.81559	3.92983	6.37478	3.30816	58	62	43	57	84	73	66	76	48	78	48	41	41	66	35
Poalb01G017460.1	0.616105	0.206845	0.483743	0.62482	0.591005	0.103504	1.00987	0.734456	0.870148	1.18575	0.535059	0.645056	0.474549	0.765125	0.280777	6	2	5	8	6	1	11	8	8	13	6	7	5	8	3
Poalb01G017470.1	13.8813	12.5071	13.0789	12.9532	14.2091	13.0981	12.6884	10.8248	11.9791	11.897	14.058	13.6513	13.3222	12.4747	12.1267	313	280	313	384	334	293	320	273	255	302	365	343	325	302	300
Poalb01G017480.1	29.8852	28.9749	25.263	31.2285	32.1507	24.7748	22.4742	23.7229	19.5261	25.0576	23.2858	26.8196	34.5927	22.6324	25.9663	107	103	96	147	120	88	90	95	66	101	96	107	134	87	102
Poalb01G017490.1	1.12065	1.04189	1.5432	1.11465	1.15769	0.695139	1.9268	2.31218	1.18705	1.83774	2.02133	1.93403	2.78871	2.32843	2.04285	13	12	19	17	14	8	25	30	13	24	27	25	35	29	26
Poalb01G017500.1	24.488	18.4238	27.3812	23.2262	20.0942	20.9661	19.2561	15.827	18.7511	22.1451	22.2916	24.2266	20.0433	20.1977	16.1348	166	124	197	207	142	141	146	120	120	169	174	183	147	147	120
Poalb01G017510.1	26.1127	21.9653	25.6848	37.7588	37.4357	35.1432	28.8625	26.297	24.3165	40.5279	40.1221	48.2845	70.02	64.412	69.8327	182	152	190	346	272	243	225	205	160	318	322	375	528	482	534
Poalb01G017520.1	208.353	194.954	201.417	157.945	149.091	153.619	120.022	112.51	115.127	102.185	102.696	108.136	85.7851	93.0454	88.8999	5381	4999	5521	5363	4014	3936	3467	3250	2807	2971	3054	3112	2397	2580	2519
Poalb01G017530.1	42.8799	41.8358	38.63	31.6616	24.7313	28.7848	21.3697	20.2493	20.8612	25.2866	22.0014	20.0842	20.4372	17.5096	18.3585	479	464	458	465	288	319	267	253	220	318	283	250	247	210	225
Poalb01G017540.1	0.598502	0.602806	0	0.910453	1.14824	0.301641	0.26755	1.33776	2.21888	0.797449	0.779657	1.61132	0.829782	0.278724	0	2	2	0	4	4	1	1	5	7	3	3	6	3	1	0
Poalb01G017550.1	8.83553	8.37996	9.22666	7.67244	5.57975	7.01354	6.35256	5.72721	6.66833	5.91897	4.82776	5.88081	4.66175	5.41773	5.10037	240	226	266	274	158	189	193	174	171	181	151	178	137	158	152
Poalb01G017560.1	32.7456	31.5261	32.8492	33.624	32.7974	33.8808	40.9875	35.9073	37.6444	45.5982	43.9117	45.2899	50.1621	53.5983	55.9179	680	650	724	918	710	698	952	834	738	1066	1050	1048	1127	1195	1274
Poalb01G017570.1	46.9125	45.2285	41.7189	29.9577	25.9901	32.1148	27.7003	31.4013	30.2937	29.8606	29.848	32.8697	29.1003	30.2591	31.6689	374	358	353	314	216	254	247	280	228	268	274	292	251	259	277
Poalb01G017580.1	0	0	0	0	0	0	0	0	0.168097	0	0	0.142415	0.440036	0	0.433928	0	0	0	0	0	0	0	0	1	0	0	1	3	0	3
Poalb01G017590.1	40.1564	37.1095	36.587	38.9821	39.0764	34.9689	31.387	28.352	29.3804	32.3603	32.3573	30.3901	38.3405	38.6358	35.2425	485	445	469	619	492	419	424	383	335	440	450	409	501	501	467
Poalb01G017600.1	6.51589	6.25512	6.52295	4.43334	5.15172	4.84897	4.52853	4.00515	4.69119	3.88874	4.24406	4.24857	3.19948	4.00644	3.82785	256	244	272	229	211	189	199	176	174	172	192	186	136	169	165
Poalb01G017610.1	117.889	123.734	120.201	86.6128	84.4559	86.1263	55.3407	52.4542	54.6378	48.5465	51.1565	46.0782	43.3088	43.6423	50.1007	1497	1560	1620	1446	1118	1085	786	745	655	694	748	652	595	595	698
Poalb01G017620.1	0	0	0	0	0	0	0	0	0	0	0	0	0	0	0	0	0	0	0	0	0	0	0	0	0	0	0	0	0	0
Poalb01G017630.1	114.506	104.179	107.376	99.3124	96.4103	102.402	97.9124	106.452	93.5838	105.28	104.722	103.247	105.837	108.775	104.862	1055	953	1050	1203	926	936	1009	1097	814	1092	1111	1060	1055	1076	1060
Poalb01G017640.1	0	0.409674	0.191619	0.464066	0	0	0	0.727325	0.646275	0.541956	0.176621	0.365025	0.751906	0.568272	0.185367	0	2	1	3	0	0	0	4	3	3	1	2	4	3	1
Poalb01G017650.1	2.04922	3.43993	7.50854	1.90502	6.55245	4.36067	5.49642	2.23929	4.34128	6.47205	2.57061	1.43034	5.89266	2.96902	2.49037	9	15	35	11	30	19	27	11	18	32	13	7	28	14	12
Poalb01G017660.1	3.57965	2.40359	3.68502	3.52944	4.57842	4.61052	3.20045	3.319	3.79175	3.47412	3.68446	3.92633	3.67625	5.30987	3.80648	54	36	59	70	72	69	54	56	54	59	64	66	60	86	63
Poalb01G017670.1	33.249	33.0987	37.2547	27.1608	28.2195	29.7946	23.1279	22.9708	22.8961	17.8891	21.1833	20.4389	20.6285	20.9511	21.1431	946	935	1125	1016	837	841	736	731	615	573	694	648	635	640	660
Poalb01G017680.1	29.8437	23.8348	25.7651	24.6994	22.9527	22.2633	20.2174	17.6315	22.2816	24.9912	25.4612	31.0298	29.0424	30.1232	25.4039	227	180	208	247	182	168	172	150	160	214	223	263	239	246	212
Poalb01G017690.1	0	0	0	0	0	0	0	0	0	0	0	0	0	0	0	0	0	0	0	0	0	0	0	0	0	0	0	0	0	0
Poalb01G017700.1	0	0	0	0	0	0	0	0	0	0	0	0	0	0	0	0	0	0	0	0	0	0	0	0	0	0	0	0	0	0
Poalb01G017710.1	0	0	0	0	0	0	0	0	0	0	0	0	0	0	0	0	0	0	0	0	0	0	0	0	0	0	0	0	0	0
Poalb01G017720.1	0	0	0	0	0	0	0	0	0	0	0	0	0	0	0	0	0	0	0	0	0	0	0	0	0	0	0	0	0	0
Poalb01G017730.1	0	0	0	0	0	0	0	0	0	0	0	0	0	0	0	0	0	0	0	0	0	0	0	0	0	0	0	0	0	0
Poalb01G017740.1	0	0	0	0	0	0	0	0	0	0	0	0	0	0	0	0	0	0	0	0	0	0	0	0	0	0	0	0	0	0
Poalb01G017750.1	0	0	0	0	0	0	0	0	0	0	0	0	0	0	0	0	0	0	0	0	0	0	0	0	0	0	0	0	0	0
Poalb01G017760.1	0	0	0	0	0	0	0	0	0	0	0	0	0	0	0	0	0	0	0	0	0	0	0	0	0	0	0	0	0	0
Poalb01G017770.1	19.9257	9.88014	19.0628	7.69443	11.1743	13.5959	15.8964	20.5558	20.1323	7.35209	21.0317	16.7813	24.6506	3.42626	24.8672	65	32	66	33	38	44	58	75	62	27	79	61	87	12	89
Poalb01G017780.1	0	0	0	0	0	0	0	0	0	0	0	0	0	0	0	0	0	0	0	0	0	0	0	0	0	0	0	0	0	0
Poalb01G017790.1	21.8616	20.6763	19.8444	17.6711	13.591	17.391	14.2337	15.5958	15.0077	12.2807	13.1975	11.8945	13.6939	10.9615	11.664	574	539	553	610	372	453	418	458	372	363	399	348	389	309	336
Poalb01G017800.1	7.6351	8.84492	8.24779	8.25364	7.10942	6.79396	6.8763	7.15138	7.22839	8.17323	7.23794	7.98132	8.16857	8.67431	7.59635	273	314	313	388	265	241	275	286	244	329	298	318	316	333	298
Poalb01G017810.1	7.41893	5.09874	7.40127	6.50594	7.70276	5.89456	5.85267	7.72556	7.95098	10.4665	8.717	8.06781	11.2136	11.2999	9.0691	85	58	90	98	92	67	75	99	86	135	115	103	139	139	114
Poalb01G017820.1	30.3562	31.0134	30.3806	26.1825	26.8438	24.0592	22.5522	22.7687	25.2316	25.6314	26.3209	24.9395	25.9099	24.8468	23.1673	627	636	666	711	578	493	521	526	492	596	626	574	579	551	525
Poalb01G017830.1	0	0	0	0	0	0	0	0	0	0	0	0	0	0	0	0	0	0	0	0	0	0	0	0	0	0	0	0	0	0
Poalb01G017840.1	0	0	0	0	0	0	0	0	0	0	0	0	0	0	0	0	0	0	0	0	0	0	0	0	0	0	0	0	0	0
Poalb01G017850.1	0	0	0	0	0	0	0	0	0	0	0	0	0	0	0	0	0	0	0	0	0	0	0	0	0	0	0	0	0	0
Poalb01G017860.1	0	0	0	0	0	0	0	0	0	0	0	0	0	0	0	0	0	0	0	0	0	0	0	0	0	0	0	0	0	0
Poalb01G017870.1	0	0	0	0	0	0	0	0	0	0	0	0	0	0	0	0	0	0	0	0	0	0	0	0	0	0	0	0	0	0
Poalb01G017880.1	0.170768	0	0	0	0.0546037	0	0	0	0	0	0.0494348	0	0	0	0	3	0	0	0	1	0	0	0	0	0	1	0	0	0	0
Poalb01G017890.1	0	0	0	0	0	0	0	0	0	0	0	0	0	0	0	0	0	0	0	0	0	0	0	0	0	0	0	0	0	0
Poalb01G017900.1	0	0	0	0	0	0	0	0	0	0	0	0	0	0	0	0	0	0	0	0	0	0	0	0	0	0	0	0	0	0
Poalb01G017910.1	0	0	0	0	0	0	0	0	0	0	0	0	0	0	0	0	0	0	0	0	0	0	0	0	0	0	0	0	0	0
Poalb01G017920.1	49.3807	43.3517	44.2512	31.9118	32.7761	34.1975	25.5831	24.7196	23.2758	20.5912	18.2969	19.3947	19.5848	15.631	20.3033	818	713	778	695	566	562	474	458	364	384	349	358	351	278	369
Poalb01G017930.1	28.4364	26.1504	30.1543	24.4233	24.3976	22.5747	21.4446	22.5186	21.3656	21.2429	22.3949	23.9661	22.8878	22.3731	21.089	805	735	906	909	720	634	679	713	571	677	730	756	701	680	655
Poalb01G017940.1	0	0	0	0	0	0	0	0	0	0	0	0	0	0	0	0	0	0	0	0	0	0	0	0	0	0	0	0	0	0
Poalb01G017950.1	41.8951	41.2549	42.9164	36.2288	37.7836	37.2615	29.3654	33.6583	30.7402	31.4019	32.2511	31.5347	31.222	31.6207	30.6725	986	964	1072	1121	927	870	773	886	683	832	874	827	795	799	792
Poalb01G017960.1	15.7019	13.6414	14.4471	9.18078	8.41464	8.66522	5.91345	6.02327	6.05824	5.68812	5.46979	4.77054	4.41068	4.80414	4.79719	895	772	874	688	500	490	377	384	326	365	359	303	272	294	300
Poalb01G017970.1	60.5054	55.2551	53.9747	59.6394	55.6291	59.0327	50.6262	56.1464	55.2617	57.8584	58.0995	59.4041	64.9734	60.2983	60.6147	1372	1244	1299	1778	1315	1328	1284	1424	1183	1477	1517	1501	1594	1468	1508
Poalb01G017980.1	23.9912	21.4589	22.0984	17.5671	20.9529	21.2953	13.2861	21.4499	11.9478	13.518	18.0365	15.264	15.2245	12.0066	12.0758	134	119	131	129	122	118	83	134	63	85	116	95	92	72	74
Poalb01G017990.1	0	0	0	0	0	0	0	0	0	0	0	0	0	0	0	0	0	0	0	0	0	0	0	0	0	0	0	0	0	0
Poalb01G018000.1	338.168	317.743	330.59	265.586	242.014	247.024	171.765	169.598	166.57	139.209	148.61	149.389	146.063	142.491	142.268	6974	6506	7236	7201	5203	5054	3962	3912	3243	3232	3529	3433	3259	3155	3219
Poalb01G018010.1	0	0	0	0	0	0	0.0950687	0.0950691	0	0	0.18469	0.0954252	0	0	0.0969179	0	0	0	0	0	0	1	1	0	0	2	1	0	0	1
Poalb01G018020.1	17.382	19.8638	17.6371	16.4414	16.8876	17.0716	16.3377	17.3339	16.8776	16.4297	15.7729	16.1989	11.2256	12.3498	14.1165	156	177	168	194	158	152	164	174	143	166	163	162	109	119	139
Poalb01G018030.1	0	0	0	0	0	0	0	0	0	0	0	0	0	0	0	0	0	0	0	0	0	0	0	0	0	0	0	0	0	0
Poalb01G018040.1	0	0	0	0	0	0	0	0	0	0	0	0	0	0	0	0	0	0	0	0	0	0	0	0	0	0	0	0	0	0
Poalb01G018050.1	19.2647	18.1097	19.8619	15.394	15.4636	17.1865	14.0167	13.3041	11.024	11.9983	12.1152	12.1616	13.3034	14.1483	13.3609	435	406	476	457	364	385	354	336	235	305	315	306	325	343	331
Poalb01G018060.1	27.3482	33.6985	31.2498	30.9807	23.1641	23.4609	28.0928	33.2953	29.8932	34.3715	39.416	34.9866	33.076	33.6017	31.5562	94	115	114	140	83	80	108	128	97	133	156	134	123	124	119
Poalb01G018070.1	3.70787	3.42654	3.78167	4.33213	4.8402	4.58516	3.0075	2.80246	2.79384	1.86751	2.12461	2.26409	1.51925	1.0325	1.28911	97	89	105	149	132	119	88	82	69	55	64	66	43	29	37
Poalb01G018080.1	14.9973	13.8085	12.6223	9.23686	7.87745	9.01414	5.59989	5.5377	5.04961	4.5127	3.59609	4.62162	3.82729	3.79194	3.29843	431	394	385	349	236	257	180	178	137	146	119	148	119	117	104
Poalb01G018090.1	20.5079	18.0402	19.0346	17.9113	17.0752	17.7186	18.7947	18.3603	21.2524	21.5713	23.4293	22.7778	24.6533	24.5586	24.8426	1477	1290	1455	1696	1282	1266	1514	1479	1445	1749	1943	1828	1921	1899	1963
Poalb01G018100.1	0	0	0	0	0	0	0	0	0	0	0	0	0	0	0	0	0	0	0	0	0	0	0	0	0	0	0	0	0	0
Poalb01G018110.1	0	0	0	0	0	0	0	0	0	0	0	0	0	0	0	0	0	0	0	0	0	0	0	0	0	0	0	0	0	0
Poalb01G018120.1	36.0994	31.3555	34.4808	28.3392	24.4625	28.5426	24.0584	21.0234	24.2936	28.3888	24.5916	26.0805	27.4736	25.0631	24.6773	436	376	442	450	308	342	325	284	277	386	342	351	359	325	327
Poalb01G018130.1	30.8719	25.4252	28.7108	28.5222	27.4737	26.5194	28.1375	27.6612	28.2916	30.4104	30.6285	32.6065	30.9354	29.8399	29.8686	927	758	915	1126	860	790	945	929	802	1028	1059	1091	1005	962	984
Poalb01G018140.1	20.23	18.0127	19.9968	14.3795	15.2229	14.7164	14.8792	13.9169	14.851	14.3415	13.3264	12.4087	10.4078	11.7475	11.2696	733	648	769	685	575	529	603	564	508	585	556	501	408	457	448
Poalb01G018150.1	6.99777	7.87728	8.27391	12.2802	13.7325	12.6781	20.9776	20.8141	21.026	27.4232	26.573	27.0899	26.4637	25.645	25.2209	153	171	192	353	313	275	513	509	434	675	669	660	626	602	605
Poalb01G018160.1	31.9289	33.1809	31.1266	27.7247	32.487	28.6492	24.5864	25.659	25.1212	20.8203	25.0841	20.7863	22.091	22.1751	20.8591	346	357	358	395	367	308	298	311	257	254	313	251	259	258	248
Poalb01G018170.1	65.0712	66.6614	69.4985	51.1887	54.297	52.8994	35.1658	38.3538	40.4827	27.2179	26.3203	28.7981	26.9826	23.0392	22.3427	584	594	662	604	508	471	353	385	343	275	272	288	262	222	220
Poalb01G018180.1	70.9304	66.8616	67.067	42.6597	40.5256	38.989	34.0886	33.0109	34.7731	26.0366	22.9254	23.2167	17.1097	15.5805	17.8337	2824	2643	2834	2233	1682	1540	1518	1470	1307	1167	1051	1030	737	666	779
Poalb01G018190.1	32.8637	29.4919	30.9108	26.8608	25.5382	25.7331	25.1343	25.6739	24.5055	26.2778	26.2646	26.5653	26.8901	26.5352	25.692	1743	1553	1740	1873	1412	1354	1491	1523	1227	1569	1604	1570	1543	1511	1495
Poalb01G018200.1	21.4794	18.9966	20.392	15.5595	15.1884	14.3927	14.5219	15.1073	13.0012	12.9378	15.1008	13.3648	13.6136	14.4806	14.3196	525	461	529	500	387	349	397	413	300	356	425	364	360	380	384
Poalb01G018210.1	2.37462	2.73337	3.59576	2.1932	2.44059	1.96616	3.63955	1.97143	2.51533	1.50665	2.35686	1.52217	2.27322	0.947887	1.23678	28	32	45	34	30	23	48	26	28	20	32	20	29	12	16
Poalb01G018220.1	67.195	61.7622	61.4772	24.0878	21.6555	20.9008	5.31485	5.75778	5.50971	1.00579	1.22919	0.920886	0.392465	0.494358	0.258011	1899	1733	1844	895	638	586	168	182	147	32	40	29	12	15	8
Poalb01G018230.1	8.66085	8.17794	8.52452	8.25401	7.7393	7.22304	7.58206	7.76646	8.35492	9.52491	9.62579	11.4273	10.0779	11.62	10.1494	336	315	351	421	313	278	329	337	306	416	430	494	423	484	432
Poalb01G018240.1	20.8815	23.7605	23.0988	18.647	18.0657	18.2507	16.2472	15.1838	17.289	12.9135	14.6339	13.6988	14.964	15.0792	12.1062	316	357	371	371	285	274	275	257	247	220	255	231	245	245	201
Poalb01G018250.1	9.68674	7.3173	8.89864	7.73622	8.24674	7.07896	7.03673	7.03676	6.02817	6.02312	3.68046	4.99852	3.80517	5.07503	4.08344	80	60	78	84	71	58	65	65	47	56	35	46	34	45	37
Poalb01G018260.1	20.0832	21.3031	19.5451	13.806	13.0222	13.6324	9.18244	10.0916	11.4714	11.1101	10.1557	11.042	12.1715	11.6969	12.0489	395	416	408	357	267	266	202	222	213	246	230	242	259	247	260
Poalb01G018270.1	87.4169	79.5954	87.1578	165.793	160.857	156.806	271.83	251.796	267.813	310.263	314.905	309.232	338.302	342.571	337.652	1615	1460	1709	4027	3098	2874	5617	5203	4671	6453	6699	6366	6762	6795	6844
Poalb01G018280.1	9.82726	5.73038	8.52821	9.04832	6.94613	11.4698	12.2545	13.1794	13.1489	15.8505	16.3953	18.7988	19.1226	18.7881	17.9143	38	22	35	46	28	44	53	57	48	69	73	81	80	78	76
Poalb01G018290.1	8.38908	9.30953	9.37139	9.17003	6.98718	7.19019	8.03935	7.90464	9.52468	7.13943	8.55068	8.2949	8.07893	8.42187	8.05837	167	184	198	240	145	142	179	176	179	160	196	184	174	180	176
Poalb01G018300.1	10.441	11.9711	11.8792	9.09026	11.4644	10.8553	10.0394	11.8595	8.41643	9.68272	10.6073	9.25206	8.01169	7.8899	8.31945	159	181	192	182	182	164	171	202	121	166	186	157	132	129	139
Poalb01G018310.1	15.0052	12.6261	13.7288	13.3325	14.0295	13.7848	13.5127	12.2998	14.2847	14.4133	15.1993	15.3653	15.8504	15.4923	17.1885	553	462	537	646	539	504	557	507	497	598	645	631	632	613	695
Poalb01G018320.1	17.2923	24.355	23.5781	22.3489	21.7125	19.9812	19.2313	19.2314	17.5723	15.1105	13.6745	14.383	19.8814	17.9393	17.0426	123	172	178	209	161	141	153	153	118	121	112	114	153	137	133
Poalb01G018330.1	10.5607	9.36726	10.5235	1.19001	1.04223	1.35801	0.0388559	0.0777121	0.0920696	0	0	0	0	0	0	243	214	257	36	25	31	1	2	2	0	0	0	0	0	0
Poalb01G018340.1	0	0.218634	0.204526	0.165108	0.104115	0	0.097039	0.291118	0	0	0.188518	0	0	0.101092	0	0	2	2	2	1	0	1	3	0	0	2	0	0	1	0
Poalb01G018350.1	0	0.222087	0.207755	0.167715	0	0	0.0985712	0.197143	0	0	0.0957474	0	0	0.102688	0	0	2	2	2	0	0	1	2	0	0	1	0	0	1	0
Poalb01G018360.1	0	0.216392	0.202428	0.163415	0	0	0.0960438	0.192088	0	0	0.0932923	0	0	0.100055	0	0	2	2	2	0	0	1	2	0	0	1	0	0	1	0
Poalb01G018370.1	17.0045	13.5525	16.3699	10.1783	11.9147	13.4887	7.27108	8.19652	7.98796	6.23887	8.86058	8.02818	8.81522	7.23043	7.21035	230	182	235	181	168	181	110	124	102	95	138	121	129	105	107
Poalb01G018380.1	5.63705	6.51872	4.98336	2.80546	3.00411	4.06864	2.23996	2.36441	2.13779	1.42181	0.543947	0.99927	1.02919	0.713015	0.697745	81	93	76	53	45	58	36	38	29	23	9	16	16	11	11
Poalb01G018390.1	0	0	0	0	0	0	0	0	0	0	0	0	0	0	0	0	0	0	0	0	0	0	0	0	0	0	0	0	0	0
Poalb01G018400.1	30.2388	28.2104	27.7269	24.2849	23.6593	23.022	22.9576	20.9036	23.2982	23.469	23.7083	24.8326	24.8578	22.9093	23.9276	895	829	871	945	730	676	760	692	651	782	808	819	796	728	777
Poalb01G018410.1	84.4495	93.4666	86.952	136.265	130.753	148.099	198.942	199.204	222.198	274.423	272.626	292.301	339.369	342.46	352.884	1153	1267	1260	2446	1861	2006	3038	3042	2864	4218	4286	4447	5013	5020	5286
Poalb01G018420.1	0.492884	0	0.232197	0	0	0	0	0.220337	0	0	0	0	0	0	0.673865	2	0	1	0	0	0	0	1	0	0	0	0	0	0	3
Poalb01G018430.1	3.32772	3.35165	2.653	2.17415	1.84162	1.97817	1.37317	1.48761	1.22016	1.55375	1.44499	0.689161	0.749226	1.23183	1.0888	78	78	66	67	45	46	36	39	27	41	39	18	19	31	28
Poalb01G018440.1	1.07977	0.652522	0.406943	0	0.414313	0	0.386155	0.386157	1.14375	0.383653	0.937732	0.969009	0.399208	0.402282	1.181	5	3	2	0	2	0	2	2	5	2	5	5	2	2	6
Poalb01G018450.1	44.4649	43.6082	44.9763	30.3851	25.846	29.5137	16.7095	17.4058	16.1673	10.2374	7.77725	8.94514	5.97402	5.43978	6.52989	571	556	613	513	346	376	240	250	196	148	115	128	83	75	92
Poalb01G018460.1	11.5841	12.4502	12.2047	10.3874	9.37254	9.47557	10.0591	8.37163	9.13425	8.41596	7.48894	8.46941	8.3809	8.16966	7.75857	313	334	350	369	264	254	304	253	233	256	233	255	245	237	230
Poalb01G018470.1	21.156	17.6343	21.9952	24.0183	20.494	17.5432	27.2076	23.0148	27.046	26.3833	29.2339	26.4679	31.7877	32.9061	26.692	203	168	224	303	205	167	292	247	245	285	323	283	330	339	281
Poalb01G018480.1	0	0	0	0	0	0	0	0	0	0	0	0	0	0	0	0	0	0	0	0	0	0	0	0	0	0	0	0	0	0
Poalb01G018490.1	0	0	0	0	0	0	0	0	0	0	0	0	0	0	0	0	0	0	0	0	0	0	0	0	0	0	0	0	0	0
Poalb01G018500.1	0	0	0.372391	0	0.631892	0	0	0	0	0.117026	0	0.354694	0	0.245417	0.360242	0	0	3	0	5	0	0	0	0	1	0	3	0	2	3
Poalb01G018510.1	13.3733	10.1319	15.9455	9.72178	8.628	9.78202	3.80919	4.54989	5.89194	2.41788	2.15837	2.86761	1.85959	1.54322	2.15738	113	85	143	108	76	82	36	43	47	23	21	27	17	14	20
Poalb01G018520.1	8.91937	13.0466	10.8447	10.8378	7.66844	8.58024	9.36427	8.93415	9.52628	8.31733	8.5496	8.86797	8.10724	7.30789	7.96097	241	350	311	385	216	230	283	270	243	253	266	267	237	212	236
Poalb01G018530.1	12.0891	9.342	11.6849	11.9695	13.1962	10.3998	12.5789	10.4358	12.4743	16.2003	14.7527	14.8707	18.6873	16.3074	17.0981	116	89	119	151	132	99	135	112	113	175	163	159	194	168	180
Poalb01G018540.1	0	0	0	0	0	0	0	0	0	0	0	0	0	0	0	0	0	0	0	0	0	0	0	0	0	0	0	0	0	0
Poalb01G018550.1	0	0	0	0.0364598	0.0459821	0	0	0.0428573	0.0507752	0	0	0.129053	0.132917	0.0892937	0.262144	0	0	0	1	1	0	0	1	1	0	0	3	3	2	6
Poalb01G018560.1	6.40065	6.55657	7.26421	4.70242	5.82591	4.10566	3.12142	4.06437	4.12187	3.84419	3.85317	3.68795	4.40342	6.26645	4.17656	176	179	212	170	167	112	96	125	107	119	122	113	131	185	126
Poalb01G018570.1	0	0.0416138	0	0	0	0	0	0	0	0	0	0	0	0	0	0	1	0	0	0	0	0	0	0	0	0	0	0	0	0
Poalb01G018580.1	0.835119	0.280375	0.524564	0.264666	0.534064	0.210447	0.124442	0.311107	0	0.185453	0.664824	0.686998	0.192973	0.0648195	0.126863	12	4	8	5	8	3	2	5	0	3	11	11	3	1	2
Poalb01G018590.1	13.6469	11.4325	12.6393	11.2041	13.1899	10.6094	12.109	11.3248	10.2473	12.9013	12.7478	13.8213	14.8789	14.3927	15.0956	529	440	520	571	533	408	525	491	375	563	569	597	624	599	642
Poalb01G018600.1	33.9859	31.7198	33.7376	32.4127	31.8196	33.0493	31.7571	32.8715	33.5117	35.3408	39.0899	38.1138	39.6536	38.3516	36.307	709	657	747	889	692	684	741	767	660	830	939	886	895	859	831
Poalb01G018610.1	209.248	210.925	220.322	242.371	228.353	226.411	242.86	245.406	249.684	251.298	258.05	268.189	275.113	266.257	260.347	3676	3679	4108	5598	4182	3946	4772	4822	4141	4970	5220	5250	5229	5022	5018
Poalb01G018620.1	31.7985	27.7024	30.9446	32.4837	31.2267	31.4091	25.836	22.879	26.0611	23.143	22.8282	22.2877	20.2733	24.2127	21.2084	548	474	566	736	561	537	498	441	424	449	453	428	378	448	401
Poalb01G018630.1	0	0	0	0	0	0	0	0	0	0	0	0	0	0	0	0	0	0	0	0	0	0	0	0	0	0	0	0	0	0
Poalb01G018640.1	23.3682	24.2864	21.9297	18.3406	17.3703	18.1588	16.606	14.9413	18.9344	16.2089	17.4643	17.9215	16.6079	16.9093	18.5837	502	518	500	518	389	387	399	359	384	392	432	429	386	390	438
Poalb01G018650.1	31.7309	30.2856	32.5671	31.4942	31.9382	31.4917	32.3599	31.8066	32.4377	36.6934	36.8933	38.153	35.441	35.6836	35.3054	974	923	1061	1271	1022	959	1111	1092	940	1268	1304	1305	1177	1176	1189
Poalb01G018660.1	17.2589	16.2242	17.4091	18.8158	19.6722	20.0574	22.2988	21.3609	21.6869	26.4528	27.1264	27.0289	29.4959	29.0611	27.1433	510	476	546	731	606	588	737	706	605	880	923	890	943	922	880
Poalb01G018670.1	69.2099	65.1539	69.4944	42.9355	41.9591	43.2814	24.1821	22.0773	22.9256	17.918	18.5637	19.495	18.0263	16.8195	16.435	2587	2418	2757	2110	1635	1605	1011	923	809	754	799	812	729	675	674
Poalb01G018680.1	0	0	0	0	0	0	0	0	0	0	0	0	0	0	0	0	0	0	0	0	0	0	0	0	0	0	0	0	0	0
Poalb01G018690.1	24.4388	27.9551	24.6709	19.2523	20.5965	17.0678	12.1735	11.7054	9.98495	11.1643	9.854	11.2793	13.0691	11.5438	9.86463	140	159	150	145	123	97	78	75	54	72	65	72	81	71	62
Poalb01G018700.1	30.3409	31.0033	33.407	21.6017	21.9132	22.9374	14.7463	13.8395	13.6403	13.9064	14.7834	11.9521	15.1632	15.2389	16.4801	688	698	804	644	518	516	374	351	292	355	386	302	372	371	410
Poalb01G018710.1	97.528	115.01	102.906	96.1163	105.985	104.887	86.4126	84.6708	83.6981	97.4495	98.7445	97.6662	109.956	113.525	110.294	1001	1172	1121	1297	1134	1068	992	972	811	1126	1167	1117	1221	1251	1242
Poalb01G018720.1	0	0	0	0	0	0	0	0	0	0	0	0	0	0	0	0	0	0	0	0	0	0	0	0	0	0	0	0	0	0
Poalb01G018730.1	0	0	0	0	0	0	0	0	0	0	0	0	0	0	0	0	0	0	0	0	0	0	0	0	0	0	0	0	0	0
Poalb01G018740.1	0.865602	0.697462	0.652454	0	0	0.174503	0	0	0	0	0	0.155362	0	0	0	5	4	4	0	0	1	0	0	0	0	0	1	0	0	0
Poalb01G018750.1	13.8597	11.3394	13.9913	11.7594	11.8201	11.0511	10.0752	9.26544	10.5645	9.50471	10.3628	9.72546	9.84141	9.58368	9.39763	1316	1069	1410	1468	1170	1041	1070	984	947	1016	1133	1029	1011	977	979
Poalb01G018760.1	0	0	0	0	0	0	0	0	0	0	0	0	0	0	0	0	0	0	0	0	0	0	0	0	0	0	0	0	0	0
Poalb01G018770.1	0	0	0	0	0	0	0	0	0	0	0	0	0	0	0	0	0	0	0	0	0	0	0	0	0	0	0	0	0	0
Poalb01G018780.1	27.0224	31.6473	30.3946	19.3585	19.2904	17.4197	10.8626	12.6418	15.3103	12.5598	12.3706	13.3471	11.5201	13.5599	14.3196	258	300	308	243	192	165	116	135	138	135	136	142	119	139	150
Poalb01G018790.1	5.62406	3.61215	4.22381	4.83567	4.14393	3.94363	2.98782	4.59106	3.45351	3.47527	3.68087	4.24252	2.33544	5.23827	2.60019	69	44	55	78	53	48	41	63	40	48	52	58	31	69	35
Poalb01G018800.1	77.6292	76.4004	75.4639	63.9191	68.6511	68.8095	61.9143	62.6197	60.3535	65.4534	65.5768	67.8967	71.2962	73.3601	67.2966	1575	1539	1625	1705	1452	1385	1405	1421	1156	1495	1532	1535	1565	1598	1498
Poalb01G018810.1	0.160211	0.201704	0.226425	0	0.230526	0.363353	0.179049	0.17905	0.0848519	0.0711555	0.278272	0.0718882	0.0740405	0.0746106	0.109519	4	5	6	0	6	9	5	5	2	2	8	2	2	2	3
Poalb01G018820.1	7.59076	8.12318	8.87121	2.94232	3.43071	2.94284	1.92506	2.41449	3.05386	3.63066	4.40538	4.65057	4.75607	4.69072	4.65679	208	221	258	106	98	80	59	74	79	112	139	142	141	138	140
Poalb01G018830.1	20.0831	19.2228	17.2931	16.9951	12.6306	12.0656	9.98855	11.9506	10.8478	11.755	12.7055	13.1293	11.5555	13.1929	10.6071	302	287	276	336	198	180	168	201	154	199	220	220	188	213	175
Poalb01G018840.1	12.2194	9.71886	11.3075	10.3085	9.69823	8.45571	7.41338	7.99868	7.80716	6.50389	7.66422	8.22446	8.69479	8.35527	8.88347	504	398	495	559	417	346	342	369	304	302	364	378	388	370	402
Poalb01G018850.1	0	0	0	0	0	0	0	0	0	0	0	0	0	0	0	0	0	0	0	0	0	0	0	0	0	0	0	0	0	0
Poalb01G018860.1	23.5905	22.2813	22.688	18.9855	20.4698	16.5761	15.753	19.0787	17.4192	20.0853	19.6372	19.7651	20.1759	23.1575	17.8438	241	226	246	255	218	168	180	218	168	231	231	225	223	254	200
Poalb01G018870.1	0	0	0	0	0	0	0	0	0	0	0	0	0	0	0	0	0	0	0	0	0	0	0	0	0	0	0	0	0	0
Poalb01G018880.1	44.2075	51.9235	41.9085	13.8637	21.138	16.1789	9.72911	10.5805	11.0944	10.7535	11.1042	9.52146	5.40616	7.09479	8.4306	325	379	327	134	162	118	80	87	77	89	94	78	43	56	68
Poalb01G018890.1	40.1752	36.4666	38.6424	27.8071	28.8087	27.3826	18.4131	16.7966	18.9656	17.432	15.243	14.762	10.8017	13.5548	14.2694	911	821	930	829	681	616	467	426	406	445	398	373	265	330	355
Poalb01G018900.1	21.6979	20.4684	21.2685	17.7878	20.694	19.1609	20.0144	22.3066	20.268	23.8283	22.2648	24.747	26.2971	27.082	25.8751	347	325	361	374	345	304	358	399	306	429	410	441	455	465	454
Poalb01G018910.1	110.58	116.334	118.892	103.088	109.197	104.481	89.3896	85.5846	87.6943	75.9112	72.0432	74.7457	71.4296	81.6184	73.2526	1325	1384	1512	1624	1364	1242	1198	1147	992	1024	994	998	926	1050	963
Poalb01G018920.1	1.60771	2.19079	1.96031	1.43864	1.72365	1.57289	1.31057	1.86018	1.90333	1.89012	2.29967	2.16419	2.70975	1.84977	3.01693	34	46	44	40	38	33	31	44	38	45	56	51	62	42	70
Poalb01G018930.1	14.2967	15.138	16.6775	12.4675	11.7049	13.6719	10.488	11.4245	11.3163	12.1877	11.6884	10.8563	12.6334	11.7064	10.3579	273	287	338	313	233	259	224	244	204	262	257	231	261	240	217
Poalb01G018940.1	0	0	0	0	0	0	0	0	0	0.273635	0.802588	0	0	0.286922	0	0	0	0	0	0	0	0	0	0	1	3	0	0	1	0
Poalb01G018950.1	837.335	929.385	904.447	1120.99	1116.32	1173.76	1518.9	1531.54	1470.39	1333.51	1295.79	1289.68	1135.13	1194.99	1145.2	10313	11365	11823	18152	14333	14342	20924	21098	17097	18490	18377	17700	15126	15802	15475
Poalb01G018960.1	184.544	202.726	189.537	227.217	209.569	198.64	173.544	168.659	181.49	124.789	122.796	133.533	84.6017	92.8878	91.7286	1621	1768	1767	2624	1919	1731	1705	1657	1505	1234	1242	1307	804	876	884
Poalb01G018970.1	28.638	26.2274	28.2647	37.2134	34.2056	32.3269	23.3646	24.4707	23.0296	22.3341	20.9495	20.094	22.6965	23.0153	22.5506	926	842	970	1582	1153	1037	845	885	703	813	780	724	794	799	800
Poalb01G018980.1	2.88648	2.57498	2.64192	6.83736	5.0631	5.4034	5.45634	6.11998	4.7173	2.857	2.57839	3.4045	2.05812	1.6899	1.72888	35	31	34	109	64	65	74	83	54	39	36	46	27	22	23
Poalb01G018990.1	216.091	223.514	229.977	217.82	213.897	220.634	179.963	180.105	181.681	147.668	146.459	150.92	145.503	139.985	144.811	5488	5636	6199	7273	5663	5559	5112	5116	4356	4222	4283	4271	3998	3817	4035
Poalb01G019000.1	6.42775	5.02889	6.43471	5.19457	4.73452	3.87588	4.87455	7.13227	6.13991	8.71732	8.47299	7.77703	9.336	9.30098	9.10179	112	87	119	119	86	67	95	139	101	171	170	151	176	174	174
Poalb01G019010.1	2.99251	2.71263	3.80637	1.06219	0.813335	0.804375	0.312142	0.267552	0.792456	0.310119	0.216571	0.313313	0.507089	0.418086	0.409132	60	54	81	28	17	16	7	6	15	7	5	7	11	9	9
Poalb01G019020.1	12.9953	12.3073	14.1629	8.18775	9.95405	8.60234	7.37003	6.67641	5.9581	7.4084	5.64289	4.61266	6.27459	4.42603	5.39196	134	126	155	111	107	88	85	77	58	86	67	53	70	49	61
Poalb01G019030.1	67.1377	62.4598	62.476	59.4332	66.1373	60.1545	65.9541	61.6428	66.5663	84.3346	82.0603	79.9286	96.3204	87.0962	82.4838	891	823	880	1037	915	792	979	915	834	1260	1254	1182	1383	1241	1201
Poalb01G019040.1	35.6659	35.2512	35.679	29.8825	30.5442	29.1169	28.7274	28.5462	29.984	29.4678	28.0554	31.7213	30.9571	31.4114	32.2703	1231	1208	1307	1356	1099	997	1109	1102	977	1145	1115	1220	1156	1164	1222
Poalb01G019050.1	1.23221	0	0.870738	0.937231	0	0.310512	0	0.826263	0.978917	0	0.267529	0.276453	0.854188	0	0	4	0	3	4	0	1	0	3	3	0	1	1	3	0	0
Poalb01G019060.1	19.8919	19.4369	22.4719	11.6674	10.2211	11.0728	5.95774	6.04625	6.25479	3.66282	3.81029	3.96698	3.01858	3.3798	2.91654	603	585	723	465	323	333	202	205	179	125	133	134	99	110	97
Poalb01G019070.1	0.236429	0.33338	0.579181	0.17983	0.680389	0.381306	0.507319	0.380491	0.350613	0.462029	0.492786	0.381916	0.480762	0.264253	0.603385	5	7	13	5	15	8	12	9	7	11	12	9	11	6	14
Poalb01G019080.1	18.9752	19.3857	21.7873	19.4506	19.0503	19.6752	23.1674	21.2217	21.3963	26.2192	26.0476	26.245	27.3451	24.7684	26.2836	279	283	340	376	292	287	381	349	297	434	441	430	435	391	424
Poalb01G019090.1	19.7196	19.7159	17.7631	15.9879	15.521	13.9795	14.9828	14.2725	15.6087	18.7996	14.3027	19.8359	18.5604	18.2324	17.9736	273	271	261	291	224	192	232	221	204	293	228	306	278	271	273
Poalb01G019100.1	30.5113	27.6234	28.922	28.4634	26.3089	28.1428	24.907	26.9207	28.1363	28.6369	28.8286	30.9529	30.3113	28.0735	30.6779	989	889	995	1213	889	905	903	976	861	1045	1076	1118	1063	977	1091
Poalb01G019110.1	0	0	0	0	0	0	0	0	0	0	0	0	0	0	0	0	0	0	0	0	0	0	0	0	0	0	0	0	0	0
Poalb01G019120.1	0	0	0	0	0	0	0	0	0	0	0	0	0	0	0	0	0	0	0	0	0	0	0	0	0	0	0	0	0	0
Poalb01G019130.1	0	0	0.175438	0.141626	0.0893074	0	0	0.249715	0.0986168	0.165397	0	0	0	0	0	0	0	2	2	1	0	0	3	1	2	0	0	0	0	0
Poalb01G019140.1	0.163653	0	0	0	0	0.329919	0	0.585269	0.17335	0.145368	0.142125	0.146865	0	0.152427	0.596651	1	0	0	0	0	2	0	4	1	1	1	1	0	1	4
Poalb01G019150.1	0	0	0	0	0	0	0	0	0	0	0	0	0	0	0	0	0	0	0	0	0	0	0	0	0	0	0	0	0	0
Poalb01G019160.1	0	0	0	0	0	0	0	0	0	0	0	0	0	0	0	0	0	0	0	0	0	0	0	0	0	0	0	0	0	0
Poalb01G019170.1	0.112621	0	0	0.0856609	0	0	0	0	0.0596473	0	0	0	0.0520473	0.104896	0	2	0	0	2	0	0	0	0	1	0	0	0	1	2	0
Poalb01G019180.1	0.253143	0.127482	0.178883	1.15526	0.910612	0.446537	1.8672	1.92379	1.47478	1.96752	2.19843	1.8174	2.0473	2.12201	1.9612	4	2	3	24	15	7	33	34	22	35	40	32	35	36	34
Poalb01G019190.1	23.362	21.8175	26.9458	28.762	27.3033	25.7766	35.8761	35.2986	35.7326	34.828	37.5653	37.8112	38.8803	37.1843	37.4418	687	637	841	1112	837	752	1180	1161	992	1153	1272	1239	1237	1174	1208
Poalb01G019200.1	2.81751	1.9741	1.03877	1.4908	2.23268	0.86435	1.20476	1.09524	1.68687	0.87051	1.38302	1.97882	1.69838	1.36917	2.45639	23	16	9	16	19	7	11	10	13	8	13	18	15	12	22
Poalb01G019210.1	0	0	0	0	0	0	0	0	0	0	0	0	0	0	0	0	0	0	0	0	0	0	0	0	0	0	0	0	0	0
Poalb01G019220.1	0	0	0	0	0	0	0	0	0	0	0	0	0	0	0	0	0	0	0	0	0	0	0	0	0	0	0	0	0	0
Poalb01G019230.1	0.153462	0	0.0722957	0.933798	0.88326	0.61875	1.64646	1.71507	2.03194	2.72632	2.46558	1.79036	1.9858	2.71577	1.74843	2	0	1	16	12	8	24	25	25	40	37	26	28	38	25
Poalb01G019240.1	2.59351	3.31543	2.63156	6.06968	6.02825	5.63063	5.79693	4.54838	6.02267	2.48095	1.73257	1.07422	1.10638	0.836172	0.454591	26	33	28	80	63	56	65	51	57	28	20	12	12	9	5
Poalb01G019250.1	20.303	19.819	20.0761	15.9041	14.1296	15.8791	13.7625	12.7795	13.1727	11.2316	10.8493	13.0486	10.9511	9.16384	10.1598	1071	1038	1124	1103	777	831	812	754	656	667	659	767	625	519	588
Poalb01G019260.1	23.6208	20.9217	21.6154	17.2162	16.647	16.8742	16.1034	15.4374	15.365	14.7728	16.3271	14.7873	15.0883	14.3065	13.9801	1078	948	1047	1033	792	764	822	788	662	759	858	752	745	701	700
Poalb01G019270.1	1.67581	2.19421	2.05262	0.76478	0.96452	0.506756	0.299657	0.749145	0.710041	1.33971	0.873216	1.80468	2.94296	2.1852	1.52743	10	13	13	6	6	3	2	5	4	9	6	12	19	14	10
Poalb01G019280.1	3.58314	2.63728	3.85212	3.28442	2.68804	3.33392	0.0821427	0.246429	0.291958	0.0408052	0	0.0824507	0.0849192	0.12836	0.209351	78	57	89	94	61	72	2	6	6	1	0	2	2	3	5
Poalb01G019290.1	3.88544	3.57309	3.30272	3.27653	3.84868	2.89478	11.7809	11.4033	11.7207	48.2435	49.1111	48.0581	90.5232	92.007	89.1897	92	84	83	102	95	68	312	302	262	1286	1339	1268	2319	2339	2317
Poalb01G019300.1	0.253398	0.319026	0.477501	0.289105	0.546918	0.255421	0.566387	0.56639	0.469722	1.96951	1.65048	1.30758	3.92306	3.83526	3.69539	4	5	8	6	9	4	10	10	7	35	30	23	67	65	64
Poalb01G019310.1	4.39939	4.51234	4.75355	3.40762	3.29095	3.2547	2.63426	2.77862	4.01878	1.8643	3.5052	2.75281	2.90983	2.85705	2.50157	109	111	125	111	85	80	73	77	94	52	100	76	78	76	68
Poalb01G019320.1	7.37202	8.32374	7.68651	6.59293	5.25791	5.76054	2.7352	2.84918	2.83548	3.13264	3.0812	3.39369	2.6902	2.11728	2.42049	347	389	384	408	258	269	144	150	126	166	167	178	137	107	125
Poalb01G019330.1	22.02	19.5861	20.6798	24.5247	26.2664	23.3488	28.764	24.4814	29.0802	32.0703	29.8026	36.1219	33.1724	31.297	33.4939	308	272	307	451	383	324	450	383	384	505	480	563	502	470	514
Poalb01G019340.1	20.7296	22.4374	22.3861	16.6458	17.125	18.1267	13.3302	13.9344	13.8536	13.4181	14.7467	13.5367	14.8687	14.4351	15.4968	951	1022	1090	1004	819	825	684	715	600	693	779	692	738	711	780
Poalb01G019350.1	33.0779	33.854	36.1504	17.5994	17.5311	17.9368	8.02651	10.081	10.585	8.16436	5.75461	6.90567	5.58127	8.7599	7.35464	619	629	718	433	342	333	168	211	187	172	124	144	113	176	151
Poalb01G019360.1	0.936204	0.235734	0.110261	0.0890107	0.336774	0.11796	0.732401	0.627775	0.495839	1.24741	0.304894	1.15523	0.865322	0.217996	0.853311	8	2	1	1	3	1	7	6	4	12	3	11	8	2	8
Poalb01G019370.1	85.1309	82.705	91.5784	104.329	115.26	108.108	128.103	119.489	122.837	94.4499	94.3074	94.445	65.597	74.7649	73.622	1016	980	1160	1637	1434	1280	1710	1595	1384	1269	1296	1256	847	958	964
Poalb01G019380.1	8.78601	7.81237	8.4586	7.33825	6.98129	6.70849	6.31419	5.97175	7.07505	5.80543	5.80065	5.6074	4.91231	5.3515	5.36781	367	324	375	403	304	278	295	279	279	273	279	261	222	240	246
Poalb01G019390.1	0	0	0	0.212439	0	0	0	0	0	0	0	0	0	0	0	0	0	0	1	0	0	0	0	0	0	0	0	0	0	0
Poalb01G019400.1	3.92362	4.40907	4.36897	5.05611	4.16814	4.37986	4.20377	3.91388	4.32784	6.27919	5.91381	7.59517	8.18222	7.64118	5.88154	121	135	143	205	134	134	145	135	126	218	210	261	273	253	199
Poalb01G019410.1	5.35682	6.68379	5.19784	7.35833	5.13858	6.93083	7.57719	6.71943	7.87617	4.90036	6.17973	5.52483	7.02042	3.57447	4.88252	67	83	69	121	67	86	106	94	93	69	89	77	95	48	67
Poalb01G019420.1	23.4345	23.6512	22.0348	17.4971	18.4426	16.1495	12.6567	15.3506	14.8938	10.7055	10.0098	9.91442	7.55897	8.86444	6.49505	490	491	489	481	402	335	296	359	294	252	241	231	171	199	149
Poalb01G019430.1	23.3923	21.6776	24.2531	24.2822	25.8879	22.2745	23.3571	23.8715	25.3876	21.2471	20.6065	25.4235	18.5641	19.7339	18.3938	488	449	537	666	563	461	545	557	500	499	495	591	419	442	421
Poalb01G019440.1	7.05323	7.58468	7.99462	5.40509	6.30804	5.71972	7.25434	6.40092	6.85324	6.02966	6.21752	7.42432	6.71528	8.397	6.71874	133	142	160	134	124	107	153	135	122	128	135	156	137	170	139
Poalb01G019450.1	25.6919	24.0746	24.8698	22.5232	21.9262	23.6681	22.5929	20.544	21.5499	22.7143	23.4995	22.4791	23.9697	23.0496	25.0296	1278	1189	1313	1473	1137	1168	1257	1143	1012	1272	1346	1246	1290	1231	1366
Poalb01G019460.1	44.5764	38.8207	40.5787	40.9157	40.0276	36.0642	33.4117	36.1837	30.9755	43.1686	43.0059	45.7938	44.3768	48.3084	43.2262	532	460	514	642	498	427	446	483	349	580	591	609	573	619	566
Poalb01G019470.1	8.05371	7.87187	8.74696	11.3763	9.47623	10.2775	20.2538	19.7218	17.9864	38.1306	38.8992	39.8762	58.9648	55.7606	57.17	203	197	234	377	249	257	571	556	428	1082	1129	1120	1608	1509	1581
Poalb01G019480.1	0.525148	0.235078	0.219908	0.0443814	0.111945	0.176447	0	0.104338	0	0	0.152022	0.0523643	0	0	0.0531834	9	4	4	1	2	3	0	2	0	0	3	1	0	0	1
Poalb01G019490.1	0	0	0.201395	0	0	0.215458	0	0	0	0	0	0	0	0	0	0	0	1	0	0	1	0	0	0	0	0	0	0	0	0
Poalb01G019500.1	0	0	0	0	0	0	0	0	0	0	0	0	0	0	0	0	0	0	0	0	0	0	0	0	0	0	0	0	0	0
Poalb01G019510.1	7.94563	8.89819	9.0569	3.97266	5.54322	5.26471	3.52712	4.12328	3.29595	4.44203	3.52259	3.59022	3.3382	3.98494	2.32963	143	159	173	94	104	94	71	83	56	90	73	72	65	77	46
Poalb01G019520.1	21.5823	17.9015	20.6937	17.5262	16.6842	18.6195	16.1179	14.6991	19.7682	19.5657	22.6022	18.9697	22.7059	25.0683	21.06	340	280	346	363	274	291	284	259	294	347	410	333	387	424	364
Poalb01G019530.1	0	0	0	0	0	0	0	0	0	0	0	0	0	0	0	0	0	0	0	0	0	0	0	0	0	0	0	0	0	0
Poalb01G019540.1	0	0	0	0	0	0	0.0495464	0	0	0	0	0	0	0	0	0	0	0	0	0	0	1	0	0	0	0	0	0	0	0
Poalb01G019550.1	5.01602	5.19562	5.0483	16.9084	17.7703	16.8919	36.7946	37.2534	36.136	47.4672	48.2645	50.9741	50.8143	51.4179	52.3429	176	181	188	780	650	588	1444	1462	1197	1875	1950	1993	1929	1937	2015
Poalb01G019560.1	51.1932	47.5851	51.9944	45.7477	42.3612	41.5338	41.5461	39.5982	42.0696	42.714	38.5011	44.7027	41.6743	41.7741	40.4076	2373	2190	2558	2788	2047	1910	2154	2053	1841	2229	2055	2309	2090	2079	2055
Poalb01G019570.1	0	0	0	0	0	0	0	0	0	0	0	0	0	0	0	0	0	0	0	0	0	0	0	0	0	0	0	0	0	0
Poalb01G019580.1	0	0	0	0	0	0.0461023	0	0	0	0	0	0	0	0	0	0	0	0	0	0	1	0	0	0	0	0	0	0	0	0
Poalb01G019590.1	0	0	0	0	0	0	0.0380661	0	0	0	0	0	0	0	0	0	0	0	0	0	0	1	0	0	0	0	0	0	0	0
Poalb01G019600.1	0	0	0	0	0	0	0	0	0	0	0	0	0	0	0	0	0	0	0	0	0	0	0	0	0	0	0	0	0	0
Poalb01G019610.1	5.73668	5.57367	5.48697	5.70764	4.53022	4.38067	3.18618	2.84944	3.9283	2.52213	2.21424	3.19813	2.03524	2.02393	2.87845	198	191	201	259	163	150	123	110	128	98	88	123	76	75	109
Poalb01G019620.1	12.9204	14.287	14.1421	12.462	12.9742	12.6911	11.4043	11.4043	11.24	9.57218	7.20995	7.99318	6.8604	10.293	8.41889	235	258	273	298	246	229	232	232	193	196	151	162	135	201	168
Poalb01G019630.1	41.0516	38.5149	36.0295	30.7965	33.5802	31.0346	11.1868	9.67855	15.4875	24.4765	8.66867	18.0418	27.2881	20.1654	10.2512	292	272	272	288	249	219	89	77	104	196	71	143	210	154	80
Poalb01G019640.1	0	0	0	0	0	0	0	0	0	0	0	0	0	0	0	0	0	0	0	0	0	0	0	0	0	0	0	0	0	0
Poalb01G019650.1	28.1828	28.2764	28.9826	23.9076	24.6242	22.2503	19.3677	20.0456	18.6092	13.1809	12.962	13.3749	10.4116	8.87766	10.0104	1301	1296	1420	1451	1185	1019	1000	1035	811	685	689	688	520	440	507
Poalb01G019660.1	0	0	0	0	0	0	0	0	0	0	0	0	0	0	0	0	0	0	0	0	0	0	0	0	0	0	0	0	0	0
Poalb01G019670.1	0	0	0	0	0	0	0	0	0	0	0	0	0	0	0	0	0	0	0	0	0	0	0	0	0	0	0	0	0	0
Poalb01G019680.1	8.07617	9.40523	8.24345	9.34219	8.95764	7.71667	7.89757	9.02584	10.6934	7.17384	6.94072	7.02123	5.67629	7.20876	5.06075	96	111	104	146	111	91	105	120	120	96	95	93	73	92	66
Poalb01G019690.1	25.59	28.5111	27.7381	15.4162	13.2513	16.5495	15.1853	10.0223	10.7945	14.9863	13.6686	11.9906	14.8613	14.9758	14.7582	226	250	260	179	122	145	150	99	90	149	139	118	142	142	143
Poalb01G019700.1	0	0	0	0	0	0	0	0	0	0	0	0	0	0	0	0	0	0	0	0	0	0	0	0	0	0	0	0	0	0
Poalb01G019710.1	0	0	0	0	0	0	0	0	0	0	0	0	0	0	0	0	0	0	0	0	0	0	0	0	0	0	0	0	0	0
Poalb01G019720.1	0	0	0	0	0	0	0	0	0	0	0	0	0	0	0	0	0	0	0	0	0	0	0	0	0	0	0	0	0	0
Poalb01G019730.1	261.408	281.859	269.427	206.132	215.908	229.514	145.731	155.682	138.795	120.171	125.354	124.444	123.027	127.937	123.706	2396	2565	2621	2484	2063	2087	1494	1596	1201	1240	1323	1271	1220	1259	1244
Poalb01G019740.1	25.2401	24.9893	24.8327	36.045	34.753	36.4318	29.5512	29.2443	32.4647	42.1711	39.59	43.2218	56.101	59.4916	55.7135	294	289	307	552	422	421	385	381	357	553	531	561	707	744	712
Poalb01G019750.1	13.4663	14.0341	12.6879	15.0082	14.5324	11.8771	7.19042	8.27738	8.91513	7.30995	7.06564	7.04954	8.38426	8.97143	12.5297	144	149	144	211	162	126	86	99	90	88	87	84	97	103	147
Poalb01G019760.1	93.6822	78.9718	84.9776	94.823	85.8188	93.9904	77.2552	72.5734	81.8211	85.9289	96.266	93.4717	100.976	96.334	93.0776	644	539	620	857	615	641	594	558	531	665	762	716	751	711	702
Poalb01G019770.1	77.499	82.2689	77.9203	95.4906	100.302	104.122	65.707	66.3672	62.2849	63.283	66.8159	64.2186	69.8771	76.5696	73.8406	2205	2324	2353	3572	2975	2939	2091	2112	1673	2027	2189	2036	2151	2339	2305
Poalb01G019780.1	13.4184	14.1906	12.432	10.036	11.5845	13.0747	13.7298	11.3971	12.6342	11.5881	13.9839	10.5701	9.92195	12.2202	13.1136	180	189	177	177	162	174	206	171	160	175	216	158	144	176	193
Poalb01G019790.1	78.2043	77.6415	69.6487	79.6646	78.0547	75.9196	87.3998	89.4812	85.1063	96.1783	97.024	99.9259	111.695	108.826	105.223	840	828	794	1125	874	809	1050	1075	863	1163	1200	1196	1298	1255	1240
Poalb01G019800.1	32.7591	30.4796	35.4962	19.3245	18.3642	18.2383	11.1095	10.6666	11.0839	8.08012	8.19243	9.28378	7.87652	7.7895	8.3994	1653	1527	1901	1282	966	913	627	602	528	459	476	522	430	422	465
Poalb01G019810.1	0	0.301403	0	0	0	0	0	0	0	0	0	0	0	0.278724	0	0	1	0	0	0	0	0	0	0	0	0	0	0	1	0
Poalb01G019820.1	0	0	0	0	0	0	0	0	0	0.113458	0	0	0	0	0	0	0	0	0	0	0	0	0	0	1	0	0	0	0	0
Poalb01G019830.1	14.9222	15.3377	15.1019	10.6876	10.318	10.7235	8.9434	8.24901	8.05278	8.65546	8.7894	7.77297	8.85412	8.46193	8.6025	634	647	681	597	457	452	425	392	323	414	430	368	407	386	401
Poalb01G019840.1	31.3083	35.5558	33.1194	31.35	27.756	31.8242	24.758	23.4108	25.0222	18.6072	21.2022	21.7065	20.0929	22.1425	18.4404	831	937	933	1094	768	838	735	695	627	556	648	642	577	631	537
Poalb01G019850.1	0	0	0	0	0.340579	0	0	0.158717	0	0	0	0	0	0	0.161804	0	0	0	0	2	0	0	1	0	0	0	0	0	0	1
Poalb01G019860.1	0	0	0	0	0	0	0	0	0	0	0	0	0	0	0	0	0	0	0	0	0	0	0	0	0	0	0	0	0	0
Poalb01G019870.1	16.3124	16.3848	18.099	12.9158	15.092	14.7355	13.7874	12.4326	13.1716	11.2435	12.2699	12.1992	10.3399	12.5782	11.9838	366	365	431	381	353	328	346	312	279	284	317	305	251	303	295
Poalb01G019880.1	20.9476	23.208	25.0729	22.7782	23.4432	21.6623	21.0869	21.2951	26.8731	29.5647	28.1639	27.5715	28.1102	27.8208	30.7607	270	297	343	386	315	277	304	307	327	429	418	396	392	385	435
Poalb01G019890.1	134.324	146.02	137.343	134.691	132.718	139.46	114.173	117.52	120.704	91.5651	86.2088	91.4098	78.644	75.3608	75.4528	1866	2014	2025	2460	1922	1922	1774	1826	1583	1432	1379	1415	1182	1124	1150
Poalb01G019900.1	23.1028	22.5073	24.3681	23.6118	19.006	20.9243	21.3992	20.926	19.265	19.3125	20.9175	22.3278	23.3108	19.9685	22.8838	611	591	684	821	524	549	633	619	481	575	637	658	667	567	664
Poalb01G019910.1	0.561096	0.376754	0	0.569033	0	0.377051	0.334438	0	0	0	0.487286	0.167846	0.172871	0	0.340943	3	2	0	4	0	2	2	0	0	0	3	1	1	0	2
Poalb01G019920.1	0.255458	0.128648	0.481383	0.291456	0	0	0	0	0	0	0.332781	0	0	0	0	2	1	4	3	0	0	0	0	0	0	3	0	0	0	0
Poalb01G019930.1	0	0	0	0	0	0	0	0	0	0	0	0	0	0	0	0	0	0	0	0	0	0	0	0	0	0	0	0	0	0
Poalb01G019940.1	0	0	0	0	0	0	0	0	0	0	0	0	0	0	0	0	0	0	0	0	0	0	0	0	0	0	0	0	0	0
Poalb01G019950.1	0	0	0	0	0	0	0	0	0	0	0	0	0	0	0	0	0	0	0	0	0	0	0	0	0	0	0	0	0	0
Poalb01G019960.1	0	0	0	0	0	0	0	0	0	0	0	0	0	0	0	0	0	0	0	0	0	0	0	0	0	0	0	0	0	0
Poalb01G019970.1	0	0	0	0	0	0	0	0	0	0	0	0	0	0	0	0	0	0	0	0	0	0	0	0	0	0	0	0	0	0
Poalb01G019980.1	0	0	0	0	0	0	0	0	0	0	0	0	0	0	0	0	0	0	0	0	0	0	0	0	0	0	0	0	0	0
[truncated: 32,012 more rows]
