# Supplementary material for: Study on the Interactions of Cyclins with CDKs Involved in Auxin Signal during Leaf Development by WGCNA in Populus alba
Source: Int J Mol Sci. 2023 Aug 30;24(17):13445. doi: 10.3390/ijms241713445 (PMC10487486; doi:10.3390/ijms241713445)
Supplement: Supplementary file 1 [file ijms-24-13445-s001.zip › Supplementary Files/Table S12. Eigengene connectivity.xlsx]

## Sheet: Gene expression and kME correla
Table S12. Eigengene connectivity
Gene	kME15_midnightblue	kME11_greenyellow	kME17_grey60	kME16_lightcyan	kME18_lightgreen	kME19_lightyellow	kME9_megenta	kME10_purple	kME14_cyan	kME2_blue	kME3_brown	kME13_salmon	kME5_green	kME20_royalblue	kME4_yellow	kME12_tan	kME6_red	kME7_black	kME1_turquoise	kME8_pink	kME0_grey
Poalb01G037460.1	-0.102715	0.136338	0.24332	-0.343476	-0.0415058	-0.314428	-0.373824	-0.304548	-0.354429	-0.905903	-0.395455	0.2236	0.262079	-0.220586	0.63865	0.180562	0.188108	0.306861	0.752317	0.290135	0.0471167
Poalb16G003920.1	0.279648	0.430125	0.422576	-0.140206	-0.206559	-0.190399	-0.29325	-0.277749	-0.303951	-0.56831	-0.936335	0.194519	0.322293	-0.138291	0.581543	0.312077	-0.175341	-0.230082	-0.0665579	-0.154275	0.161805
Poalb02G017840.1	-0.104783	-0.164619	-0.15938	-0.124928	-0.15516	-0.135885	-0.165541	-0.161509	-0.231686	-0.636972	0.281247	-0.0150592	-0.0547034	-0.285459	0.185988	-0.0455375	0.508235	0.476693	0.96513	0.500504	-0.168927
Poalb11G000920.1	-0.0667961	-0.188744	-0.40197	0.167638	-0.0443367	0.0954397	-0.0543251	-0.544809	0.0605279	-0.373955	0.24364	-0.207861	0.342841	-0.194274	0.112892	-0.135945	0.189526	0.347388	0.614604	0.395997	0.173363
Poalb18G001940.1	-0.035355	-0.0904578	-0.164534	-0.222175	-0.235114	-0.17329	-0.26305	-0.204503	-0.27236	-0.804405	0.0479438	0.113105	0.0894623	-0.17287	0.47006	0.160272	0.466351	0.473943	0.983246	0.360314	-0.0482251
Poalb17G004680.1	-0.256877	0.0349732	0.628489	0.278648	0.0964023	-0.249733	0.344075	0.230462	0.0173111	0.512436	-0.0404451	-0.0131397	-0.160996	0.0999497	-0.309427	-0.158438	-0.297061	-0.22365	-0.624913	-0.271765	0.0336981
Poalb15G005300.1	-0.0229426	0.155336	0.0972499	0.342627	0.220611	0.230559	0.165753	0.144585	0.342731	0.802592	0.0109251	-0.0907889	-0.206481	0.0429791	-0.57876	-0.266265	-0.291065	-0.39946	-0.939372	-0.454025	0.0453546
Poalb02G017760.1	0.155804	0.0722459	0.0506482	-0.179672	-0.0999871	-0.243979	-0.407559	-0.440047	-0.385316	-0.971716	-0.406988	0.112924	0.25425	-0.382649	0.568018	0.135613	0.329486	0.364628	0.813837	0.233984	0.00605687
Poalb18G009860.1	-0.0604027	-0.203958	-0.0954478	-0.0872238	-0.281489	-0.325732	-0.178774	-0.112788	-0.311689	-0.71658	-0.259727	0.368994	0.541769	0.33365	0.911243	0.453059	0.22698	0.12472	0.651274	0.0558801	0.0437509
Poalb14G018060.1	-0.202014	-0.125328	-0.201373	-0.126032	-0.0949873	-0.172555	-0.21902	-0.218923	-0.111215	-0.619017	0.213936	0.0841584	-0.0203899	-0.0816969	0.377276	0.235871	0.166821	0.730637	0.896237	0.323413	0.275876
Poalb01G014430.1	-0.0902626	-0.055876	-0.0357049	-0.184722	-0.169585	-0.130933	-0.267309	-0.320947	-0.328956	-0.84764	-0.0344455	0.179078	0.0631867	-0.305429	0.42783	0.0336011	0.408319	0.45115	0.962901	0.430342	-0.0881976
Poalb05G001580.1	-0.072916	-0.0667128	-0.0701353	-0.0607728	-0.0584266	-0.0632725	-0.0771614	-0.0770036	-0.07748	-0.260929	0.225962	-0.0758131	-0.0970265	-0.193735	-0.010427	-0.0955771	-0.104535	0.999277	0.483549	-0.072978	0.418801
Poalb11G009410.1	-0.142134	-0.143886	-0.168744	-0.18234	-0.183796	-0.177388	-0.207645	-0.195116	-0.211317	-0.717998	0.19397	0.0683012	0.052229	-0.161691	0.377374	0.102182	0.459929	0.504934	0.995789	0.430352	-0.0402904
Poalb01G001350.1	0.119372	-0.374656	-0.0426963	0.175229	-0.19494	-0.100438	-0.093747	0.503441	0.0688656	0.224086	0.156512	0.618699	-0.273933	0.280982	-0.00956687	-0.218662	-0.201559	0.0945111	-0.123295	-0.107128	-0.293858
Poalb09G004600.1	-0.159465	-0.170283	-0.0944375	0.116138	0.0649435	0.110698	0.4337	0.547501	0.440229	0.980963	0.582928	-0.177462	-0.241515	0.441519	-0.589053	-0.179916	-0.239006	-0.208004	-0.680164	-0.224253	-0.00770252
Poalb10G021410.1	0.0563203	0.0616755	0.0849341	-0.17817	-0.254691	-0.0453799	-0.13015	0.175678	-0.287516	-0.323587	0.150362	-0.33283	0.134045	-0.434651	-0.181453	-0.503099	0.44913	0.48078	0.494866	0.060565	-0.259639
Poalb14G016670.1	-0.0203753	0.0970144	-0.0338861	-0.204679	-0.185912	-0.224368	-0.326052	-0.347772	-0.355216	-0.918281	-0.191873	0.146618	0.16503	-0.308183	0.522844	0.102674	0.303845	0.423432	0.923264	0.42436	0.0189687
Poalb07G004860.1	0.204099	-0.250454	-0.223541	-0.238941	0.184005	0.145828	0.196482	-0.198987	-0.222662	-0.175517	-0.0414947	0.199901	0.191698	-0.0188245	0.109987	-0.204071	0.682557	-0.23995	0.165948	-0.243449	-0.534354
Poalb13G011880.1	-0.101537	0.90987	-0.101656	-0.0912772	-0.11787	-0.123819	-0.117257	-0.128055	-0.133308	-0.217849	-0.237866	-0.127413	-0.0690928	-0.344947	-0.054831	-0.109076	-0.0852278	0.343042	0.0640045	-0.0934628	0.466994
Poalb18G002070.1	-0.0235494	-0.13894	0.141312	-0.169841	0.107682	-0.203312	-0.287391	-0.101532	-0.226117	-0.553596	0.194884	-0.212692	-0.210173	-0.531007	-0.0554923	-0.13578	0.390556	0.544467	0.793923	0.444313	-0.190785
Poalb16G011870.1	-0.155285	-0.201101	-0.169865	-0.24045	-0.225748	-0.238009	-0.193819	-0.16025	-0.238229	-0.763804	-0.0129393	0.328728	0.293861	0.183813	0.752602	0.364149	0.300798	0.238238	0.895855	0.40034	-0.02241
Poalb06G004820.1	-0.270357	-0.100613	-0.364992	-0.157322	-0.216591	-0.0796955	-0.00903718	-0.158622	-0.0833881	-0.48756	0.406655	0.214242	-0.114474	0.00963408	0.276634	0.0733213	0.292222	0.533559	0.895462	0.476805	0.0806528
Poalb18G009800.1	-0.1104	-0.15315	-0.190848	-0.202182	-0.247329	-0.223122	-0.2088	-0.237204	-0.180578	-0.76777	0.0986411	0.173661	0.162265	-0.0274701	0.551666	0.21211	0.368755	0.380564	0.983281	0.491641	-0.00257831
Poalb07G002190.1	-0.0532082	-0.200559	-0.209559	-0.20439	-0.211889	-0.212956	-0.176307	-0.198214	-0.234106	-0.747703	0.139945	0.150416	0.10592	-0.077328	0.478173	0.155719	0.450345	0.414803	0.990998	0.443711	-0.0903232
Poalb10G007610.1	0.207922	0.0925384	-0.115503	-0.263077	-0.230487	-0.122217	0.0653616	-0.236818	-0.276421	-0.501065	-0.349658	0.713899	-0.0447118	0.050154	0.48872	0.0146432	0.413106	0.047979	0.321997	-0.281044	-0.169197
Poalb12G004180.1	-0.611282	0.102277	0.15873	0.469219	0.112093	-0.123926	-0.133894	-0.0260476	0.1203	0.144047	0.0445833	-0.0858999	0.442172	0.111035	0.0395604	-0.14365	-0.410406	-0.0504532	-0.140016	0.188266	0.29815
Poalb08G016000.1	-0.322054	-0.249796	-0.0732073	0.259111	-0.239407	-0.2936	0.251355	0.337753	0.381859	0.427616	0.768143	-0.39825	-0.0536384	0.235447	-0.360068	-0.178147	0.141172	0.373568	0.118944	0.0104976	0.202166
Poalb01G009250.1	-0.174586	-0.208645	-0.347217	0.24118	-0.124965	0.050108	0.409078	0.222928	0.55809	0.708721	0.806556	-0.326127	-0.388825	0.331559	-0.508626	0.0564957	-0.0228943	-0.0411881	-0.187029	0.162534	0.176231
Poalb10G012090.1	-0.445227	-0.268151	-0.319188	0.256729	0.233102	0.113465	0.256183	0.140121	0.208298	0.427125	0.855859	-0.350805	-0.308377	0.0484575	-0.495993	-0.0894512	0.0237736	0.10918	0.163811	0.51581	-0.0305577
Poalb16G006510.1	-0.433093	-0.358566	-0.16741	-0.0904632	0.431327	0.0344768	-0.046025	0.380435	0.565341	0.600664	0.503912	0.0569235	0.0881288	0.589553	-0.102767	0.0715077	-0.210559	0.0048267	-0.298661	-0.200912	0.143794
Poalb02G003060.1	-0.0847079	0.315821	0.178746	-0.190735	-0.207532	0.0135895	-0.252985	0.0610668	-0.123372	-0.252621	-0.666536	0.584398	0.316002	0.359189	0.669708	0.370074	-0.207019	-0.347915	-0.214942	-0.318479	0.108393
Poalb18G003150.1	-0.290435	-0.328391	-0.272099	-0.128773	-0.162081	0.020317	0.3837	0.467887	0.356787	0.511019	0.945597	-0.16076	-0.319777	0.341577	-0.419871	-0.186492	0.0899452	0.225433	0.159802	0.309832	-0.078823
Poalb05G004280.1	-0.0158057	0.317595	-0.087616	0.115666	0.0616562	-0.0829409	-0.0869294	-0.103562	0.0936266	0.0725893	-0.518264	0.209713	0.403577	0.433749	0.47322	0.487398	-0.538138	-0.264581	-0.485679	-0.384215	0.535372
Poalb06G002360.1	-0.188709	-0.2239	-0.158396	-0.0342868	0.198374	0.241458	0.490681	0.331625	0.502705	0.918192	0.708296	-0.25704	-0.30924	0.31652	-0.674615	-0.23567	-0.111689	-0.236672	-0.516377	0.0162437	-0.0800942
Poalb01G019920.1	-0.145204	-0.160376	-0.150115	-0.130092	0.424125	-0.157597	-0.164144	-0.164301	-0.156316	-0.369584	0.238378	-0.159458	-0.182439	-0.187429	0.103636	0.301891	0.0147338	0.651226	0.6126	0.271146	0.238455
Poalb04G008550.1	-0.144358	-0.00967649	-0.0329892	0.165832	0.182505	0.183561	0.281981	0.473009	0.441428	0.968174	0.455173	-0.301319	-0.272315	0.231385	-0.702201	-0.222854	-0.151129	-0.321305	-0.77472	-0.278033	-0.0495326
Poalb13G000580.1	-0.385383	0.0387991	-0.258674	-0.163823	-0.0737437	-0.21313	-0.0952667	-0.133813	-0.0604651	-0.485004	0.381145	0.0617446	-0.115475	-0.0399424	0.251081	0.161972	0.231513	0.464129	0.871168	0.591337	0.150615
Poalb09G013540.1	-0.313461	-0.350484	-0.0323115	0.189881	0.0205294	-0.0402412	-0.10866	-0.0796647	-0.224807	-0.367356	0.446	-0.219593	-0.0941259	-0.275837	-0.0214148	-0.010073	0.227594	0.534358	0.771626	0.535994	-0.0665491
Poalb08G006850.1	-0.252285	-0.288159	-0.343628	-0.280508	-0.238225	-0.122257	0.0266389	-0.0379005	-0.0363811	-0.425092	0.131184	0.293473	0.474084	0.617363	0.801539	0.544295	0.0879499	0.209734	0.620779	0.152237	0.234267
Poalb08G016390.1	-0.0625953	-0.0293713	-0.0137218	0.184034	0.1695	0.186459	0.386027	0.383823	0.418417	0.981776	0.400812	-0.25352	-0.277106	0.229601	-0.701438	-0.253768	-0.292957	-0.280501	-0.833804	-0.282214	0.0170769
Poalb07G003100.1	-0.105687	-0.0203316	-0.270102	0.0318449	-0.11245	-0.13379	-0.182952	-0.309991	-0.112097	-0.575306	0.267964	-0.127168	-0.135204	-0.306238	0.148517	0.129805	0.276141	0.418811	0.878142	0.660653	0.0776283
Poalb13G005380.1	-0.110892	-0.371165	-0.483676	-0.243372	-0.138338	0.0149955	-0.105747	-0.161278	0.0263005	-0.474776	0.358774	0.106652	0.272909	0.19658	0.438392	0.165992	0.327388	0.446208	0.843343	0.315196	0.0498187
Poalb06G021530.1	0.000737663	0.121188	-0.00887278	0.652538	-0.0152736	-0.222418	-0.00146754	-0.428177	0.0299347	-0.0576474	-0.0265802	-0.394512	0.014512	-0.313414	-0.13879	0.0492953	-0.185474	0.476466	0.0358799	-0.13616	0.611866
Poalb04G018120.1	-0.0709296	-0.0769037	-0.0378702	-0.0654783	0.997259	-0.0914548	-0.0622948	-0.0742372	-0.046767	0.181163	0.0246373	-0.0814738	-0.0758431	-0.155619	-0.236864	-0.0774828	-0.0666448	-0.0728337	-0.212564	-0.058942	-0.137782
Poalb06G021320.1	-0.0809562	-0.218878	-0.166504	-0.197931	-0.0603855	-0.0257711	-0.205429	0.018035	-0.188908	-0.477802	0.315643	-0.0262302	-0.036476	-0.258188	0.0620698	-0.166487	0.761096	0.136401	0.803957	0.415783	-0.522037
Poalb05G013570.1	-0.0628959	-0.12606	-0.112541	-0.188629	-0.222679	-0.214699	-0.266483	-0.241646	-0.278996	-0.832467	0.00524022	0.149793	0.163467	-0.141042	0.536576	0.17215	0.366449	0.381176	0.982344	0.496253	-0.0628808
Poalb11G001450.1	-0.0834036	-0.137733	-0.14382	-0.129485	-0.107835	-0.132962	-0.126896	-0.102006	-0.136447	-0.451598	-0.0200167	0.100966	0.354945	0.0707924	0.410129	0.0825685	0.875657	-0.147713	0.517947	-0.140149	-0.343109
Poalb04G018730.1	-0.11016	-0.1047	-0.070437	-0.0885475	0.641791	-0.118355	0.713706	-0.0987842	-0.0911138	0.456853	0.283673	-0.128147	-0.11945	0.140507	-0.326494	-0.0983906	-0.0920829	-0.0926266	-0.318506	-0.090296	-0.000776469
Poalb01G034130.1	-0.249661	-0.352376	0.168288	0.174749	-0.0241161	-0.127905	-0.0503199	-0.420086	-0.0934552	-0.470114	0.220891	-0.0934859	0.0172757	-0.278649	0.121454	-0.0234072	0.11593	0.307199	0.715272	0.676523	-0.00118295
Poalb10G006100.1	0.196273	-0.17529	-0.133745	0.689505	0.257294	-0.234359	-0.200135	-0.236232	-0.128397	-0.0946658	0.0114646	-0.259887	0.133705	-0.440483	-0.225636	-0.328408	0.04348	-0.0161191	0.0986715	0.270169	-0.191297
Poalb03G010470.1	-0.107751	0.00994067	-0.15822	-0.187053	-0.195193	-0.172022	-0.290593	-0.280435	-0.29861	-0.841385	-0.0319175	0.110283	0.188887	-0.179207	0.530281	0.177785	0.266236	0.507468	0.96083	0.435026	0.0958271
Poalb15G009750.1	-0.0595083	-0.19846	-0.0200852	-0.192917	-0.199673	-0.246196	-0.255088	-0.285878	-0.189305	-0.795707	0.0512485	0.119738	0.142476	-0.187654	0.456089	0.0650751	0.368248	0.477464	0.975457	0.454718	-0.0334695
Poalb09G001020.1	-0.204713	-0.183011	-0.165185	-0.0465117	0.119123	-0.00412693	0.316948	0.654527	0.499255	0.909146	0.655095	-0.171812	-0.193114	0.536076	-0.48295	-0.093629	-0.176869	-0.155824	-0.533934	-0.162424	-0.00869266
Poalb07G008490.1	-0.370232	0.139159	-0.25421	0.220493	0.197584	-0.21426	-0.227116	0.334963	0.0409722	0.129768	0.393404	-0.311827	0.19764	-0.00474152	-0.178278	-0.198531	-0.283865	0.108083	0.152135	0.55813	0.0484716
Poalb01G016090.1	-0.466436	-0.281569	-0.31669	0.429412	-0.142672	-0.181774	-0.0768568	0.206127	0.0569204	0.0030598	0.563143	-0.16086	0.331425	0.225648	0.0748761	-0.0663022	-0.0102843	0.308595	0.442599	0.388017	0.106221
Poalb17G006950.1	-0.262818	-0.183191	-0.279953	-0.189955	-0.112063	-0.129068	-0.00852596	-0.163326	-0.128134	-0.519587	0.358211	0.0900381	-0.0122863	0.049944	0.353295	0.234339	0.253018	0.288718	0.893817	0.695825	-0.016324
Poalb06G011400.1	-0.227953	0.158934	-0.0689898	0.103946	0.126289	0.479168	0.528361	0.213057	0.129371	0.82084	0.306791	-0.244338	-0.202678	0.139167	-0.616815	-0.220853	-0.208575	-0.182873	-0.728111	-0.36164	0.086674
Poalb11G007500.1	-0.100147	-0.148608	-0.162007	-0.148246	-0.115878	-0.129627	-0.102906	-0.118225	-0.134577	-0.478488	0.112348	0.534283	-0.114836	-0.0397013	0.29654	-0.128293	0.517803	-0.150997	0.65132	0.504515	-0.511508
Poalb18G010190.1	-0.0348033	-0.347836	-0.412007	0.214374	0.0656236	-0.0345601	0.295362	0.237951	0.249631	0.495684	0.229759	0.172856	0.14856	0.78736	0.209541	0.477727	-0.373595	-0.349413	-0.385035	-0.0915618	0.167639
Poalb15G002050.1	-0.0733536	-0.168547	-0.143124	-0.171392	-0.187411	-0.177399	-0.184638	-0.210154	-0.207941	-0.695373	0.211452	0.0426027	0.0322078	-0.238852	0.287438	-0.0309743	0.409815	0.564156	0.98132	0.463134	-0.06257
Poalb06G019640.1	-0.00752669	-0.02947	-0.0662609	-0.212487	-0.209559	-0.214315	-0.310723	-0.298474	-0.328325	-0.895625	-0.117645	0.15535	0.182587	-0.240894	0.536356	0.11335	0.387981	0.449587	0.957587	0.365001	-0.0285148
Poalb18G006370.1	-0.158294	0.124418	-0.171655	-0.119586	-0.0709826	-0.264119	-0.0653363	0.113024	-0.200699	-0.267032	-0.363259	0.342494	0.557056	0.631878	0.834767	0.645595	-0.254805	-0.0303948	0.0466399	-0.266291	0.37648
Poalb01G000960.1	-0.15169	-0.163624	-0.179665	-0.146769	-0.150897	-0.144705	-0.160844	-0.150105	-0.166248	-0.566996	0.205946	-0.17647	0.416429	-0.0783452	0.332949	-0.0215686	0.172949	0.679856	0.827098	0.292712	0.191232
Poalb01G004460.1	-0.154664	-0.0956955	-0.171768	-0.10692	-0.17324	-0.143292	-0.327214	-0.293316	-0.173834	-0.772963	0.094896	0.142693	0.113822	-0.21571	0.41858	0.049752	0.408869	0.442311	0.97814	0.473331	-0.0316049
Poalb12G001240.1	-0.215925	0.0310315	-0.110548	0.000532508	0.0536472	0.0349652	0.570441	0.161395	0.537829	0.827603	0.454541	0.0989875	-0.382434	0.459517	-0.421418	-0.0683773	-0.225219	-0.322354	-0.600293	-0.106438	0.158447
Poalb15G012550.1	-0.147308	-0.223515	-0.0890994	0.196799	0.27678	0.0667239	0.410988	0.407522	0.273019	0.834672	0.708192	-0.378852	-0.410294	0.0665036	-0.801757	-0.337943	0.0254494	0.12957	-0.422256	-0.235978	-0.0697385
Poalb19G003030.1	-0.337426	-0.251785	-0.105616	0.0155595	0.284641	0.133952	0.265218	0.594201	0.233877	0.765726	0.725566	-0.289669	-0.19189	0.255388	-0.594283	-0.268295	-0.257929	0.287563	-0.323921	-0.110987	0.0289898
Poalb13G003290.1	0.0927748	0.102484	0.0936857	-0.117306	-0.165889	-0.139399	-0.435653	-0.42738	-0.427031	-0.975235	-0.530499	0.242077	0.209711	-0.27607	0.70349	0.365832	0.176425	0.175873	0.721709	0.302937	0.0310044
Poalb01G006160.1	-0.107086	-0.161063	-0.157605	-0.16708	-0.148561	-0.148453	-0.16257	-0.172922	-0.163419	-0.614631	0.312184	-0.0550986	-0.0634566	-0.26798	0.172586	-0.0242088	0.46195	0.514344	0.964407	0.522099	-0.0998562
Poalb13G003430.1	-0.0585541	-0.259244	-0.184856	-0.166825	-0.148507	0.0871399	-0.184693	-0.227157	-0.236544	-0.648013	0.209967	-0.141794	0.0539523	-0.220766	0.278705	0.194663	0.45834	0.417069	0.918773	0.448936	-0.09576
Poalb14G005550.1	0.591227	0.110939	0.0445175	-0.310939	-0.306953	-0.287241	-0.186098	-0.313352	-0.346474	-0.768303	-0.643669	0.234904	0.329217	-0.137952	0.626985	0.156681	-0.0489214	0.138586	0.402007	0.103134	0.0401171
Poalb04G011680.1	-0.101075	-0.268162	-0.486621	0.405384	-0.150852	0.181395	0.31421	-0.0835171	-0.214683	0.0312641	0.423885	-0.147763	0.280585	0.0161864	-0.100694	-0.289974	0.124728	0.0271821	0.285228	0.378333	-0.194887
Poalb01G037670.1	0.264547	0.363969	-0.419437	-0.166261	-0.393401	-0.0205245	-0.0827223	-0.0619677	-0.350389	-0.503008	-0.364284	0.138731	0.32125	0.0793433	0.528524	0.292159	0.425912	-0.247041	0.309207	-0.0582451	-0.117956
Poalb03G006270.1	0.230825	0.0177391	0.223178	-0.211318	-0.199806	-0.343271	-0.187201	0.0914937	-0.380617	-0.524195	-0.541762	0.621006	0.0135065	0.121386	0.622958	0.277097	0.156492	0.10201	0.206806	-0.377672	-0.11361
Poalb01G021670.1	-0.0119473	0.221631	0.261343	0.334646	0.464854	0.26881	-0.151662	-0.255727	0.0703096	0.306479	-0.411753	-0.122248	0.103602	-0.288278	-0.300908	-0.219464	-0.433166	-0.260962	-0.707728	-0.306201	0.143781
Poalb06G015870.1	-0.0818461	-0.0612381	0.0873198	-0.0344101	-0.194002	-0.247941	-0.388157	-0.218371	-0.438006	-0.889134	-0.332647	0.293978	0.254061	-0.0895043	0.738419	0.365539	0.0814197	0.355683	0.783598	0.300203	0.0752453
Poalb06G007540.1	0.202689	0.0506787	-0.143655	0.756059	0.222825	0.0661468	0.22904	-0.135304	-0.0661958	0.44975	-0.0545443	-0.197005	-0.263074	-0.16363	-0.416923	0.0234967	-0.328338	-0.258655	-0.586813	-0.128739	0.098336
Poalb04G013330.1	-0.183048	-0.164767	-0.153367	-0.238175	-0.181367	-0.166424	-0.123272	-0.16457	-0.17793	-0.651352	0.277573	0.0411948	0.0191802	-0.127454	0.322073	0.0776987	0.496301	0.440003	0.984619	0.489226	-0.0923705
Poalb18G012690.1	-0.299373	0.000224974	-0.465339	0.115865	-0.148635	-0.00874923	0.310486	0.101147	-0.166806	-0.00442008	0.661426	-0.0360475	-0.299553	-0.0252158	-0.201306	-0.154387	0.0851893	0.563747	0.524996	0.386812	0.0910904
Poalb19G007480.1	-0.0740319	-0.116758	-0.123158	-0.187824	-0.200715	-0.202369	-0.257414	-0.246604	-0.242478	-0.795728	0.075526	0.0817302	0.106106	-0.19245	0.446903	0.128323	0.369597	0.484406	0.993264	0.478653	-0.013967
Poalb01G034630.1	-0.166023	-0.0664616	-0.141012	-0.233633	-0.173034	-0.115019	0.124949	-0.100995	-0.26317	-0.405703	0.0907284	0.0441035	0.64471	0.0715768	0.333968	-0.338195	0.125328	0.0696399	0.547799	0.483702	-0.186836
Poalb15G005660.1	-0.417254	-0.319992	-0.347976	0.174866	-0.1794	-0.190518	0.0194854	0.0102455	0.0563796	-0.220893	0.452013	0.0933711	0.0498722	0.411447	0.417502	0.521821	0.242568	0.0946776	0.626368	0.407108	0.11703
Poalb18G009480.1	-0.467925	-0.29545	-0.10482	0.0339479	0.0918902	-0.0322296	0.034566	-0.195904	-0.382547	-0.486631	0.0473738	0.323489	0.277526	0.265831	0.633729	0.431084	-0.0181447	0.172938	0.606783	0.359331	0.0713926
Poalb15G003210.1	0.388789	0.218649	-0.0616066	-0.393447	-0.232171	0.13378	-0.300122	-0.350768	-0.0644639	-0.573709	-0.606927	0.428851	-0.0491535	-0.0249769	0.574079	0.462566	0.0814268	0.00912288	0.199998	-0.201687	0.159342
Poalb06G003050.1	-0.0844505	-0.0665378	-0.0360469	0.23083	0.193235	0.203001	0.374177	0.384843	0.393573	0.98142	0.378715	-0.221029	-0.219391	0.275724	-0.649006	-0.216813	-0.329006	-0.297267	-0.851366	-0.304634	0.0244903
Poalb08G019060.1	0.107732	-0.209361	0.0959005	-0.232914	-0.213118	-0.210352	-0.227694	0.104708	0.0901323	-0.289138	0.124163	0.155246	-0.230177	-0.0405749	0.130581	0.0356806	0.121184	0.797314	0.451963	-0.234929	0.207734
Poalb03G006890.1	0.0343081	-0.221415	0.0403695	0.803296	0.105346	0.0981218	0.0370285	-0.089372	0.351505	0.571741	0.138662	-0.191093	-0.241253	-0.0696179	-0.477965	-0.0776379	-0.234096	-0.199345	-0.572064	-0.192082	0.123224
Poalb11G015650.1	-0.0590635	-0.117549	-0.197078	-0.216722	-0.183098	-0.205987	-0.277705	-0.228273	-0.191301	-0.775493	0.0984331	0.095941	0.112572	-0.137149	0.46942	0.168656	0.339513	0.46527	0.988726	0.502795	0.00641927
Poalb07G000280.1	0.172179	-0.180203	-0.0856071	-0.291865	-0.164651	-0.256264	-0.111023	-0.147597	-0.303019	-0.698512	0.00562093	0.212066	-0.167331	-0.130904	0.411577	0.253171	0.390396	0.575849	0.831796	0.127052	-0.0203447
Poalb13G012070.1	0.503416	0.501473	-0.334266	-0.215257	-0.327876	-0.0622725	-0.326421	-0.0423038	0.226139	-0.17712	-0.129507	-0.130211	-0.0213446	-0.324183	-0.136033	-0.325779	0.00509821	0.119016	0.106364	0.167346	0.079377
Poalb07G006100.1	-0.112906	-0.152922	-0.171681	-0.160543	-0.14953	-0.159579	-0.163324	-0.16112	-0.175156	-0.615865	0.309538	-0.0145407	-0.0521713	-0.265445	0.175136	-0.0684639	0.491341	0.517691	0.963981	0.487667	-0.125181
Poalb01G007880.1	-0.168078	-0.157094	0.327645	-0.130426	0.719939	0.285094	-0.134116	-0.155886	-0.123809	0.0663445	-0.228009	-0.174903	0.322636	-0.18785	-0.0978831	-0.149815	-0.124408	-0.15863	-0.280745	-0.142202	-0.159697
Poalb18G008280.1	-0.265343	-0.327723	-0.367951	0.00711348	-0.0381768	0.0818476	0.530975	0.24588	0.460628	0.658714	0.858146	-0.346071	-0.0449664	0.467109	-0.38452	-0.0538058	-0.00186755	-0.123485	-0.0878586	0.302381	0.0321799
Poalb06G015470.1	0.136903	0.286718	0.158046	0.167955	0.176064	0.0113407	0.0819147	0.252155	0.361206	0.731433	-0.0699997	-0.257668	-0.139861	0.0158479	-0.548621	-0.230866	-0.314225	-0.266744	-0.912054	-0.520917	0.153372
Poalb10G012700.1	-0.157783	-0.213723	-0.217957	-0.155472	0.0142582	-0.20061	-0.155809	-0.147182	-0.208115	-0.598291	0.248966	0.139028	-0.0435811	-0.127063	0.298136	0.0833501	0.689999	0.391613	0.897522	0.213453	-0.199256
Poalb01G021310.1	-0.168694	-0.253451	-0.262114	-0.188091	-0.341248	-0.127239	-0.102507	-0.154671	-0.202564	-0.674858	0.0236359	0.337776	0.449788	0.3161	0.783195	0.327153	0.19858	0.25743	0.821733	0.332719	0.0574894
Poalb15G000420.1	-0.0843571	-0.0621083	-0.381058	-0.0518112	0.212181	0.258591	0.244628	0.343458	0.427169	0.742798	0.709295	-0.227247	-0.295509	0.0683844	-0.740153	-0.515638	-0.118791	-0.086574	-0.318175	0.238683	-0.188214
Poalb09G013680.1	-0.00307739	0.0454321	0.346534	0.0832	-0.328227	0.520454	-0.347888	0.371441	-0.181581	0.0547024	-0.214107	-0.341162	0.208468	-0.216866	-0.15642	-0.118807	-0.0574612	0.0617584	-0.23944	-0.309885	-0.116376
Poalb01G033420.1	-0.252928	-0.19252	-0.253399	-0.0836508	-0.0519281	0.00852465	0.54997	0.565089	0.433766	0.858184	0.722183	-0.0972019	-0.114449	0.650528	-0.378727	-0.097054	-0.197514	-0.109118	-0.417693	-0.0665558	0.0580884
Poalb05G001840.1	-0.100882	-0.150082	-0.177407	-0.185038	-0.156909	-0.172017	-0.188544	-0.186869	-0.200331	-0.677599	0.238102	0.0276471	0.0154141	-0.226298	0.276238	-0.00549144	0.497514	0.535589	0.981432	0.416238	-0.0859629
Poalb14G011080.1	0.403371	0.601559	0.447935	0.0243288	-0.0962624	-0.0256157	-0.174249	-0.155472	-0.191756	-0.112641	-0.809855	0.0172793	-0.062935	-0.405794	-0.0368234	-0.0705524	-0.283574	-0.281842	-0.510853	-0.278218	0.0747437
Poalb01G024950.1	-0.041938	-0.0133551	-0.0384653	-0.0568623	-0.0674798	-0.331231	-0.328888	-0.35839	-0.390684	-0.905703	-0.198773	0.145279	0.261616	-0.267478	0.564565	0.125418	0.360145	0.348314	0.901883	0.372586	-0.0373665
Poalb05G002950.1	-0.126282	-0.102518	-0.221361	-0.12318	-0.171013	-0.166098	-0.200076	-0.265432	-0.230848	-0.736882	0.162242	0.0764117	0.0431316	-0.183657	0.390936	0.134929	0.393769	0.471067	0.990383	0.502763	-0.00348287
Poalb10G014730.1	-0.0709296	-0.0769037	-0.0378702	-0.0654783	0.997259	-0.0914548	-0.0622948	-0.0742372	-0.046767	0.181163	0.0246373	-0.0814738	-0.0758431	-0.155619	-0.236864	-0.0774828	-0.0666448	-0.0728337	-0.212564	-0.058942	-0.137782
Poalb05G017830.1	-0.147643	-0.193921	-0.0765619	-0.161313	-0.222971	-0.230598	-0.251412	-0.157888	-0.130905	-0.691531	0.200608	-0.0251573	0.102196	-0.121333	0.390086	0.16507	0.366863	0.41488	0.97245	0.566948	-0.0245987
Poalb02G005940.1	0.029483	-0.266799	-0.0437941	0.325726	-0.478463	0.287478	0.647615	0.0524342	0.150717	0.528608	0.424124	-0.243663	-0.196799	0.193918	-0.39077	-0.0696302	0.0252303	-0.17461	-0.280354	-0.0137176	-0.0134917
Poalb08G013290.1	-0.0815984	-0.251604	-0.274496	-0.2497	-0.183926	-0.264492	-0.0896105	-0.143201	-0.211114	-0.674276	0.146801	0.0926294	0.34875	0.158533	0.613254	0.281357	0.238925	0.447959	0.915575	0.395888	0.0866618
Poalb11G007950.1	-0.0114027	-0.195334	-0.0405979	-0.24226	-0.316386	-0.0310832	-0.133296	-0.236055	-0.340638	-0.746896	-0.212557	0.263222	0.519321	0.0426795	0.667034	0.0765074	0.54453	0.0984149	0.7128	0.0565706	-0.2257
Poalb15G000830.1	-0.0923943	-0.103256	-0.0921129	-0.127901	-0.092002	-0.0821215	-0.110375	0.874886	-0.111196	0.245142	0.385415	-0.102683	-0.112926	0.189545	-0.189846	-0.0851605	0.434167	-0.100876	0.0303921	-0.113126	-0.541789
Poalb18G010620.1	-0.257478	-0.0146326	-0.172645	-0.150222	-0.06959	-0.142057	-0.232499	-0.0965713	-0.222285	-0.59962	0.237111	-0.241734	0.207857	-0.207611	0.243395	0.0693486	0.591483	0.295038	0.885504	0.431951	-0.122605
Poalb05G011130.1	-0.302231	0.126436	-0.170108	0.261056	0.0448087	0.14344	0.21736	0.465353	0.468578	0.89937	0.535661	-0.234784	-0.243655	0.271013	-0.623553	-0.225973	-0.405079	-0.0328742	-0.628898	-0.133014	0.236781
Poalb11G003220.1	0.334874	0.289111	-0.524334	0.113992	-0.0107925	-0.00423152	0.14686	0.250214	0.223328	0.471623	0.364688	-0.371096	-0.446859	-0.110091	-0.589743	-0.126562	0.129472	0.0983998	-0.265745	-0.214086	0.0780843
Poalb13G011360.1	-0.269899	-0.375448	0.00386401	-0.258227	-0.0162351	-0.244349	0.145064	0.266854	-0.159884	-0.194765	0.504211	-0.0386172	-0.11986	0.178099	0.135913	0.183728	0.158871	0.147465	0.636491	0.67735	-0.252109
Poalb01G012690.1	0.108678	-0.13117	-0.338903	-0.269825	-0.201678	-0.302804	-0.0598257	-0.335109	0.0345123	-0.609777	0.194078	0.133158	0.046941	-0.0301134	0.379117	0.0911932	0.36354	0.245948	0.874167	0.58982	-0.0222093
Poalb11G009320.1	-0.306777	-0.293224	-0.321703	-0.0307988	-0.0415108	-0.0105431	0.509315	0.495578	0.478511	0.80384	0.716598	-0.0301917	0.0329395	0.770072	-0.221157	-0.00615831	-0.224011	-0.0915158	-0.357286	-0.0790476	0.136665
Poalb11G008810.1	0.395112	0.399277	0.424512	0.0653838	0.0694543	0.0441531	-0.156761	-0.211695	-0.209613	-0.0815234	-0.877204	0.0924267	0.085516	-0.252442	0.101985	0.0758011	-0.309607	-0.382214	-0.602209	-0.422541	0.0602098
Poalb12G009290.1	-0.17445	-0.290513	-0.195034	-0.0731724	-0.0255405	0.0847327	-0.015347	-0.262187	0.222544	-0.196326	0.361336	-0.0442796	-0.260282	0.0387253	0.101309	0.369341	0.629674	0.287388	0.516167	-0.104343	0.115799
Poalb14G001110.1	0.114713	-0.290806	-0.438508	-0.0260155	0.0264776	0.0419331	0.339094	0.00261325	0.455006	0.413138	0.742427	-0.330155	-0.408339	0.0681759	-0.492637	-0.0838081	0.257965	0.350667	0.103259	-0.0323057	0.134064
Poalb01G027400.1	-0.242843	0.0148959	-0.251739	0.166758	-0.0261898	-0.00693208	-0.244013	0.44872	0.703243	0.600009	0.504965	0.0365034	-0.228111	0.261875	-0.38986	-0.22902	0.0085321	-0.222968	-0.297292	0.0328644	-0.0564741
Poalb03G003390.1	-0.0143621	0.300601	0.385732	-0.148996	-0.0434139	-0.238149	-0.286975	-0.325905	-0.0745377	-0.466837	-0.612123	0.145767	0.506175	-0.113632	0.44939	-0.0420075	-0.259977	-0.315537	0.0641842	0.341855	0.0569553
Poalb05G006870.1	0.125886	0.125576	0.194661	0.0294299	-0.0235577	-0.0122756	-0.523578	-0.50116	-0.4863	-0.92617	-0.684978	0.180766	0.257147	-0.443907	0.592818	0.253414	0.108443	0.16963	0.532353	0.125068	0.0252961
Poalb07G000130.1	-0.0890865	-0.100871	-0.105562	-0.0888349	-0.083829	-0.0906638	-0.102836	-0.101967	-0.104589	-0.370283	0.312434	-0.105182	-0.13377	-0.27162	-0.0158576	-0.128188	0.0855104	0.950824	0.678285	0.119928	0.270643
Poalb01G016850.1	-0.325452	-0.0761506	-0.0225295	0.00292552	0.409696	0.267837	0.297222	0.371678	0.398357	0.896125	0.518543	-0.120955	-0.272088	0.200477	-0.681127	-0.367726	-0.170371	-0.257142	-0.646856	-0.131115	-0.137447
Poalb01G017380.1	-0.198691	-0.369173	-0.18257	-0.0178728	-0.137385	-0.122207	0.217267	-0.0993608	0.15227	-0.0972179	0.723116	-0.24848	-0.188887	-0.0838428	-0.200009	-0.166141	0.455681	0.394471	0.684778	0.482617	-0.0803227
Poalb10G011780.1	-0.157355	-0.105384	-0.18223	-0.201338	-0.193718	-0.201585	-0.247021	-0.199176	-0.231874	-0.766424	0.115025	0.154614	0.169568	-0.111574	0.479353	0.0836687	0.390237	0.488037	0.991453	0.430173	-0.0197142
Poalb08G011080.1	-0.19861	-0.200567	-0.184072	-0.207102	-0.0708821	-0.159855	-0.157963	-0.218965	-0.195285	-0.673476	0.24214	0.0260296	0.0852593	-0.101477	0.386462	0.17003	0.359043	0.477049	0.979923	0.521544	-0.000853458
Poalb12G007350.1	-0.0435646	-0.0796485	-0.211131	-0.187692	-0.0795555	-0.18236	-0.171059	-0.127905	-0.171058	-0.557805	0.307089	-0.0586178	-0.0471453	-0.30964	0.0921529	-0.170222	0.229907	0.665555	0.892351	0.536433	-0.011087
Poalb13G010610.1	0.256254	0.155809	-0.15289	0.141485	0.295482	0.0975314	-0.168505	0.138412	-0.300508	0.0532984	-0.539432	0.338581	-0.0199382	0.162647	0.262592	0.428222	-0.284832	-0.272158	-0.489932	-0.513718	0.00783898
Poalb16G000130.1	0.110628	0.215269	0.115841	-0.220404	-0.278038	-0.140496	-0.144603	0.0346227	0.449565	0.0795304	-0.312897	0.126551	0.144911	0.426999	0.350389	0.444871	-0.344702	-0.526721	-0.319106	0.0925275	0.267041
Poalb01G004830.1	0.819052	-0.0333753	0.090988	-0.237872	0.204492	-0.0828945	-0.219135	-0.213881	0.245972	-0.00875892	-0.340568	-0.178733	-0.0836451	-0.35856	-0.224669	-0.211792	-0.201463	-0.0522422	-0.263622	-0.0282775	-0.064883
Poalb06G013690.1	-0.0475473	-0.183612	-0.171533	-0.247568	-0.0273966	-0.0606967	-0.270218	-0.0520323	-0.267195	-0.627052	0.24246	-0.0193713	-0.0454545	-0.300112	0.171854	-0.0440374	0.511608	0.328093	0.920225	0.572085	-0.349576
Poalb05G001140.1	0.266866	0.436791	0.422969	-0.310818	-0.120506	-0.163267	-0.303453	-0.385825	-0.396189	-0.760943	-0.732032	0.275185	-0.0480068	-0.525802	0.341966	-0.036713	0.109801	-0.0132417	0.310898	0.160305	-0.116055
Poalb14G009560.1	-0.0825013	0.559316	-0.0845016	-0.0543145	-0.101239	-0.101175	-0.117201	-0.106941	-0.121827	-0.254549	-0.369908	-0.0890669	-0.037125	0.120586	0.412833	0.803734	-0.0843386	-0.101369	0.0136943	-0.101025	0.500843
Poalb01G004750.1	0.161891	-0.0515141	0.335725	0.312146	0.0887328	0.242342	0.190785	0.090883	0.335147	0.736507	-0.0232953	-0.321687	-0.138569	-0.068132	-0.618967	-0.281004	-0.344313	-0.357902	-0.888438	-0.325537	0.00795874
Poalb01G036720.1	-0.165151	-0.140925	0.257449	-0.131324	-0.158388	-0.12958	-0.13995	-0.157832	-0.155493	-0.473354	0.0657233	-0.164279	0.269174	-0.224486	0.17642	-0.162332	-0.170139	0.732644	0.605901	0.325698	0.261109
Poalb04G010100.1	-0.102829	-0.106929	-0.126911	-0.0882373	-0.108562	-0.0903468	-0.0972203	-0.108358	-0.11248	-0.40766	0.0222369	0.205825	-0.0917106	0.160622	0.457237	0.539804	-0.145689	-0.124822	0.500267	0.743226	0.00890552
Poalb01G034210.1	-0.161066	-0.204806	-0.0837882	-0.167407	0.160104	-0.190878	0.055719	-0.191415	-0.194759	-0.425688	0.378522	-0.202822	-0.23175	-0.229774	0.0442514	0.174132	0.433945	0.280229	0.791757	0.591575	-0.140126
Poalb19G000030.1	0.0557181	-0.160519	-0.119895	-0.14809	-0.00310102	-0.0792057	-0.143177	-0.397452	-0.405165	-0.793198	-0.146725	0.184351	-0.0151149	-0.165455	0.540836	0.43535	0.324594	0.139266	0.809165	0.462652	-0.116091
Poalb10G007140.1	0.150954	0.282054	0.230288	0.334679	0.283662	0.272168	0.0436612	0.018806	0.099432	0.580836	-0.285359	-0.209041	-0.198486	-0.221985	-0.5332	-0.179345	-0.381621	-0.396604	-0.921311	-0.392025	0.0412333
Poalb07G000020.1	-0.153898	-0.154526	0.115054	0.67686	-0.130083	0.371469	0.105233	-0.159471	-0.128822	0.170601	-0.0895244	-0.141384	-0.158073	0.0113295	-0.0279535	0.476422	-0.177267	-0.155232	-0.281141	-0.163655	0.216251
Poalb01G037490.1	0.184634	0.215032	0.0917254	-0.221968	-0.270466	-0.433674	0.328104	0.31479	-0.374589	-0.114591	-0.0574919	-0.208127	0.00708347	0.151602	0.167231	0.295343	-0.203747	-0.109488	0.108016	0.390164	-0.0054879
Poalb13G002170.1	-0.0347499	0.0963676	0.604613	-0.141941	-0.268815	-0.150027	-0.0644088	-0.12706	-0.198849	-0.343459	-0.715757	0.382069	0.439734	0.202564	0.620499	0.219873	-0.160613	-0.288268	-0.147198	-0.257787	0.07134
Poalb11G008020.1	-0.36234	-0.0852762	-0.20215	0.0150197	0.639476	0.0932389	0.0108811	-0.191176	-0.0996765	-0.00105315	0.337549	-0.0178838	0.00472805	-0.293002	-0.29112	-0.48482	0.315679	0.289025	0.243238	0.0153214	-0.186577
Poalb02G016550.1	-0.124009	-0.0465374	-0.0442505	-0.0131801	-0.0687037	-0.229507	-0.339949	-0.141844	-0.222755	-0.637838	0.159501	-0.0382778	-0.0876117	-0.392441	0.149558	-0.0569839	0.345705	0.72781	0.86908	0.274409	0.0498717
Poalb19G003180.1	-0.234787	-0.337813	-0.310654	0.28835	0.109949	-0.0100821	0.672984	0.247859	0.216992	0.741169	0.8176	-0.165907	-0.240984	0.30739	-0.55747	-0.294528	-0.0695486	0.0646896	-0.222078	0.0712288	-0.025407
Poalb02G008250.1	-0.278077	-0.33966	-0.00946261	0.177299	0.25113	0.1763	0.452206	0.429823	0.339147	0.909641	0.680587	-0.159811	-0.377276	0.283698	-0.669723	-0.233326	-0.136587	-0.234498	-0.529425	0.00010836	-0.196102
Poalb18G010520.1	-0.224674	0.0379857	-0.269407	-0.110789	-0.00102093	-0.22497	0.108714	-0.157178	-0.529287	-0.610874	0.0638919	0.224217	0.0465791	-0.0153325	0.447673	0.230008	0.564374	0.221685	0.767158	0.169715	-0.138731
Poalb16G011570.1	-0.188619	-0.232668	0.0386354	-0.195618	0.478903	0.227553	0.0228804	0.0248118	-0.212139	-0.0303623	0.050694	0.0290986	-0.212653	0.0162756	0.0365946	0.3534	0.56904	-0.241832	0.0667555	-0.247528	-0.376213
Poalb07G003590.1	-0.393972	-0.258014	-0.11392	0.0405389	0.0864521	0.0515703	0.230059	0.387285	0.197547	0.430279	0.897296	-0.347071	-0.490313	-0.00882609	-0.598491	-0.196262	0.268122	0.299633	0.202485	0.251898	-0.144044
Poalb10G013780.1	-0.260969	0.023618	-0.121579	-0.152069	-0.113621	-0.0233165	-0.485116	0.281808	-0.245924	-0.494581	0.245549	-0.109359	-0.0435942	-0.219882	0.144964	0.0690477	0.303617	0.419978	0.771463	0.456745	-0.171539
Poalb18G011540.1	-0.168145	-0.00375799	-0.101841	0.305757	0.25475	0.211525	0.500275	0.237957	0.200083	0.87499	0.423936	-0.027423	-0.368832	0.100782	-0.716849	-0.439109	-0.210599	-0.241097	-0.69885	-0.181092	-0.117057
Poalb11G002060.1	-0.0979715	-0.0986049	-0.107866	-0.0855964	-0.0890381	-0.0817737	-0.0939268	-0.103247	-0.0984627	-0.360348	0.327623	-0.0967863	-0.133588	-0.256762	-0.0126459	-0.126886	-0.145678	0.870625	0.677435	0.416194	0.27235
Poalb17G001710.1	-0.224016	-0.254375	-0.0899587	0.0390803	0.376412	0.393203	0.332659	0.342739	0.264097	0.822311	0.432819	0.014437	-0.207963	0.28596	-0.526501	-0.245874	-0.124161	-0.498084	-0.629442	-0.0441705	-0.34961
Poalb02G000530.1	-0.0864853	-0.124539	0.078324	0.16642	0.150724	0.270919	0.397786	0.317427	0.39911	0.940667	0.317137	-0.116136	-0.232241	0.261411	-0.618867	-0.262571	-0.190714	-0.395599	-0.851936	-0.363764	-0.0924423
Poalb06G003260.1	0.08028	-0.0207944	-0.0603429	-0.102311	-0.236496	-0.379253	-0.378989	-0.17947	-0.113639	-0.724836	0.0244314	-0.136522	0.198842	-0.291827	0.318276	-0.00427728	0.344238	0.310676	0.870775	0.578462	-0.0676305
Poalb14G003130.1	-0.192917	0.0935706	0.0598219	0.15428	0.362053	0.19329	-0.165792	0.184067	0.0835472	0.374884	-0.330632	0.200574	0.207956	0.36111	0.139237	0.286944	-0.483809	-0.343583	-0.701753	-0.485725	0.19557
Poalb17G002180.1	-0.107471	-0.220505	0.167797	-0.149025	0.200868	0.141573	0.355881	0.452586	-0.268923	0.388738	0.0240701	-0.261137	0.271742	0.432558	0.0313221	0.314369	-0.342047	-0.0389154	-0.429192	-0.365327	0.0630469
Poalb14G011800.1	-0.21705	-0.0232445	-0.132503	0.0505075	0.0561042	0.144602	0.487828	0.30638	0.568261	0.949265	0.499467	-0.0989107	-0.15677	0.46756	-0.516802	-0.201035	-0.237801	-0.341517	-0.710454	-0.190249	0.102897
Poalb16G001730.1	-0.014919	-0.0512427	-0.0949622	-0.256292	-0.249914	-0.333188	-0.29162	-0.249636	-0.260862	-0.87938	-0.180451	0.24165	0.352333	0.00271062	0.735131	0.261484	0.356895	0.346969	0.897986	0.25911	0.0457884
Poalb06G023350.1	-0.210001	0.519511	-0.00423682	-0.351018	0.05171	-0.372129	-0.09963	0.148477	-0.0559209	-0.175084	-0.0135903	0.105474	0.0933833	-0.12442	-0.00396415	-0.408101	0.476359	0.139872	0.20144	-0.219759	-0.0986477
Poalb03G004300.1	-0.27396	0.231252	0.163698	-0.248073	0.480621	-0.268466	0.15465	0.129409	0.133534	0.294258	-0.0968563	0.181691	-0.200962	0.36855	0.0941761	0.420429	-0.226213	-0.251285	-0.410274	-0.257896	0.241713
Poalb14G009810.1	-0.159475	-0.0543772	0.0432142	0.075211	0.104026	0.188141	0.39648	0.495007	0.41464	0.9765	0.470805	-0.240791	-0.25773	0.302378	-0.667629	-0.252095	-0.298879	-0.219287	-0.768016	-0.244102	0.00992094
Poalb01G020300.1	-0.158964	-0.230871	-0.150714	0.0680942	-0.00918238	0.15015	0.570542	0.488502	0.392917	0.942556	0.591386	-0.170724	-0.155994	0.557654	-0.471101	-0.0618859	-0.207191	-0.243696	-0.625985	-0.216379	0.020387
Poalb17G008910.1	0.447227	0.306534	0.362237	0.0290012	0.07391	0.0996672	-0.296062	-0.307634	-0.309424	-0.314986	-0.959164	0.155201	0.19605	-0.303318	0.275025	0.132634	-0.232657	-0.327812	-0.396604	-0.353201	-0.00363574
Poalb04G017230.1	-0.306991	-0.371992	-0.322675	0.0525206	0.203524	0.253023	0.491759	0.165967	0.519436	0.790336	0.772292	-0.148268	-0.244937	0.477591	-0.430995	0.028214	-0.246187	0.0215072	-0.315141	0.0338361	0.207543
Poalb01G012430.1	0.0982304	-0.176683	-0.470536	-0.034657	-0.0835259	-0.0480022	0.0497118	-0.00853625	0.0836963	-0.103791	0.641834	-0.382998	-0.232999	-0.224015	-0.291574	-0.154927	0.316815	0.474865	0.622906	0.484482	-0.0457527
Poalb11G003020.1	-0.0636	-0.12456	-0.196697	-0.157516	-0.163585	-0.115557	-0.174602	-0.176925	-0.186283	-0.622633	0.199823	0.0455415	-0.142108	-0.140047	0.323253	0.275195	0.0885592	0.551469	0.88822	0.596818	0.125456
Poalb15G011140.1	-0.319539	-0.406142	-0.300361	-0.0227493	0.033993	0.0332977	0.268276	0.425267	0.533191	0.627211	0.889865	-0.139659	-0.332889	0.481712	-0.352129	0.0841523	-0.0135403	-0.0153576	-0.0216352	0.286922	-0.0114539
Poalb08G009010.1	-0.0389992	-0.10945	-0.275798	-0.0846367	-0.160238	-0.142658	-0.261387	-0.165677	-0.209882	-0.656506	0.223112	-0.000291633	0.0328919	-0.266138	0.241173	-0.0381923	0.337463	0.657398	0.94229	0.401874	0.0111159
Poalb17G001070.1	-0.12731	-0.173742	-0.180544	-0.143611	-0.133949	-0.152529	-0.159614	-0.175419	-0.179755	-0.619545	0.308417	-0.00594523	-0.04175	-0.237392	0.206577	-0.0181361	0.402467	0.456057	0.966696	0.612372	-0.124563
Poalb08G009640.1	-0.133355	-0.345326	0.0997874	-0.135627	-0.163407	-0.175906	-0.0301413	-0.205429	-0.0913628	-0.507985	0.31611	0.10936	-0.197145	-0.234098	0.108948	-0.122171	0.509909	0.545918	0.846748	0.304616	-0.141285
Poalb09G004720.1	-0.147648	-0.164312	-0.197169	-0.0144626	-0.350483	0.0540659	-0.279158	-0.110206	-0.227369	-0.645106	0.220699	-0.0242081	0.0584966	-0.2037	0.291029	0.085785	0.376102	0.477958	0.927242	0.473231	-0.0634175
Poalb10G015590.1	0.208388	0.370278	0.273441	-0.0728414	-0.113568	-0.164184	-0.270555	-0.319397	-0.233564	-0.492047	-0.910646	0.328989	0.419564	0.0311559	0.671024	0.355657	-0.325002	-0.196989	-0.135782	-0.230452	0.289672
Poalb13G010720.1	-0.208632	-0.227338	-0.236041	0.0276381	0.0220789	-0.0891602	0.48726	0.585962	0.320074	0.798786	0.573313	-0.111765	-0.0104277	0.730441	-0.208585	0.146438	-0.38093	-0.197173	-0.464591	-0.0185817	0.1172
Poalb14G016240.1	-0.170245	-0.0930327	-0.0905711	0.256322	0.169042	0.134549	0.43759	0.364275	0.446924	0.983597	0.570549	-0.24817	-0.323221	0.251114	-0.724473	-0.27245	-0.258939	-0.240259	-0.702486	-0.116853	0.0126622
Poalb18G001770.1	-0.262413	-0.0126619	-0.295133	0.111279	0.195633	-0.0593679	0.34374	0.478545	0.495512	0.877141	0.720608	-0.267385	-0.346376	0.385719	-0.577802	-0.0527479	-0.236585	-0.0743976	-0.451897	0.01766	0.158226
Poalb04G000690.1	-0.282571	-0.00755246	-0.0653168	-0.207726	-0.124586	0.051776	-0.304943	-0.132335	-0.132891	-0.589372	0.203142	0.0902475	-0.220163	-0.263394	0.196744	0.115259	0.469049	0.228325	0.845916	0.574044	-0.187592
Poalb12G006300.1	-0.120921	-0.0980987	-0.295987	-0.0977075	-0.227584	-0.243375	-0.0839156	-0.12878	-0.245716	-0.638692	0.241926	0.0574202	-0.0347158	-0.0356523	0.403193	0.295699	0.399058	0.385021	0.944592	0.503759	9.97264e-05
Poalb09G002090.1	-0.198574	-0.156913	-0.141449	0.207162	-0.0140951	0.249412	0.406276	0.34458	0.544696	0.957006	0.524837	-0.207551	-0.0584809	0.445517	-0.531136	-0.199121	-0.295937	-0.231567	-0.702382	-0.231211	0.133201
Poalb10G014800.1	-0.133471	0.134448	-0.13668	-0.11933	-0.143275	0.316223	-0.15831	-0.142221	0.570113	0.175071	0.0144395	-0.110723	-0.102487	0.313232	0.135615	0.628444	-0.137787	-0.13742	-0.18764	-0.133151	0.535064
Poalb11G011150.1	0.124905	0.146166	0.156276	-0.194602	-0.211362	-0.166631	-0.35692	-0.408635	-0.478796	-0.979996	-0.496977	0.165384	0.230057	-0.369751	0.604897	0.176609	0.163824	0.276728	0.753483	0.350415	0.00422833
Poalb17G001000.1	-0.163899	0.086137	-0.116747	-0.0861935	-0.103349	-0.0798809	-0.0830427	-0.0739059	-0.12675	-0.258799	-0.322626	0.16684	0.964465	0.353963	0.592986	-0.0603478	-0.0975403	-0.136185	0.0543215	-0.119684	0.107805
Poalb05G012200.1	-0.252315	-0.265726	-0.154336	0.192795	-0.334647	-0.0890997	0.0823624	-0.268977	-0.0935346	-0.412835	0.117396	0.274271	-0.00970299	0.293783	0.565081	0.59817	-0.042836	0.203607	0.585785	0.383027	0.297968
Poalb01G030370.1	0.103333	0.400546	0.131911	-0.0384126	0.074298	-0.0361557	-0.421122	-0.2825	-0.148049	-0.399955	-0.832486	0.214855	0.485236	0.0217663	0.594193	0.356655	-0.398281	-0.140725	-0.189374	-0.256752	0.370143
Poalb14G017410.1	0.132419	0.318047	0.178915	-0.253052	-0.198652	-0.228531	-0.427904	-0.331023	-0.407102	-0.906187	-0.744035	0.334159	0.375359	-0.163548	0.77882	0.292625	0.101868	0.113177	0.479902	-0.00605243	0.11171
Poalb02G017950.1	0.296686	0.322118	0.280908	-0.184259	-0.179016	-0.186915	-0.323128	-0.338093	-0.361918	-0.709673	-0.921959	0.325907	0.400176	-0.0895195	0.731501	0.336501	-0.0883924	-0.144499	0.110195	-0.149343	0.12193
Poalb02G008000.1	-0.206761	-0.229901	-0.203069	-0.229809	-0.24078	-0.223134	-0.0629992	-0.112997	-0.145476	-0.613147	0.305585	0.161293	0.105178	0.0381605	0.414978	0.0793187	0.482676	0.375902	0.967412	0.472628	-0.112738
Poalb17G007130.1	-0.337627	-0.0857456	-0.0539059	-0.332622	-0.257954	0.0645689	0.151519	0.502456	0.598183	0.533121	0.565745	0.0142671	-0.199926	0.590099	-0.132895	0.137266	-0.203411	-0.109335	-0.155174	0.198075	0.137792
Poalb10G015670.1	0.336429	0.305597	0.514319	-0.124353	0.128399	0.102213	-0.261696	-0.188847	-0.246899	-0.209639	-0.906788	0.123488	0.167935	-0.239267	0.218374	0.121814	-0.25481	-0.384413	-0.475491	-0.350799	-0.0365507
Poalb05G000660.1	0.00797142	-0.0190197	0.00678995	-0.207729	-0.160191	-0.181818	-0.346793	-0.35557	-0.397875	-0.953906	-0.279911	0.194048	0.244143	-0.231904	0.642435	0.226578	0.324884	0.301071	0.896113	0.382817	-0.0503839
Poalb14G017680.1	0.0213165	-0.466675	-0.267	0.138902	-0.196409	-0.100993	0.0508226	-0.126644	0.0974022	-0.201391	0.541256	-0.0427663	-0.171863	-0.123338	-0.0942106	-0.182032	0.634072	0.358698	0.662927	0.208761	-0.224062
Poalb06G011570.1	-0.0367425	-0.142749	-0.175977	-0.259674	-0.153645	-0.200673	-0.240079	-0.19846	-0.291632	-0.793836	-0.0171733	0.357999	0.14442	-0.0888908	0.543394	0.0530383	0.55434	0.327513	0.920726	0.258981	-0.217059
Poalb12G005670.1	-0.0181435	-0.0974198	-0.0812437	-0.253257	-0.235817	-0.249906	-0.275208	-0.255287	-0.305745	-0.884995	-0.138722	0.231763	0.247774	-0.0543811	0.683396	0.277933	0.337584	0.304437	0.934107	0.411141	-0.0354933
Poalb06G021240.1	-0.16939	-0.109729	-0.19576	-0.149825	-0.211132	-0.245677	-0.254496	-0.212552	-0.205139	-0.770308	0.085729	0.152341	0.17096	-0.0265897	0.567349	0.262651	0.355448	0.472896	0.975835	0.38748	0.0860324
Poalb01G026860.1	-0.072916	-0.0667128	-0.0701353	-0.0607728	-0.0584266	-0.0632725	-0.0771614	-0.0770036	-0.07748	-0.260929	0.225962	-0.0758131	-0.0970265	-0.193735	-0.010427	-0.0955771	-0.104535	0.999277	0.483549	-0.072978	0.418801
Poalb09G014310.1	-0.0373217	-0.0176205	-0.0753693	-0.21434	-0.225307	-0.222323	-0.294637	-0.290652	-0.336303	-0.9013	-0.134094	0.203298	0.173984	-0.181821	0.593535	0.191959	0.412845	0.374898	0.953055	0.365045	-0.0379882
Poalb04G001450.1	-0.206126	-0.189197	0.258875	0.0344147	-0.0561859	-0.00335954	0.104933	-0.768944	0.176636	-0.354087	-0.116148	0.415706	0.0320468	-0.117091	0.243076	-0.157008	0.12878	0.229553	0.318606	0.00194334	0.228096
Poalb09G008490.1	-0.302167	-0.234713	-0.250847	-0.230075	-0.183404	0.0433769	7.64178e-05	0.210495	-0.0521407	-0.209893	0.640105	-0.133445	-0.0388344	-0.00773786	-0.0362116	-0.146589	0.305989	0.334932	0.752025	0.662917	-0.237031
Poalb11G012910.1	-0.278471	-0.0674914	-0.122132	-0.312094	-0.341917	-0.223616	-0.0422746	-0.0672751	-0.0758399	-0.54183	-0.048423	0.336128	0.359301	0.507616	0.84454	0.600872	0.0525789	0.0305897	0.61819	0.334793	0.209964
Poalb16G008330.1	0.365745	0.0930063	0.286138	0.231429	0.344864	-0.0709494	-0.116317	0.0984025	0.192066	0.47301	-0.312806	-0.116191	-0.0864195	-0.198591	-0.440123	-0.32315	-0.365346	-0.196261	-0.807637	-0.473608	-0.0085509
Poalb07G002650.1	-0.0139004	-0.206714	-0.0904174	-0.223092	-0.194292	-0.197182	-0.303893	-0.199747	-0.277458	-0.830754	-0.0238854	0.101088	0.204622	-0.100489	0.575223	0.266416	0.447791	0.3541	0.95874	0.374933	-0.0954278
Poalb05G007300.1	-0.304525	0.406689	-0.140253	-0.397432	-0.325344	-0.00782951	0.00820974	-0.228175	-0.127961	-0.515838	0.0541616	0.00593441	0.107376	-0.0577956	0.32362	0.103329	0.0891422	0.609034	0.652308	0.178964	0.459236
Poalb07G006780.1	-0.362668	-0.014574	-0.163105	0.239108	0.0181668	0.13081	0.453385	0.464281	0.405789	0.945377	0.631424	-0.170857	-0.207591	0.398833	-0.591943	-0.242195	-0.254383	-0.0931985	-0.603883	-0.194281	0.134611
Poalb10G005800.1	-0.154268	-0.149075	-0.155084	-0.128648	-0.143794	-0.104679	-0.181488	-0.123229	-0.208132	-0.597582	0.324844	-0.0979557	-0.0404443	-0.28684	0.144625	-0.0392404	0.498958	0.476203	0.952455	0.52156	-0.152097
Poalb15G011340.1	-0.116968	-0.0846031	-0.0712461	0.235243	0.218237	0.0969071	0.451823	0.44124	0.311743	0.973067	0.44704	-0.16839	-0.221815	0.295974	-0.651566	-0.293908	-0.248833	-0.24594	-0.785816	-0.317985	-0.0437655
Poalb02G009730.1	-0.108723	-0.16912	0.157602	0.281746	0.14016	0.083723	0.50234	0.152444	0.374551	0.865809	0.214081	-0.100115	-0.11675	0.380388	-0.418258	-0.0525963	-0.444755	-0.266711	-0.840857	-0.37272	0.215921
Poalb11G009420.1	-0.21989	-0.206918	-0.256984	0.218607	-0.361634	-0.221705	0.0640572	0.0740137	-0.249129	-0.352563	0.166671	0.281876	-0.0522098	0.361702	0.540251	0.602554	0.234229	0.223737	0.561064	0.0759138	0.128577
Poalb01G005560.1	-0.152617	-0.152955	-0.163932	-0.163528	-0.143167	0.0256572	-0.113214	0.297069	0.0102933	-0.0759932	0.302488	0.355962	-0.137078	0.148386	0.0793393	-0.135889	-0.170426	-0.145204	0.332644	0.798434	-0.375427
Poalb16G000430.1	-0.118032	-0.0889267	-0.13607	-0.222126	-0.170253	-0.259432	-0.220706	-0.211568	-0.270354	-0.791319	0.0654454	0.0578842	0.18254	-0.116442	0.505657	0.193088	0.456796	0.459455	0.982774	0.363679	0.00220988
Poalb15G002680.1	0.111753	0.526959	0.241058	-0.139916	-0.230818	-0.0288006	0.367124	-0.188638	-0.288353	-0.0455685	-0.572134	0.142633	0.223644	0.0600499	0.210355	0.0126113	-0.385861	0.0197561	-0.390377	-0.438356	0.404817
Poalb06G010930.1	-0.00764753	0.111565	-0.259163	0.120859	-0.0840189	-0.389149	0.247056	0.112224	-0.0497533	0.0257161	0.52919	-0.434176	-0.275584	-0.169228	-0.322548	-0.0920797	0.0364695	0.207372	0.388536	0.67182	0.0225784
Poalb11G011820.1	0.178242	0.205988	0.169199	-0.00833831	-0.163976	-0.068664	-0.220701	-0.502811	-0.349098	-0.713145	-0.29436	-0.0129819	0.0278589	-0.722517	0.0488987	-0.40592	0.368294	0.426838	0.588673	0.150191	-0.0859295
Poalb03G010890.1	-0.314472	0.122791	-0.0607188	0.479169	0.243106	0.14692	-0.0558066	0.155587	0.429879	0.684038	0.0837401	0.111108	-0.129402	0.249638	-0.299339	-0.0200847	-0.392867	-0.381296	-0.740277	-0.258173	0.189099
Poalb10G015040.1	-0.194936	0.553149	-0.220854	-0.172452	-0.222013	-0.204964	0.00683082	-0.211162	-0.231224	-0.483404	-0.105476	-0.224336	0.270125	-0.0260588	0.383992	0.33897	0.0301243	0.00184717	0.48545	0.506989	0.314148
Poalb08G010130.1	-0.301975	-0.148656	-0.10241	0.0674376	0.127368	0.240385	0.338061	0.390915	0.596539	0.957744	0.613771	-0.268366	-0.1304	0.417273	-0.579536	-0.175604	-0.276946	-0.157296	-0.634125	-0.167118	0.143458
Poalb04G003670.1	-0.243185	-0.333317	-0.127504	-0.0810884	0.118011	0.072995	0.349124	0.626321	0.459304	0.865784	0.710074	-0.0183164	-0.200768	0.508176	-0.490224	-0.26595	-0.0791999	-0.173727	-0.442084	-0.0861805	-0.206097
Poalb04G010090.1	-0.0625128	-0.144225	-0.280757	0.0220689	-0.0304096	0.223172	-0.295056	-0.49745	0.0593474	-0.470646	0.0334626	-0.111309	0.391789	-0.166564	0.276161	0.0167263	-0.166116	0.428994	0.562683	0.439778	0.315952
Poalb09G011890.1	-0.172022	-0.206518	0.0513533	0.0717816	-0.158292	0.498626	0.291092	-0.185493	-0.173893	0.00570101	0.32641	-0.208632	-0.233983	-0.301345	-0.333445	-0.226209	0.311708	0.53566	0.236791	-0.201815	0.0248811
Poalb14G000190.1	-0.137714	-0.0335491	0.0911012	0.150136	0.154495	-0.0913401	-0.280952	-0.425844	-0.301069	-0.606312	-0.110372	0.0775584	-0.104919	-0.427886	0.210003	0.0885981	-0.138423	0.715701	0.609387	0.252326	0.304809
Poalb01G027180.1	-0.304343	-0.25279	-0.339494	-0.107281	-0.0534446	-0.204633	0.0712678	0.150527	0.228674	0.0163292	0.689398	-0.358462	0.356111	0.197985	-0.0440434	-0.214094	0.152278	0.387922	0.529994	0.418741	0.086856
Poalb11G003040.1	-0.125687	-0.00519774	-0.212056	0.277757	0.424084	0.185685	-0.188399	0.315202	0.46557	0.68124	0.42607	-0.206724	-0.517093	-0.0324676	-0.640723	-0.0629792	-0.158728	0.0323484	-0.472275	-0.194572	0.085358
Poalb11G010710.1	-0.0679043	-0.0758649	-0.0832168	0.995804	-0.0462909	-0.0701642	-0.0809492	-0.0731725	-0.0385826	0.195349	0.0395032	-0.0601314	-0.0872179	-0.171197	-0.225237	-0.091867	-0.10186	-0.0618617	-0.210248	-0.0582603	0.0531113
Poalb15G000410.1	-0.285394	-0.240257	-0.278304	-0.150652	-0.1126	-0.187995	0.0483283	-0.0358831	0.0197614	-0.313229	0.618361	-0.118215	-0.02652	-0.0204673	0.0520403	-0.0807785	0.385409	0.562797	0.85794	0.480349	0.0142738
Poalb10G007590.1	0.2627	0.147466	0.217973	0.0919234	0.139768	0.169868	0.211469	0.183506	0.163705	0.651691	-0.273385	-0.0361393	-0.0733956	0.107135	-0.363649	-0.141141	-0.391312	-0.468277	-0.979143	-0.514355	-0.0106571
Poalb10G001540.1	-0.0936828	-0.0660029	-0.0572189	-0.100785	-0.0743861	-0.0448434	-0.0796395	0.998836	-0.0816097	0.425905	0.332251	-0.0661433	-0.0774147	0.328166	-0.1993	-0.0514057	-0.0702131	-0.0598078	-0.220892	-0.0795416	-0.349007
Poalb09G004980.1	-0.131928	-0.21205	-0.38507	0.137338	0.501781	0.31782	0.289708	0.252815	0.349462	0.839939	0.483596	-0.183607	-0.151548	0.332094	-0.496022	-0.0226752	-0.164104	-0.225347	-0.611177	-0.271018	0.00207405
Poalb01G030150.1	0.258331	0.443383	0.376326	-0.0741284	-0.11608	-0.098491	-0.0933794	-0.115156	-0.200641	-0.16288	-0.853761	0.187678	0.255001	0.0410251	0.384566	0.272427	-0.335244	-0.24136	-0.47423	-0.514814	0.273709
Poalb15G005880.1	0.0130427	-0.0195215	-0.0295365	-0.163197	-0.168542	-0.178153	-0.366244	-0.366784	-0.380178	-0.950172	-0.261445	0.197772	0.222841	-0.245233	0.627782	0.21998	0.310404	0.352064	0.905677	0.371021	-0.015387
Poalb14G005420.1	-0.108453	-0.162267	-0.163232	-0.137778	-0.1554	-0.151591	-0.179102	-0.160273	-0.173791	-0.617689	0.30596	-0.0377011	-0.0578822	-0.274873	0.171955	-0.0437699	0.509406	0.455967	0.962677	0.529873	-0.158863
Poalb06G023710.1	-0.0609138	-0.165208	-0.175035	-0.141903	-0.137058	-0.143452	-0.151896	-0.14711	-0.157263	-0.570782	0.345627	-0.121809	-0.128121	-0.296295	0.105255	-0.00604606	0.432037	0.509279	0.938536	0.561858	-0.103314
Poalb15G013050.1	-0.128927	-0.261887	0.0209579	0.0543279	-0.0591458	-0.0231142	-0.389622	-0.0613817	-0.0903751	-0.471211	0.267529	-0.00625123	-0.313251	-0.343274	0.0422638	0.0590515	0.0827184	0.609758	0.756763	0.524606	-0.00774898
Poalb05G017690.1	-0.27201	-0.112568	-0.20047	0.133597	0.169989	0.0351803	0.511421	0.482686	0.341308	0.905271	0.679649	-0.352405	-0.253095	0.421344	-0.563031	0.00284676	-0.0287664	-0.175443	-0.517654	-0.206052	0.0477252
Poalb07G010640.1	-0.0877361	-0.0779744	-0.0864078	-0.0588382	-0.0795992	-0.081564	-0.111025	-0.0977855	-0.10714	-0.353053	0.0591989	-0.0831932	-0.0929365	0.0636695	0.332438	0.572423	-0.128909	0.764347	0.467229	-0.105898	0.580732
Poalb03G006570.1	-0.133962	-0.109031	-0.152255	-0.186235	-0.212774	-0.223431	-0.229362	-0.235068	-0.279408	-0.815582	0.0176973	0.216871	0.151094	-0.052423	0.595484	0.255111	0.359238	0.429336	0.974672	0.400225	0.0214119
Poalb10G019220.1	-0.172874	-0.0992349	-0.234916	-0.192565	-0.157387	-0.18229	-0.301058	-0.1426	-0.249304	-0.760087	0.110771	0.140232	0.196621	-0.0716824	0.513887	0.160282	0.352161	0.463475	0.980329	0.442173	-0.0142369
Poalb09G001330.1	0.0169605	-0.220368	0.19191	-0.253722	-0.528841	-0.0185775	0.217756	0.116336	-0.273434	-0.312051	0.247631	-0.0958754	0.0345883	-0.109584	0.0330769	-0.250155	0.0915635	0.553071	0.570916	0.309689	-0.0872216
Poalb11G012940.1	-0.0596251	-0.138375	-0.0603371	0.185815	0.125795	-0.0251995	0.420582	0.444693	0.479962	0.967321	0.484892	-0.163636	-0.259182	0.401792	-0.578395	-0.164321	-0.355069	-0.219773	-0.741508	-0.20982	0.0779129
Poalb15G000490.1	-0.461775	0.181133	-0.211846	-0.197806	-0.0148219	-0.394912	0.111068	-0.0467687	0.157414	-0.142902	0.495567	-0.034887	0.119248	0.0366667	-0.00717371	-0.339008	0.220964	0.546494	0.565057	0.240774	0.256387
Poalb11G002750.1	-0.277534	-0.279691	0.586581	-0.253063	0.0529173	0.0640912	-0.274386	-0.295382	-0.11287	-0.538395	-0.24472	0.0936023	0.0962758	-0.137877	0.398289	0.283498	0.313303	0.241292	0.437018	-0.113667	0.0221306
Poalb08G013820.1	-0.135111	-0.0789916	-0.151091	-0.165003	-0.158525	-0.183752	-0.262989	-0.213664	-0.235606	-0.751656	0.13412	0.00994362	0.10034	-0.225052	0.371786	0.0891612	0.511195	0.37625	0.985254	0.492714	-0.109662
Poalb08G008930.1	-0.0443878	-0.0370837	-0.0457929	-0.0150595	-0.0498428	-0.0468568	-0.0748875	-0.0547544	-0.0685274	-0.218861	-0.189013	-0.0338237	-0.022506	0.337746	0.523348	0.997305	-0.0684374	-0.0642503	0.118401	-0.0721978	0.372882
Poalb01G008060.1	-0.242786	0.184433	-0.0201854	-0.0644007	-0.515691	-0.281875	0.0135019	-0.0480066	0.225644	-0.181257	0.209145	-0.315968	0.499912	0.113371	0.162368	-0.161776	0.00101335	0.42901	0.391384	0.15652	0.466919
Poalb01G033340.1	-0.139308	-0.0790954	-0.089019	0.186559	0.153245	0.119928	0.457673	0.421115	0.421787	0.993651	0.492367	-0.25418	-0.204916	0.365457	-0.624231	-0.178147	-0.287316	-0.236191	-0.771535	-0.279449	0.0784846
Poalb08G008950.1	-0.196445	-0.276538	-0.275102	-0.134236	-0.123124	-0.129201	-0.0743601	-0.0747024	-0.126429	-0.49127	0.459412	0.00358296	-0.0287655	-0.0808913	0.192086	0.0121166	0.39352	0.436113	0.938186	0.607077	-0.136165
Poalb09G007010.1	-0.135076	-0.220996	-0.247498	-0.271394	-0.266036	-0.262118	-0.132917	-0.123304	-0.173946	-0.699646	0.0331777	0.377906	0.321147	0.30042	0.777065	0.366305	0.275985	0.266856	0.861398	0.326557	0.0298558
Poalb18G009140.1	-0.234476	-0.130865	-0.37248	-0.218783	-0.0963887	-0.128753	0.0547618	-0.0589682	0.0263792	-0.308966	0.600855	-0.0070547	-0.186652	-0.0584435	0.0138919	-0.0884969	0.423357	0.505119	0.837827	0.492092	-0.0319412
Poalb08G017970.1	-0.0894771	-0.162212	-0.198006	-0.11309	-0.105989	-0.0185414	-0.367959	-0.149594	-0.176421	-0.652225	0.224828	-0.0818423	0.0355824	-0.324837	0.196363	-0.0223607	0.46733	0.542837	0.93451	0.405546	-0.108756
Poalb01G038380.1	-0.132134	-0.157198	-0.182261	-0.195529	-0.183471	-0.188564	-0.17668	-0.224344	-0.210305	-0.725394	0.182999	0.121751	0.0707796	-0.131797	0.409661	0.0921162	0.406566	0.514851	0.99646	0.449205	-0.0197454
Poalb13G010030.1	0.179443	0.408123	0.20297	-0.044246	-0.0985405	-0.163713	-0.372207	-0.377121	-0.386891	-0.699995	-0.90979	0.289748	0.409434	-0.121798	0.718113	0.376034	-0.149309	-0.108413	0.103292	-0.136121	0.222858
Poalb11G005730.1	-0.230307	-0.296504	-0.0477096	-0.226397	-0.0447574	-0.135129	-0.211873	-0.105372	-0.0515199	-0.531829	0.356054	-0.122465	0.0441998	-0.118463	0.229533	0.105436	0.254032	0.48506	0.903948	0.613559	-0.0140276
Poalb13G000560.1	-0.139869	-0.126852	-0.112751	0.105968	-0.000434174	0.715514	-0.134373	0.367926	0.403681	0.661428	0.292003	-0.231741	-0.131034	0.139012	-0.464775	-0.0511541	-0.113864	-0.239722	-0.553529	-0.243752	-0.0772382
Poalb05G016170.1	0.0974202	-0.0615471	-0.101692	-0.191951	-0.255216	-0.150322	-0.305472	-0.268695	-0.298121	-0.848097	-0.0516749	0.0587178	0.0157544	-0.301823	0.425843	0.174813	0.436114	0.412483	0.95292	0.426409	-0.0814605
Poalb02G011800.1	-0.0790165	-0.0662511	-0.0575005	-0.0556215	-0.0842036	-0.0706762	0.998497	-0.060943	-0.0764497	0.433052	0.350808	-0.0928848	-0.0866753	0.33024	-0.209348	-0.0573981	-0.0591922	-0.0541381	-0.221481	-0.0640199	0.127446
Poalb13G007280.1	-0.196283	-0.0660286	-0.323266	-0.1368	-0.197142	-0.325662	-0.00820934	-0.0395428	-0.298711	-0.589084	0.265041	0.283578	0.0717267	0.0350472	0.404897	-0.0043434	0.30458	0.458	0.907001	0.464577	-0.0645345
Poalb11G004050.1	-0.0315976	-0.146719	-0.187959	-0.117281	-0.0445222	-0.181739	-0.20619	-0.062629	-0.216277	-0.549187	0.335467	-0.139944	-0.112881	-0.362558	0.0355043	-0.117042	0.548189	0.453935	0.90284	0.493725	-0.251829
Poalb13G010590.1	-0.00824026	-0.212224	-0.291775	-0.0559747	-0.0583348	-0.289422	-0.201493	-0.19819	-0.0207669	-0.532002	0.246705	0.210121	-0.067851	-0.0796633	0.291415	0.0474767	0.113288	0.251986	0.818932	0.780446	-0.095255
Poalb05G013030.1	0.000771217	-0.0262725	-0.0832412	-0.384172	-0.334503	-0.329069	-0.190965	-0.132005	-0.259664	-0.81674	-0.124427	0.222295	0.26144	0.0963084	0.726686	0.355046	0.290092	0.36263	0.874868	0.285855	0.0818148
Poalb08G016880.1	-0.202181	-0.0283862	0.0170348	-0.237974	-0.263258	-0.0912988	-0.524626	-0.0390031	-0.190373	-0.76327	-0.081723	0.15128	0.342045	-0.131875	0.515531	0.0143636	0.441424	0.380293	0.833515	0.196411	-0.100893
Poalb10G009180.1	-0.0916801	-0.0874079	-0.0355398	0.110504	0.176109	0.0826337	0.452834	0.441294	0.420746	0.980435	0.4449	-0.135711	-0.278635	0.36769	-0.609995	-0.202386	-0.259616	-0.308669	-0.791417	-0.276612	-0.0189859
Poalb09G013560.1	-0.138992	0.708461	0.555564	-0.109277	-0.169356	-0.140785	-0.124116	-0.165922	-0.155504	-0.261466	-0.423688	-0.152855	-0.107245	-0.475355	-0.0817484	-0.147388	-0.0945509	-0.142462	-0.0317213	0.262975	0.104212
Poalb17G009250.1	-0.0443878	-0.0370837	-0.0457929	-0.0150595	-0.0498428	-0.0468568	-0.0748875	-0.0547544	-0.0685274	-0.218861	-0.189013	-0.0338237	-0.022506	0.337746	0.523348	0.997305	-0.0684374	-0.0642503	0.118401	-0.0721978	0.372882
Poalb07G007620.1	0.257491	0.138764	-0.135914	-0.407051	0.0299701	0.0598977	0.0536003	0.730586	0.0546419	0.469304	0.28352	-0.374806	-0.174968	0.0711075	-0.459363	-0.182651	-0.125487	0.0917143	-0.317231	-0.130716	-0.158378
Poalb12G010130.1	-0.320979	-0.266581	-0.298341	0.308954	-0.127803	0.193015	0.149843	0.223078	0.0772302	0.307189	0.396115	-0.250473	0.545965	0.330143	-0.0543599	-0.177086	0.280684	-0.308507	-0.0498937	-0.00807738	-0.22454
Poalb04G007410.1	0.256053	-0.0844653	-0.394555	0.0554893	0.1975	-0.342588	-0.284042	0.0426284	0.321952	-0.0249088	0.431157	-0.354904	-0.326691	-0.251855	-0.306351	-0.0331619	0.399361	0.125361	0.366317	0.337444	-0.131212
Poalb01G031990.1	-0.0156284	-0.0874955	-0.0810605	-0.0739405	-0.0497675	-0.0834333	-0.077085	-0.0542677	-0.0751646	-0.27951	0.171141	-0.0860938	-0.086223	-0.214044	-0.0197922	-0.0776473	0.997276	-0.0939395	0.460708	-0.0827743	-0.454233
Poalb08G009800.1	-0.101306	-0.161665	-0.176128	-0.191191	-0.181634	-0.189044	-0.190755	-0.187999	-0.206128	-0.702989	0.213939	0.0760702	0.0330196	-0.180279	0.340647	0.0419302	0.432474	0.520294	0.993812	0.466186	-0.0659373
Poalb07G004790.1	-0.120807	-0.132853	-0.12817	-0.120209	-0.135731	-0.130664	0.332058	0.356905	-0.162344	0.0883118	0.256536	-0.14211	-0.135829	0.451266	0.199253	0.667548	0.389584	-0.148256	0.117947	-0.162237	-0.044716
Poalb18G011210.1	-0.00667571	-0.0672952	-0.0564516	-0.211741	-0.285776	-0.199621	-0.270371	-0.261226	-0.304295	-0.862008	-0.0580739	0.169476	0.132047	-0.219491	0.504889	0.0904457	0.376849	0.46554	0.967175	0.402273	-0.043888
Poalb11G012110.1	0.0752651	0.451693	-0.196793	-0.191744	-0.202751	0.629085	-0.221377	0.0697131	0.0827501	0.0869025	-0.146499	-0.189957	-0.187278	-0.10647	-0.118581	0.257089	-0.205996	-0.212747	-0.226231	0.100607	0.131098
Poalb13G010970.1	-0.396078	-0.482149	-0.363305	0.0622597	0.0646309	-0.110754	-0.00876079	-0.00416752	0.0998237	-0.176241	0.591422	0.167317	-0.107754	0.28846	0.242477	0.305664	0.2891	0.214108	0.677051	0.451869	-0.046727
Poalb10G018690.1	-0.26092	0.330604	0.206986	0.340909	-0.00272743	-0.138116	0.241637	0.0901371	0.100417	0.410431	0.265769	-0.350419	-0.344578	-0.21628	-0.559879	-0.25244	-0.413444	-0.0905675	-0.277395	0.467337	0.158031
Poalb02G009900.1	-0.064209	0.000632966	0.00942647	0.242749	0.264739	0.195757	0.357788	0.283686	0.37987	0.950197	0.278805	-0.220936	-0.224143	0.203446	-0.650045	-0.215582	-0.346533	-0.335154	-0.896746	-0.327719	0.0530587
Poalb04G013960.1	0.193153	-0.127716	-0.273248	-0.259392	-0.10129	0.125232	0.0176266	-0.245259	-0.268702	-0.502142	0.122734	0.0319534	-0.14364	-0.301037	0.0861719	-0.0497157	0.777744	0.136153	0.677973	0.162667	-0.401802
Poalb02G002170.1	-0.161264	0.340379	-0.183411	0.230091	-0.172713	-0.16835	-0.158693	-0.165592	0.709731	0.276578	0.0378422	0.331473	-0.105485	0.19915	-0.0468224	-0.143431	-0.145658	-0.139015	-0.285481	-0.133362	0.403041
Poalb04G001850.1	-0.226465	-0.0686708	-0.106189	0.333493	0.212516	0.180836	0.430873	0.404028	0.285641	0.95026	0.539071	-0.40091	-0.238956	0.231097	-0.693038	-0.140147	-0.183162	-0.227329	-0.69154	-0.216916	0.0277669
Poalb14G019740.1	0.997445	-0.0759541	-0.074526	-0.108519	-0.0742337	-0.0929784	-0.0937402	-0.0727671	-0.0880832	-0.134068	-0.40056	-0.043539	-0.109893	-0.280007	-0.0625774	-0.0761438	-0.0821714	-0.0767572	-0.158102	-0.0811329	-0.224942
Poalb10G002630.1	-0.0265544	-0.195871	-0.0733244	-0.171448	-0.185293	-0.180317	-0.195033	-0.192376	-0.207055	-0.692483	0.117105	-0.0250117	-0.0596931	-0.125038	0.410369	0.385544	0.242498	0.382991	0.907177	0.584944	0.0270979
Poalb07G000780.1	-0.0959284	0.000998357	-0.0795917	-0.315778	-0.312125	-0.300919	-0.30499	-0.220338	-0.117528	-0.813902	-0.0586237	0.241906	0.216454	-0.0181392	0.625808	0.188516	0.396	0.437813	0.919062	0.259276	0.0978762
Poalb10G015910.1	0.248523	0.252964	0.25594	0.241918	0.210293	0.234488	0.0722537	0.0450753	0.108986	0.562752	-0.360074	-0.1624	-0.127478	-0.127524	-0.435999	-0.129532	-0.415111	-0.437948	-0.953422	-0.439345	0.043923
Poalb14G017220.1	-0.187385	-0.487082	-0.0985364	0.0755086	0.521916	-0.0276117	-0.0243151	-0.0531112	0.147889	0.131335	0.505056	-0.125034	-0.0301462	-0.156564	-0.337834	-0.418399	0.290107	0.47219	0.230949	-0.114745	-0.132569
Poalb01G006480.1	-0.114993	-0.160152	-0.163375	-0.141529	-0.150206	-0.155529	-0.15258	-0.157827	-0.173525	-0.599424	0.327019	-0.0328876	-0.0729546	-0.274444	0.151379	-0.0687876	0.448586	0.492354	0.95784	0.560836	-0.134307
Poalb15G006880.1	-0.398302	-0.502688	-0.295087	-0.18867	0.0240234	0.0903102	0.313265	0.499093	0.30777	0.483277	0.842457	-0.0457758	-0.033367	0.558989	-0.177222	-0.0341074	0.328782	0.0802842	0.11163	-0.047439	-0.190315
Poalb06G005370.1	-0.38089	-0.156125	-0.160469	0.159456	-0.449538	-0.0565883	0.0212799	0.189774	0.0715907	-0.0899285	0.638672	-0.180871	-0.159039	0.0286089	-0.0789918	-0.0201557	0.209283	0.614509	0.617103	0.295068	0.177955
Poalb08G001210.1	-0.314808	-0.104616	-0.31709	-0.344659	0.039114	-0.111644	-0.11383	0.61802	0.241274	0.199063	0.574748	0.312607	-0.292576	0.405736	-0.0171057	0.00712988	0.076999	0.0736693	0.236695	0.283042	-0.218034
Poalb07G004180.1	-0.279169	-0.146825	-0.303869	-0.18813	-0.212521	0.0886031	-0.232465	0.121402	-0.139606	-0.423227	0.361985	-0.123919	0.212124	0.0294056	0.262128	0.104614	0.257653	0.687914	0.783623	0.17654	0.131522
Poalb15G013380.1	-0.180825	-0.156147	-0.143286	-0.101942	-0.0717598	-0.0069838	0.525875	0.636321	0.39124	0.872005	0.662991	-0.154224	-0.171185	0.569008	-0.450218	-0.133312	-0.14827	-0.130072	-0.47997	-0.141783	-0.0118627
Poalb01G027210.1	0.180642	0.0120072	-0.307483	0.0415612	0.377097	0.360088	0.116207	0.217526	0.265605	0.698128	0.124691	-0.0353663	-0.0801264	0.0875107	-0.513687	-0.348681	-0.0206457	-0.443224	-0.73085	-0.387452	-0.277702
Poalb04G018770.1	-0.0461047	-0.146958	-0.0808138	-0.177357	-0.197923	-0.168669	-0.294834	-0.256213	-0.284693	-0.83235	0.00665113	0.0861321	0.15753	-0.222685	0.470869	0.11618	0.477953	0.397143	0.980408	0.416299	-0.115172
Poalb02G012790.1	-0.185078	-0.041631	0.0228083	0.341779	0.192671	0.129097	0.434545	0.253418	0.410827	0.958419	0.412585	-0.295178	-0.218679	0.219792	-0.673225	-0.221436	-0.296431	-0.236539	-0.799471	-0.286062	0.134383
Poalb17G000420.1	-0.314422	-0.167107	-0.346244	-0.319465	0.133686	-0.153257	-0.265938	0.156312	0.526481	0.0267116	0.326496	0.242989	0.10277	0.593751	0.385234	0.430879	-0.172454	0.0581567	0.242676	0.248718	0.289453
Poalb03G007700.1	-0.145383	-0.0791425	-0.00405847	0.196978	0.16016	0.183031	0.30497	0.412722	0.507744	0.984588	0.474437	-0.256282	-0.294359	0.259338	-0.692576	-0.220157	-0.28358	-0.237996	-0.777896	-0.244453	0.0479178
Poalb04G012040.1	-0.367008	-0.325132	-0.324302	0.0487683	-0.0431491	-0.0475094	0.297757	0.176759	0.261954	0.269625	0.923465	-0.221285	-0.279344	0.120213	-0.372756	-0.195387	0.355258	0.448462	0.415755	0.212263	0.00858045
Poalb18G007190.1	-0.379088	0.215447	0.0915768	0.41827	0.212548	0.36461	-0.0315068	-0.361999	-0.167346	0.0379038	-0.257401	-0.185315	0.463113	-0.184935	-0.0273689	-0.150821	-0.3072	-0.0289756	-0.272632	-0.140148	0.289653
Poalb01G015120.1	-0.209175	-0.132073	-0.209243	-0.424469	-0.244789	-0.143549	0.151134	0.287346	0.0931394	-0.0513583	0.101973	0.208674	0.34755	0.836205	0.665304	0.683172	-0.167364	-0.0405312	0.170513	0.0203545	0.291679
Poalb14G003670.1	0.11727	-0.0402914	0.773385	-0.154968	0.362575	0.0656096	-0.264938	0.00424254	-0.0752473	-0.0051254	-0.358606	-0.347064	-0.148846	-0.469044	-0.27956	-0.0530688	0.108428	-0.0754194	-0.287495	-0.302069	-0.199754
Poalb04G015770.1	-0.0238157	-0.036677	-0.192082	-0.259618	-0.295586	-0.199867	-0.150004	-0.127102	-0.274226	-0.72239	0.105617	0.136553	0.0820907	-0.154755	0.384557	0.00483702	0.619394	0.257362	0.934419	0.418412	-0.253053
Poalb06G010340.1	0.0135994	0.124665	0.316729	-0.231862	-0.266146	-0.404176	-0.20769	-0.403896	-0.171567	-0.760862	-0.574437	0.344412	0.537623	0.0145246	0.75629	0.108491	0.104395	-0.0616605	0.450076	0.16014	0.0736357
Poalb13G011450.1	-0.201488	-0.123413	-0.22608	-0.157515	-0.235849	-0.2602	-0.256064	-0.140777	-0.0973749	-0.678712	0.170183	0.199747	0.116692	0.0597011	0.541397	0.259993	0.179929	0.530943	0.938385	0.461603	0.171728
Poalb18G001150.1	0.0511559	0.0356522	0.022743	-0.202177	-0.216683	-0.207233	-0.350272	-0.376174	-0.399916	-0.971768	-0.398965	0.257251	0.302079	-0.170306	0.738533	0.292012	0.221269	0.284998	0.826199	0.311138	0.0413875
Poalb04G014570.1	-0.410956	0.452096	-0.264289	-0.289687	-0.237034	-0.186211	-0.137081	0.199707	-0.239473	-0.404924	0.0149276	0.223474	0.273479	0.227129	0.484098	0.158558	-0.0545874	0.0801237	0.497338	0.455337	0.113969
Poalb02G014440.1	-0.24762	-0.326286	-0.449828	-0.123367	-0.0389589	-0.0448209	0.193921	0.322856	0.160525	0.167055	0.879851	-0.247297	-0.139926	0.200597	-0.22545	-0.0854337	0.11647	0.392567	0.503365	0.526546	-0.0493695
Poalb06G022720.1	-0.0189717	0.00157833	-0.0298196	0.418786	0.28916	0.203122	0.310841	0.212817	0.26423	0.88088	0.199016	-0.126531	-0.248892	0.0987243	-0.643496	-0.274086	-0.389053	-0.362155	-0.884097	-0.261695	-0.0159241
Poalb15G012450.1	-0.214134	-0.142207	-0.210311	-0.147479	-0.20968	-0.270359	-0.199835	-0.178903	-0.144943	-0.697321	0.199884	0.195548	0.101857	-0.00798157	0.489215	0.163587	0.365543	0.452756	0.981145	0.4703	0.0280624
Poalb18G008850.1	0.0528875	-0.420912	-0.330339	0.0651562	0.128542	-0.294325	0.0524594	-0.106291	-0.0715478	-0.267914	0.488939	-0.188976	-0.124269	-0.0694858	0.0321569	0.125655	0.0906385	0.492131	0.697767	0.558183	0.028392
Poalb05G017120.1	-0.148067	-0.146166	-0.14977	-0.122289	0.336371	-0.142715	-0.155655	-0.149085	0.117791	-0.178684	0.0299109	-0.134243	0.13488	0.271524	0.393074	0.709982	-0.173522	-0.163831	0.233901	0.422169	0.236429
Poalb10G006020.1	0.997445	-0.0759541	-0.074526	-0.108519	-0.0742337	-0.0929784	-0.0937402	-0.0727671	-0.0880832	-0.134068	-0.40056	-0.043539	-0.109893	-0.280007	-0.0625774	-0.0761438	-0.0821714	-0.0767572	-0.158102	-0.0811329	-0.224942
Poalb18G009330.1	0.317745	0.200246	0.00409452	-0.102815	-0.256555	-0.254853	-0.368564	-0.370991	-0.32689	-0.831028	-0.741716	0.382199	0.33578	-0.0248266	0.83818	0.469888	0.000128211	0.0107161	0.396797	0.00270742	0.168616
Poalb09G008530.1	-0.114757	-0.242788	-0.129666	-0.145153	0.103858	-0.00180802	0.526687	0.536224	0.449188	0.891549	0.702717	-0.193971	-0.24636	0.469722	-0.554153	-0.204928	-0.149212	-0.0832591	-0.476571	-0.106391	-0.0385422
Poalb15G010240.1	0.140278	0.134048	0.109357	-0.161145	-0.153294	-0.199399	-0.4056	-0.441543	-0.436963	-0.988829	-0.464683	0.155436	0.190065	-0.417993	0.568418	0.153103	0.261438	0.321518	0.787701	0.294909	-0.000745839
Poalb01G039470.1	-0.168789	0.423731	0.398695	0.314413	-0.172932	0.379664	0.202373	-0.0634245	-0.130752	0.294346	-0.142519	-0.239763	-0.361271	-0.367637	-0.476091	-0.142829	-0.34087	-0.245784	-0.472129	0.132324	0.0792313
Poalb14G000820.1	-0.028811	-0.0910225	-0.105946	-0.198294	-0.276851	-0.0740314	-0.298945	-0.245231	-0.343491	-0.857061	-0.120059	0.0210533	0.327972	-0.116311	0.615532	0.304299	0.348952	0.296934	0.910624	0.410944	-0.0228386
Poalb01G027360.1	-0.30265	-0.303885	-0.38489	0.241934	0.230946	-0.00195394	0.366928	0.429889	0.329006	0.749703	0.854384	-0.250258	-0.268491	0.365269	-0.51121	-0.0680119	-0.223753	0.0226256	-0.203004	0.253351	0.0236683
Poalb06G010670.1	-0.26623	-0.28088	-0.225608	0.19271	0.290201	0.0174837	0.114825	0.0227604	-0.019598	0.10473	0.73073	-0.294502	-0.35315	-0.321932	-0.521978	-0.371417	0.288893	0.406299	0.436684	0.429111	-0.212756
Poalb07G003640.1	-0.222057	-0.146663	-0.126032	0.212624	0.173228	0.116748	0.391376	0.455391	0.465537	0.97858	0.662021	-0.264508	-0.319631	0.30251	-0.704526	-0.238904	-0.246798	-0.0966907	-0.621909	-0.148496	0.053086
Poalb14G019140.1	-0.123007	0.00216363	-0.0581591	0.147041	0.191915	0.187722	0.445232	0.425804	0.346887	0.981106	0.423886	-0.256388	-0.266661	0.292134	-0.657565	-0.172301	-0.29174	-0.277693	-0.81379	-0.285033	0.0364607
Poalb01G010390.1	0.19094	-0.15925	0.138951	-0.174096	-0.146513	-0.157744	-0.162047	0.165712	0.147695	-0.0881379	0.144864	-0.150148	-0.175883	-0.181648	-0.165015	-0.154742	0.873157	-0.167425	0.224884	-0.156966	-0.510195
Poalb01G029620.1	-0.364531	-0.315558	-0.0507595	-0.126473	-0.0349389	0.0590546	-0.150472	-0.198697	-0.199324	-0.561043	0.199174	-0.0419072	0.158255	0.0324427	0.44651	0.409493	0.161384	0.537599	0.812807	0.319695	0.198455
Poalb19G002920.1	-0.128456	-0.161613	-0.220383	-0.183158	-0.160442	-0.146384	-0.169525	-0.167556	-0.202832	-0.662324	0.266401	0.0322094	0.00451239	-0.162403	0.31219	0.0884008	0.391746	0.47083	0.98614	0.560757	-0.0713281
Poalb12G007090.1	-0.122195	-0.158281	-0.0837757	-0.0117471	-0.182009	-0.290937	-0.0349385	-0.0442549	-0.313811	-0.535133	0.306888	-0.158601	0.0489433	-0.246845	0.125372	-0.101113	0.563892	0.533387	0.870083	0.289351	-0.137723
Poalb02G015560.1	-0.349237	-0.249837	-0.206855	-0.0509437	-0.248778	-0.0873668	-0.0789788	-0.040548	-0.101733	-0.45762	0.431917	-0.115101	0.128041	0.0636915	0.307423	0.21806	0.220001	0.574352	0.881281	0.461931	0.166193
Poalb16G012580.1	-0.253649	-0.414609	-0.221491	-0.0861415	-0.0610833	0.166299	0.150341	0.0108611	0.28331	0.125686	0.736435	-0.0474246	-0.0966959	-0.0332483	-0.33925	-0.523144	0.487352	0.307829	0.429555	0.209468	-0.26442
Poalb10G005790.1	-0.0885348	-0.12962	-0.135162	-0.240351	-0.202919	-0.209402	-0.246318	-0.234579	-0.281818	-0.826642	-0.0060118	0.17972	0.277898	-0.0903153	0.57304	0.110776	0.444105	0.419139	0.967686	0.335536	-0.0612085
Poalb12G007240.1	-0.234985	-0.134041	-0.182142	-0.220624	-0.248704	-0.205118	-0.170154	-0.17292	-0.21612	-0.721095	0.0266546	0.130051	0.468105	0.17318	0.705646	0.302758	0.303943	0.445526	0.875825	0.201715	0.173504
Poalb13G003800.1	-0.0766664	-0.272565	-0.101684	-0.251733	-0.0947989	0.0691934	0.0678039	0.256179	-0.265823	-0.180707	0.177462	-0.280852	0.403478	0.185205	0.218925	0.170589	0.648882	-0.281479	0.356066	0.0853364	-0.479774
Poalb13G006580.1	0.33167	0.425293	0.00589017	-0.446413	-0.449291	-0.394453	-0.324012	0.100128	0.058859	-0.43764	-0.462783	0.192301	0.282318	0.161092	0.542108	0.214085	-0.129953	-0.0295263	0.172467	0.0684642	0.195945
Poalb09G005920.1	-0.151009	-0.135269	-0.0449911	0.0978502	0.160627	0.247041	0.424016	0.413872	0.450677	0.991186	0.50217	-0.257243	-0.199879	0.342473	-0.645578	-0.213905	-0.282646	-0.250444	-0.763124	-0.242585	0.0218457
Poalb07G008220.1	-0.211706	0.103314	-0.291676	-0.111661	-0.25711	-0.33298	-0.0727032	0.00744192	-0.213634	-0.527727	0.297267	-0.168979	0.149041	-0.0274242	0.302677	0.152149	0.210455	0.472435	0.859682	0.550458	0.156112
Poalb11G007520.1	0.143703	0.071356	-0.0952101	-0.175605	-0.129013	-0.169029	-0.413077	-0.289939	-0.290742	-0.837214	-0.307682	-0.00579869	0.172292	-0.227847	0.55839	0.417147	0.603581	0.0325905	0.737905	0.18028	-0.120654
Poalb04G012270.1	-0.0613313	-0.126266	-0.12201	-0.118259	-0.101634	-0.122274	0.197015	-0.0914733	0.197971	-0.0112539	0.373941	-0.124343	-0.128059	-0.014639	-0.136671	-0.110351	0.918696	-0.123428	0.312964	-0.110582	-0.290078
Poalb18G002530.1	0.00760741	-0.0565154	0.0173696	-0.228153	-0.245165	-0.247019	-0.306694	-0.333425	-0.333808	-0.927204	-0.346579	0.255417	0.42511	-0.0234253	0.806334	0.322735	0.251715	0.24891	0.819938	0.26487	0.0503563
Poalb07G002280.1	-0.206497	-0.204561	0.237106	0.144902	0.264306	-0.0400785	0.306906	0.357215	0.419822	0.833143	0.396156	-0.00126096	-0.369707	0.250747	-0.560115	-0.247463	-0.35382	0.0210583	-0.657297	-0.326128	0.0981488
Poalb01G020730.1	-0.151804	-0.240788	-0.0900484	-0.131792	-0.118973	-0.232601	-0.25043	-0.239158	-0.132932	-0.695779	0.186049	0.107356	0.13996	-0.182503	0.351315	-0.0535137	0.509056	0.457526	0.962202	0.395454	-0.118851
Poalb18G001640.1	0.433495	0.355677	-0.064756	-0.207539	-0.151101	-0.314666	-0.361575	-0.360455	-0.360037	-0.813168	-0.739319	0.23484	0.444863	-0.20061	0.662764	0.14236	0.0779162	0.0209355	0.372571	0.0150067	0.0577105
Poalb04G010030.1	-0.375556	-0.075434	-0.141539	-0.255985	0.05631	-0.115906	-0.302167	0.00142391	0.51107	-0.074478	0.510942	-0.0269245	0.0211455	-0.00465142	-0.0843122	-0.293286	0.265065	0.104352	0.490909	0.552955	-0.0796238
Poalb03G013010.1	-0.0790165	-0.0662511	-0.0575005	-0.0556215	-0.0842036	-0.0706762	0.998497	-0.060943	-0.0764497	0.433052	0.350808	-0.0928848	-0.0866753	0.33024	-0.209348	-0.0573981	-0.0591922	-0.0541381	-0.221481	-0.0640199	0.127446
Poalb01G031880.1	-0.0525492	-0.153613	-0.142394	-0.268829	-0.2419	-0.222636	-0.233044	-0.259044	-0.213819	-0.822148	-0.0110045	0.173674	0.274615	-0.0208335	0.625635	0.219524	0.367321	0.33408	0.961019	0.44642	-0.0236216
Poalb12G001570.1	-0.269701	-0.448	-0.222334	-0.0978524	0.0142058	-0.0864097	-0.196773	-0.0512605	0.0169918	-0.404918	0.432475	-0.144849	0.204438	0.0679416	0.274985	0.191791	0.553373	0.322813	0.816179	0.300461	-0.105461
Poalb04G017850.1	-0.094567	-0.189041	-0.148321	0.203995	0.0756343	0.357377	0.360273	0.253239	0.563519	0.952181	0.50446	-0.198247	-0.237549	0.304375	-0.63337	-0.206627	-0.239641	-0.220917	-0.718709	-0.258452	0.0776908
Poalb10G011630.1	-0.251062	-0.48592	-0.294266	-0.0889352	-0.119261	-0.0686508	0.111598	0.15116	0.110982	-0.0742267	0.774456	-0.0982466	-0.0983077	0.108338	-0.078252	-0.118725	0.454973	0.333124	0.702437	0.474741	-0.237313
Poalb03G004470.1	-0.340064	-0.109906	-0.157952	-0.22831	-0.138285	-0.0108392	-0.281447	-0.195095	-0.148509	-0.680256	0.184188	0.0728779	0.213941	-0.0781542	0.434495	0.116893	0.359157	0.359734	0.940249	0.533298	-0.027561
Poalb19G010720.1	-0.0248346	0.370872	0.121885	0.358059	-0.0348939	0.0596631	-0.416845	-0.553495	-0.262991	-0.601547	-0.364614	-0.075353	-0.274407	-0.700196	0.0594335	0.151859	0.150526	0.188728	0.395412	0.241949	0.166363
Poalb17G004280.1	0.217186	-0.153295	0.00660537	-0.161002	0.184176	-0.300506	0.179174	0.0052924	-0.458728	-0.301513	-0.0828179	0.030811	-0.134969	-0.0325097	0.210744	0.296222	0.213343	0.545946	0.29494	-0.416599	0.0851449
Poalb10G012390.1	-0.119727	-0.195254	-0.0386612	0.132174	0.122695	0.188178	0.408945	0.45294	0.377582	0.9421	0.352492	-0.00563477	-0.102058	0.502156	-0.434747	-0.139531	-0.361556	-0.297704	-0.817997	-0.374719	0.0100013
Poalb19G005370.1	-0.211737	-0.214374	-0.102442	-0.319097	-0.0452351	-0.166071	-0.247548	-0.214487	-0.195581	-0.742992	0.0704786	0.182025	0.248049	0.000870149	0.569517	0.200438	0.390556	0.506805	0.930161	0.243642	0.0331521
Poalb06G005720.1	-0.350181	-0.190589	-0.159852	-0.068246	0.108795	0.134829	0.475524	0.481977	0.424351	0.846881	0.839723	-0.194554	-0.319445	0.330636	-0.652488	-0.337363	-0.0246473	0.00273522	-0.324258	0.00837442	-0.0787106
Poalb14G004930.1	0.211432	0.297528	0.173623	0.217171	-0.339176	-0.332351	0.20088	-0.326154	-0.34135	-0.373185	-0.334497	-0.339503	0.215063	-0.267691	0.154893	0.114138	0.268812	-0.339131	0.173548	0.259451	-0.0419938
Poalb14G017900.1	-0.306593	-0.313993	-0.105391	-0.241186	0.228211	0.213498	0.716795	0.0253802	0.075083	0.482632	0.445612	-0.151101	0.307383	0.449663	-0.149458	-0.150909	-0.0299353	-0.224812	-0.21419	0.0318956	-0.0781027
Poalb11G004510.1	-0.0857146	-0.0623465	-0.126796	-0.182881	-0.20048	-0.169482	-0.302594	-0.239889	-0.291875	-0.833232	0.000674975	0.182651	0.0815985	-0.203503	0.488748	0.139817	0.423167	0.353145	0.977119	0.492383	-0.112175
Poalb11G005950.1	-0.0813424	-0.0918138	-0.0316347	0.149031	0.190481	0.245249	0.391617	0.378473	0.432718	0.986706	0.442098	-0.229323	-0.291565	0.248737	-0.700171	-0.248709	-0.280383	-0.257852	-0.807752	-0.276652	-0.000909925
Poalb02G016290.1	-0.0295801	-0.220698	-0.171356	-0.227602	-0.169431	-0.207378	-0.258007	-0.181361	-0.174411	-0.734692	0.154255	0.128012	0.0784036	-0.137681	0.415067	0.0845603	0.407916	0.394881	0.9852	0.541428	-0.141531
Poalb06G001360.1	-0.0471465	-0.416719	-0.224887	-0.22086	-0.119152	-0.137605	-0.103792	0.0455786	-0.0529213	-0.415272	0.479799	-0.00583684	-0.0421064	-0.0599181	0.125271	-0.0641643	0.502991	0.293989	0.868185	0.579064	-0.351251
Poalb11G013370.1	-0.175907	-0.211575	-0.218806	-0.142438	-0.139685	-0.141217	-0.126281	-0.108091	-0.125329	-0.535235	0.413263	-0.0238803	-0.0613032	-0.176155	0.160287	-0.030563	0.411671	0.532744	0.952461	0.543029	-0.0860577
Poalb06G022250.1	-0.15345	-0.124169	-0.153752	-0.190984	-0.23363	-0.146915	-0.111482	-0.160694	-0.162685	-0.613264	0.312549	-0.0138073	-0.0332129	-0.19734	0.224614	-0.00259796	0.389158	0.477183	0.965863	0.597221	-0.0657907
Poalb06G000390.1	-0.185112	0.151071	0.206393	0.370623	0.180314	0.192365	0.198428	0.140454	0.392791	0.82012	0.106562	-0.303762	-0.132077	0.0571821	-0.599436	-0.198011	-0.280494	-0.38138	-0.883661	-0.361221	0.147343
Poalb17G001060.1	-0.0400837	-0.221951	-0.252703	-0.229632	-0.213174	-0.198895	-0.193909	-0.203806	-0.0399233	-0.60825	0.0629712	0.387825	0.360236	0.13345	0.565435	-0.0462185	-0.0467582	0.33731	0.769665	0.569252	0.0228708
Poalb07G004580.1	-0.243001	0.20633	-0.253349	-0.0958394	0.121765	-0.260876	-0.0635683	0.552508	0.345968	0.433214	0.48807	-0.0416159	-0.244558	0.176468	-0.360764	-0.241007	0.423907	-0.0396626	-0.111213	-0.245142	-0.162809
Poalb09G014370.1	-0.0534134	-0.117729	-0.211749	-0.150792	-0.226443	-0.11183	-0.257588	-0.226309	-0.283602	-0.781494	0.0824445	0.0143983	0.175667	-0.182267	0.446466	0.150894	0.373229	0.472112	0.979834	0.458195	-0.0169713
Poalb01G035200.1	-0.316294	-0.367941	-0.251399	0.303059	0.393488	0.240585	0.481334	0.178823	0.280765	0.804747	0.7134	-0.139458	-0.337025	0.243142	-0.599505	-0.157998	-0.0956526	-0.140626	-0.389712	0.0296141	-0.0924125
Poalb06G007820.1	-0.208901	-0.210842	-0.305237	0.0314638	-0.0971853	-0.0142747	-0.0515989	-0.219173	-0.29782	-0.562876	0.326587	0.0340317	-0.047896	-0.177832	0.227278	0.0862989	0.422334	0.544236	0.910622	0.380951	-0.0323056
Poalb06G020750.1	-0.327916	-0.165173	-0.0947783	0.0637925	0.313459	0.0296898	0.547727	0.273164	0.472467	0.91669	0.598328	-0.241818	-0.134654	0.473738	-0.495476	-0.0577797	-0.261251	-0.230447	-0.597429	-0.10641	0.155201
Poalb17G014210.1	-0.0783584	-0.0776402	-0.0929867	-0.105369	-0.0989161	-0.0728541	-0.0825786	-0.0730079	0.997628	0.43899	0.361756	-0.0488297	-0.0673296	0.317041	-0.190239	-0.0645035	-0.0687621	-0.0591077	-0.216035	-0.0418554	0.367646
Poalb03G007370.1	-0.0374465	-0.156447	-0.102243	-0.207982	-0.251177	-0.198399	-0.218736	-0.237152	-0.221925	-0.775315	0.0998327	0.0600582	0.122862	-0.189376	0.419095	0.0740944	0.394468	0.477112	0.989705	0.480463	-0.0483568
Poalb10G000020.1	-0.00126542	0.0586943	0.942004	-0.0990316	-0.0249896	-0.117427	-0.102324	-0.147827	-0.127907	-0.205147	-0.401189	-0.128304	-0.129706	-0.445641	-0.104374	-0.145733	-0.088407	-0.13238	-0.0788982	0.177073	-0.142952
Poalb02G010950.1	0.155563	0.20768	0.264574	-0.125764	-0.229591	-0.214392	-0.402409	-0.456694	-0.418254	-0.96037	-0.600678	0.218025	0.146077	-0.426411	0.573457	0.160895	0.229251	0.329131	0.650198	0.0902325	0.0806746
Poalb06G016930.1	-0.300991	-0.192417	-0.217368	-0.491603	0.339833	-0.134687	0.0381973	-0.0814052	0.0388976	-0.249769	0.307788	0.050523	0.0755182	0.28636	0.347924	0.381477	-0.0941438	0.259327	0.539752	0.486953	0.184317
Poalb04G013220.1	-0.0379578	0.355895	0.370508	-0.110388	0.0059109	-0.214782	-0.27898	-0.423177	0.122661	-0.373792	-0.450103	0.145789	-0.188916	-0.192426	0.278426	0.342363	-0.307651	0.407794	0.0868752	-0.158105	0.655118
Poalb04G003010.1	-0.154699	-0.150662	-0.0884475	0.125986	0.11094	0.146715	0.498351	0.442013	0.431601	0.99126	0.532858	-0.199768	-0.193148	0.430662	-0.587097	-0.177648	-0.264214	-0.251374	-0.734509	-0.250554	0.0330706
Poalb17G009510.1	0.216338	0.143708	-0.310788	-0.375934	0.0880209	0.730476	0.000515702	-0.251318	-0.0550385	-0.0269293	-0.149726	-0.152299	0.208033	-0.166267	-0.0789194	-0.119287	-0.0700055	0.00437079	-0.106234	-0.0855956	0.0138799
Poalb19G012100.1	-0.104234	-0.125033	0.00822215	0.139181	0.0824473	0.275123	0.232368	0.575118	0.36683	0.935206	0.353745	-0.186518	-0.117609	0.353064	-0.551588	-0.188819	-0.289814	-0.373815	-0.812942	-0.277459	-0.116512
Poalb02G014580.1	-0.156889	-0.155486	-0.141949	-0.196358	-0.185422	-0.213714	-0.25773	-0.17919	-0.255231	-0.778609	0.0562427	0.118635	0.29047	-0.0544218	0.552573	0.15164	0.527373	0.301583	0.960391	0.375987	-0.127931
Poalb11G015360.1	-0.072916	-0.0667128	-0.0701353	-0.0607728	-0.0584266	-0.0632725	-0.0771614	-0.0770036	-0.07748	-0.260929	0.225962	-0.0758131	-0.0970265	-0.193735	-0.010427	-0.0955771	-0.104535	0.999277	0.483549	-0.072978	0.418801
Poalb10G007830.1	-0.156408	-0.147599	-0.147565	-0.247584	-0.254269	-0.201728	-0.179191	-0.172574	-0.226679	-0.74966	0.125177	0.105027	0.212682	-0.0344167	0.518281	0.162054	0.464225	0.435069	0.983453	0.375386	-0.0273759
Poalb01G012880.1	-0.38545	-0.0150919	-0.64022	0.062622	-0.170931	-0.241011	0.244226	0.0537872	0.0552889	-0.0684979	0.625258	0.0655442	0.0725807	0.352119	0.172727	0.0839336	0.166431	0.179747	0.582066	0.521116	0.122879
Poalb01G033590.1	-0.10091	-0.0902699	-0.0608989	0.220395	0.243841	0.221179	0.420361	0.338449	0.382899	0.982377	0.412898	-0.246159	-0.220512	0.266569	-0.664169	-0.21485	-0.300653	-0.289341	-0.827473	-0.28962	0.0232963
Poalb11G012770.1	0.161572	0.367324	0.00961264	0.24385	-0.176223	-0.189922	-0.337862	-0.381434	-0.537608	-0.773015	-0.423112	-0.0279389	0.129048	-0.644396	0.219335	-0.15372	0.181039	0.350261	0.557915	0.212166	0.0165127
Poalb02G013380.1	-0.0624747	0.132492	0.031472	-0.287098	-0.385364	0.0100567	-0.452225	0.0182915	-0.113142	-0.612544	-0.128227	-0.054034	0.181795	-0.0729253	0.450331	0.312551	-0.115005	0.191408	0.622226	0.619001	0.112159
Poalb17G009940.1	0.230322	0.258159	0.178525	-0.196317	-0.210966	-0.219377	0.202845	-0.202188	-0.222854	-0.313825	-0.0589744	-0.22027	-0.223986	-0.455081	-0.166466	-0.21375	0.695042	-0.223196	0.320123	0.230314	-0.395736
Poalb06G010180.1	-0.399285	0.438856	-0.0478536	0.243875	-0.0832138	-0.0352304	0.163611	0.192511	0.532258	0.671003	0.245291	-0.216282	-0.113447	0.301004	-0.334022	0.0510844	-0.277139	-0.355727	-0.585722	-0.0652024	0.4
Poalb06G021000.1	-0.133452	-0.069536	-0.115152	0.143114	0.140732	0.193605	0.455264	0.373104	0.464157	0.993213	0.502137	-0.205183	-0.227647	0.338064	-0.651557	-0.251102	-0.263214	-0.233484	-0.764977	-0.275102	0.0583719
Poalb06G021690.1	0.312896	-0.133737	0.0543674	0.0221713	0.360338	-0.0138943	0.475649	-0.270128	-0.092208	0.204473	0.180124	-0.511584	-0.381479	-0.36278	-0.520662	-0.0479168	0.349121	-0.172401	-0.112064	0.0376282	-0.225285
Poalb06G016860.1	-0.0722935	-0.108359	-0.0919762	-0.176445	-0.180083	-0.189629	-0.245545	-0.261601	-0.244533	-0.780464	0.0948997	0.058311	0.0437846	-0.261864	0.371991	0.0725646	0.411845	0.433932	0.988325	0.535062	-0.0825356
Poalb06G019880.1	-0.450235	-0.408986	-0.0559397	0.185241	-0.157994	-0.10611	0.0946691	-0.0551243	0.234153	-0.0342194	0.713428	-0.0108586	-0.203231	-0.00457304	-0.154761	-0.215516	0.31574	0.359797	0.603796	0.478211	-0.0541289
Poalb16G008160.1	-0.0605137	-0.134244	-0.0961052	-0.20086	-0.165591	-0.234283	-0.238307	-0.267201	-0.281814	-0.816852	0.0242365	0.13189	0.162154	-0.182924	0.484584	0.0903481	0.365003	0.543326	0.978077	0.371347	0.00234866
Poalb10G009140.1	-0.329921	0.264719	-0.440273	0.252859	0.254086	-0.117154	0.0172195	-0.355011	0.443241	0.160234	0.465277	-0.195515	-0.255264	-0.129803	-0.310852	-0.0787218	0.000815771	0.164735	0.166653	0.359062	0.406381
Poalb06G020770.1	-0.173898	-0.313368	-0.161313	-0.216355	-0.048506	-0.306733	0.0281737	-0.0577849	-0.151791	-0.486672	0.406808	0.194986	-0.139409	-0.0022929	0.251816	0.0402711	0.419941	0.39741	0.897866	0.517774	-0.188073
Poalb13G011520.1	-0.107709	-0.110597	-0.0786615	-0.0751825	-0.0941352	0.492082	0.837692	-0.0893777	-0.0873888	0.472048	0.308283	-0.117101	-0.119355	0.193707	-0.320764	-0.098923	-0.0918893	-0.0878286	-0.314471	-0.102246	0.0325352
Poalb19G005690.1	0.0206767	-0.00518585	0.0792843	0.178107	0.197328	0.223793	0.327708	0.349346	0.33912	0.927461	0.200885	-0.182389	-0.235298	0.191917	-0.632872	-0.229091	-0.344841	-0.351916	-0.929266	-0.380651	-0.0147579
Poalb01G013180.1	0.0599455	0.0512463	-0.0262733	-0.147522	-0.216997	-0.196576	-0.369727	-0.374791	-0.379222	-0.954603	-0.282437	0.144637	0.215012	-0.304158	0.584503	0.176832	0.315183	0.315682	0.893801	0.41699	-0.0261954
Poalb09G011040.1	-0.136778	-0.164925	-0.188869	-0.172365	-0.12806	-0.16056	-0.149042	-0.174987	-0.197025	-0.639037	0.292142	0.0182282	-0.0559036	-0.208873	0.247458	0.044651	0.484582	0.475734	0.978275	0.503538	-0.109419
Poalb06G015200.1	-0.0212195	-0.085221	-0.114931	-0.206942	-0.159662	-0.209104	-0.258515	-0.291312	-0.272647	-0.825994	0.0227843	0.0964222	0.0752637	-0.253226	0.432892	0.105915	0.419306	0.430427	0.985269	0.47886	-0.0703361
Poalb12G010700.1	-0.072916	-0.0667128	-0.0701353	-0.0607728	-0.0584266	-0.0632725	-0.0771614	-0.0770036	-0.07748	-0.260929	0.225962	-0.0758131	-0.0970265	-0.193735	-0.010427	-0.0955771	-0.104535	0.999277	0.483549	-0.072978	0.418801
Poalb18G003160.1	0.0326908	-0.0446357	-0.00990602	-0.287588	-0.269007	-0.285854	-0.295899	-0.246754	-0.327237	-0.909352	-0.304156	0.303909	0.305771	0.0179986	0.803251	0.379356	0.248151	0.293068	0.836543	0.258326	0.0533737
Poalb11G012130.1	0.427843	0.21586	0.260861	-0.179105	-0.227379	-0.2635	-0.3499	-0.354249	-0.37813	-0.803774	-0.857844	0.304158	0.324225	-0.184373	0.702767	0.282525	-0.0611041	-0.0497515	0.271224	0.0181934	0.0469231
Poalb17G001030.1	0.0656596	-0.508053	0.321305	0.23925	-0.138881	-0.108104	0.30061	0.428494	-0.199907	0.269631	0.379068	-0.148305	-0.285465	-0.0822615	-0.413685	-0.314787	0.296176	-0.120223	-0.0125957	0.126093	-0.626719
Poalb13G011260.1	-0.061041	-0.0661292	-0.0949843	-0.204035	-0.241367	-0.256862	-0.242482	-0.292039	-0.279987	-0.86059	-0.051893	0.189224	0.180701	-0.133119	0.578428	0.176747	0.36057	0.407064	0.971756	0.431359	0.00292621
Poalb02G018750.1	-0.0628514	-0.125034	-0.0711553	0.142226	0.161599	0.184541	0.404246	0.399302	0.445263	0.971221	0.426922	-0.171443	-0.256925	0.345764	-0.60944	-0.16731	-0.142615	-0.363862	-0.797415	-0.35225	-0.0577318
Poalb02G000670.1	-0.107313	-0.195127	-0.202929	-0.0710976	-0.123193	-0.217799	-0.170777	-0.122355	-0.158723	-0.570431	0.358859	-0.1036	-0.023336	-0.239438	0.155284	-0.0257086	0.421242	0.526006	0.949738	0.537739	-0.085688
Poalb15G001530.1	-0.0507678	-0.13723	-0.104382	-0.229212	-0.254091	-0.221146	-0.189924	-0.260056	-0.20651	-0.781758	0.0796522	0.174262	0.0279091	-0.144185	0.463494	0.14624	0.439671	0.448071	0.983863	0.424301	-0.038318
Poalb10G011130.1	0.0548388	0.0282421	-0.0324663	0.376874	0.110216	0.0503621	-0.454212	-0.424331	-0.451771	-0.683693	-0.258269	0.0551067	-0.157394	-0.643091	0.145717	0.0634252	0.16634	0.210529	0.572776	0.413846	-0.142995
Poalb19G006450.1	-0.210866	0.147854	-0.151316	-0.435843	-0.173193	0.244722	0.268689	0.403466	0.507594	0.604085	0.396851	-0.313357	0.071523	0.51659	-0.208855	0.11779	-0.0577553	-0.258407	-0.379223	-0.1117	0.181691
Poalb08G007270.1	-0.117603	-0.227189	-0.309698	-0.335313	0.076334	-0.375742	-0.09969	0.0919075	-0.159159	-0.479711	0.2538	0.253461	0.0948719	0.227773	0.476037	0.239944	0.217439	0.1142	0.773078	0.614793	-0.211201
Poalb01G038120.1	-0.176186	-0.171495	-0.269104	-0.212068	-0.294615	-0.213008	0.019774	-0.132897	0.00146049	-0.428654	-0.126437	0.548715	0.560493	0.66593	0.911853	0.454542	0.0599276	-0.0602036	0.424759	0.0390707	0.181381
Poalb02G015590.1	0.0177701	-0.0355067	0.0634598	-0.170569	-0.127987	-0.138779	-0.348911	-0.393672	-0.418354	-0.950846	-0.282661	0.148037	0.171616	-0.325057	0.569023	0.207754	0.355542	0.293915	0.88679	0.395227	-0.0878154
Poalb09G002870.1	-0.1656	0.739226	-0.0444455	-0.144503	-0.228963	-0.105182	-0.212679	-0.234708	-0.246718	-0.500132	-0.425368	0.169925	0.293207	-0.195043	0.350297	-0.098539	-0.196286	0.363144	0.249948	-0.00965796	0.4462
Poalb05G007920.1	-0.0853083	-0.188604	0.147484	-0.171134	0.0102907	-0.0680953	-0.337695	-0.331419	-0.394591	-0.83006	-0.161712	0.115027	0.280977	-0.368183	0.411044	-0.0983457	0.369918	0.419954	0.835826	0.290424	-0.18479
Poalb08G006180.1	0.386337	-0.163211	0.0664194	-0.219783	-0.0758909	-0.30601	-0.180097	-0.293722	-0.389812	-0.791696	-0.202994	0.196091	-0.191868	-0.391459	0.331263	0.0940967	0.351031	0.378997	0.768487	0.302354	-0.215357
Poalb11G001600.1	-0.180326	-0.156243	-0.0453246	0.0603249	0.173661	0.189081	0.350095	0.293798	0.64706	0.960045	0.546754	-0.265684	-0.181887	0.343469	-0.627401	-0.223916	-0.263364	-0.190268	-0.690567	-0.203984	0.131723
Poalb06G017690.1	0.101923	0.183149	0.191685	-0.199074	-0.322339	-0.219378	-0.321727	-0.326691	-0.313681	-0.858504	-0.395199	0.143367	0.106084	-0.358826	0.469818	0.0966775	0.644773	0.0115403	0.696542	0.173502	-0.219757
Poalb05G001690.1	-0.0567652	-0.161026	-0.412359	-0.0962015	-0.256331	-0.47833	0.00389273	-0.133095	0.00660241	-0.495249	0.132632	0.34793	0.197448	0.419216	0.686545	0.441804	0.296044	0.307523	0.706635	0.0910375	0.237045
Poalb02G004850.1	-0.102989	-0.161192	-0.149165	-0.155224	0.275753	-0.162493	-0.136685	-0.13343	-0.148228	-0.377403	0.142756	0.293333	-0.142758	-0.183341	0.105909	-0.153072	0.760148	0.264484	0.550487	-0.16543	-0.332346
Poalb03G011480.1	-0.120036	-0.105472	-0.05639	0.188428	0.14055	0.243591	0.388746	0.444422	0.401067	0.986226	0.495591	-0.335871	-0.251521	0.280885	-0.68503	-0.166229	-0.270882	-0.223006	-0.763879	-0.258045	0.0342572
Poalb08G002360.1	-0.217496	-0.200734	-0.210361	-0.191551	-0.199849	-0.092483	-0.0376533	-0.1917	-0.120936	-0.559237	0.376888	0.092781	-0.0528795	-0.108661	0.2399	-0.000502451	0.453775	0.440001	0.953433	0.538494	-0.0939064
Poalb16G007010.1	0.00132559	-0.144172	-0.0881549	-0.172526	-0.186153	-0.244114	-0.242234	-0.198686	-0.213611	-0.724596	0.136607	0.0572613	0.0666433	-0.30427	0.270728	-0.135648	0.495087	0.441329	0.956376	0.474614	-0.198646
Poalb14G010690.1	0.342712	0.0700029	0.307918	0.0462301	-0.108181	0.18695	-0.0114138	-0.0682529	0.218943	0.282924	-0.559825	0.0425855	0.147367	0.186964	0.0820706	0.229134	-0.390946	-0.471692	-0.767284	-0.497001	0.183826
Poalb15G003670.1	-0.0345902	-0.192692	-0.212887	-0.130877	0.0714952	0.10075	0.562623	0.503036	0.37761	0.878156	0.666582	-0.0972775	-0.377271	0.407564	-0.589523	-0.221836	-0.0763433	-0.165516	-0.492313	-0.106077	-0.14409
Poalb10G009770.1	0.313693	-0.143698	-0.159166	0.747431	-0.131765	-0.147479	-0.171274	-0.144397	0.341223	0.222153	-0.0456681	-0.102897	-0.157925	-0.00363312	-0.112478	0.220232	-0.17577	-0.133829	-0.296969	-0.127944	0.244651
Poalb17G005790.1	-0.250868	0.0715328	0.132491	0.157565	0.142727	-0.105761	0.638384	0.276886	0.231081	0.825099	0.426481	-0.426152	-0.124544	0.236144	-0.587146	-0.182704	-0.162076	-0.326009	-0.626254	-0.0795552	0.0638797
scaf18.23	0.0492081	0.0467604	0.00889383	-0.24158	-0.248588	-0.245737	-0.307743	-0.350162	-0.345199	-0.921303	-0.490153	0.404356	0.394727	0.0341805	0.886026	0.394883	0.167042	0.159143	0.701832	0.176461	0.0923283
Poalb08G015620.1	0.233102	0.0568059	-0.190732	-0.290748	-0.264498	-0.1974	-0.479778	-0.24843	0.0984254	-0.689414	-0.200438	-0.0269823	0.19796	-0.0664121	0.529393	0.397184	0.520083	0.120397	0.658435	0.0848704	0.0795808
Poalb08G009440.1	-0.403047	-0.0801914	-0.338222	-0.0435115	-0.178934	0.0527468	0.120455	0.214192	-0.258582	-0.184094	0.583467	-0.305313	0.0646241	0.0495367	0.027415	0.0854851	0.17943	0.489804	0.67556	0.450009	0.0549447
Poalb04G011720.1	-0.0646204	-0.0207879	-0.0230475	0.188764	0.206557	0.23989	0.362997	0.363048	0.378997	0.96685	0.316567	-0.213436	-0.21231	0.260807	-0.634262	-0.200609	-0.337655	-0.32744	-0.884153	-0.333554	0.0288919
Poalb05G017720.1	-0.249571	-0.0975485	0.00670498	0.247543	0.217539	0.285887	0.340821	0.351592	0.384115	0.952078	0.377682	-0.160157	-0.191559	0.329438	-0.564696	-0.128286	-0.426206	-0.200477	-0.818964	-0.320485	0.14035
Poalb03G017230.1	-0.0288355	0.106852	-0.140494	-0.0557871	-0.16169	-0.18283	-0.280419	-0.350457	-0.360335	-0.793976	-0.236002	0.231267	0.4573	-0.235099	0.50975	-0.176831	0.0643651	0.314794	0.73859	0.457667	-0.00722263
Poalb12G009950.1	-0.355838	-0.419091	-0.269433	-0.23794	-0.0596234	-0.1097	0.248478	0.182415	0.353889	0.15764	0.808813	-0.148142	-0.00565955	0.401284	-0.0353374	0.0514641	0.122287	0.115903	0.464901	0.606187	-0.024346
Poalb04G009090.1	-0.104014	0.144352	-0.0862194	0.252046	0.166602	0.143501	0.278164	0.242395	0.313903	0.80105	0.0272835	0.0348958	-0.0103227	0.420392	-0.27729	0.00951069	-0.510376	-0.364104	-0.913805	-0.452937	0.252696
Poalb05G021390.1	-0.119819	-0.144769	0.0620935	0.257609	0.207374	0.306559	0.31497	0.323852	0.301979	0.893978	0.192892	-0.116882	-0.0520913	0.329694	-0.471304	-0.125919	-0.320162	-0.460204	-0.897431	-0.374581	-0.0510885
Poalb14G015260.1	0.275213	0.177802	0.279689	0.396958	0.3668	0.321451	-0.0911082	-0.12383	-0.0844502	0.350731	-0.423415	-0.206886	-0.199437	-0.438769	-0.476157	-0.171224	-0.356672	-0.335354	-0.769251	-0.290343	-0.0686233
Poalb08G001960.1	-0.122143	-0.19642	-0.227846	0.390291	0.089932	0.0194265	0.372402	0.384642	0.495069	0.93642	0.649106	-0.235169	-0.293608	0.317723	-0.646779	-0.203014	-0.229376	-0.148292	-0.581617	-0.0952842	0.0606379
Poalb01G012620.1	-0.15659	-0.123252	-0.105524	0.177198	0.159151	0.200989	0.451436	0.449105	0.387356	0.991016	0.585179	-0.287446	-0.275821	0.282179	-0.716521	-0.262416	-0.240363	-0.178258	-0.698805	-0.196998	-0.00785386
Poalb02G011850.1	-0.381818	-0.455283	-0.130774	-0.398213	-0.0693892	0.138324	0.229164	0.228213	0.280653	0.16639	0.566256	0.203036	-0.029721	0.517579	0.107737	0.0986061	0.42791	0.232838	0.268064	-0.246536	-0.0497978
Poalb14G014800.1	-0.522921	-0.37665	0.138782	-0.303566	-0.135371	0.163955	0.0423715	0.389944	0.358609	0.260956	0.501679	-0.143483	0.221972	0.474841	0.0289127	0.0794932	0.379729	-0.1836	0.103879	0.00563882	-0.187729
Poalb04G003020.1	-0.204137	0.0914079	-0.0867216	-0.284966	-0.290585	-0.344199	-0.301931	-0.22251	-0.119948	-0.801668	-0.0980735	0.274271	0.322471	0.0602784	0.70038	0.2172	0.236437	0.361288	0.874026	0.360519	0.17677
Poalb10G007320.1	-0.404682	-0.233416	-0.386192	0.136679	-0.16443	-0.0188572	0.292633	0.167606	0.189007	0.227619	0.870159	-0.343607	0.00160966	0.148682	-0.291574	-0.22234	0.167326	0.480042	0.421489	0.308939	0.14013
Poalb13G011580.1	-0.298148	-0.418039	-0.536778	-0.0809807	-0.0467024	-0.251142	0.172948	0.120951	0.262734	0.00972695	0.689698	-0.0147677	0.171199	0.565068	0.268601	0.299216	0.113595	0.331614	0.548378	0.300574	0.223803
Poalb04G001670.1	-0.0937074	-0.0166318	-0.154246	-0.17538	-0.240919	-0.179729	-0.314821	-0.23914	-0.309319	-0.856998	-0.0483721	0.123	0.226287	-0.157221	0.561227	0.182732	0.407963	0.39166	0.967616	0.400967	-0.0184692
Poalb02G016120.1	-0.0487828	-0.0767512	0.0762699	-0.270957	0.197393	-0.29891	0.024919	-0.0465717	-0.412419	-0.455424	0.111983	-0.0180452	0.00388085	-0.314367	0.0469436	-0.263541	0.426093	0.645396	0.619712	-0.0460669	-0.138783
Poalb11G002050.1	0.997445	-0.0759541	-0.074526	-0.108519	-0.0742337	-0.0929784	-0.0937402	-0.0727671	-0.0880832	-0.134068	-0.40056	-0.043539	-0.109893	-0.280007	-0.0625774	-0.0761438	-0.0821714	-0.0767572	-0.158102	-0.0811329	-0.224942
Poalb05G004640.1	-0.210805	0.27466	-0.00889332	0.0280333	0.451594	-0.0289336	0.0515636	0.588674	0.0648385	0.657531	0.327345	-0.37264	-0.305361	-0.0468418	-0.650327	-0.22231	-0.052913	-0.019385	-0.51672	-0.287713	-0.0745367
Poalb08G010680.1	-0.0827534	-0.163326	-0.147949	-0.174559	-0.158655	-0.189957	-0.200791	-0.190665	-0.160785	-0.662725	0.255248	-0.0196146	-0.00636806	-0.253315	0.237257	-0.0147499	0.504392	0.476748	0.97715	0.491818	-0.119181
Poalb18G005460.1	0.357607	0.400438	0.414464	0.121377	0.184972	0.179241	-0.359325	-0.478403	-0.303849	-0.362035	-0.775945	-0.0616271	-0.0473016	-0.757088	-0.0935986	-0.195243	-0.160909	-0.157582	-0.213288	-0.0161362	-0.0706331
Poalb01G034440.1	0.293803	-0.270793	-0.303704	0.156588	0.0073114	0.176303	-0.0914662	0.418351	-0.395703	0.020502	-0.111468	0.406921	-0.0683879	0.159214	0.135195	0.0795409	0.270248	-0.401389	-0.111409	-0.20054	-0.676974
Poalb06G021250.1	-0.248666	-0.297146	-0.297768	-0.174222	-0.221974	-0.183012	-0.040443	-0.0241818	-0.0515894	-0.470408	0.458911	0.130482	0.0242747	0.131389	0.343662	0.138946	0.340318	0.389222	0.921697	0.573009	-0.0585508
Poalb06G005710.1	-0.179403	-0.184391	-0.1572	0.0401515	0.0448175	0.0636914	0.477977	0.505028	0.512846	0.962018	0.632579	-0.162836	-0.186833	0.53107	-0.519768	-0.140322	-0.21341	-0.199398	-0.61555	-0.192975	0.0495629
Poalb08G013230.1	-0.139593	-0.0775318	-0.0549198	0.239924	0.191272	0.240482	0.336326	0.4072	0.419761	0.986658	0.442117	-0.216449	-0.279604	0.261379	-0.678776	-0.215142	-0.290121	-0.273506	-0.808396	-0.273347	0.00859948
Poalb08G014220.1	-0.0660765	0.0265655	0.0026743	0.221057	0.244674	0.23441	0.333423	0.337656	0.355232	0.952696	0.289781	-0.256235	-0.235276	0.185328	-0.672303	-0.216106	-0.357266	-0.312941	-0.891379	-0.315037	0.0434218
Poalb07G004840.1	-0.436009	-0.188069	-0.190557	0.0667616	0.0896967	-0.127418	0.244501	0.406076	0.0584852	0.30709	0.853246	-0.341468	-0.340868	0.0526142	-0.438659	-0.121073	0.374774	0.371964	0.315715	0.150132	-0.0919713
Poalb12G009120.1	-0.265642	0.108983	0.0541095	0.309522	0.0201284	-0.227079	0.0423105	0.623015	0.354478	0.722476	0.449853	-0.236847	-0.24946	0.17834	-0.546178	-0.239154	-0.237404	0.0865622	-0.481458	-0.214849	0.141169
Poalb14G012490.1	0.0923107	0.108098	0.16323	0.260084	0.20192	0.15413	0.306013	0.11905	0.339365	0.817107	0.0320495	-0.219858	-0.222549	0.0356928	-0.619603	-0.238368	-0.271296	-0.516596	-0.937521	-0.313462	-0.0201834
Poalb01G031720.1	-0.126536	-0.155592	-0.165359	-0.160914	-0.154916	-0.1804	-0.158854	-0.166552	-0.160601	-0.618847	0.311745	-0.00968326	-0.0564674	-0.239926	0.198636	-0.0278651	0.467805	0.52129	0.970346	0.501565	-0.0920721
Poalb11G015780.1	-0.175862	0.000794375	0.00652425	-0.280516	-0.110486	-0.117836	-0.369925	-0.331011	-0.286345	-0.88691	-0.21203	0.249879	0.263004	-0.120567	0.669515	0.260567	0.213991	0.283711	0.871794	0.451509	0.0296303
Poalb05G019680.1	-0.449664	-0.16704	-0.106243	0.190183	-0.0624183	0.00605896	0.3728	0.17662	0.646474	0.715224	0.829222	-0.362561	-0.251377	0.299539	-0.535806	-0.11938	-0.0931783	0.146246	-0.177388	0.0982458	0.332129
Poalb10G020260.1	-0.288092	-0.285173	-0.346055	-0.0517223	0.148037	-0.0160584	0.504832	0.388681	0.555517	0.843232	0.759658	-0.0675083	-0.0805728	0.660439	-0.348105	-0.0693445	-0.133995	-0.0715605	-0.3749	-0.12045	0.127942
Poalb14G004140.1	-0.00910715	-0.0764541	-0.166938	0.0286865	0.0998987	0.0103874	0.360115	0.472815	0.407234	0.861754	0.273271	-0.0489486	0.054391	0.614848	-0.267615	-0.00112158	-0.502603	-0.325727	-0.780198	-0.263579	0.141748
Poalb17G013070.1	-0.385381	-0.279115	-0.117688	0.0565532	-0.230662	-0.136351	0.0346562	-0.199581	-0.244513	-0.546259	0.238465	0.149239	0.135147	0.127507	0.492517	0.312737	0.29056	0.55001	0.834085	0.193392	0.198105
Poalb02G017420.1	-0.368874	0.100412	-0.354148	0.364051	0.215764	0.260344	-0.263289	-0.0478904	0.105209	0.0863695	0.48576	-0.268191	-0.244019	-0.386044	-0.452077	-0.291742	-0.0264024	0.437251	0.257409	0.332643	0.129952
Poalb16G001620.1	0.155036	0.317587	0.211562	0.168696	0.10885	0.140406	0.187019	0.138191	0.170411	0.6339	-0.295209	-0.104072	-0.0715545	0.0800957	-0.353914	-0.0721121	-0.462057	-0.451769	-0.976594	-0.462532	0.144735
Poalb01G024860.1	-0.143402	-0.088004	-0.191677	-0.469755	-0.0628775	-0.134319	0.0810857	-0.189266	-0.127675	-0.504122	0.152527	-0.0835265	0.377722	0.105013	0.411837	0.13939	0.637098	-0.0321093	0.715904	0.322344	-0.187376
Poalb02G014340.1	-0.379392	-0.347187	-0.340279	0.282623	-0.132394	0.209673	0.395217	0.468013	0.17697	0.617529	0.884973	-0.310798	-0.1597	0.317484	-0.463292	-0.122271	0.0804094	0.0537218	-0.0235804	0.187736	-0.110814
Poalb18G001200.1	0.107618	-0.236913	0.0827744	-0.0647175	-0.0622821	-0.236442	-0.238306	-0.245449	-0.252304	-0.652376	-0.0302878	0.140371	-0.0842723	-0.308983	0.273148	0.0157361	0.099527	0.811335	0.74066	0.11741	0.135251
Poalb10G008520.1	-0.217033	0.085701	-0.139293	-0.290873	-0.185203	-0.248602	0.0182948	-0.208884	-0.391795	-0.705289	-0.232892	0.332145	0.401946	0.30924	0.867624	0.538423	0.0722613	0.224392	0.656262	0.155965	0.260933
Poalb07G010260.1	-0.0337318	-0.0325092	-0.0955808	-0.188222	-0.183774	-0.209931	-0.301702	-0.310899	-0.333696	-0.891379	-0.104303	0.183693	0.15769	-0.221845	0.549949	0.150896	0.349561	0.417104	0.96235	0.429088	-0.0259801
Poalb06G012030.1	0.377796	0.38939	0.386515	-0.108081	-0.0887213	-0.187406	-0.26221	-0.281478	-0.324718	-0.508696	-0.941124	0.307389	0.0872934	-0.170714	0.509987	0.355268	-0.196744	-0.146195	-0.141217	-0.296467	0.165487
Poalb10G020840.1	0.414334	0.20869	0.165651	-0.035997	-0.181322	-0.326967	-0.157289	-0.420956	-0.161698	-0.516523	-0.791096	0.144301	0.605549	-0.0167279	0.602887	0.145422	-0.0121022	-0.192724	-0.0116544	-0.266872	0.167105
Poalb02G011620.1	-0.198793	0.0188983	-0.0136036	0.0990093	0.157001	0.101001	0.608993	0.241743	0.375185	0.922508	0.367254	-0.167482	-0.158673	0.402808	-0.508868	-0.115359	-0.196796	-0.395182	-0.78606	-0.31252	0.0953646
Poalb05G003080.1	-0.413004	0.419003	-0.141022	0.516672	-0.272235	0.0340418	0.0533539	0.164025	0.099467	0.329045	0.0838798	0.214903	-0.242084	0.186101	-0.0933827	0.0778668	-0.325902	0.135913	-0.314391	-0.272252	0.468281
Poalb01G039610.1	-0.259995	-0.22459	-0.187779	0.327068	0.201909	0.0422911	0.488578	0.286024	0.21427	0.745002	0.668757	-0.114861	-0.416438	0.249724	-0.549092	-0.111911	-0.422311	-0.0535072	-0.347241	0.300768	0.0377884
Poalb14G004520.1	0.0228817	-0.461668	-0.375025	0.226494	-0.138312	-0.386385	0.0228471	-0.280425	0.26516	-0.235934	0.300407	0.111948	0.269177	0.282977	0.353872	0.138734	0.357329	-0.0344592	0.522528	0.30415	-0.0120321
Poalb08G007550.1	-0.00432399	0.0299594	0.00429103	0.27745	0.202605	-0.0863923	0.3411	0.226663	0.38066	0.818723	0.0872276	0.0168318	-0.0942235	0.398102	-0.335839	-0.0422206	-0.490046	-0.45739	-0.883807	-0.275423	0.14801
Poalb01G035370.1	0.100653	-0.255008	-0.0756427	-0.288035	-0.258009	0.12913	0.35522	0.137327	0.321195	0.329919	0.208163	0.604551	-0.228576	0.437838	-0.0150508	-0.224243	-0.244194	-0.231308	-0.205771	0.152677	-0.194391
Poalb08G011010.1	0.00408846	-0.0707572	-0.186694	-0.195997	-0.252875	-0.161825	-0.353923	-0.203322	-0.25968	-0.834197	-0.0237394	0.146533	0.149325	-0.180111	0.510093	0.146795	0.502162	0.400409	0.961111	0.327336	-0.0932508
Poalb09G002020.1	-0.0293624	-0.111459	-0.110516	0.338006	0.301442	0.219819	0.25988	0.288431	0.407547	0.935304	0.381975	-0.350136	-0.15326	0.14983	-0.696969	-0.253342	-0.28708	-0.257196	-0.802205	-0.278292	0.023494
Poalb18G012240.1	0.341123	-0.311305	0.106459	-0.341969	-0.322832	-0.304608	-0.100383	0.348041	-0.128674	-0.318137	0.090743	0.196034	-0.34035	0.0676604	0.214013	0.221924	0.143302	0.361218	0.467339	0.135339	-0.19737
Poalb11G012790.1	0.182684	0.203779	0.198855	0.307956	0.33315	0.280475	0.0200377	0.0132344	0.0666486	0.542999	-0.356281	-0.106522	-0.103148	-0.134338	-0.409202	-0.121866	-0.414265	-0.435539	-0.93201	-0.438981	0.0147394
Poalb05G014490.1	-0.159935	0.315757	0.040634	0.21921	0.115856	0.107739	0.0247168	0.0544039	0.257161	0.481868	-0.266875	0.000490592	0.216691	0.342981	0.0120468	0.205233	-0.691485	-0.290742	-0.773392	-0.337774	0.498742
Poalb17G007410.1	-0.00558223	0.379023	0.511264	0.299638	-0.199557	0.186141	-0.417925	-0.0251943	-0.273444	-0.204871	-0.624075	0.204826	-0.136883	-0.444783	-0.00674301	-0.125476	-0.0505747	0.00948103	-0.260604	-0.419649	-0.016978
Poalb08G011430.1	-0.0177794	-0.165877	-0.21538	-0.166516	-0.239366	-0.171991	-0.164909	-0.281651	-0.159348	-0.713386	0.173249	0.0850962	0.0590773	-0.164395	0.374387	0.0701737	0.309124	0.453407	0.973605	0.590364	-0.0171332
Poalb01G018420.1	0.13142	-0.140943	-0.141955	-0.167204	-0.142514	-0.110047	-0.142237	0.739979	-0.14772	0.0876483	0.38182	-0.122313	-0.177284	0.0397594	-0.187901	-0.13965	-0.172565	0.164577	0.20827	0.493615	-0.365122
Poalb03G006700.1	0.550293	-0.0723574	0.589344	-0.0344286	-0.0511606	-0.215106	-0.0229938	-0.484467	-0.19543	-0.414964	-0.649218	-0.0104428	-0.0131637	-0.376742	0.185461	0.103661	-0.264408	0.0249959	-0.0269439	0.0394287	0.0927892
Poalb06G000370.1	0.066059	0.443935	-0.167327	-0.186798	0.300762	-0.209334	0.637605	0.0728973	-0.20471	0.360974	0.131247	-0.215937	-0.195584	-0.0169548	-0.377992	-0.18096	-0.172162	-0.181393	-0.321334	0.120094	0.00865506
Poalb06G013300.1	0.296253	0.405813	0.301497	0.0515994	0.10083	0.0716892	-0.369751	-0.4125	-0.406488	-0.509164	-0.942316	0.096352	0.274846	-0.414716	0.344447	0.13672	0.0341193	-0.360282	-0.161022	-0.240907	-0.0708855
Poalb09G010100.1	-0.0455112	-0.0469578	-0.0407633	-0.135752	-0.183644	-0.208443	-0.29637	-0.298683	-0.318387	-0.850949	-0.0317119	0.0743765	0.0841754	-0.315525	0.42342	0.0869028	0.370284	0.459017	0.969956	0.47645	-0.042957
Poalb03G010220.1	0.00140041	0.018052	-0.0698338	-0.15222	-0.158849	-0.15594	-0.478567	-0.273225	-0.39219	-0.94635	-0.344747	0.27254	0.287584	-0.160776	0.722502	0.303287	0.233632	0.300146	0.837082	0.305219	-0.00254811
Poalb06G011970.1	-0.0174462	-0.0505164	-0.0660239	-0.293429	-0.149151	-0.127238	-0.276919	-0.33209	-0.272546	-0.847542	-0.0574456	-0.0359956	0.220364	-0.252997	0.472758	0.165264	0.40346	0.370903	0.94554	0.45843	-0.0273663
Poalb05G011890.1	-0.165787	-0.0553039	-0.204836	-0.150911	-0.209363	-0.320361	-0.212353	-0.150869	-0.239624	-0.740641	0.13385	0.143624	0.146666	-0.0685986	0.487311	0.129395	0.368755	0.505165	0.979486	0.413888	0.0371116
Poalb01G015150.1	0.0178823	0.359282	0.175563	-0.172524	-0.123003	0.0353259	-0.100498	-0.394676	0.09304	-0.298345	0.0476851	-0.337494	-0.429616	-0.622218	-0.298634	-0.130468	0.257688	0.562159	0.37777	0.0640966	0.315437
Poalb07G010240.1	0.0919482	-0.158048	-0.156126	0.332187	0.38527	0.19507	0.131027	0.184295	0.211192	0.643285	0.495689	-0.49591	-0.51155	-0.225674	-0.798001	-0.173053	-0.336632	0.215928	-0.37925	0.0619429	0.0831606
Poalb08G015740.1	-0.152686	-0.112981	-0.0977442	0.223403	0.310472	0.202803	0.395571	0.335575	0.403967	0.97389	0.549208	-0.312257	-0.304607	0.176066	-0.76523	-0.288358	-0.236631	-0.158098	-0.71307	-0.214387	0.0149142
Poalb05G016740.1	0.0400153	0.217767	0.116613	-0.327959	-0.201623	-0.19998	-0.300078	-0.370925	-0.289129	-0.835368	-0.667589	0.46412	0.412479	0.065873	0.887378	0.401385	0.124539	-0.0689772	0.461644	0.0479861	0.0982417
Poalb05G010670.1	0.0237995	0.111748	-0.1294	-0.335922	-0.155546	0.425629	-0.158482	0.443779	0.0464622	0.207466	-0.0758041	-0.339317	0.480055	0.305419	0.0858	0.17988	-0.096084	-0.132466	-0.297522	-0.332717	0.0544275
Poalb15G005040.1	0.0228428	-0.147241	0.142392	0.909499	-0.116166	0.000832273	-0.157889	-0.147181	-0.116934	0.0219974	-0.111666	-0.131559	-0.164895	-0.301652	-0.161643	0.0729976	0.165429	-0.147983	-0.126583	-0.143183	-0.0757512
Poalb17G007480.1	-0.238076	-0.54725	-0.444054	-0.0896522	0.261506	0.145989	0.043339	0.0758964	0.0853181	0.01882	0.694021	-0.156728	0.0230368	0.120671	-0.0899208	-0.0283148	0.47945	0.339508	0.518861	0.124971	-0.196429
Poalb16G010740.1	-0.0878632	-0.0481516	0.997975	-0.0501638	-0.10146	-0.0660103	-0.0565055	-0.0962412	-0.079855	-0.12333	-0.374419	-0.0825191	-0.0767978	-0.306071	-0.0585827	-0.0936458	-0.0347648	-0.0801699	-0.149182	-0.0739831	-0.0818738
Poalb10G007990.1	-0.121737	-0.134075	-0.38649	0.129194	0.141482	0.0549489	0.374154	0.371232	0.458552	0.850302	0.46763	-0.0258214	0.0920452	0.603615	-0.302755	-0.12158	-0.493215	-0.254009	-0.619518	-0.0566537	0.146815
Poalb11G000690.1	0.159902	-0.0144487	0.165731	-0.268462	-0.0495192	0.369502	-0.253138	-0.266062	-0.278323	-0.444501	-0.723922	0.460265	0.477903	0.0478449	0.591326	0.127119	0.00916973	-0.283187	-0.054227	-0.297487	-0.167392
Poalb07G000990.1	0.0527593	0.812457	0.260685	-0.108363	-0.0532723	-0.200241	-0.036578	-0.363296	-0.107957	-0.259895	-0.43425	-0.38766	0.0473708	-0.515779	-0.113068	-0.124368	0.192936	-0.0101707	-0.0450961	-0.140068	0.283801
Poalb07G000490.1	0.126819	0.109731	0.238898	0.139376	-0.31145	0.2433	-0.312288	-0.228515	-0.270523	-0.399095	-0.770253	0.210755	0.573067	0.0272308	0.578641	0.241609	-0.32545	-0.14914	-0.141503	-0.241517	0.179581
Poalb18G003550.1	-0.296638	-0.250345	-0.0836348	-0.189561	-0.113575	-0.180092	-0.232063	-0.312287	0.163387	-0.549785	0.233083	0.359083	0.0496282	0.00627584	0.382032	-0.0399998	0.414285	0.446281	0.833087	0.271573	0.0443149
Poalb10G002660.1	-0.160913	-0.146614	-0.0323836	0.103941	0.195892	0.247859	0.392485	0.485455	0.387093	0.985999	0.512505	-0.216862	-0.257638	0.305699	-0.675787	-0.252619	-0.231487	-0.248295	-0.749765	-0.253617	-0.076084
Poalb03G001490.1	-0.222858	0.0587529	0.179583	0.47001	0.308507	0.0966378	-0.143787	0.239432	0.402674	0.69276	0.137548	-0.198397	-0.277593	-0.00455403	-0.531969	-0.084031	-0.48083	-0.118485	-0.711221	-0.207914	0.22132
Poalb01G021790.1	-0.0367288	0.00641537	-0.120824	-0.326407	-0.0780478	-0.354349	-0.233826	-0.234506	-0.226101	-0.790009	0.0277571	0.166988	0.05731	-0.196981	0.434873	0.058549	0.440831	0.384537	0.95125	0.458858	-0.088369
Poalb07G006110.1	0.116199	-0.0357034	0.0763992	0.196174	0.341737	0.371298	0.114548	0.248021	0.26369	0.791772	0.0376861	-0.2026	-0.291738	0.0610523	-0.564684	-0.0341358	-0.450607	-0.26775	-0.907008	-0.401581	0.05037
Poalb01G012400.1	-0.270796	-0.373456	0.346045	-0.120911	-0.167185	0.117022	0.276979	-0.391947	0.402118	0.0420484	0.407771	-0.243352	-0.0240373	-0.0679227	-0.199164	-0.220976	0.0379676	0.406053	0.271791	0.199025	0.278049
Poalb09G006670.1	-0.236269	-0.128385	-0.148263	-0.0936262	-0.212636	-0.212859	-0.209149	-0.18544	-0.0801562	-0.624441	0.287083	-0.0396926	0.0254588	-0.118497	0.324357	0.169011	0.337508	0.47297	0.960588	0.568664	0.0788855
Poalb14G015290.1	0.445787	0.123114	0.216758	-0.0482451	0.140955	0.0506057	-0.391533	-0.527405	-0.481012	-0.740773	-0.824578	0.104682	0.142177	-0.47778	0.44371	0.285384	-0.0920146	0.0952137	0.202812	-0.050204	0.0523799
Poalb05G003620.1	-0.266351	-0.196955	-0.31146	0.0891915	0.0666341	0.135576	0.415737	0.467995	0.472935	0.881317	0.821921	-0.151424	-0.246522	0.361104	-0.637621	-0.378464	-0.150554	0.0359539	-0.379594	-0.01535	-0.00622383
Poalb09G007580.1	-0.449702	-0.0264197	-0.0841022	0.341315	0.374452	0.157749	0.304006	0.305445	0.283712	0.841246	0.591841	-0.318592	-0.233341	0.126256	-0.682904	-0.261443	-0.366823	0.022436	-0.52871	-0.0276717	0.157301
Poalb15G006290.1	-0.302269	0.306213	-0.13301	-0.28545	-0.144214	-0.121707	0.0511686	0.047526	-0.140518	-0.237282	0.229149	-0.33637	0.412658	-0.0769164	0.0405338	-0.279397	0.0889452	0.592616	0.460403	0.0965377	0.286418
Poalb01G034930.1	-0.151683	-0.143167	-0.123873	-0.308672	-0.230152	-0.0594286	-0.185657	-0.293278	-0.251424	-0.805595	-0.0109278	0.312009	0.19453	-0.0298756	0.606723	0.169475	0.407018	0.352287	0.938813	0.361096	-0.057916
Poalb02G011930.1	-0.175454	-0.136355	-0.159578	-0.180712	-0.104668	-0.230647	-0.302508	-0.203425	-0.149964	-0.717162	0.123234	0.183428	0.197849	-0.139061	0.418551	-0.0481629	0.564189	0.433437	0.938834	0.276787	-0.116356
Poalb12G002790.1	-0.10157	-0.123534	-0.156333	-0.176468	-0.150111	-0.165128	-0.25959	-0.257297	-0.277549	-0.800488	0.0691306	0.117433	0.114458	-0.192701	0.456857	0.125264	0.430202	0.473626	0.99186	0.416079	-0.0480958
Poalb05G010680.1	0.292675	0.332027	0.345964	0.0556685	0.0318056	0.0659651	0.0441089	-0.0117726	-0.0030371	0.276191	-0.650172	0.0968826	0.0905679	0.0367816	-0.0165384	0.0322137	-0.416636	-0.441336	-0.834455	-0.540349	0.12457
Poalb10G006960.1	-0.0913754	-0.229908	-0.164255	-0.0304231	-0.151287	-0.15417	-0.191429	-0.134746	-0.0559851	-0.488112	0.396479	-0.100827	-0.0933538	-0.276123	0.0540324	-0.114049	0.290114	0.706026	0.882287	0.449665	0.035586
Poalb05G003220.1	-0.111104	-0.0022484	-0.116713	-0.139929	-0.293934	-0.241669	-0.280549	-0.305335	-0.21665	-0.839617	-0.117581	0.310731	0.137083	-0.0316592	0.671856	0.325972	0.262783	0.243744	0.897606	0.491319	0.055813
Poalb16G004390.1	-0.126639	-0.120916	-0.0062771	0.0243938	0.323353	-0.0624285	-0.577379	-0.327719	-0.171295	-0.633262	-0.34717	0.317044	0.220271	-0.095139	0.581061	0.357624	-0.169283	0.0887222	0.457638	0.360517	0.0642245
Poalb10G018160.1	-0.119447	0.0852189	0.0262256	-0.251659	-0.126508	-0.243871	-0.233507	-0.287062	-0.368942	-0.852757	-0.0895171	0.130883	0.00578558	-0.286051	0.456612	0.169616	0.346406	0.446098	0.928766	0.426074	0.0126866
Poalb01G013880.1	-0.145781	-0.288876	-0.212412	-0.0478984	-0.140007	0.360705	0.343414	-0.0253642	0.167713	0.219994	0.677856	-0.608872	-0.173043	-0.010109	-0.368765	0.0966851	0.156666	0.230264	0.270431	0.356898	0.0971586
Poalb03G008370.1	-0.17974	-0.202556	-0.285392	-0.0102134	-0.219249	-0.284433	-0.0533538	-0.161811	-0.104321	-0.531966	0.353435	0.126801	0.104454	-0.0553904	0.273135	-0.108741	0.577898	0.395867	0.906014	0.36231	-0.126119
Poalb01G010810.1	0.184658	0.158741	-0.282995	-0.0165295	0.256772	-0.561662	-0.56258	0.0461615	-0.248625	-0.585446	-0.211811	0.11905	0.169265	-0.198742	0.364016	0.073135	0.353912	0.111528	0.51923	0.126247	-0.197948
Poalb01G011630.1	-0.173602	0.0304226	0.128807	-0.00999638	-0.178636	0.0196008	-0.407786	-0.293332	-0.414031	-0.828541	-0.152858	-0.0693949	0.16602	-0.449732	0.35416	0.0737229	0.267435	0.402684	0.839057	0.450381	-0.0307194
Poalb06G012620.1	-0.360664	-0.379816	-0.384704	-0.320514	-0.143382	-0.193623	0.329355	0.310463	0.231603	0.135544	0.566162	0.125807	0.344678	0.847644	0.404622	0.331293	0.0343381	0.114512	0.314082	0.116222	0.167379
Poalb04G013940.1	-0.0745257	-0.255178	0.0234794	-0.0949527	-0.230512	-0.0993386	0.0554202	-0.236607	-0.10224	-0.430807	0.303069	-0.102983	0.0189409	-0.269508	0.0208158	-0.263357	0.540813	0.650118	0.743392	0.0692924	-0.0242284
Poalb15G002760.1	-0.235619	-0.223153	-0.171989	0.0516711	0.050824	0.315798	0.485632	0.406747	0.472942	0.944551	0.680751	-0.156846	-0.280802	0.402201	-0.615288	-0.21478	-0.114347	-0.153138	-0.565582	-0.193875	-0.0182614
Poalb06G018940.1	0.203957	0.14199	0.22642	0.261795	0.200558	0.274263	0.0910552	0.0928138	0.11321	0.599469	-0.329601	-0.0743036	-0.0546822	-0.00524184	-0.369156	-0.114366	-0.460707	-0.446341	-0.970604	-0.468899	0.0268884
Poalb13G011470.1	-0.160656	-0.207098	-0.168324	-0.155091	-0.197065	-0.205951	-0.211398	-0.146639	-0.232764	-0.721323	0.175908	0.162979	0.0997917	-0.07463	0.45664	0.130612	0.491361	0.387771	0.987809	0.441444	-0.132979
Poalb14G006880.1	0.210515	0.00487649	0.24415	0.132847	0.281344	0.0743666	0.186221	-0.12498	0.155833	0.413502	0.0657997	-0.546903	-0.125551	-0.336013	-0.605485	-0.314507	-0.581305	0.231531	-0.447127	0.0446722	0.286646
Poalb18G006390.1	-0.158987	-0.372444	0.0882394	-0.0216246	-0.0504844	0.152061	-0.0717002	0.757566	0.415771	0.66856	0.581123	-0.135459	-0.202824	0.260455	-0.495123	-0.294822	-0.0764204	-0.0442602	-0.315086	-0.0159907	-0.300718
Poalb05G018780.1	0.0688114	-0.274284	-0.029708	-0.0843697	0.249645	0.282524	0.384149	0.426342	0.292604	0.843271	0.40364	-0.184797	-0.177284	0.240118	-0.607745	-0.304032	-0.0337691	-0.498656	-0.670754	-0.123788	-0.411855
Poalb09G014150.1	-0.191157	-0.18148	0.789321	-0.170899	0.0985756	-0.19111	-0.185981	-0.216819	0.141229	-0.24723	-0.0535128	-0.199894	-0.215287	-0.335346	-0.0611205	0.0448377	0.18478	0.132551	0.247346	0.173931	-0.00150873
Poalb06G004480.1	-0.147014	-0.223377	-0.228297	-0.234955	-0.182569	-0.154852	-0.178829	-0.0860508	-0.231345	-0.677347	0.212208	0.128308	0.154673	-0.00587533	0.462024	0.150494	0.439624	0.274768	0.965066	0.561466	-0.196003
Poalb19G000670.1	0.427161	0.396651	0.397048	0.143944	0.0526354	-0.00465261	-0.178205	-0.276311	-0.249009	-0.155984	-0.890293	-0.0174695	0.16937	-0.305513	0.129424	0.101193	-0.326305	-0.341291	-0.527291	-0.345516	0.111084
Poalb01G003770.1	-0.506081	-0.290694	0.10572	0.0850252	-0.188666	0.356149	0.124643	0.2049	0.0291864	0.173946	0.401621	0.0980517	-0.0598092	0.124623	-0.14049	-0.181118	0.567106	-0.346766	0.110909	0.0858339	-0.514803
Poalb01G038210.1	-0.433211	-0.198867	-0.268844	0.15521	0.155159	0.106796	0.499848	0.356653	0.3201	0.793912	0.671744	-0.290582	0.0734989	0.564971	-0.330093	0.0384535	-0.401059	-0.091897	-0.395884	0.0911859	0.234809
Poalb10G009300.1	-0.21095	0.0324515	0.0675574	-0.33948	-0.141189	-0.122968	0.0492362	-0.287282	-0.449049	-0.732209	-0.189172	0.11349	0.319952	0.0403051	0.652694	0.378277	0.216876	0.0025343	0.712242	0.486999	-0.030732
Poalb15G003810.1	-0.277077	0.451318	0.152191	0.0748676	-0.025455	-0.359971	-0.259228	-0.474035	-0.143418	-0.639365	-0.251212	0.00556903	-0.0584086	-0.346023	0.321482	0.258381	0.165828	0.06252	0.54607	0.452564	0.254748
Poalb10G014580.1	-0.0479718	-0.0254448	-0.134549	-0.208908	-0.221721	-0.255581	-0.309336	-0.250465	-0.247559	-0.844989	-0.0397614	0.0661783	0.202331	-0.147866	0.552471	0.23151	0.438542	0.439502	0.962889	0.33031	0.0450608
Poalb13G009250.1	-0.234568	-0.245564	0.334912	-0.118927	-0.0107648	-0.236936	-0.236956	-0.010182	-0.256285	-0.528726	0.136963	-0.000126477	-0.0209407	-0.319201	0.116548	-0.171171	0.403954	0.60998	0.727535	0.136011	-0.148884
Poalb07G004430.1	0.289161	0.230864	0.2307	-0.212888	-0.270509	-0.252241	-0.36034	-0.375939	-0.395007	-0.896051	-0.77255	0.269386	0.326801	-0.179611	0.758901	0.355449	0.0824342	-0.00878283	0.446762	0.0927253	0.058708
Poalb14G012310.1	-0.211013	-0.3655	0.00112082	-0.0979735	-0.2996	-0.0523723	0.137014	0.0751105	-0.221455	-0.300503	0.218657	0.181463	0.352018	0.195036	0.317978	-0.139171	0.216454	-0.205648	0.530855	0.64454	-0.458176
Poalb10G010810.1	0.997445	-0.0759541	-0.074526	-0.108519	-0.0742337	-0.0929784	-0.0937402	-0.0727671	-0.0880832	-0.134068	-0.40056	-0.043539	-0.109893	-0.280007	-0.0625774	-0.0761438	-0.0821714	-0.0767572	-0.158102	-0.0811329	-0.224942
Poalb15G010940.1	0.0391124	0.46433	-0.123357	-0.0949806	0.0957521	0.0626636	-0.0700902	-0.568265	-0.279096	-0.484112	-0.301005	-0.00143232	0.226197	-0.50656	0.0649398	-0.372912	-0.149482	0.383643	0.309552	0.214753	0.24906
Poalb10G017400.1	-0.394481	-0.345	-0.324626	0.0952739	-0.00581893	-0.0197	0.426061	0.438888	0.453427	0.708068	0.831541	-0.174383	-0.164138	0.651091	-0.252717	0.205242	-0.127829	0.0844327	-0.158101	0.00159647	0.233944
Poalb01G000670.1	0.1218	-0.24059	0.0754479	-0.107719	0.516826	-0.325526	0.47302	0.136135	-0.224152	0.251875	0.277845	-0.239642	-0.288179	-0.0416985	-0.33322	-0.0453128	0.0818855	0.334606	-0.0752927	-0.270857	-0.0501108
Poalb10G003540.1	-0.102308	-0.131479	-0.115525	-0.163904	-0.136376	-0.118474	-0.267462	-0.240326	-0.24592	-0.748194	0.138353	0.072378	0.00770335	-0.294659	0.311733	0.0122562	0.448082	0.445506	0.981853	0.517787	-0.138612
Poalb15G000660.1	-0.184676	-0.273105	-0.19986	-0.173213	-0.208004	-0.118241	-0.11301	-0.0950766	-0.00474962	-0.476332	0.457681	0.0333756	-0.0714253	-0.109769	0.148757	-0.071872	0.517195	0.52014	0.922078	0.419137	-0.104385
Poalb11G009950.1	-0.0265441	0.0382603	0.021914	0.220214	0.194308	0.235556	0.291813	0.32501	0.375133	0.926005	0.192461	-0.196936	-0.201925	0.235487	-0.583942	-0.137139	-0.365797	-0.38271	-0.934417	-0.376488	0.0617472
Poalb06G006780.1	-0.0616514	-0.0579526	-0.0148416	0.365134	0.305835	0.270101	0.271286	0.276529	0.298093	0.911282	0.235045	-0.226635	-0.188597	0.160453	-0.623946	-0.175286	-0.392442	-0.336594	-0.890532	-0.307979	0.0234522
Poalb03G004340.1	0.00768258	-0.147444	0.0469167	0.0415792	0.325647	0.116712	0.274201	0.416171	0.316303	0.852243	0.147656	0.00996853	-0.123246	0.414177	-0.377658	-0.0500174	-0.427051	-0.271439	-0.876207	-0.48373	0.0337611
Poalb03G015740.1	-0.136881	-0.0799042	-0.0788922	-0.206506	-0.196709	-0.211418	-0.1759	-0.30954	-0.203222	-0.76978	0.0929341	0.0893744	0.0476831	-0.179622	0.43055	0.158093	0.413102	0.352591	0.976712	0.558067	-0.0316576
Poalb04G005610.1	-0.133026	-0.10185	0.219048	-0.0935277	-0.139033	-0.109165	0.906319	-0.106537	-0.122824	0.300693	0.153195	-0.146354	0.218443	0.321494	-0.0542853	-0.0900135	-0.084505	-0.100493	-0.220918	-0.103096	0.130144
Poalb09G000410.1	-0.0303396	-0.0605915	-0.191261	-0.313147	-0.24992	-0.275523	-0.215347	-0.18686	-0.269698	-0.82446	-0.0491245	0.262629	0.222812	0.0150535	0.656139	0.239312	0.43348	0.377422	0.937292	0.279955	-0.016962
Poalb02G010200.1	-0.129544	-0.222939	-0.280598	-0.106626	-0.21758	-0.208216	-0.118827	-0.255794	-0.262997	-0.735892	0.0193632	0.198298	0.432252	0.156001	0.711503	0.303673	0.338596	0.320413	0.884278	0.289464	0.0578559
Poalb16G008800.1	-0.223853	-0.0817516	-0.288311	-0.446411	-0.15121	-0.310362	0.15034	0.114391	0.510043	0.0622473	0.589399	-0.118618	-0.0229194	0.435735	0.103205	0.204986	0.279743	0.392527	0.415603	0.0209576	0.363124
Poalb02G014920.1	-0.162927	-0.0384392	-0.158608	-0.199744	-0.126443	-0.129098	-0.209813	-0.2129	-0.169253	-0.650184	0.246141	-0.0483614	-0.0138619	-0.283641	0.211951	-0.0168503	0.331267	0.613472	0.952709	0.501317	0.0471906
Poalb05G000520.1	-0.28559	-0.109369	0.3335	0.00306823	-0.202471	0.0878016	0.00497006	-0.308154	-0.181566	-0.426861	0.0823748	-0.126901	-0.0291453	-0.336368	0.0485449	-0.0601258	0.374223	-0.156647	0.55526	0.680221	-0.303039
Poalb03G005960.1	0.228151	-0.266873	0.345076	-0.171319	-0.148686	-0.172964	-0.488176	-0.436766	-0.0283553	-0.763979	-0.490174	0.265101	0.362922	-0.182585	0.594964	0.0797162	0.0565237	0.161757	0.511023	0.180129	-0.0116499
Poalb03G007670.1	-0.170197	-0.11675	-0.251352	-0.298794	-0.127687	-0.315129	-0.123504	-0.291744	-0.0646612	-0.688821	0.13602	0.157541	0.32388	0.0924484	0.575954	0.1538	0.311948	0.482573	0.922665	0.341928	0.174343
Poalb01G022760.1	-0.09293	-0.153608	0.175895	-0.23846	-0.328382	-0.270092	-0.00316312	-0.181438	-0.208358	-0.591022	-0.312597	0.30092	0.434612	0.383125	0.856546	0.552389	-0.127497	0.328608	0.467304	-0.0508925	0.394439
Poalb16G005840.1	-0.125385	-0.0432176	-0.151088	-0.185435	-0.210462	-0.226472	-0.262809	-0.284952	-0.323609	-0.870509	-0.140495	0.320641	0.303012	-0.0154587	0.715805	0.235799	0.329468	0.391219	0.914451	0.273189	0.0518098
Poalb18G007240.1	-0.0981079	-0.0607146	-0.132589	-0.141207	-0.213701	-0.197151	-0.196681	-0.248199	-0.063388	-0.591557	-0.275708	0.330733	0.391277	0.379254	0.865446	0.659603	0.0248817	-0.218384	0.488808	0.355892	0.144649
Poalb01G016260.1	-0.215147	-0.0668552	-0.0592809	-0.113479	-0.303915	-0.199018	-0.171105	-0.244701	-0.0894197	-0.649741	0.176994	0.13143	0.00349399	-0.124334	0.362649	0.0830034	0.170244	0.364538	0.904325	0.71511	0.0510417
Poalb05G008130.1	-0.0335713	-0.123508	-0.150421	0.0999646	0.0309781	-0.00840621	0.640371	-0.0163637	0.320428	0.614894	0.526681	-0.273192	-0.089734	0.108063	-0.566715	-0.449892	0.353318	-0.275424	-0.305532	-0.116835	-0.177124
Poalb15G012750.1	0.213468	0.124643	0.131452	-0.153487	-0.179858	-0.184292	-0.492946	-0.406104	-0.395802	-0.967153	-0.671173	0.2668	0.359997	-0.248743	0.750387	0.291977	0.134949	0.138275	0.603838	0.151813	0.0313758
Poalb04G015200.1	-0.118083	-0.142849	-0.15124	-0.131573	-0.117857	-0.129127	-0.135025	-0.132597	-0.143967	-0.500502	0.294544	0.0046523	-0.0196603	-0.23321	0.119356	-0.155794	0.283684	0.85274	0.818058	0.157	0.127451
Poalb07G005930.1	-0.179478	-0.129222	-0.210831	-0.180857	-0.18749	-0.240984	-0.183396	-0.113325	-0.127367	-0.621363	0.294198	0.137859	-0.0253721	-0.0934497	0.325915	0.0466716	0.294009	0.574159	0.964855	0.51566	0.0249463
Poalb10G006440.1	-0.109733	-0.132746	-0.0256096	-0.108438	-0.277365	-0.232247	-0.227352	-0.30188	-0.139575	-0.744909	0.110814	0.0462997	0.0973246	-0.235854	0.362138	0.0132832	0.486669	0.499961	0.962339	0.371607	0.00219075
Poalb13G009670.1	0.309738	0.263407	0.280517	0.312179	0.213069	0.286961	-0.0391701	-0.146391	-0.00906556	0.345852	-0.517112	-0.0590074	-0.184157	-0.291887	-0.340158	-0.0843594	-0.488446	-0.298994	-0.829041	-0.389807	0.107559
Poalb02G000270.1	-0.311565	-0.304216	-0.362979	-0.16987	-0.136969	-0.216173	0.193475	0.203561	0.138004	-0.0424061	0.792715	-0.0691594	-0.129937	0.237551	-0.0130148	-0.00292895	0.304114	0.360024	0.686319	0.533367	-0.0567876
Poalb03G001210.1	-0.165659	0.0841715	-0.292968	-0.0474119	0.0620381	-0.288539	-0.273276	-0.564028	0.245746	-0.541173	0.0652932	0.106637	0.0327332	-0.0819181	0.374471	0.250289	0.346908	0.387788	0.684786	0.150609	0.404594
Poalb01G024230.1	-0.399377	-0.339762	-0.401705	-0.0600783	0.0881978	-0.0102728	0.358896	0.50356	0.367888	0.624997	0.754176	0.175476	-0.151791	0.730398	-0.109688	0.119483	-0.257901	-0.00312923	-0.121151	0.158609	0.065699
Poalb13G012800.1	-0.0342623	0.101808	0.0630908	0.146553	0.122168	0.200164	0.315024	0.343109	0.409778	0.925081	0.203874	-0.22275	-0.197363	0.23547	-0.597892	-0.180338	-0.383409	-0.326563	-0.921319	-0.372205	0.115182
Poalb01G034500.1	0.128761	0.218821	-0.22676	0.312664	-0.228078	-0.234857	0.534184	0.14774	-0.246711	0.268519	-0.0897473	0.394363	-0.194691	0.335777	0.0644798	0.102694	-0.224811	-0.208889	-0.371271	-0.240286	0.0737547
Poalb12G009050.1	-0.19101	-0.120224	-0.34453	-0.117801	0.0119361	0.0673799	0.429795	0.478416	0.365619	0.697868	0.889801	-0.307235	-0.344898	0.222763	-0.65163	-0.334889	0.129486	0.13286	-0.109746	0.0872966	-0.0927528
Poalb09G014380.1	0.0839575	-0.38843	-0.214341	-0.156263	0.052802	-0.0286536	-0.20699	0.437594	0.351851	0.21258	0.601245	-0.155728	-0.324853	0.00392284	-0.360302	-0.18145	0.589383	-0.0174511	0.230103	0.114063	-0.506443
Poalb18G007730.1	-0.180688	0.155452	-0.0159477	-0.0434253	0.0477297	0.00433806	0.419279	0.485943	0.369561	0.857058	0.26897	-0.00276514	-0.177488	0.526139	-0.346659	-0.00273457	-0.392928	-0.379826	-0.777042	-0.239827	0.129335
Poalb08G013640.1	-0.293536	-0.340912	-0.0437401	-0.362401	-0.148439	-0.0622398	-0.147085	0.0454396	-0.0351122	-0.449479	0.382574	0.0750617	0.145792	0.0681473	0.292335	-0.0235217	0.14956	0.633814	0.835552	0.41401	0.0225453
Poalb01G028950.1	0.115856	0.0911104	0.196609	-0.193977	-0.225886	-0.172712	-0.346442	-0.367848	-0.497197	-0.973712	-0.458688	0.161896	0.230447	-0.399028	0.559772	0.0844873	0.337451	0.320637	0.776909	0.214711	-0.083613
Poalb07G008100.1	0.0529268	-0.0574221	-0.0517603	-0.292384	-0.18829	-0.234985	-0.152933	-0.364671	-0.229023	-0.805059	-0.012297	-0.0304758	0.116266	-0.23812	0.428164	0.163704	0.331089	0.360346	0.934718	0.563005	0.00585221
Poalb12G003950.1	-0.047616	-0.245384	-0.2078	-0.0897923	-0.205323	-0.116764	-0.154187	-0.273603	-0.307947	-0.752776	0.102699	0.0492398	0.214772	-0.119971	0.474464	0.162369	0.332281	0.478436	0.962265	0.438473	-0.011171
Poalb14G016100.1	0.0496959	-0.0248765	-0.0606005	-0.221114	-0.208683	-0.222461	-0.293236	-0.309371	-0.384783	-0.923988	-0.19584	0.208198	0.198467	-0.234036	0.581553	0.130435	0.433715	0.36028	0.929556	0.325717	-0.0971259
Poalb01G017220.1	0.0268649	-0.257655	-0.21842	-0.0871771	-0.142541	-0.239411	0.202479	-0.230338	-0.20004	-0.443394	0.382349	-0.257883	0.0624099	-0.156984	0.0990827	-0.0136968	0.47421	0.344007	0.820705	0.504317	-0.110714
Poalb13G004720.1	-0.0156284	-0.0874955	-0.0810605	-0.0739405	-0.0497675	-0.0834333	-0.077085	-0.0542677	-0.0751646	-0.27951	0.171141	-0.0860938	-0.086223	-0.214044	-0.0197922	-0.0776473	0.997276	-0.0939395	0.460708	-0.0827743	-0.454233
Poalb09G009040.1	0.0390497	-0.248084	-0.243051	-0.0747964	0.672896	-0.367159	-0.0643949	0.0396939	-0.253904	-0.166988	0.186934	-0.0503389	0.0251604	-0.101658	0.0113777	-0.0368233	0.262815	0.436279	0.336251	-0.145655	-0.121657
Poalb18G002370.1	-0.28511	-0.0653678	-0.141497	-0.350868	-0.392886	-0.231533	0.00224097	-0.182173	0.192535	-0.469833	0.293737	0.168139	0.0312165	0.23864	0.458924	0.287363	0.373705	0.21971	0.799812	0.447667	0.163067
Poalb07G007810.1	-0.0689328	-0.103812	-0.206334	-0.126843	-0.268059	-0.268835	-0.265835	-0.108801	-0.285484	-0.769826	0.0677143	0.210007	0.101027	-0.075491	0.519743	0.172233	0.418154	0.49705	0.962494	0.312836	-0.0297162
Poalb18G006230.1	-0.265868	-0.365607	-0.263485	0.433027	-0.0771242	0.232954	0.254757	0.370586	0.261238	0.631267	0.836055	-0.309049	-0.330742	0.0924504	-0.63184	-0.258244	0.0806807	0.000371356	-0.0854305	0.251981	-0.200946
Poalb10G006930.1	-0.140236	-0.173255	-0.194502	-0.126501	-0.12557	-0.159312	-0.154291	-0.142551	-0.142118	-0.565484	0.36946	-0.0451309	-0.0751327	-0.246541	0.139648	-0.0557036	0.406648	0.517743	0.951568	0.574951	-0.097732
Poalb02G012940.1	-0.113816	-0.0992454	-0.174711	-0.191944	-0.142498	-0.132081	-0.26676	-0.206281	-0.277927	-0.76415	0.117433	0.0013617	0.1532	-0.222809	0.388594	0.080395	0.465147	0.438433	0.985561	0.459218	-0.0928862
Poalb09G012070.1	0.139788	0.000241474	-0.072006	0.453289	0.217489	-0.0354768	0.289849	0.130834	0.287466	0.750594	0.137444	0.0969542	-0.374016	0.0974622	-0.53366	-0.265742	-0.502161	-0.237942	-0.773772	-0.171436	0.0616121
Poalb06G014950.1	0.0714521	0.188385	0.0659706	-0.235041	-0.291516	-0.2633	-0.346712	-0.271571	-0.406629	-0.915345	-0.581926	0.341508	0.408829	-0.0120735	0.863613	0.393616	0.123288	0.0790645	0.622804	0.184304	0.0761424
Poalb06G013970.1	-0.181061	-0.146381	-0.116085	0.125374	-0.281232	-0.0367286	-0.00510565	-0.169527	-0.162969	-0.397267	0.35491	-0.267054	-0.0124831	-0.234106	0.0391885	0.00370116	0.237547	0.793568	0.742546	0.192096	0.262597
Poalb09G008410.1	-0.0979715	-0.0986049	-0.107866	-0.0855964	-0.0890381	-0.0817737	-0.0939268	-0.103247	-0.0984627	-0.360348	0.327623	-0.0967863	-0.133588	-0.256762	-0.0126459	-0.126886	-0.145678	0.870625	0.677435	0.416194	0.27235
Poalb10G009900.1	-0.0987516	-0.298817	0.133632	-0.243971	-0.108152	-0.210855	-0.112849	0.113531	-0.197329	-0.433517	0.241078	-0.193166	0.128895	-0.142019	0.130174	-0.0614435	0.784833	0.151449	0.702999	0.181652	-0.43733
Poalb03G003190.1	-0.0969683	-0.11762	-0.149795	-0.190773	-0.209049	-0.208835	-0.253567	-0.249922	-0.264801	-0.822088	0.0216385	0.160213	0.158523	-0.0999537	0.560437	0.225821	0.37539	0.444295	0.983955	0.410869	0.0119696
Poalb11G011090.1	-0.334158	-0.307089	-0.347475	0.0186177	-0.109075	-0.0230668	0.0711085	0.0350065	-0.00282241	-0.181221	0.713307	-0.139664	-0.163594	-0.0155287	-0.0587386	-0.0176267	0.410949	0.478217	0.773834	0.467345	-0.0603796
Poalb17G001420.1	-0.155801	0.417051	-0.164829	0.581587	-0.152537	-0.159835	-0.179334	-0.16172	-0.158804	-0.160629	-0.362549	-0.161037	0.38571	0.0764199	0.353979	0.453458	-0.155748	-0.155169	-0.0998699	-0.143821	0.459077
Poalb14G009640.1	-0.192726	-0.311371	0.0549832	0.249515	0.109547	0.0189665	0.323028	0.577836	0.102479	0.69513	0.702181	-0.339015	-0.480273	0.0832297	-0.675709	-0.175373	-0.226905	0.132254	-0.259295	0.173992	-0.13397
Poalb18G000140.1	-0.115452	0.103974	0.637948	0.112651	0.332017	0.0277987	-0.0357679	-0.0125798	-0.126413	0.1783	-0.25496	-0.451219	0.163389	-0.375259	-0.355339	-0.293816	-0.00352682	0.0234943	-0.423523	-0.454169	0.00587291
Poalb06G000240.1	-0.398674	-0.0170682	-0.5514	-0.150994	0.268289	-0.169844	0.314125	0.162784	-0.16698	0.0187408	0.459414	-0.145637	0.189658	0.459004	0.242709	0.437828	0.111922	0.0856894	0.345633	0.213524	0.155582
Poalb01G018920.1	-0.0699715	-0.0568581	-0.390782	0.0692029	0.198496	-0.0472187	-0.0941779	0.635146	0.45356	0.677833	0.616015	-0.232059	-0.172732	0.198587	-0.551036	-0.309033	0.121821	0.00844914	-0.303918	-0.199473	-0.149465
Poalb10G002640.1	-0.0626451	0.326036	-0.394716	0.0444221	0.207428	-0.0421327	0.250151	0.301202	0.336114	0.66492	0.392576	-0.448335	-0.252531	0.22995	-0.447626	0.181896	-0.140358	0.0407841	-0.465441	-0.316669	0.409032
Poalb05G004040.1	-0.083015	-0.198631	-0.102195	0.116077	0.133013	-0.0295933	0.343521	0.355684	0.659289	0.933236	0.514404	-0.186727	-0.188594	0.484337	-0.486551	-0.0521866	-0.304127	-0.191553	-0.676047	-0.239914	0.194025
Poalb17G004500.1	0.00677876	0.210502	0.289182	0.0921062	0.102333	0.114144	0.259229	0.314017	0.309224	0.803525	-0.00603885	-0.199809	-0.18277	0.120781	-0.547303	-0.205724	-0.362114	-0.414627	-0.943693	-0.377291	0.0493786
Poalb02G015420.1	-0.166581	-0.0417645	-0.263114	-0.4391	0.171636	0.229932	0.123486	-0.313528	0.143754	-0.131511	0.384775	-0.316567	0.208013	-0.15264	-0.135558	-0.291628	0.303999	0.428376	0.445606	0.142186	0.11706
Poalb06G004020.1	-0.265928	-0.12277	-0.290039	0.180682	0.153222	0.0419749	0.424431	0.527396	0.332901	0.890751	0.566252	-0.194931	-0.100258	0.601215	-0.360107	0.128186	-0.366382	-0.155414	-0.587035	-0.177292	0.195146
Poalb10G012890.1	-0.11743	-0.0801161	0.229755	-0.25332	0.113537	0.397892	0.37521	-0.164283	0.418745	0.497676	0.185194	-0.0308734	-0.188163	0.0183597	-0.451414	-0.349598	0.253914	-0.409689	-0.442752	-0.214114	-0.201172
Poalb11G005510.1	-0.136246	-0.281688	0.350152	-0.0264317	-0.300509	0.104194	-0.193123	0.641437	-0.0172553	0.15818	-0.0394831	0.246817	-0.0758554	0.407759	0.20422	0.336956	-0.187384	-0.293431	-0.197263	-0.0113286	-0.259891
Poalb05G015750.1	-0.193722	-0.205507	-0.263862	-0.0527791	-0.157429	-0.173343	-0.13756	-0.0554475	-0.216999	-0.565543	0.349313	0.0351417	-0.0624864	-0.0712019	0.29642	0.190751	0.35602	0.387157	0.939714	0.609373	-0.0972009
Poalb09G012340.1	0.137592	-0.193141	0.104614	0.0748714	0.274554	0.263733	0.317752	0.317192	0.309899	0.860505	0.319714	-0.242645	-0.278853	-0.00486561	-0.786449	-0.493999	-0.153626	-0.279049	-0.763017	-0.249599	-0.278793
Poalb07G009350.1	-0.0572559	-0.119258	-0.122387	-0.117023	-0.187892	-0.207963	-0.27271	-0.254428	-0.247117	-0.785876	0.073385	0.07298	0.0564122	-0.247976	0.396293	0.104488	0.548454	0.361091	0.978167	0.43788	-0.138346
Poalb06G002730.1	-0.168986	-0.1897	-0.196822	-0.171835	0.088652	-0.192114	-0.200606	-0.177242	-0.207039	-0.58403	-0.0770023	0.0980131	0.404875	0.212898	0.676551	0.505351	0.40446	0.360017	0.629924	-0.209416	0.18822
Poalb01G008510.1	0.130902	-0.330102	-0.0464458	-0.35774	-0.344333	-0.161194	-0.0127423	-0.012215	0.611093	0.00244028	0.438613	0.0438719	-0.190048	0.181494	-0.0206455	-0.0738453	-0.00818852	0.486188	0.362904	0.192156	0.246621
Poalb09G013520.1	0.0723427	0.142634	0.0764619	-0.186192	0.0686928	-0.200756	-0.179372	-0.200922	-0.217888	-0.457792	-0.554174	0.715463	-0.117152	0.162394	0.646284	0.486175	-0.183434	0.0849638	0.110069	-0.222542	0.210342
Poalb02G003940.1	-0.0432102	-0.21233	-0.243748	0.0607294	-0.106536	0.162838	0.625421	0.208491	0.370626	0.727787	0.757984	-0.381703	-0.389523	0.209112	-0.637929	-0.153871	0.0197837	0.187984	-0.249893	-0.111445	0.146907
Poalb01G030380.1	-0.158018	0.00421975	-0.273375	-0.0931754	-0.0275718	0.0838609	0.473525	0.442718	0.559289	0.89606	0.654344	-0.189774	-0.224557	0.457378	-0.549411	-0.202751	-0.0678478	-0.171319	-0.521349	-0.174022	0.074849
Poalb04G010480.1	-0.0603974	0.306998	-0.158791	-0.325499	-0.314176	-0.218052	-0.208868	-0.241562	-0.188975	-0.720409	-0.278666	0.122119	0.321769	0.113746	0.72802	0.492239	-0.0558406	0.446906	0.636863	0.137931	0.511846
Poalb06G004050.1	-0.0993314	-0.152425	-0.309224	0.302736	0.302615	0.0476112	0.594421	0.221182	0.268398	0.878216	0.596378	-0.168518	-0.312883	0.270372	-0.625163	-0.209047	-0.319366	-0.0568765	-0.561406	-0.0910797	0.0979789
Poalb18G003120.1	0.116691	-0.207204	-0.0708092	0.000969894	0.0226335	-0.358518	-0.361486	-0.313846	-0.281223	-0.761546	-0.362668	0.287462	0.601044	-0.023798	0.700198	0.0711285	0.259699	0.0178574	0.606832	0.198565	-0.172588
Poalb05G011020.1	-0.109217	-0.0943845	-0.0765421	0.212043	0.241881	0.254604	0.412752	0.367934	0.354799	0.980982	0.412374	-0.209921	-0.230878	0.275878	-0.655839	-0.215916	-0.300389	-0.28631	-0.826431	-0.30048	-0.00307583
Poalb05G004370.1	-0.248273	0.291071	-0.145703	-0.065457	-0.0552202	0.218254	-0.0966995	-0.492128	0.121149	-0.312224	0.192366	-0.222648	-0.219312	-0.420086	-0.127393	-0.0285537	0.234116	0.0751273	0.499868	0.625266	0.123859
Poalb10G005910.1	-0.142789	-0.037347	-0.220632	-0.163819	-0.152249	-0.25572	-0.302568	-0.221743	-0.223515	-0.787587	0.0546545	0.082343	0.211694	-0.0975309	0.532764	0.214341	0.372821	0.499265	0.968873	0.357932	0.0946864
Poalb11G004030.1	-0.0638066	-0.280185	-0.314191	-0.139635	-0.0254207	-0.0625412	-0.184742	-0.295434	-0.328813	-0.74374	-0.0359018	0.227481	0.354302	0.0850476	0.687464	0.357865	0.179529	0.342428	0.842343	0.349371	0.0350661
Poalb14G007350.1	-0.108649	0.0685174	-0.164973	-0.298687	-0.227491	0.0878231	-0.0572952	-0.224667	-0.0666249	-0.475337	0.276366	-0.179148	-0.174975	-0.300894	0.0309924	0.0207387	0.653354	0.456955	0.771852	0.18858	0.0039145
Poalb10G017520.1	-0.153013	-0.137173	-0.111108	-0.0943041	0.398957	0.00206559	0.144381	0.625907	0.44163	0.853466	0.557816	-0.250561	-0.242897	0.332092	-0.569207	-0.132449	-0.0983006	-0.211711	-0.554381	-0.163915	-0.137871
Poalb04G009960.1	-0.141446	-0.164878	-0.225155	-0.232492	-0.0460302	-0.162319	-0.163796	-0.197543	-0.135104	-0.608575	0.300879	-0.0426182	0.0527564	-0.173899	0.25332	0.0263372	0.392535	0.646382	0.949324	0.375087	0.05083
Poalb14G008250.1	-0.292842	-0.193981	-0.268544	0.245396	0.0321951	-0.0301462	0.637079	0.310593	0.294435	0.811944	0.506465	0.0764513	0.0774331	0.661519	-0.238671	-0.118656	-0.215701	-0.301824	-0.540321	-0.18583	0.0619386
Poalb12G005650.1	-0.148385	-0.121387	0.297847	-0.147931	-0.16775	-0.121539	-0.129193	-0.130821	0.797429	0.22875	0.0655559	-0.12295	0.357631	0.286611	0.0345514	-0.105221	-0.0989423	-0.119316	-0.202518	-0.0949443	0.332181
Poalb01G023750.1	-0.049451	0.309314	0.280451	-0.177708	-0.221379	-0.341339	-0.32314	-0.465587	-0.226444	-0.860744	-0.518858	0.0976139	0.257717	-0.245993	0.619084	0.29447	0.41756	0.0505233	0.603717	0.0991963	0.131024
Poalb02G014160.1	-0.0957963	-0.0990382	-0.155919	-0.122122	-0.166072	-0.140534	-0.229126	-0.22736	-0.245156	-0.716209	0.178152	0.0160185	-0.0170545	-0.28634	0.283691	0.0417389	0.345959	0.509119	0.976325	0.566572	-0.0473313
Poalb08G007420.1	-0.192521	-0.138331	-0.209714	-0.130833	-0.196096	-0.197637	-0.163766	0.0373705	-0.20765	-0.539084	0.28805	0.197463	-0.0488454	-0.082765	0.261788	-0.0360837	0.708651	0.358974	0.864274	0.206311	-0.274811
Poalb03G010870.1	-0.0969763	-0.0870625	-0.0899307	0.31279	0.195584	0.292742	0.384862	0.325585	0.32219	0.955674	0.394654	-0.232387	-0.181746	0.204995	-0.679928	-0.299528	-0.371451	-0.210562	-0.814065	-0.275082	0.0330407
Poalb05G012280.1	-0.0561625	-0.431772	-0.0832693	-0.0690839	-0.315826	-0.40403	0.370051	0.0975153	-0.0486496	-0.142728	0.487473	0.132573	0.0721707	0.235407	0.130075	-0.203764	0.104763	0.232348	0.568564	0.549316	-0.180842
Poalb01G005790.1	-0.0118785	-0.105139	-0.144891	-0.169356	-0.216551	-0.211813	-0.224518	-0.258399	-0.27636	-0.798453	0.0628874	0.0351916	0.127672	-0.23312	0.414442	0.0833051	0.476204	0.441975	0.985635	0.429148	-0.0764209
Poalb04G003430.1	-0.372109	-0.177472	-0.145365	0.138503	0.130404	0.126725	0.445524	0.399601	0.505174	0.917335	0.76607	-0.275485	-0.338603	0.390086	-0.611756	-0.0801816	-0.141578	-0.0212648	-0.465151	-0.124906	0.153905
Poalb19G005630.1	-0.173882	-0.0494721	-0.122828	0.233102	0.114125	0.0997432	0.367022	0.488982	0.434688	0.980913	0.503922	-0.256565	-0.198721	0.384166	-0.596957	-0.137777	-0.30202	-0.177797	-0.746017	-0.301938	0.126279
Poalb14G011690.1	0.246444	-0.171996	0.242571	0.676174	-0.185295	-0.18133	0.259426	-0.183786	0.285381	0.420096	0.0176826	-0.1592	-0.210782	-0.10423	-0.399228	-0.19422	-0.183505	-0.16106	-0.478155	-0.15436	0.126323
Poalb18G011790.1	0.0279462	-0.318936	-0.101893	-0.0888738	-0.141234	-0.12906	-0.359555	0.0226638	-0.303491	-0.667885	0.0936017	0.254584	-0.0737729	-0.175198	0.351965	0.0797368	0.472996	0.164123	0.857033	0.520309	-0.463803
Poalb15G002020.1	-0.16221	-0.180379	-0.135833	0.169914	0.184592	0.234327	0.429519	0.414509	0.439834	0.994477	0.580579	-0.22851	-0.244749	0.334427	-0.670583	-0.237514	-0.230845	-0.212956	-0.70656	-0.221586	-0.0112523
Poalb15G003520.1	0.418474	-0.232524	0.430088	-0.0878223	0.0592919	0.198734	-0.0186557	-0.18821	0.333612	0.248709	-0.342706	0.0279084	0.0333098	-0.0830438	-0.18495	-0.221987	-0.0980683	-0.597753	-0.565229	-0.117039	-0.293155
Poalb06G022780.1	-0.00631965	-0.0678191	-0.166441	0.311561	-0.216647	-0.245447	0.432467	0.0306491	-0.126762	0.0937058	0.50014	-0.171217	-0.328414	-0.202142	-0.400171	-0.359091	0.54913	0.00611863	0.284189	0.251603	-0.337559
Poalb14G007340.1	0.0950607	-0.202567	-0.48111	-0.104711	-0.00779327	-0.165051	-0.219308	-0.0709483	0.275073	-0.231161	0.486309	-0.223912	-0.0688964	-0.0976311	-0.0371212	-0.00750207	0.514385	0.0929629	0.653086	0.534035	-0.188446
Poalb05G011100.1	-0.139306	-0.158367	-0.0626541	0.214261	0.223939	0.23072	0.352483	0.410728	0.438606	0.986532	0.545164	-0.268601	-0.342117	0.232584	-0.732141	-0.224567	-0.253077	-0.204763	-0.727622	-0.201328	-0.0158995
Poalb14G005710.1	-0.169567	-0.0188126	-0.0457578	-0.0323674	-0.113025	-0.144114	-0.253978	-0.405707	-0.327838	-0.822571	-0.0448138	0.0217469	0.127142	-0.290791	0.448707	0.199118	0.236684	0.44522	0.921956	0.514365	0.105073
Poalb07G008470.1	0.0390155	0.614072	0.24174	0.0387633	0.061233	-0.0939514	-0.226609	-0.18359	-0.53955	-0.445774	-0.842954	0.353318	0.10285	-0.229018	0.408049	0.190037	-0.106794	-0.213084	-0.147419	-0.263342	0.048742
Poalb03G010540.1	-0.532455	-0.268545	-0.412635	0.161124	0.006601	0.203103	0.0276144	0.214094	0.377921	0.336864	0.852308	-0.0921331	-0.216859	0.219197	-0.285145	-0.0755002	-0.0875006	0.401699	0.275123	0.363753	0.180811
Poalb16G002510.1	-0.160935	-0.280688	-0.243731	-0.125964	-0.0903727	-0.14499	-0.189696	-0.131889	-0.124564	-0.572269	0.358496	0.0413091	0.0489304	-0.120601	0.259961	-0.00494749	0.282365	0.560957	0.952285	0.558455	-0.0439576
Poalb05G007050.1	-0.278062	-0.221559	-0.38643	-0.00332079	-0.29308	0.215701	-0.0601292	0.0132173	0.398039	0.0359185	0.51472	-0.0325052	0.0437475	0.289529	0.0809955	0.147242	0.0390958	-0.177956	0.366671	0.694058	-0.0167984
Poalb01G001070.1	-0.291767	-0.518186	-0.314345	0.079059	-0.024187	-0.106454	0.330226	0.482002	0.402758	0.570668	0.902579	-0.131888	-0.208939	0.528584	-0.275811	0.0511997	0.166342	0.142969	0.0590605	0.0354933	-0.0334801
Poalb15G013270.1	-0.165932	-0.20597	-0.136459	-0.147651	-0.124973	-0.118511	-0.166459	-0.162772	-0.144992	-0.58176	0.330755	-0.0320202	-0.038586	-0.213334	0.195733	0.00318919	0.240922	0.555171	0.940132	0.634586	-0.0188527
Poalb14G007780.1	-0.0424091	0.0114347	-0.0604736	-0.217493	-0.246343	-0.274707	-0.27406	-0.313628	-0.325774	-0.9088	-0.189509	0.236359	0.244315	-0.113643	0.671518	0.234093	0.275738	0.422889	0.920918	0.341907	0.08732
Poalb01G007440.1	-0.0156284	-0.0874955	-0.0810605	-0.0739405	-0.0497675	-0.0834333	-0.077085	-0.0542677	-0.0751646	-0.27951	0.171141	-0.0860938	-0.086223	-0.214044	-0.0197922	-0.0776473	0.997276	-0.0939395	0.460708	-0.0827743	-0.454233
Poalb14G001180.1	-0.268295	-0.205417	-0.215957	-0.219697	-0.213073	-0.115725	-0.0917503	-0.0436115	-0.0572025	-0.482697	0.460432	-0.0112491	0.0296207	-0.0402058	0.211467	-0.0149491	0.330969	0.508846	0.932344	0.582327	-0.0312024
Poalb08G008270.1	-0.26403	-0.120531	-0.207968	-0.171832	-0.0905863	0.0114132	0.492307	0.447472	0.133893	0.473636	0.843361	-0.423388	-0.256167	0.191277	-0.490889	-0.167106	0.0724333	0.0941531	0.117108	0.438885	-0.115827
Poalb05G005970.1	0.103167	0.279539	0.019744	-0.0328926	-0.107703	-0.0540341	-0.493098	-0.454115	-0.406234	-0.889061	-0.689989	0.179681	0.317228	-0.243777	0.721732	0.465468	0.117448	0.122163	0.492193	0.0108158	0.199899
Poalb01G001740.1	-0.201592	0.336837	0.134111	-0.133677	-0.180337	0.0176911	-0.328078	-0.166643	-0.423346	-0.66496	-0.495297	0.430858	0.132244	-0.0745654	0.615929	0.29545	-0.338258	0.291516	0.389363	0.202649	0.273202
Poalb01G022380.1	0.00545447	-0.127217	-0.218818	-0.0992924	-0.113158	-0.151525	-0.131241	-0.184038	-0.286341	-0.628966	0.257136	-0.105705	-0.0853268	-0.331617	0.149985	0.00490064	0.361442	0.570818	0.934877	0.520804	-0.0663721
Poalb02G006220.1	-0.410657	-0.420911	-0.43318	0.229441	0.385077	0.149298	0.334488	0.29506	0.332276	0.721922	0.677329	0.0384045	-0.0548925	0.576253	-0.245273	0.0619742	-0.124302	-0.0722119	-0.311337	-0.142428	0.0471362
Poalb10G001720.1	-0.0137792	0.124504	0.0472378	0.190721	0.133964	0.166476	0.378772	0.259111	0.354948	0.896003	0.135771	-0.206459	-0.11591	0.244035	-0.54552	-0.180605	-0.40061	-0.333509	-0.941716	-0.423369	0.159521
Poalb08G011380.1	-0.207065	-0.128434	-0.152502	0.208522	0.696027	0.381252	0.129758	0.153495	0.194408	0.729162	0.348048	-0.192686	-0.238498	-0.0149438	-0.63449	-0.232126	-0.223782	-0.189782	-0.601773	-0.1463	-0.114403
Poalb04G001080.1	-0.0783584	-0.0776402	-0.0929867	-0.105369	-0.0989161	-0.0728541	-0.0825786	-0.0730079	0.997628	0.43899	0.361756	-0.0488297	-0.0673296	0.317041	-0.190239	-0.0645035	-0.0687621	-0.0591077	-0.216035	-0.0418554	0.367646
Poalb08G001500.1	-0.0494281	0.036965	0.0972579	0.0103418	0.0552788	0.369108	-0.0392555	0.499431	0.4741	0.80747	0.23698	-0.118833	-0.279557	0.120065	-0.612677	-0.299172	-0.319478	-0.177636	-0.758787	-0.309773	-0.0371139
Poalb01G039760.1	-0.461267	0.0130746	0.159124	0.147127	0.054105	0.428997	0.00247027	0.195878	0.385289	0.566907	0.522663	-0.496381	-0.228026	-0.144428	-0.676182	-0.298422	-0.271435	0.246201	-0.26465	0.0953087	0.22731
Poalb05G003980.1	0.484158	0.175351	-0.517569	0.179023	0.324619	0.0263062	-0.27939	-0.122654	-0.0398483	-0.0451349	0.00145965	-0.279836	-0.201201	-0.484037	-0.343419	-0.178504	0.197666	0.303711	0.0347587	-0.211648	-0.00326987
Poalb14G016840.1	-0.280508	-0.0159547	-0.31389	0.297901	0.127111	-0.207944	-0.200945	0.024238	-0.119006	-0.218294	0.47685	-0.34974	-0.101021	-0.288768	-0.152944	-0.0486221	0.243715	0.623335	0.621522	0.28879	0.135197
Poalb17G013610.1	0.0324968	0.295469	-0.268166	0.184967	-0.030388	0.158744	-0.102359	0.169572	-0.0210636	0.167573	-0.205282	0.0549678	-0.226221	0.271791	0.172452	0.716559	-0.344198	-0.133324	-0.353569	-0.27611	0.384941
Poalb10G010170.1	-0.245575	-0.189906	-0.0558373	0.223625	0.0574898	0.0732865	0.390153	0.414188	0.550933	0.964849	0.55317	-0.18664	-0.103255	0.467435	-0.528118	-0.18687	-0.257902	-0.193139	-0.685452	-0.271774	0.123112
Poalb17G014610.1	-0.0211594	-0.32273	-0.162571	0.0532671	-0.105173	-0.26807	-0.081875	-0.17744	-0.317169	-0.621089	0.211043	0.120779	-0.0581329	-0.18	0.28839	0.0651058	0.511946	0.524513	0.894831	0.248343	-0.138967
Poalb17G009650.1	-0.267155	-0.132152	-0.173889	0.282443	-0.146807	-0.255298	0.0703042	-0.258078	-0.0418222	-0.260979	0.186753	0.0821951	0.30436	0.0840351	0.258649	-0.0782411	-0.0482744	0.762754	0.456488	-0.135141	0.50223
Poalb05G002230.1	-0.0465929	-0.270896	-0.187949	-0.0400969	0.118183	-0.198671	-0.162346	-0.31816	-0.376548	-0.71889	0.087175	0.145675	0.110064	-0.256482	0.350111	-0.00816389	0.453266	0.405559	0.90268	0.378539	-0.207459
Poalb03G002370.1	0.203686	0.2444	0.189116	-0.123795	-0.204773	-0.299928	-0.362332	-0.440476	-0.455602	-0.955324	-0.686793	0.226025	0.301018	-0.295707	0.699579	0.263576	0.148454	0.212184	0.579423	0.0729646	0.120187
Poalb03G016810.1	-0.15215	-0.456328	-0.351322	0.0242761	0.129685	0.153719	0.549174	0.118601	-0.0105981	0.372806	0.648316	-0.321705	0.136636	0.27993	-0.242531	-0.0982424	0.0981647	0.411177	0.0732961	-0.190025	0.0934235
Poalb01G017110.1	-0.13262	-0.0891799	-0.135925	-0.220095	-0.176863	-0.207254	-0.265305	-0.286413	-0.262044	-0.8447	-0.0371068	0.244009	0.189321	-0.0673332	0.623463	0.240924	0.347982	0.38761	0.964151	0.412784	0.0163876
Poalb11G008550.1	-0.216952	-0.278177	-0.268965	-0.193413	-0.161974	-0.175714	-0.124525	-0.0573949	-0.100184	-0.548146	0.393383	0.0849401	0.0570446	0.0354417	0.347971	0.122048	0.388269	0.40232	0.95773	0.565486	-0.0947797
Poalb11G010140.1	-0.213913	-0.123765	-0.0394275	0.174503	0.142853	0.204867	0.289724	0.469917	0.466208	0.960226	0.472839	-0.180696	-0.168332	0.382225	-0.567317	-0.176828	-0.478707	-0.166597	-0.748582	-0.174932	0.119734
Poalb08G006900.1	-0.0212053	-0.0481414	-0.0880111	0.0882276	0.120344	0.204688	0.413263	0.415863	0.259774	0.866728	0.177763	-0.0185152	-0.0894132	0.501943	-0.330792	0.0394724	-0.383488	-0.294403	-0.867011	-0.521713	0.1137
Poalb10G010880.1	-0.0860145	-0.106842	-0.011911	0.187934	0.184405	0.18329	0.418117	0.431095	0.367934	0.985847	0.430993	-0.203056	-0.278227	0.276988	-0.674561	-0.241703	-0.284851	-0.257499	-0.813649	-0.301601	-0.0254531
Poalb16G007000.1	-0.0960831	-0.140485	-0.164341	-0.120589	-0.130261	-0.153847	-0.166115	-0.14766	-0.16788	-0.573516	0.340713	-0.079423	-0.103819	-0.320618	0.0910314	-0.100427	0.408467	0.564654	0.937017	0.537828	-0.0951938
Poalb17G014350.1	0.0517444	0.158052	-0.163762	-0.187995	-0.249687	-0.324508	-0.286887	0.0287653	-0.300683	-0.658304	0.00782205	-0.0922718	0.052058	-0.179179	0.351809	0.203191	0.147607	0.700869	0.785515	0.213278	0.227899
Poalb07G005340.1	0.468501	0.225407	0.240939	-0.197477	0.28659	0.0684618	0.100367	-0.171894	-0.150968	0.0819031	-0.654546	0.169587	-0.0785328	-0.0963905	0.0139251	0.0858949	-0.14724	-0.269042	-0.614801	-0.63772	0.00542361
Poalb06G017280.1	-0.0884806	-0.0710665	-0.146972	-0.192376	-0.175446	-0.190094	-0.267368	-0.227278	-0.23958	-0.772699	0.107884	0.0605483	0.0768571	-0.236002	0.38363	0.0654058	0.371	0.474382	0.989885	0.528794	-0.0444612
Poalb07G000440.1	-0.097055	-0.0574155	0.0223052	0.121056	0.0848285	0.132577	0.419223	0.438934	0.45475	0.981349	0.444927	-0.261599	-0.225506	0.312887	-0.655481	-0.240291	-0.26999	-0.265881	-0.793192	-0.274504	0.0317615
Poalb12G008340.1	-0.187295	-0.236147	-0.0499087	-0.457662	0.0516062	0.390604	0.00271734	0.770697	0.0467545	0.413771	0.434467	-0.0181559	-0.184213	0.317893	-0.230493	-0.00971678	0.123652	-0.0819993	-0.133961	-0.0818927	-0.424233
Poalb16G011450.1	-0.215587	0.0370848	-0.1438	-0.0690382	0.25233	0.168889	0.162656	0.37871	0.548073	0.787282	0.573696	-0.401814	-0.373271	0.196703	-0.623901	-0.00476044	0.0553269	-0.342009	-0.46992	-0.000586112	-0.0417241
Poalb10G014310.1	-0.0903408	-0.032107	-0.114367	-0.242128	-0.154862	-0.183199	-0.212355	-0.233222	-0.287157	-0.775123	0.0951084	0.0653021	0.00841768	-0.262461	0.361178	0.0787564	0.405847	0.481879	0.982565	0.493889	-0.0542577
Poalb09G004100.1	-0.291053	-0.345331	-0.390038	0.116505	-0.463301	0.478825	0.165743	-0.0439056	0.205388	0.0858505	0.459829	0.108167	0.188089	0.371796	0.131828	0.0325906	-0.214534	0.299825	0.264144	0.242188	0.256529
Poalb04G002320.1	-0.445218	-0.190134	0.0183393	0.317463	-0.1247	-0.0130407	0.622247	0.250169	0.282656	0.715343	0.743232	-0.316977	-0.158008	0.270189	-0.544742	-0.270055	-0.125235	-0.0159411	-0.247118	0.171716	0.0914873
Poalb05G019170.1	-0.0653239	-0.0783238	-0.091038	-0.0625991	-0.0741422	-0.0499789	-0.0489543	-0.0685384	-0.0577397	-0.253953	0.252127	-0.057412	-0.0935891	-0.166228	-0.00651874	-0.0824514	-0.104456	-0.0815029	0.490575	0.998723	-0.225628
Poalb01G030300.1	0.309565	-0.186105	-0.13119	0.249375	-0.0825425	-0.125728	0.133259	0.297224	0.588971	0.711765	0.361056	-0.273662	-0.0838379	0.159182	-0.550297	-0.367596	-0.0928872	-0.311266	-0.541769	-0.0653805	-0.117704
Poalb06G018520.1	0.0171198	-0.112263	-0.219206	-0.0679896	-0.156566	-0.20357	-0.251373	-0.298437	-0.248685	-0.769456	0.0778684	0.047882	0.0469229	-0.270833	0.366596	0.102233	0.539801	0.322315	0.960028	0.471451	-0.146782
Poalb09G004260.1	-0.0226546	-0.0351829	-0.0511555	-0.192605	-0.248114	-0.237608	-0.26302	-0.303963	-0.328443	-0.887476	-0.117569	0.189573	0.13883	-0.194226	0.567337	0.184248	0.380774	0.478608	0.950743	0.311058	0.0296026
Poalb08G004150.1	0.0157206	-0.13425	-0.12058	-0.0152785	-0.0681119	-0.232709	-0.321147	-0.283178	-0.345817	-0.802453	-0.0107517	-0.0526688	0.194681	-0.324208	0.387244	0.0812351	0.334241	0.534554	0.926204	0.382539	-0.00892161
Poalb17G009610.1	0.467168	-0.325774	-0.410512	0.337818	0.0855527	0.0495056	-0.0376974	-0.330354	-0.217319	-0.260996	0.0343965	-0.311862	0.112171	-0.307661	-0.0246558	0.0351724	0.28552	0.25882	0.316753	-0.029336	-0.0673536
Poalb06G019600.1	-0.300743	-0.225554	-0.26392	0.0846249	0.253876	0.341312	0.192407	0.399054	0.533413	0.865511	0.747593	-0.314859	-0.257778	0.253335	-0.666011	-0.204249	-0.0633298	0.00614341	-0.428637	-0.145888	0.0232703
Poalb08G014180.1	0.349165	0.401159	0.267341	-0.114949	-0.180382	-0.209971	-0.37652	-0.466587	-0.443286	-0.85888	-0.851565	0.213398	0.194375	-0.433324	0.55002	0.169094	0.111883	0.0715454	0.33242	-0.0564803	0.0750018
Poalb02G004880.1	-0.49524	-0.351115	-0.362039	-0.0125846	-0.123942	-0.0922089	0.38243	0.355791	0.493308	0.518977	0.890806	-0.116441	0.0224575	0.663279	-0.117724	0.0749399	0.0482353	0.13146	0.11262	0.146344	0.191046
Poalb02G008190.1	-0.0964603	-0.36588	0.336256	-0.203776	-0.0264936	-0.146461	-0.157344	-0.462779	0.25452	-0.41492	-0.00886009	-0.117519	0.303717	-0.0313601	0.322602	0.123498	-0.134836	0.368978	0.481435	0.344337	0.335888
Poalb08G011100.1	-0.0690292	0.0348937	-0.157642	0.45763	0.551298	0.361725	-0.380962	-0.300662	-0.14689	-0.059231	-0.18221	0.0469859	-0.274828	-0.417448	-0.154455	0.123935	0.0843664	-0.193002	-0.10665	-0.0227675	-0.148168
Poalb06G008740.1	-0.0706043	-0.0238073	-0.170772	-0.373384	0.0159529	-0.0405954	-0.243272	-0.0932163	-0.118174	-0.517686	0.0625232	-0.0981272	0.228828	-0.120266	0.27458	0.0669392	0.857092	0.00889224	0.654547	0.0530241	-0.318156
Poalb10G001480.1	-0.292146	-0.2762	-0.141002	0.27249	-0.0373854	0.366888	0.138724	0.698132	0.163873	0.762601	0.611358	-0.130235	-0.17327	0.279765	-0.530225	-0.262222	-0.282424	-0.00975674	-0.411413	-0.0115115	-0.181543
Poalb18G007520.1	-0.0436224	0.333	0.361074	-0.102897	0.0417616	-0.0293055	-0.542602	-0.486543	-0.127552	-0.679759	-0.735875	0.193724	0.181613	-0.280203	0.543002	0.37188	0.0559734	-0.236069	0.208982	0.102499	0.112894
Poalb06G000620.1	-0.119147	-0.161509	0.242246	0.272509	-0.14933	-0.167598	0.254531	-0.153865	-0.162992	-0.111776	0.097779	-0.176967	-0.179134	-0.12584	-0.0390838	0.163745	0.76163	-0.177956	0.209648	-0.171105	-0.230394
Poalb12G000400.1	-0.2397	-0.147383	-0.21939	0.231365	0.176761	0.0796183	0.588986	0.258469	0.336703	0.880978	0.424468	0.0252304	-0.112872	0.593999	-0.316074	0.0507376	-0.281163	-0.328244	-0.690071	-0.296404	0.144516
Poalb02G000310.1	-0.180065	-0.216763	-0.174479	-0.205763	-0.22797	-0.232407	-0.168964	-0.129485	-0.131369	-0.63542	0.0396766	0.653161	0.13501	0.193664	0.638633	0.0658548	0.268272	0.377129	0.788704	0.20286	-0.0499976
Poalb07G010500.1	-0.255624	-0.0604489	-0.131144	0.220843	-0.167636	-0.0867668	-0.214174	-0.0358111	-0.141147	-0.383351	0.395321	0.00997556	-0.394514	-0.361427	-0.0824627	-0.0814667	0.406676	0.412687	0.754233	0.50362	-0.148724
Poalb09G010600.1	-0.270893	-0.271771	-0.245296	-0.121393	-0.0947052	-0.0718368	-0.190223	0.0878299	-0.205698	-0.481122	0.42651	-0.0588678	0.0824525	-0.0496587	0.225688	0.0594546	0.387613	0.336191	0.899284	0.615167	-0.229743
Poalb04G008300.1	-0.0260638	0.19646	-0.0483122	-0.00513254	0.00931984	-0.351347	-0.266349	-0.196332	-0.302413	-0.56378	-0.639336	0.468949	0.575132	0.285978	0.878137	0.439173	-0.206639	-0.0479709	0.16628	-0.145848	0.270708
Poalb05G017160.1	-0.0849959	-0.0999888	-0.0713536	-0.0480068	-0.0629704	0.754828	-0.0981946	-0.0883526	-0.0756037	-0.0139015	-0.124426	-0.0740214	-0.0772824	0.0937231	0.156959	0.603477	-0.103321	-0.100992	-0.0922684	-0.114584	0.139839
Poalb11G007460.1	-0.127999	-0.295287	-0.272373	-0.336811	-0.167773	-0.0286931	0.0608395	0.0968551	0.0466611	-0.237953	0.592517	-0.00780145	-0.252052	0.0288246	0.0112418	0.0135602	0.608411	0.410482	0.753782	0.270833	-0.193278
Poalb07G010590.1	-0.13621	-0.221509	-0.262097	-0.224561	-0.111947	-0.180101	-0.115201	-0.090088	-0.210177	-0.608079	0.310898	0.137852	-0.00883071	-0.077994	0.317127	0.0474403	0.545497	0.466614	0.960824	0.373819	-0.16407
Poalb09G006000.1	0.0247899	-0.447299	-0.51654	-0.0584147	-0.172586	-0.248227	0.0891711	0.0385018	0.118577	-0.195381	0.612198	0.0847502	-0.00959575	0.203022	0.134372	-0.0359995	0.244923	0.338197	0.721329	0.539446	-0.11488
Poalb13G006600.1	-0.17739	0.159924	-0.224124	-0.203518	-0.207214	-0.186716	-0.0869324	0.0121953	0.224583	-0.185184	0.510314	-0.195675	-0.220161	-0.18856	-0.173987	-0.211821	0.239785	0.228522	0.621523	0.738707	-0.0245551
Poalb08G013510.1	-0.217621	-0.228131	-0.289207	-0.193072	-0.0854212	-0.157142	-0.0122018	0.176519	0.335716	0.0154682	0.782247	-0.119381	-0.30309	0.0156097	-0.236648	-0.196834	0.274914	0.507673	0.605657	0.448944	-0.00927247
Poalb01G017430.1	0.0834464	-0.0161769	-0.0564234	-0.218638	-0.200352	-0.258721	-0.381067	-0.372062	-0.268737	-0.932722	-0.363239	0.217717	0.364235	-0.0610907	0.788319	0.389424	0.265186	0.25271	0.812055	0.245833	0.0994966
Poalb01G035810.1	-0.202264	0.259507	-0.00467137	-0.226491	-0.223871	-0.317015	0.103425	-0.516692	-0.0343629	-0.554062	-0.194939	0.069606	0.383381	0.111495	0.579507	0.272292	0.0776871	0.501449	0.506515	-0.128342	0.660804
Poalb19G005400.1	-0.418243	-0.105018	0.0578757	0.296491	-0.175141	-0.129897	-0.125726	0.089775	0.606611	0.344557	0.348965	0.154385	0.127964	0.251803	-0.129938	-0.371703	-0.39184	0.133538	-0.120755	0.171534	0.291349
Poalb16G002400.1	-0.109946	0.242503	-0.118076	-0.181824	-0.102446	-0.0157953	-0.0911678	-0.052355	-0.246237	-0.410753	0.198527	-0.198042	-0.206499	-0.416179	-0.0925387	-0.112808	0.579094	-0.0727261	0.62872	0.62953	-0.388643
Poalb08G015720.1	-0.182629	-0.0255281	-0.154309	-0.235522	-0.128156	-0.029616	-0.310777	-0.191352	-0.296486	-0.756031	0.0430671	0.0249928	0.208442	-0.168503	0.456568	0.163614	0.137039	0.509116	0.916372	0.534646	0.0797056
Poalb07G000230.1	-0.123355	-0.138707	-0.181044	-0.162918	-0.136316	-0.150339	-0.179726	-0.211303	-0.25579	-0.707586	0.191992	-0.0177041	0.0647927	-0.195745	0.345194	0.128093	0.447449	0.352278	0.978441	0.584085	-0.121589
Poalb11G003370.1	-0.14318	-0.120934	-0.0845052	0.231369	0.191965	0.212043	0.380257	0.408001	0.421343	0.988157	0.53622	-0.224704	-0.293821	0.232456	-0.734066	-0.321312	-0.25364	-0.228889	-0.736542	-0.189036	-0.0454998
Poalb16G004980.1	0.0277001	-0.314426	0.0532612	-0.221075	0.142645	-0.076725	0.0624501	0.0506921	0.563944	0.351675	0.108463	0.402788	-0.294225	0.503137	0.0942569	0.306753	-0.324082	0.0826742	-0.30783	-0.32835	0.317739
Poalb17G012440.1	0.124246	0.164074	0.215268	-0.347392	-0.189738	-0.260652	-0.370102	-0.328022	-0.37722	-0.934602	-0.59813	0.253983	0.301358	-0.146529	0.76775	0.367628	0.118477	0.117217	0.629853	0.237842	0.0550862
Poalb19G006390.1	-0.124565	-0.15795	-0.130051	-0.165957	-0.204163	-0.25567	-0.189383	-0.250036	-0.201504	-0.757441	0.116058	0.0815699	0.118818	-0.0955225	0.485195	0.21246	0.492357	0.436429	0.983758	0.370031	0.00257244
Poalb05G017970.1	0.135122	0.208815	-0.170371	0.0880171	0.0976201	-0.0798926	-0.0329027	-0.324517	-0.563816	-0.546096	-0.505033	0.0884483	0.203376	-0.0688272	0.535784	0.546056	0.220576	-0.396167	0.234041	0.130549	-0.113356
Poalb03G016760.1	-0.136963	-0.171077	-0.167001	-0.147574	-0.148628	-0.147102	-0.156237	-0.155921	-0.165425	-0.597845	0.325448	-0.0822773	-0.0161366	-0.221246	0.199613	0.0190399	0.310341	0.53616	0.955416	0.610884	-0.0282374
Poalb13G004870.1	-0.072916	-0.0667128	-0.0701353	-0.0607728	-0.0584266	-0.0632725	-0.0771614	-0.0770036	-0.07748	-0.260929	0.225962	-0.0758131	-0.0970265	-0.193735	-0.010427	-0.0955771	-0.104535	0.999277	0.483549	-0.072978	0.418801
Poalb15G006350.1	-0.215843	-0.139787	-0.348683	-0.077511	-0.140538	-0.225718	0.477245	0.480431	0.466006	0.652675	0.815884	-0.143489	-0.227623	0.547189	-0.332802	-0.0449569	0.016885	0.203615	-0.0987009	-0.0752541	0.200225
Poalb19G012480.1	-0.157007	-0.274796	-0.277829	-0.166746	-0.245848	-0.229384	-0.0503656	-0.0604007	-0.244601	-0.610195	0.238513	0.244779	0.286087	0.135801	0.516724	0.0425617	0.214172	0.433616	0.911626	0.496167	-0.0624304
Poalb17G004260.1	-0.220929	-0.05532	-0.311122	0.102385	-0.147108	-0.146264	-0.343204	-0.265307	-0.229362	-0.717485	-0.0399622	0.250533	0.319279	0.0216126	0.634633	0.27805	0.119295	0.183735	0.80729	0.547879	0.0595554
Poalb17G014120.1	-0.136711	-0.134106	-0.120215	0.037127	-0.0253601	0.00234712	0.527857	0.521874	0.392441	0.905986	0.449038	-0.0835045	-0.0236193	0.646625	-0.336499	-0.0413119	-0.260719	-0.313495	-0.689867	-0.29493	0.0621649
Poalb11G003190.1	0.0624884	-0.0698316	-0.125596	0.264302	0.203326	0.298898	0.311322	0.366144	0.337375	0.941522	0.375565	-0.263022	-0.351464	0.124593	-0.740297	-0.231924	-0.259194	-0.308718	-0.812735	-0.243039	-0.0873187
Poalb11G008770.1	-0.160171	-0.168213	-0.17517	-0.188665	-0.241212	-0.155175	-0.09156	-0.235015	-0.197927	-0.684254	0.230777	0.0717698	0.0794071	-0.108068	0.380743	0.0891516	0.441107	0.516724	0.986641	0.423625	0.00293505
Poalb04G007400.1	-0.111688	-0.0760246	-0.197193	-0.154828	-0.195164	-0.165891	-0.219306	-0.21468	-0.245306	-0.732484	0.167032	0.0107466	0.104573	-0.226189	0.34489	0.0325505	0.412426	0.503849	0.988752	0.48734	-0.034985
Poalb01G013330.1	-0.13735	-0.157071	-0.200912	-0.138144	-0.108492	-0.133228	-0.0905814	-0.112749	-0.159759	-0.507224	0.417193	-0.126273	-0.114619	-0.275399	0.0513939	-0.081606	0.527333	0.502639	0.920043	0.48957	-0.143721
Poalb07G005360.1	-0.208734	-0.144411	-0.174143	0.237485	0.163604	0.223982	0.311247	0.447723	0.465357	0.975392	0.488426	-0.140174	-0.145993	0.440508	-0.530634	-0.125189	-0.307117	-0.265822	-0.754657	-0.285068	0.06095
Poalb14G005450.1	-0.00530509	-0.243338	0.194808	0.099822	0.174148	-0.243639	0.239234	-0.0354932	0.00387836	0.0993243	0.425479	0.0638398	-0.642977	-0.351917	-0.496552	-0.443486	0.0268847	0.236116	0.213771	0.47613	-0.275938
Poalb14G019300.1	-0.0469654	-0.183501	-0.114139	-0.20145	-0.1982	-0.229159	-0.203548	-0.203037	-0.288079	-0.787689	0.0134254	0.152546	0.0859597	-0.0491444	0.571592	0.347336	0.449051	0.465551	0.940542	0.239271	0.0165149
Poalb05G012820.1	-0.1847	-0.194797	-0.171322	-0.206303	-0.108304	-0.0939184	-0.0853627	-0.286105	-0.284731	-0.7023	0.156405	0.134006	0.227605	-0.132169	0.402535	-0.0433665	0.463445	0.492572	0.943961	0.330363	-0.0798027
Poalb07G007740.1	-0.397308	-0.0929814	0.0867887	-0.176841	0.140106	-0.42493	-0.21332	0.0390162	-0.225181	-0.52367	0.067606	0.221677	-0.0172632	0.128509	0.512838	0.442966	0.126323	0.432327	0.677725	0.204069	0.155567
Poalb18G005180.1	0.24884	0.0121365	-0.120709	0.650446	-0.179295	0.257523	-0.210436	0.0381438	-0.177458	0.0949396	-0.410438	0.0172906	0.150835	0.0384508	0.124936	0.297211	-0.364721	-0.263622	-0.442031	-0.271033	0.0987061
Poalb17G001260.1	-0.0863991	-0.0776943	-0.0842936	-0.0635885	-0.0747113	-0.0781742	-0.102147	-0.0942672	-0.100008	-0.332222	0.142365	-0.0850989	-0.100932	-0.0546062	0.191014	0.291988	-0.125709	0.925836	0.505406	-0.0971353	0.541522
Poalb15G001390.1	-0.08936	-0.117199	-0.0941448	0.151383	0.111362	0.25342	0.490484	0.424939	0.357035	0.984063	0.502105	-0.220885	-0.284357	0.305451	-0.675455	-0.229	-0.238339	-0.246255	-0.755205	-0.259308	-0.0324548
Poalb06G019890.1	-0.168454	0.308518	0.400115	0.0387072	-0.0076339	0.195224	0.400346	0.192047	0.222507	0.712608	0.132854	-0.328371	-0.322248	-0.0806361	-0.683636	-0.324747	-0.277261	-0.113426	-0.731689	-0.293337	0.164203
Poalb19G013120.1	0.0701622	0.0404872	-0.0420399	-0.20321	-0.215363	-0.178345	-0.326892	-0.39499	-0.396687	-0.966506	-0.326588	0.227165	0.236482	-0.233177	0.660288	0.22837	0.309835	0.340886	0.875012	0.309271	0.0133592
Poalb01G027640.1	-0.138182	-0.100524	-0.115583	-0.168454	-0.183176	-0.163364	-0.265317	-0.201314	-0.156996	-0.693324	0.204793	0.0243052	0.00931168	-0.255972	0.280284	-0.00162024	0.328529	0.543924	0.972812	0.55348	-0.0125549
Poalb06G005540.1	0.210179	-0.203307	-0.176924	-0.180811	0.512036	-0.209087	0.17755	-0.175116	-0.183381	-0.143483	0.172974	-0.194946	-0.221605	-0.206132	-0.115687	0.0981502	0.598794	-0.210452	0.294858	0.202024	-0.438934
Poalb02G009080.1	-0.19169	-0.276797	0.0408342	-0.256889	-0.131067	-0.241253	-0.263644	-0.157184	-0.130571	-0.695528	0.0891156	0.354904	0.153432	-0.0574193	0.467736	-0.068372	0.435049	0.291501	0.890803	0.428584	-0.245222
Poalb18G003480.1	-0.0894539	-0.00290353	0.0551546	-0.146827	-0.203538	-0.251261	-0.339153	-0.386219	-0.330961	-0.934321	-0.318034	0.240824	0.364754	-0.124463	0.733928	0.251919	0.2497	0.353289	0.846987	0.261443	0.109927
Poalb09G007330.1	-0.0878632	-0.0481516	0.997975	-0.0501638	-0.10146	-0.0660103	-0.0565055	-0.0962412	-0.079855	-0.12333	-0.374419	-0.0825191	-0.0767978	-0.306071	-0.0585827	-0.0936458	-0.0347648	-0.0801699	-0.149182	-0.0739831	-0.0818738
Poalb08G002220.1	-0.0903224	-0.0949648	-0.16487	-0.221847	-0.136772	-0.218807	-0.293757	-0.346384	-0.24482	-0.867021	-0.163796	0.35169	0.30491	0.02105	0.753696	0.298958	0.277184	0.308916	0.891373	0.336485	0.055528
Poalb11G013730.1	-0.200697	-0.177666	-0.251654	-0.119358	-0.137906	-0.128663	-0.127928	0.00167142	-0.251785	-0.532065	0.388652	0.0420163	-0.00516849	-0.171122	0.16509	-0.123257	0.498325	0.507401	0.928979	0.436739	-0.208991
Poalb04G005130.1	-0.107427	-0.112647	-0.129388	0.641402	-0.107109	-0.104963	-0.119999	-0.107252	0.714871	0.468056	0.297894	-0.0798233	-0.113177	0.11229	-0.304459	-0.114434	-0.124829	-0.0887263	-0.312829	-0.0732781	0.312116
Poalb19G010570.1	-0.109647	-0.295075	-0.0454421	-0.115999	0.00575135	0.1298	0.496804	0.431375	0.544258	0.902951	0.570771	-0.0984489	-0.102574	0.536069	-0.464982	-0.222419	-0.243515	-0.24399	-0.594348	-0.122958	-0.0289549
Poalb01G030640.1	-0.111331	-0.23868	-0.0184845	-0.247836	-0.260045	-0.292362	0.409831	0.0987782	0.24914	0.113782	0.634631	-0.174327	-0.124512	0.14593	-0.196903	-0.250436	0.14745	0.644947	0.384702	0.0650223	0.219293
Poalb05G001710.1	-0.21634	-0.20077	-0.302988	-0.112391	-0.190319	-0.152069	-0.116136	-0.074978	-0.106381	-0.508868	0.368243	0.0359065	0.0607869	0.0421921	0.341013	0.175331	0.0838648	0.673537	0.891646	0.483142	0.209205
Poalb02G005750.1	0.224199	-0.33393	0.197986	-0.388835	-0.0506738	-0.177358	-0.348093	0.0305553	-0.25222	-0.628274	-0.184388	0.45682	-0.0800892	-0.144428	0.390629	-0.0225232	0.36867	0.367615	0.599427	-0.024317	-0.361064
Poalb19G011300.1	-0.0321983	-0.0752081	-0.116481	-0.202508	-0.285782	-0.183276	-0.293095	-0.287382	-0.313509	-0.89588	-0.19423	0.290412	0.290124	-0.0200514	0.742745	0.313037	0.287535	0.324551	0.902736	0.337138	0.0335401
Poalb04G006660.1	-0.284182	-0.162981	-0.492842	0.133198	0.262663	-0.0365664	0.304658	0.212618	0.254617	0.484835	0.891276	-0.308249	-0.298329	0.0764628	-0.552764	-0.262045	-0.00773818	0.417237	0.129643	0.239911	0.113361
Poalb05G019710.1	0.362313	0.409829	0.386095	0.115984	0.0702098	0.0796834	-0.196499	-0.210678	-0.222129	-0.0893771	-0.88125	0.10606	0.101139	-0.251012	0.118711	0.0926914	-0.319302	-0.370846	-0.597663	-0.434671	0.0771961
Poalb01G016980.1	-0.0310116	0.045756	0.055587	0.193893	0.131591	0.192956	0.407783	0.319196	0.32012	0.914091	0.180607	-0.213702	-0.180984	0.299753	-0.525783	-0.0555719	-0.421178	-0.36138	-0.926219	-0.368043	0.132638
Poalb17G002280.1	-0.211329	-0.340716	-0.207243	-0.161145	-0.0737703	-0.284585	0.0371998	-0.10294	0.0249316	-0.389241	0.521072	0.051311	-0.134328	0.0245529	0.173184	0.0679455	0.503134	0.482934	0.874268	0.380745	-0.0440352
Poalb11G002690.1	0.436489	-0.177188	-0.179819	-0.177003	-0.143244	-0.171345	-0.171647	-0.142343	-0.171086	-0.519923	0.0206248	-0.163118	0.0901323	-0.346559	0.0836795	-0.163062	0.754758	0.105807	0.623612	0.137684	-0.435185
Poalb10G015730.1	-0.324443	-0.188816	-0.232104	0.0895557	0.0245144	0.265638	0.52352	0.284635	0.455776	0.859285	0.566434	0.0868806	-0.122198	0.567793	-0.370388	-0.142364	-0.274608	-0.365964	-0.554053	0.00416942	0.00558206
Poalb16G003080.1	-0.187121	-0.149912	-0.209779	-0.201348	-0.193748	-0.181439	-0.143553	-0.156067	-0.128208	-0.615722	0.297203	0.0577738	0.0509862	-0.0911486	0.323552	0.0498814	0.358788	0.664969	0.959831	0.358244	0.0945441
Poalb11G002370.1	-0.104733	-0.082458	-0.0998986	-0.0890232	-0.0935016	-0.0755508	-0.0789336	-0.0668569	-0.0886597	-0.248834	-0.228623	0.00316553	0.99587	0.343679	0.551502	-0.0266021	-0.0614375	-0.083132	0.116423	-0.0717248	0.0898879
Poalb13G005290.1	0.0130623	0.373048	0.0247874	-0.339157	-0.38394	-0.0766814	-0.269736	0.035862	-0.377479	-0.638215	-0.416478	0.308839	0.187969	0.0130901	0.599337	0.262562	-0.234646	0.0347411	0.429123	0.453073	0.0511106
Poalb06G022310.1	-0.18352	-0.0668449	-0.0456027	0.208508	0.145784	0.19994	0.405518	0.389718	0.443654	0.99188	0.460912	-0.236952	-0.194255	0.327786	-0.637973	-0.215564	-0.290338	-0.261012	-0.796868	-0.287667	0.0699194
Poalb14G014610.1	-0.209712	-0.190656	-0.168219	0.25549	0.174342	0.0149884	0.241152	0.72277	0.266168	0.89386	0.598928	-0.179376	-0.206287	0.384803	-0.554744	-0.175298	-0.191709	-0.161547	-0.56838	-0.170809	-0.141953
Poalb06G000300.1	-0.0653239	-0.0783238	-0.091038	-0.0625991	-0.0741422	-0.0499789	-0.0489543	-0.0685384	-0.0577397	-0.253953	0.252127	-0.057412	-0.0935891	-0.166228	-0.00651874	-0.0824514	-0.104456	-0.0815029	0.490575	0.998723	-0.225628
Poalb01G013810.1	0.163105	0.0504529	0.141445	0.0236674	9.62265e-05	-0.0309467	-0.417749	-0.449825	-0.435903	-0.836145	-0.291614	-0.0554264	-0.0937321	-0.719319	0.17104	-0.0264732	0.357539	0.289304	0.731209	0.420562	-0.198715
Poalb01G006920.1	-0.135248	0.0582464	-0.0158436	-0.129883	-0.186194	-0.209846	-0.309987	-0.33262	-0.225038	-0.809269	-0.0297768	0.14722	-0.0105393	-0.305453	0.402741	0.0958766	0.252665	0.386837	0.922695	0.60228	0.0219364
Poalb01G016450.1	0.264055	0.190059	0.290314	0.61758	0.27541	0.00694683	-0.073767	-0.0470902	-0.234557	0.252839	-0.370509	-0.104952	-0.256338	-0.519462	-0.482102	-0.338554	-0.262887	-0.2068	-0.6089	-0.233134	-0.15658
Poalb14G009010.1	0.0637253	-0.212678	-0.0762523	-0.313	-0.261499	-0.246747	-0.15244	-0.0800047	-0.1775	-0.663746	0.197168	-0.0211664	-0.0202907	-0.141419	0.322271	0.128913	0.358986	0.46149	0.941004	0.530989	-0.097301
Poalb13G006180.1	-0.247971	-0.539135	-0.339114	-0.20446	0.183885	-0.116282	0.101908	0.0911857	0.0938484	-0.0870602	0.693981	0.139391	-0.134386	0.203983	0.0405476	-0.0321684	0.231307	0.28859	0.65239	0.553506	-0.229697
Poalb10G005330.1	-0.225322	-0.0110108	-0.126523	-0.248314	0.0576731	-0.191097	-0.0797122	-0.235988	-0.0988635	-0.511539	0.315931	-0.0292655	-0.104269	-0.283713	0.0766662	-0.117898	0.499372	0.208716	0.842557	0.666488	-0.212531
Poalb07G002510.1	-0.537479	-0.33352	-0.226829	-0.061598	-0.0188404	-0.102784	0.22446	0.386446	0.162351	0.221001	0.847097	-0.0613704	-0.203835	0.319729	-0.155797	-0.00783412	0.475369	0.239244	0.419876	0.151221	-0.147244
Poalb19G004330.1	0.0887102	-0.368467	-0.191808	0.00738501	0.381937	-0.0797805	-0.0764193	0.602965	0.0678023	0.406176	0.588632	-0.143555	-0.494243	-0.0324475	-0.518787	-0.183808	-0.069086	0.32856	-0.0124823	0.102046	-0.291292
Poalb10G010390.1	-0.142829	-0.0669722	-0.205182	-0.166616	-0.170622	-0.124052	-0.191527	-0.312638	-0.223865	-0.747016	0.135042	0.0178496	0.141798	-0.206835	0.386767	0.0798523	0.439317	0.512898	0.979413	0.405356	0.038049
Poalb01G028670.1	-0.117921	0.103715	-0.0213524	0.312251	0.55437	0.177048	0.192195	-0.0550791	0.235088	0.642667	0.296018	-0.518188	-0.322135	-0.238035	-0.735066	-0.170916	-0.360612	-0.111052	-0.541958	0.0993308	0.160618
Poalb13G004660.1	-0.257169	0.182573	-0.0770327	0.302355	0.618248	-0.105682	-0.0586603	-0.100558	-0.290261	0.00804399	-0.145736	0.221259	-0.184706	-0.0776824	0.036152	0.189881	-0.46365	-0.0650418	-0.140313	0.214359	0.111798
Poalb04G004530.1	-0.120444	-0.0202756	0.304644	-0.14259	-0.157981	-0.154115	-0.145867	-0.160289	-0.162853	-0.507426	0.127265	-0.17106	-0.18691	-0.490704	-0.0554008	-0.186379	0.64921	0.0679209	0.690024	0.508155	-0.385167
Poalb03G013390.1	-0.150723	-0.0422993	-0.341897	-0.19159	-0.13576	-0.201537	-0.185383	-0.167446	-0.0893321	-0.579261	0.275327	-0.063628	0.279898	-0.0898159	0.307639	-0.0612733	0.214424	0.604929	0.896367	0.463847	0.146285
Poalb01G034570.1	-0.043336	-0.060244	0.00630344	0.209342	0.276679	0.287804	0.314373	0.343395	0.356053	0.95435	0.336507	-0.251451	-0.283444	0.13873	-0.724732	-0.269423	-0.303639	-0.294384	-0.858701	-0.296273	-0.0438566
Poalb01G013890.1	-0.179336	-0.227256	-0.248244	-0.203718	-0.281694	-0.284596	-0.167991	-0.0020802	-0.0713432	-0.583349	0.293497	0.0825219	0.16843	0.145269	0.484814	0.242802	0.487886	0.432054	0.928489	0.299247	0.00893224
Poalb10G009450.1	0.210127	0.301436	0.304172	0.256889	0.26335	0.146849	-0.070276	-0.243496	-0.0658399	0.17181	-0.672991	-0.049366	0.122487	-0.162327	-0.047533	0.0934541	-0.316835	-0.578586	-0.745473	-0.352424	0.0585449
Poalb01G004870.1	-0.0709296	-0.0769037	-0.0378702	-0.0654783	0.997259	-0.0914548	-0.0622948	-0.0742372	-0.046767	0.181163	0.0246373	-0.0814738	-0.0758431	-0.155619	-0.236864	-0.0774828	-0.0666448	-0.0728337	-0.212564	-0.058942	-0.137782
Poalb03G004020.1	0.177787	-0.296624	-0.048041	0.0440992	0.42468	0.125665	0.374775	0.288247	0.262794	0.814202	0.302209	-0.368935	-0.0309239	0.227047	-0.542216	-0.150592	-0.394507	-0.240795	-0.719191	-0.165406	-0.0552809
Poalb13G003370.1	-0.245413	-0.186012	-0.189172	0.117221	0.481367	-0.19884	-0.269548	-0.192392	0.0568097	-0.217451	0.31541	-0.0170622	-0.20245	-0.22075	-0.0437947	0.0176993	0.197837	0.670685	0.492482	-0.014167	0.205271
Poalb18G002860.1	-0.0776225	-0.181473	-0.0978418	-0.109029	-0.158119	-0.238156	-0.122623	-0.293391	-0.237417	-0.714684	0.173089	0.0258563	0.0212646	-0.229632	0.328564	0.068563	0.332994	0.532835	0.973478	0.523935	0.00409256
Poalb14G007080.1	-0.154482	-0.0979264	-0.151525	-0.107416	-0.134277	-0.115095	-0.26359	-0.270778	-0.23166	-0.737414	0.141998	-0.000664073	0.0718166	-0.254991	0.346074	0.102434	0.35103	0.406844	0.971095	0.605384	-0.0456284
Poalb04G004600.1	-0.0512767	0.100751	-0.00408477	0.0430375	0.378229	0.0409146	0.367552	0.328281	0.363594	0.901663	0.288705	-0.266757	-0.193263	0.191413	-0.644305	-0.254113	-0.201588	-0.425605	-0.829916	-0.257109	-0.053916
Poalb01G006940.1	0.243545	-0.25199	-0.13454	-0.195494	0.137415	0.210735	0.142758	-0.0587484	0.184298	0.238597	-0.208002	0.60577	0.159028	0.375483	0.157642	-0.171952	-0.0800238	-0.259666	-0.4385	-0.523547	-0.160601
Poalb03G003220.1	-0.196075	-0.294865	-0.28805	-0.128369	-0.131609	-0.119236	0.0177645	0.0514753	0.0701426	-0.20354	0.652568	-0.278481	0.102483	-0.0380002	-0.0594068	-0.211806	0.267202	0.547833	0.754323	0.518919	-0.0178045
Poalb04G004830.1	-0.317476	-0.275891	-0.121852	-0.0686673	-0.100466	-0.261592	0.249591	0.0816095	0.369563	0.151303	0.819723	-0.169419	-0.258609	0.0600527	-0.318314	-0.287968	0.446079	0.313876	0.477699	0.339854	-0.0631041
Poalb19G003670.1	-0.128476	-0.137345	-0.140293	0.844732	0.130394	-0.126559	-0.136304	-0.136745	-0.0968114	0.0285553	0.212693	-0.123116	-0.165722	-0.323919	-0.263082	-0.166795	-0.183319	0.383398	0.116937	0.151942	0.160457
Poalb06G021750.1	-0.150702	-0.144045	-0.193922	-0.184939	-0.218189	-0.190807	-0.199098	-0.17607	-0.195925	-0.707761	0.203678	0.0277061	0.161404	-0.111898	0.406792	0.0896802	0.423225	0.504444	0.992735	0.442568	-0.00781736
Poalb14G005750.1	-0.0525485	-0.162739	-0.115767	0.135502	0.17403	0.175902	0.448807	0.416685	0.428698	0.990012	0.488093	-0.190152	-0.242384	0.364235	-0.626228	-0.197408	-0.276978	-0.235122	-0.771152	-0.293871	0.00936731
Poalb09G012280.1	-0.1009	-0.00124881	-0.0944221	-0.271273	-0.177236	-0.263969	-0.264695	-0.265867	-0.295668	-0.865094	-0.10663	0.247206	0.152522	-0.0763409	0.643987	0.288467	0.309723	0.450423	0.935694	0.32906	0.0901721
Poalb07G002820.1	-0.352878	-0.37529	-0.145557	-0.0496619	-0.156287	0.125901	0.303637	0.552686	0.355739	0.619809	0.461134	0.168707	0.121649	0.83702	0.0534781	0.204025	0.014442	-0.322301	-0.340294	-0.272908	-0.0689344
Poalb14G000280.1	-0.165227	-0.241756	-0.251107	0.436787	0.178991	0.114523	0.42973	0.403768	0.283646	0.903697	0.681475	-0.239427	-0.333661	0.224947	-0.69943	-0.252554	-0.139318	-0.105833	-0.524237	-0.104199	-0.0743965
Poalb06G018990.1	-0.114355	-0.236268	-0.138328	-0.0144577	-0.113704	0.00780361	0.213994	0.207457	0.347021	0.387323	0.0676834	0.572608	-0.0946559	0.765976	0.293898	0.411164	-0.123322	-0.327998	-0.37733	-0.390451	0.108043
Poalb06G008030.1	-0.514701	-0.238381	-0.153842	-0.151244	0.0344515	0.0127444	0.432104	0.485861	0.457242	0.721082	0.758353	-0.0630273	0.015772	0.658239	-0.254118	-0.0933702	-0.303322	0.049143	-0.230907	0.0986363	0.171493
Poalb05G012920.1	-0.196571	-0.192516	-0.230997	-0.218161	-0.20357	-0.200792	-0.103713	-0.0718719	-0.156534	-0.593295	0.342245	0.0746048	0.0455784	-0.0257854	0.339386	0.0850556	0.454825	0.373036	0.970368	0.560486	-0.130325
Poalb03G009710.1	-0.024658	-0.237005	-0.0973842	0.340547	0.306224	0.444374	-0.0941322	0.125685	0.162165	0.517382	-0.0608242	-0.000176523	0.273195	0.170446	-0.199514	-0.151949	-0.149494	-0.296903	-0.667407	-0.558493	-0.103172
Poalb09G007420.1	-0.0827757	-0.186279	-0.125235	-0.207586	-0.23035	-0.184315	-0.241335	-0.182066	-0.233586	-0.764233	0.0975442	0.0920515	0.156465	-0.118037	0.471431	0.138564	0.525444	0.466199	0.976633	0.303011	-0.0728328
Poalb07G012020.1	-0.00856734	-0.235455	-0.308247	0.502835	-0.177815	-0.130063	-0.397192	0.341883	0.17198	0.087776	0.303847	-0.182806	0.279231	0.0260058	-0.100323	-0.247425	0.261118	-0.0945957	0.136352	0.132008	-0.287703
Poalb11G013120.1	-0.0951056	-0.0721706	0.236134	0.371692	0.482302	-0.00390053	0.263231	-0.508753	-0.0387507	0.137519	-0.124987	-0.228796	-0.158048	-0.159851	-0.137701	0.292103	-0.354955	-0.160848	-0.277659	0.124245	0.293505
Poalb02G005510.1	-0.0436473	-0.0697159	-0.0844791	-0.20589	-0.27068	-0.239116	-0.189329	-0.200127	-0.282777	-0.737464	-0.393779	0.464008	0.508518	0.353003	0.978777	0.533394	0.0168829	0.142414	0.569832	0.0537238	0.201248
Poalb04G008390.1	-0.277182	-0.489577	0.192066	-0.174841	0.0749211	-0.232589	-0.0968685	0.393562	-0.0590336	-0.0822432	0.278514	-0.19699	0.471615	0.300145	0.229559	0.0588876	0.0944831	-0.0780235	0.326139	0.376031	-0.309464
Poalb19G011120.1	-0.0621256	-0.189751	0.305807	-0.130813	0.23953	-0.284404	-0.048455	-0.342565	-0.33131	-0.587772	0.0305184	-0.161722	-0.181062	-0.459629	0.0843618	0.0774141	0.449909	0.309965	0.703951	0.365949	-0.172026
Poalb08G005100.1	-0.138905	-0.194616	-0.146644	-0.157331	-0.158023	-0.127441	-0.180843	-0.17599	-0.183847	-0.642467	0.285066	-0.00326569	-0.0162515	-0.223689	0.24347	0.014286	0.385764	0.495347	0.975838	0.57668	-0.0922126
Poalb01G003940.1	-0.126602	-0.0970433	-0.0841775	-0.114405	-0.116443	-0.0849677	0.682774	0.679762	-0.115935	0.630317	0.501342	-0.116899	-0.120475	0.483122	-0.299925	-0.0798823	-0.0948636	-0.0835627	-0.324596	-0.105215	-0.158786
Poalb02G002950.1	-0.290295	-0.139305	-0.142942	0.328959	0.0919716	0.262217	0.342066	0.443921	0.346136	0.927461	0.444174	-0.155154	-0.079663	0.473756	-0.442503	-0.0198694	-0.367995	-0.192781	-0.733314	-0.334619	0.156936
Poalb01G012240.1	0.148225	0.263608	0.0628309	0.293641	0.291568	0.181035	0.089366	0.238411	0.153989	0.719957	-0.12757	-0.216633	-0.190028	-0.0380651	-0.547771	-0.148181	-0.411068	-0.383861	-0.953167	-0.409206	0.041472
Poalb04G005870.1	-0.105127	-0.147451	-0.156119	-0.315018	-0.227338	-0.26474	-0.205766	-0.095267	-0.289417	-0.782513	-0.000378776	0.255485	0.273306	0.108961	0.691448	0.293134	0.271745	0.380306	0.927923	0.390308	-0.00485523
Poalb12G007680.1	-0.0357189	0.184676	-0.0169849	-0.086483	-0.163015	-0.220302	-0.339524	-0.330147	-0.387043	-0.829628	-0.60211	0.351916	0.502377	0.0859581	0.910813	0.495042	-0.00291764	0.143965	0.503423	-0.00055518	0.270744
Poalb01G016220.1	-0.101718	-0.04266	-0.108228	-0.222937	-0.234703	-0.21991	-0.265014	-0.283473	-0.226398	-0.830961	0.00454508	0.125187	0.179464	-0.158798	0.519305	0.137366	0.395822	0.37429	0.979881	0.490008	-0.0181844
Poalb08G002920.1	-0.176327	-0.179935	-0.228182	-0.218861	-0.211343	-0.235812	-0.177021	-0.0770081	-0.136931	-0.634756	0.290844	0.0974515	0.0678951	-0.00976753	0.403025	0.138871	0.367474	0.520792	0.980378	0.467492	0.00431207
Poalb06G022600.1	0.0680021	0.460844	-0.277421	-0.326763	-0.29604	-0.344968	0.299856	0.0531018	-0.107286	-0.178345	0.213661	-0.313291	-0.117245	-0.0364708	-0.0151219	0.0973415	0.47587	0.130559	0.390584	0.119238	0.0986127
Poalb08G015300.1	-0.23821	-0.269706	-0.21963	-0.102058	-0.080184	-0.27666	0.00644335	-0.00228337	-0.0285487	-0.34671	0.582716	-0.0709445	-0.120961	-0.0700967	0.0465945	-0.0647946	0.45375	0.500259	0.869639	0.496719	-0.0962722
Poalb07G004570.1	-0.13852	-0.174426	-0.151271	-0.108718	-0.045732	-0.132944	0.0320205	-0.207789	-0.115705	-0.427076	0.46314	-0.178653	-0.228406	-0.307504	-0.0469675	-0.0672957	0.427984	0.475142	0.860037	0.588816	-0.0883935
Poalb04G005980.1	-0.140911	-0.104309	0.800243	0.363407	-0.145621	-0.119258	0.365422	-0.1423	-0.120124	0.173032	-0.148482	-0.139165	-0.143172	-0.190047	-0.242484	-0.146569	-0.100839	-0.120449	-0.319718	-0.117989	0.00964664
Poalb10G004450.1	0.191086	-0.26124	-0.0287509	0.199443	-0.259742	0.202479	0.452308	-0.250783	0.47469	0.488554	0.299789	-0.243967	-0.0530252	0.0845108	-0.402142	-0.261128	-0.264425	0.25236	-0.33478	-0.23067	0.394308
Poalb15G006780.1	-0.102954	-0.15207	-0.168924	-0.195089	-0.190403	-0.191316	-0.215601	-0.211996	-0.235614	-0.755576	0.142057	0.112256	0.093093	-0.148778	0.430526	0.105213	0.409667	0.470137	0.999246	0.477078	-0.0576047
Poalb09G006800.1	-0.172162	-0.185707	-0.186999	-0.173842	0.396413	-0.189415	-0.171351	-0.175423	-0.18943	-0.433522	-0.19896	0.477873	0.179124	0.324142	0.691355	0.575665	0.137151	-0.202408	0.353832	0.118789	-0.0782843
Poalb03G017080.1	0.484225	0.18559	0.0371995	-0.222325	-0.205799	-0.144402	-0.282368	-0.478567	-0.458543	-0.914644	-0.645571	0.186219	0.155724	-0.406273	0.544562	0.17287	0.283331	0.0874584	0.559633	0.139295	-0.0995178
Poalb06G020840.1	0.27988	0.336744	0.267863	-0.231386	-0.26151	-0.26397	-0.373769	-0.389658	-0.411152	-0.908564	-0.771461	0.235496	0.257693	-0.303931	0.662739	0.241363	0.106747	0.0914869	0.460135	0.0673167	0.0793754
Poalb06G001070.1	-0.112527	-0.162468	-0.166973	-0.171348	-0.162671	-0.16358	-0.175552	-0.17363	-0.187914	-0.652301	0.275509	0.00650622	-0.021627	-0.232636	0.241544	-0.00634499	0.447858	0.497074	0.980723	0.526978	-0.105967
Poalb06G017800.1	-0.516552	-0.351648	-0.150452	-0.174349	-0.151944	0.0464422	0.313937	0.465343	0.402164	0.494843	0.815455	0.138178	-0.034956	0.529988	-0.206817	-0.307579	-0.0354399	0.170452	0.0791862	0.194823	-0.0572969
Poalb02G008080.1	-0.0827742	0.128557	-0.368315	-0.0447126	-0.549191	-0.185766	0.244185	0.470263	0.250667	0.296207	0.575028	0.0726748	-0.164027	0.279079	-0.224407	-0.347581	0.149572	0.204067	0.127804	0.0793742	-0.0123727
Poalb16G011590.1	-0.126172	0.117979	-0.196935	-0.116793	-0.12289	-0.0192775	-0.3874	-0.232017	-0.180773	-0.639162	-0.0676324	0.0808769	0.295635	-0.203944	0.376386	-0.044644	-0.0541488	0.773891	0.690968	0.141695	0.349861
Poalb02G016320.1	0.0277891	0.0329293	2.66658e-06	-0.236487	-0.246533	-0.203044	-0.360096	-0.328027	-0.334722	-0.943577	-0.279336	0.168577	0.204219	-0.188443	0.663877	0.317317	0.285223	0.352052	0.888613	0.348705	0.0605585
Poalb18G008230.1	-0.0741261	-0.303516	0.0738142	-0.144362	-0.174997	-0.311656	0.0239319	-0.288898	-0.11791	-0.593401	0.220313	-0.0551741	-0.0419868	-0.141015	0.278788	0.159029	0.582547	0.300578	0.874489	0.403228	-0.10346
Poalb10G008260.1	-0.323246	-0.228833	-0.240424	0.0196534	-0.00130624	0.0831898	0.410026	0.599232	0.460772	0.876778	0.790201	-0.196653	-0.152219	0.550511	-0.474742	-0.126047	-0.225037	0.0202043	-0.39103	-0.0603617	0.0918875
Poalb15G012300.1	-0.220965	-0.307087	-0.327854	0.0205608	-0.139874	-0.0720851	-0.128695	-0.0798122	-0.066145	-0.427974	0.49478	-0.165984	0.0522041	-0.0659437	0.165025	0.0996297	0.362944	0.504184	0.889739	0.504183	0.00539421
Poalb10G003080.1	-0.180264	-0.214165	-0.21602	-0.220434	-0.203726	-0.253768	-0.114367	-0.117352	-0.167324	-0.649878	0.266394	0.127762	0.12722	0.0332032	0.456684	0.153454	0.358905	0.421183	0.979033	0.531974	-0.0379282
Poalb06G011770.1	-0.0603621	0.0649504	0.0562107	-0.0670327	-0.339946	-0.140733	-0.224335	-0.355629	-0.335769	-0.794173	-0.535566	0.318235	0.526726	0.129102	0.890367	0.468808	0.271083	0.0192076	0.517059	-0.0961852	0.149854
Poalb15G011900.1	0.610846	-0.192494	-0.0118966	-0.204752	-0.207073	-0.013463	0.0608736	0.263939	-0.225354	-0.0691632	-0.239956	-0.0665324	-0.120367	0.191231	0.229322	0.567751	-0.218805	-0.209139	-0.0939813	0.0775439	-0.126602
Poalb05G017200.1	0.00647574	0.0512657	0.0882776	-0.169344	-0.221241	-0.172947	-0.397853	-0.34981	-0.4053	-0.969513	-0.373752	0.196934	0.198106	-0.250962	0.667292	0.31256	0.312489	0.296819	0.841763	0.289314	0.0119574
Poalb06G014620.1	-0.0994368	-0.140154	-0.150048	0.764767	-0.106345	-0.131279	-0.141671	-0.119996	0.367906	0.2248	0.273461	-0.11351	-0.144682	-0.108797	-0.284062	-0.143307	0.358877	-0.123219	-0.0535041	-0.107286	-0.0105869
Poalb05G011480.1	-0.221165	-0.28915	-0.267089	0.151276	0.173203	0.1933	0.414138	0.455702	0.460658	0.951699	0.645517	-0.113095	-0.167544	0.533155	-0.486629	-0.0820792	-0.314779	-0.147229	-0.600197	-0.167365	0.0676405
Poalb10G012910.1	-0.075583	0.0125613	-0.100409	0.160557	0.136526	0.190385	0.469072	0.311142	0.434783	0.975389	0.40548	-0.206171	-0.243743	0.300671	-0.640638	-0.216951	-0.346614	-0.245317	-0.821266	-0.287076	0.125369
Poalb14G011580.1	0.307181	0.116891	0.189432	-0.220716	-0.135656	0.00239622	-0.352471	-0.267598	-0.578316	-0.830864	-0.807106	0.436276	0.23713	-0.179839	0.721795	0.330915	0.0531572	-0.0452126	0.336871	-0.024657	-0.142782
Poalb15G009500.1	-0.207539	-0.0933632	-0.207329	-0.148469	-0.30853	-0.160877	-0.170051	-0.143199	-0.249311	-0.714053	0.157785	0.0529498	0.193335	-0.012749	0.509075	0.240393	0.344733	0.497391	0.966857	0.404273	0.0917605
Poalb01G009110.1	0.0595284	0.0156391	0.017011	-0.248739	-0.248348	-0.23626	-0.242698	-0.271802	-0.287321	-0.77855	-0.569637	0.503875	0.490436	0.256429	0.974664	0.492841	0.0625527	0.0186874	0.477708	-0.0196632	0.137023
Poalb18G009230.1	-0.425763	-0.252446	-0.422958	0.0779974	-0.10757	0.0804885	-0.101097	0.148503	0.264596	0.0323944	0.736371	-0.154989	-0.0635413	0.143501	-0.0842474	0.00620522	0.137395	0.660857	0.54423	0.19051	0.261391
Poalb10G003110.1	-0.312906	-0.307046	-0.190187	0.171266	0.0297268	0.129843	0.455202	0.434243	0.514404	0.923772	0.690819	-0.157854	-0.086782	0.58079	-0.440904	-0.0848204	-0.214622	-0.0816342	-0.527037	-0.227757	0.144722
Poalb06G010790.1	-0.0820092	-0.218862	0.109126	0.410656	-0.225806	0.116572	0.441349	0.43774	0.296337	0.85072	0.445527	-0.209126	-0.249615	0.268282	-0.580906	-0.219483	-0.218725	-0.193494	-0.637387	-0.203509	-0.0315213
Poalb13G008870.1	-0.383671	-0.322076	0.0348594	-0.132134	0.0925115	-0.245425	-0.139251	-0.106758	-0.107665	-0.476282	0.254029	0.194939	0.156209	-0.0243508	0.29326	-0.0948454	0.672322	0.147822	0.759346	0.257497	-0.336762
Poalb03G015660.1	-0.296871	-0.0918431	-0.579408	0.259648	0.54874	-0.0873956	-0.100523	0.129643	0.00980333	0.148236	0.520666	-0.342398	-0.0120453	0.048332	-0.160544	0.183467	0.104782	0.183046	0.223542	0.192109	0.077046
Poalb19G010560.1	-0.106131	-0.0807649	-0.0610941	0.194332	0.19903	0.199334	0.397631	0.39914	0.416318	0.992995	0.462553	-0.241374	-0.268691	0.265292	-0.694046	-0.245288	-0.277664	-0.261734	-0.798692	-0.264444	0.00396258
Poalb06G023230.1	-0.00762761	-0.0656732	-0.104974	-0.218563	-0.188321	-0.198354	-0.283784	-0.298403	-0.303714	-0.867497	-0.0533103	0.14039	0.143901	-0.23272	0.50305	0.117501	0.388678	0.401829	0.974478	0.46406	-0.0696096
Poalb16G002850.1	-0.0319095	0.0836569	0.110441	0.355966	0.459288	0.0124258	0.100894	-0.0333417	0.432429	0.713093	0.0461674	-0.0664038	-0.220108	-0.035474	-0.565931	-0.314271	-0.408907	-0.307901	-0.810122	-0.222749	0.115605
Poalb02G013150.1	-0.0692245	-0.117103	-0.122738	-0.237392	-0.28001	-0.199348	-0.203684	-0.260262	-0.31669	-0.857312	-0.13907	0.307764	0.293298	0.0556239	0.753632	0.331494	0.320256	0.269754	0.903126	0.356955	-0.00539071
Poalb03G002680.1	0.0297789	-0.0324007	0.0816647	0.211655	0.298301	0.264065	0.245689	0.410068	0.238877	0.901624	0.221795	-0.308885	-0.260831	0.0767089	-0.704669	-0.222229	-0.285572	-0.369175	-0.888111	-0.309288	-0.132151
Poalb02G005440.1	0.218456	-0.420903	-0.0847705	0.298883	0.198894	0.0830722	0.170458	0.333462	0.170925	0.590598	0.552477	-0.392122	-0.381823	-0.192728	-0.780691	-0.442079	0.287447	-0.0292963	-0.265113	-0.110799	-0.450602
Poalb12G000110.1	-0.00160574	-0.125001	-0.080853	-0.182527	-0.225781	-0.215798	-0.258863	-0.264947	-0.267569	-0.822229	0.0120065	0.179094	0.0469724	-0.240717	0.438439	0.0623396	0.471907	0.45487	0.974758	0.382741	-0.105847
Poalb17G007330.1	-0.100653	0.0123241	-0.0744754	-0.132844	-0.156133	-0.164991	-0.127778	-0.0953301	-0.152807	-0.478601	0.293843	-0.00642702	-0.2882	-0.375646	-0.0279475	-0.179451	0.475814	0.715149	0.791741	0.179281	-0.00595879
Poalb01G020550.1	0.0582522	-0.123081	-0.466784	-0.0975802	0.0611152	0.0447013	-0.166356	0.341369	0.2471	0.170473	0.658602	-0.408359	-0.231593	-0.118227	-0.427591	-0.189651	0.254296	0.035049	0.314649	0.567756	-0.313538
Poalb16G012400.1	-0.139349	-0.0178627	-0.00261633	0.360087	0.310533	0.300325	0.213822	0.347161	0.197949	0.864389	0.162773	-0.206121	-0.0856802	0.202801	-0.528059	-0.11364	-0.339422	-0.353063	-0.892203	-0.421557	0.00531834
Poalb06G017520.1	-0.16495	-0.151225	-0.120948	0.314821	0.380986	0.211198	0.356932	0.346044	0.316612	0.954701	0.467402	-0.220932	-0.253615	0.219444	-0.678649	-0.22141	-0.265078	-0.237361	-0.756756	-0.258445	-0.0322836
Poalb05G019910.1	-0.0630067	-0.150506	-0.183199	-0.419427	-0.261056	-0.229772	0.088684	0.279051	-0.140352	-0.307465	0.469962	-0.0805331	-0.0420471	0.0597368	0.101325	-0.0436696	0.428447	0.193428	0.743907	0.585767	-0.329934
Poalb10G007180.1	-0.0818415	0.00512892	0.13196	0.216346	0.513725	0.411243	0.14216	0.0687759	0.264193	0.759093	0.149316	-0.344108	-0.275791	-0.150823	-0.726806	-0.244638	-0.235297	-0.302962	-0.792178	-0.260332	-0.0472281
Poalb12G006930.1	-0.0455155	-0.154458	-0.0766642	-0.157585	-0.16959	-0.081515	-0.251267	-0.290405	-0.30216	-0.792126	0.0574905	-0.00388611	0.102575	-0.308677	0.358627	0.062798	0.450294	0.508236	0.969115	0.394675	-0.0728429
Poalb07G009010.1	-0.184846	-0.35423	-0.291465	0.196455	-0.00413358	-0.130563	0.365149	0.228074	0.573111	0.654107	0.835767	-0.461822	-0.0280844	0.344659	-0.462244	-0.13764	0.0676795	-0.0153855	-0.0999035	0.170885	0.0907396
Poalb01G012220.1	-0.318357	-0.138751	-0.0834706	-0.169292	-0.145653	-0.16104	-0.262347	-0.143286	-0.111158	-0.635749	0.272204	0.0588288	0.0802882	-0.151859	0.307937	-0.00613331	0.410986	0.517255	0.960203	0.464656	-0.0232582
Poalb01G001440.1	0.0458036	-0.131114	-0.128204	-0.128913	0.0445897	-0.131831	0.0360971	-0.132958	0.0389372	-0.162685	0.317162	-0.135261	-0.168477	-0.195871	-0.127168	-0.154986	0.029221	0.950607	0.440786	-0.12835	0.366081
Poalb03G007050.1	-0.152942	-0.565696	-0.145206	0.00862219	-0.0653703	-0.16528	-0.0906828	0.216074	-0.04884	-0.198629	0.293609	-0.118836	0.466797	0.375255	0.393405	0.285809	0.281789	-0.183794	0.473357	0.404276	-0.303637
Poalb09G012580.1	0.165737	0.0193157	0.158853	0.147785	0.192073	0.219355	0.216574	0.262456	0.298396	0.802507	-0.0475592	-0.130947	-0.156791	0.171486	-0.480118	-0.108619	-0.487071	-0.377512	-0.978412	-0.422167	0.0570213
Poalb14G013120.1	-0.112846	-0.159932	-0.170167	-0.141209	-0.131983	-0.140133	-0.144464	-0.142506	-0.152709	-0.559343	0.36474	-0.073243	-0.108047	-0.295526	0.0915099	-0.091708	0.471736	0.525169	0.939928	0.522016	-0.128742
Poalb13G001630.1	-0.100188	-0.138328	-0.187752	-0.327158	-0.243563	-0.0836728	-0.227549	-0.103869	-0.320361	-0.773013	-0.0422989	0.337113	0.213683	0.105311	0.697278	0.327794	0.147015	0.360635	0.880506	0.43396	-0.00522524
Poalb09G002040.1	-0.090799	-0.0665688	-0.156433	0.237529	0.230663	0.0988994	0.375672	0.535233	0.260331	0.953622	0.486313	-0.26814	-0.172375	0.269285	-0.667071	-0.294642	-0.31672	-0.162293	-0.733428	-0.241044	-0.0349534
Poalb17G010520.1	-0.220679	0.186706	-0.0215366	-0.229145	-0.126674	-0.128622	-0.251947	-0.260258	-0.138505	-0.651799	0.143525	-0.126224	-0.128982	-0.399772	0.144922	0.0338482	0.425123	0.511275	0.872396	0.435966	0.0914134
Poalb02G008300.1	0.134905	-0.198432	-0.200519	-0.201053	-0.17702	-0.197734	0.0956542	0.126186	-0.216732	-0.289559	0.0191007	0.124286	0.122619	0.253909	0.389337	0.317106	0.78703	-0.210543	0.369537	-0.219636	-0.377589
Poalb17G014140.1	0.0350604	-0.131038	-0.10584	0.119181	0.189464	0.120508	0.343612	0.558285	0.312746	0.936506	0.389091	-0.311141	-0.162186	0.367305	-0.557809	-0.0557743	-0.252171	-0.304042	-0.784826	-0.327602	-0.0484713
Poalb01G022670.1	-0.173878	-0.204637	-0.0499844	-0.178403	-0.133789	-0.131997	-0.155606	-0.179458	-0.225582	-0.652409	0.238369	0.0448885	-0.0115743	-0.247751	0.23911	-0.042605	0.61405	0.389053	0.950668	0.425334	-0.235295
Poalb06G008290.1	-0.206215	-0.327663	-0.507579	0.120834	0.0540118	0.0235127	0.556276	0.201086	0.240126	0.542335	0.861472	-0.407663	-0.0617458	0.34865	-0.381626	-0.0276371	0.192625	0.13384	0.0468539	0.0692791	0.0629446
Poalb10G004230.1	-0.129093	-0.17949	-0.0789362	-0.148106	-0.146369	-0.225441	-0.200485	-0.236738	-0.172912	-0.695953	0.200907	0.0718618	8.81793e-05	-0.237859	0.295649	-0.00609218	0.522996	0.505339	0.97425	0.397429	-0.0906195
Poalb12G007650.1	-0.240991	-0.0794751	0.0096224	-0.265811	-0.188762	-0.286189	-0.13586	-0.181585	-0.284684	-0.728487	-0.214379	0.33565	0.451539	0.281229	0.864434	0.451999	0.117615	0.39029	0.699737	0.0259262	0.270644
Poalb02G010750.1	-0.134536	-0.0450418	-0.084864	0.183441	0.207698	0.101113	0.484855	0.438162	0.31815	0.96843	0.544446	-0.3585	-0.252308	0.233519	-0.729355	-0.270459	-0.23925	-0.126127	-0.704618	-0.245935	0.0394498
Poalb04G005390.1	-0.280992	-0.183022	0.00164341	-0.153111	-0.0635854	-0.00576697	-0.438028	-0.0465023	-0.231714	-0.667965	0.116894	-0.110021	0.211898	-0.191588	0.357026	0.16523	0.463624	0.272544	0.870012	0.45116	-0.189288
Poalb10G019750.1	-0.0158389	-0.0867926	-0.43109	-0.125739	-0.218661	0.0801764	0.0123268	-0.290561	-0.155853	-0.476725	-0.148014	0.620442	0.141512	0.369868	0.727236	0.469095	-0.147482	0.0513436	0.449274	0.270994	0.17375
Poalb04G004370.1	-0.101071	-0.143692	-0.140497	-0.168362	-0.163722	-0.175543	-0.1805	-0.185238	-0.192367	-0.65925	0.259228	-0.00294807	-0.0279786	-0.265517	0.224121	-0.0349209	0.421971	0.520266	0.975576	0.534042	-0.0926564
Poalb07G004730.1	-0.197424	-0.259218	-0.136915	0.164232	0.206964	0.0622592	0.486874	0.404844	0.47113	0.967098	0.661638	-0.214267	-0.26335	0.42457	-0.598004	-0.140175	-0.270254	-0.0926286	-0.605282	-0.178565	0.0957384
Poalb14G016170.1	-0.427557	-0.292387	-0.463863	0.207003	0.402198	0.120393	0.28242	0.234241	0.259885	0.607553	0.74538	-0.245281	0.0794459	0.313265	-0.390904	-0.195484	0.112132	0.163161	-0.130796	-0.188233	0.0514473
Poalb02G014430.1	-0.12341	0.189917	-0.118494	-0.0986383	-0.121756	-0.10347	-0.11231	-0.0968378	-0.120664	-0.293367	-0.331386	-0.133844	0.962485	0.293383	0.575353	0.1526	-0.0787253	-0.108381	0.0874655	-0.0919381	0.259111
Poalb08G005460.1	-0.267873	-0.121436	0.195629	0.0585856	-0.0954215	0.219107	-0.325	-0.141421	-0.284289	-0.500637	0.0243212	-0.411476	0.209282	-0.349573	0.142069	0.169525	0.19489	0.0936986	0.590525	0.571875	-0.120374
Poalb15G009590.1	-0.181262	-0.17423	-0.120565	0.19334	0.177527	0.0862134	0.44308	0.362871	0.520291	0.976214	0.623248	-0.194814	-0.301673	0.351501	-0.65315	-0.221609	-0.31834	-0.181389	-0.648603	-0.0762476	0.0716413
Poalb01G023990.1	-0.0948494	-0.163428	-0.178692	-0.244908	-0.182195	-0.133818	-0.163213	-0.0102278	-0.17461	-0.551915	0.357856	-0.132552	-0.00385737	-0.188877	0.16571	-0.0049828	0.337986	0.605001	0.93048	0.505086	-0.0487004
Poalb09G013510.1	0.325832	0.201218	0.400439	-0.0792937	-0.202623	-0.294881	-0.193059	-0.181903	-0.204532	-0.435195	-0.566017	-0.299904	0.452143	-0.286731	0.239075	-0.0132562	0.427209	-0.192625	0.0671358	-0.273863	-0.111861
Poalb10G020580.1	-0.0219766	0.0392617	-0.144783	-0.223598	0.024011	-0.201263	-0.132512	0.290264	0.225041	0.123621	-0.207318	0.474422	0.18472	0.684712	0.509518	0.471793	-0.417478	0.00932448	-0.283519	-0.443557	0.381349
Poalb06G011910.1	-0.0473074	0.0478138	-0.0276969	-0.310677	-0.220017	-0.254356	-0.232706	-0.306847	-0.177717	-0.78801	-0.122185	0.321873	0.0700179	-0.154075	0.507437	0.0618879	0.56591	0.440286	0.834179	0.035528	0.00875854
Poalb04G016250.1	-0.132049	-0.210338	-0.211831	-0.208234	-0.187378	-0.200854	-0.209145	-0.202096	-0.229641	-0.762399	0.0745157	0.236476	0.259405	0.0290787	0.602043	0.186683	0.447053	0.266293	0.957224	0.443419	-0.128046
Poalb10G018100.1	-0.121198	-0.196776	-0.226798	-0.0288307	-0.110997	-0.28891	-0.219727	0.375227	-0.326953	-0.377673	0.303211	0.00775404	0.0750375	0.0507724	0.2506	0.0887191	0.0729327	0.689733	0.690932	0.205586	0.00326522
Poalb03G006510.1	-0.170856	-0.308748	-0.285543	-0.251983	-0.0990015	-0.139032	-0.0569299	-0.0503264	-0.0857418	-0.485218	0.392761	0.0657234	-0.00110922	0.0969738	0.344279	0.24587	0.395098	0.192967	0.883578	0.644385	-0.176353
Poalb02G016300.1	-0.289343	-0.114696	-0.237567	0.275428	0.0895268	0.137698	0.198597	0.46013	0.529149	0.875824	0.761748	-0.337513	-0.290991	0.220788	-0.705445	-0.273471	-0.215902	-0.00443333	-0.425658	0.0538425	0.0750726
Poalb08G011020.1	-0.166532	-0.178514	-0.194911	-0.158781	-0.170813	-0.148578	-0.176003	0.102133	-0.182178	-0.474848	0.329367	-0.171235	0.0836841	0.00862972	0.289448	0.26447	0.0767048	0.369572	0.820434	0.710258	0.00115218
Poalb07G009340.1	-0.0633608	-0.210724	-0.120696	-0.0543264	-0.186308	-0.276148	-0.379516	-0.225109	-0.238095	-0.827377	-0.0674585	0.196973	0.287067	-0.0493572	0.645393	0.254301	0.353768	0.412022	0.921021	0.289248	0.0115866
Poalb06G007660.1	-0.13594	-0.0879484	-0.0845334	0.0971974	0.162461	0.153269	0.363629	0.415294	0.54525	0.989769	0.516017	-0.226864	-0.260149	0.358948	-0.635574	-0.179057	-0.290297	-0.226675	-0.747825	-0.235235	0.0856891
Poalb13G010750.1	-0.233552	-0.347231	-0.135517	0.364945	0.254189	-0.0391874	0.536686	0.320233	0.110435	0.710388	0.715716	-0.285407	-0.345418	0.173977	-0.604045	-0.15309	0.134504	-0.228354	-0.27081	0.108105	-0.27377
Poalb01G039050.1	-0.172563	-0.22395	-0.224351	-0.0398325	0.0196475	-0.143605	-0.03024	-0.0877507	-0.142183	-0.377958	0.513651	-0.0929689	-0.191664	-0.282182	-0.0739312	-0.186207	0.464378	0.390889	0.840834	0.618176	-0.256467
Poalb16G012430.1	-0.0967138	-0.102221	-0.0523162	0.114874	0.139416	0.183721	0.25163	0.478565	0.538516	0.971273	0.446197	-0.211149	-0.257026	0.356917	-0.601459	-0.125812	-0.282823	-0.284409	-0.780699	-0.271455	0.0342067
Poalb04G006780.1	0.105423	-0.277242	-0.146585	-0.410338	-0.235408	-0.299057	-0.099933	-0.07412	-0.11089	-0.624517	0.080412	0.335324	0.116717	0.0974579	0.503553	0.068218	0.599029	0.312479	0.810894	0.10028	-0.216513
Poalb12G010140.1	-0.042658	-0.149264	-0.140824	-0.092138	-0.223599	-0.166337	-0.104304	-0.263174	-0.134159	-0.596631	0.280951	0.000176693	-0.0545276	-0.313445	0.128997	-0.174111	0.357422	0.630121	0.918503	0.465843	-0.0104705
Poalb06G018280.1	0.125807	-0.390757	-0.36694	0.24341	0.126979	-0.0445829	0.308793	0.484976	0.153168	0.63399	0.530656	0.200056	-0.394759	0.301776	-0.417549	-0.225702	0.162824	-0.183215	-0.317594	-0.194862	-0.425709
Poalb10G013380.1	0.076968	-0.0870861	0.0713552	-0.263685	-0.133293	-0.157546	-0.248953	-0.324027	-0.332571	-0.837133	-0.0865713	0.0757173	-0.0385896	-0.400581	0.341713	0.0496967	0.483774	0.504189	0.910235	0.285358	-0.107264
Poalb12G006780.1	-0.396544	-0.0619226	-0.311776	-0.192844	-0.212124	-0.271777	0.0078191	0.129654	0.146761	-0.195948	0.607155	-0.0149469	0.101337	0.178639	0.119215	-0.128715	0.0847415	0.578928	0.719956	0.490342	0.198834
Poalb04G012090.1	0.235285	-0.195198	-0.202293	-0.217709	-0.182806	0.237352	-0.165126	-0.171865	0.694297	0.153936	0.14085	0.33202	-0.170598	0.146657	-0.0571014	-0.171958	-0.189778	-0.170887	-0.0650535	0.293367	-0.00626143
Poalb16G005640.1	0.033931	0.0107615	-0.0615302	-0.0890409	-0.171924	-0.253875	-0.240463	-0.311666	-0.390268	-0.840525	-0.0618993	-0.0171819	0.101767	-0.374773	0.373623	0.0562667	0.310661	0.529835	0.932592	0.438237	0.0154695
Poalb06G002430.1	-0.222346	-0.427308	-0.391157	-0.0672531	0.138554	-0.0368814	0.153107	0.641296	0.293352	0.532926	0.865906	-0.0575926	-0.263595	0.394956	-0.355603	-0.118281	0.175883	-0.0214757	0.0680083	0.249689	-0.351726
Poalb11G014480.1	-0.0482474	-0.160256	-0.0786276	-0.201012	-0.213593	-0.167937	-0.247758	-0.247689	-0.281124	-0.814628	0.0290621	0.215431	0.0351908	-0.19291	0.47004	0.116694	0.392595	0.440667	0.979236	0.454128	-0.101361
Poalb02G015300.1	-0.0118237	-0.0955159	-0.032273	-0.260234	-0.0632765	-0.204429	-0.303193	-0.315138	-0.290339	-0.850264	-0.0528722	0.0737994	0.0967753	-0.273959	0.460568	0.157359	0.306854	0.490816	0.952778	0.450717	-0.00256894
Poalb08G000590.1	-0.205185	-0.219691	-0.196605	-0.163544	-0.183597	0.679578	0.379632	-0.184301	-0.18279	-0.00917745	0.166796	-0.088019	0.254517	0.205744	0.138028	0.17308	-0.0898388	-0.0920788	0.132744	0.27382	0.00163821
Poalb04G008760.1	-0.0567421	-0.171462	-0.0955971	-0.184759	-0.218924	-0.174239	-0.0965725	-0.20609	-0.281694	-0.701521	0.187664	0.0193192	-0.00140375	-0.219128	0.309619	0.0604279	0.375529	0.421424	0.970453	0.602366	-0.122835
Poalb12G009410.1	-0.127447	-0.188663	-0.218986	-0.169253	-0.193248	-0.189268	-0.196466	-0.137437	-0.207273	-0.685702	0.237301	0.0932357	0.0688989	-0.10758	0.382747	0.0907966	0.398657	0.449411	0.993121	0.534656	-0.0919522
Poalb10G001140.1	-0.0968528	-0.166945	-0.20395	-0.178353	-0.193922	-0.225298	-0.217629	-0.210269	-0.175929	-0.72928	0.171596	0.0831268	0.105795	-0.112255	0.431809	0.135754	0.48828	0.456762	0.993335	0.407534	-0.0404973
Poalb01G026130.1	-0.310932	-0.135148	-0.228203	-0.296981	-0.230929	-0.374103	-0.231212	0.310332	0.0661856	-0.354559	0.384427	0.145192	0.288484	0.286029	0.379814	-0.028624	0.3973	0.325963	0.737713	0.271058	-0.0969587
Poalb02G013870.1	0.355302	-0.337807	0.389338	-0.113394	0.0875656	0.146451	-0.277729	-0.0106165	-0.436945	-0.430352	-0.259004	0.106848	-0.33916	-0.47321	0.015445	0.023731	-0.0580138	0.0162254	0.28877	0.463413	-0.518996
Poalb08G016360.1	-0.100569	-0.142895	-0.177585	-0.157763	-0.158708	-0.161206	-0.215506	-0.205523	-0.191821	-0.690048	0.225641	0.0191674	-0.0105992	-0.231773	0.290459	0.0561696	0.416964	0.449781	0.985018	0.570608	-0.0916839
Poalb15G005050.1	-0.20261	-0.482353	0.149517	0.0526417	-0.0382382	0.0832394	0.00677284	-0.132155	0.00908677	-0.1847	0.440251	-0.128034	-0.159743	-0.290038	-0.206578	-0.288628	0.722094	0.198683	0.555247	0.18491	-0.412161
Poalb11G016030.1	-0.361589	-0.397606	-0.321996	0.0334933	-0.159455	-0.120785	-0.063057	-0.0287058	-0.0566222	-0.382073	0.437971	0.0529411	0.334614	0.248307	0.40935	0.143186	0.0947567	0.392078	0.797717	0.54123	0.0712885
Poalb19G012990.1	-0.159797	-0.184333	-0.0955291	-0.129374	-0.154318	-0.132627	-0.196331	-0.114012	-0.202466	-0.605492	0.31035	-0.0636332	0.0015477	-0.284253	0.156423	-0.103915	0.433513	0.513063	0.951168	0.538908	-0.151465
Poalb02G000300.1	-0.130105	-0.135841	-0.199317	-0.146103	-0.164892	-0.147961	-0.131617	-0.137026	-0.126922	-0.551205	0.374257	-0.0441403	-0.119531	-0.257177	0.111024	-0.0660191	0.54381	0.474475	0.939623	0.4904	-0.140185
Poalb13G012350.1	-0.283491	-0.220378	-0.233936	-0.0519053	0.123608	-0.0646618	-0.0064266	0.0124461	-0.00289558	-0.15674	0.678531	-0.293948	-0.204054	-0.24696	-0.258384	-0.210222	0.404707	0.429829	0.709692	0.564855	-0.169002
Poalb07G008350.1	0.00874664	-0.383063	-0.304699	-0.0884372	-0.0811983	0.381401	-0.0817689	0.575402	0.18902	0.405378	0.550651	-0.193116	0.0928698	0.183179	-0.336132	-0.332737	-0.177756	-0.0474374	-0.042362	0.390584	-0.381479
Poalb12G002360.1	-0.0911867	-0.0997259	-0.0463191	-0.0376645	0.209133	0.281377	0.338393	0.59449	0.258365	0.918702	0.404435	-0.0720439	-0.267799	0.327539	-0.588889	-0.242041	-0.326252	-0.200414	-0.754184	-0.288717	-0.128971
Poalb15G006430.1	-0.0855741	-0.025155	0.00146008	0.195877	0.172093	0.179028	0.404237	0.386095	0.392384	0.980849	0.390257	-0.24541	-0.259933	0.240693	-0.687539	-0.24964	-0.300525	-0.283041	-0.840904	-0.294588	0.0216076
Poalb10G002280.1	-0.281661	-0.238242	-0.221789	-0.214169	-0.160418	-0.132616	0.0894888	-0.0417806	-0.0949892	-0.384558	0.53671	-0.116106	0.0738357	-0.0113309	0.131787	-0.0617203	0.386118	0.388529	0.876371	0.620013	-0.109136
Poalb14G009100.1	-0.297545	-0.166383	-0.0373305	-0.0593718	0.180326	0.625718	-0.273307	0.526795	-0.148943	0.250263	0.03003	0.227221	-0.0180683	0.211003	-0.0102616	0.103908	-0.0261399	-0.287858	-0.276989	-0.185702	-0.410847
Poalb06G016790.1	-0.117742	-0.156893	-0.179933	-0.190342	-0.216489	-0.186843	-0.191371	-0.200444	-0.190687	-0.718054	0.186516	0.0905667	0.0277705	-0.111817	0.418882	0.182967	0.396979	0.506905	0.992197	0.45289	0.0117013
Poalb05G020610.1	0.0592374	-0.0465579	-0.212656	-0.0966442	0.0670436	0.0529583	-0.182263	-0.197246	0.209999	-0.100767	-0.327484	0.87463	0.0146735	0.371609	0.484414	0.163644	-0.194749	-0.194742	-0.132723	-0.221011	0.0653306
Poalb02G005400.1	-0.0186767	-0.125483	-0.0817805	-0.197636	-0.260627	-0.180987	-0.272222	-0.286323	-0.283407	-0.860327	-0.0627084	0.148823	0.203343	-0.146699	0.572615	0.191867	0.304464	0.373336	0.961217	0.499743	-0.0293793
Poalb11G004820.1	-0.22782	-0.330856	-0.10454	-0.0135409	0.173181	-0.11084	0.22148	0.534577	0.542783	0.78013	0.622159	-0.335996	0.143903	0.554502	-0.339407	-0.0679302	-0.189218	-0.187674	-0.410297	-0.0178151	0.0246684
Poalb04G002550.1	0.261073	0.33891	0.321818	0.184724	0.155925	0.135586	0.0640532	0.0238689	0.053321	0.460025	-0.482067	-0.0741158	-0.0810435	-0.115011	-0.320128	-0.112198	-0.424703	-0.426634	-0.925329	-0.475565	0.0790171
Poalb11G012060.1	-0.415991	-0.0763797	-0.124407	-0.371716	-0.0459476	-0.168423	0.180256	-0.205247	-0.255527	-0.532549	0.154519	0.171383	0.232063	0.268186	0.592308	0.387214	0.12619	0.424165	0.755191	0.289116	0.267671
Poalb06G006440.1	0.287343	-0.0266189	-0.143698	-0.269106	-0.263262	-0.12998	0.129343	-0.151616	-0.482772	-0.608669	-0.138358	-0.228539	0.205672	-0.0622511	0.429098	0.418833	0.447721	0.064528	0.609543	0.195145	-0.108609
Poalb01G009160.1	0.0662881	-0.615459	-0.190109	0.0439957	0.408787	0.327227	0.203076	-0.376156	-0.0110121	0.00184447	0.251604	0.0294398	-0.254864	-0.0285461	-0.0569094	0.228899	0.207099	0.186101	0.181018	-0.0769549	-0.0668463
Poalb01G031270.1	-0.28299	-0.0639151	-0.156026	-0.211263	-0.152251	-0.176063	-0.2477	-0.215934	-0.0603917	-0.651459	0.246857	-0.021571	0.146299	-0.119693	0.353892	0.0814758	0.34466	0.524821	0.959166	0.489369	0.11406
Poalb17G001110.1	-0.09615	-0.0746777	-0.0904823	-0.0782283	-0.0868012	-0.0675919	-0.0746842	-0.0597033	-0.079784	-0.223769	-0.202792	-0.101632	0.994376	0.309864	0.497826	-0.0217423	-0.0544922	-0.075957	0.106275	-0.0609251	0.104436
Poalb07G010450.1	0.096891	-0.273877	-0.285057	0.488479	-0.0663367	0.111287	-0.276353	-0.255518	-0.0520076	-0.23109	-0.212299	-0.0387079	0.522597	0.147781	0.435771	0.369764	-0.30216	-0.0744856	0.0953377	0.151836	0.212833
Poalb03G005080.1	-0.0889817	0.0509439	-0.191591	-0.215332	-0.304866	-0.304077	-0.298769	-0.147264	-0.222766	-0.799202	-0.0241477	0.132755	0.293875	-0.0533663	0.579701	0.147657	0.463655	0.231856	0.925015	0.435012	-0.0728666
Poalb11G001270.1	-0.0905008	-0.0731254	0.170516	-0.164081	-0.205453	-0.194428	-0.11722	-0.194118	-0.225022	-0.581719	-0.277776	-0.216256	0.519156	0.151493	0.663667	0.613034	0.341866	0.077776	0.473087	-0.104515	0.215148
Poalb01G026550.1	-0.0764751	-0.0754291	-0.155951	-0.187147	-0.214917	-0.222331	-0.263475	-0.202087	-0.303941	-0.813533	0.020722	0.14711	0.195326	-0.16286	0.4958	0.072366	0.486961	0.464933	0.972257	0.312888	-0.0713805
Poalb04G017980.1	0.324321	-0.0763745	-0.147346	-0.338478	-0.057527	-0.0980286	-0.193212	-0.139035	-0.346578	-0.627054	-0.143711	0.425611	-0.0376459	-0.295138	0.254262	-0.298226	0.226759	0.550904	0.620777	0.0604694	-0.225214
Poalb10G009660.1	0.0613342	-0.0709885	-0.0966359	0.831875	0.0489246	-0.203068	-0.0914506	-0.194887	-0.16997	-0.0666504	0.0327551	-0.185365	-0.22365	-0.355231	-0.183274	0.0575793	0.275134	-0.20535	0.0888883	0.186959	-0.176385
Poalb03G012400.1	0.158093	0.569902	-0.180995	-0.177342	-0.171309	-0.197193	-0.177001	-0.179702	-0.211909	-0.470731	-0.554514	0.52454	-0.0950606	0.0284618	0.523831	0.364079	0.195299	-0.182594	0.123847	-0.19859	0.092482
Poalb17G014730.1	-0.106943	-0.00977235	0.0722524	0.209621	0.290583	0.279838	0.274304	0.21711	0.444048	0.922271	0.250758	-0.214967	-0.230036	0.150892	-0.656728	-0.229262	-0.299302	-0.331945	-0.888868	-0.360296	0.0565867
Poalb10G013270.1	-0.00947214	-0.203041	-0.119466	-0.204873	-0.1522	-0.188797	-0.246041	-0.254816	-0.275209	-0.805623	0.04678	0.137835	0.122869	-0.192459	0.459511	0.0942796	0.437014	0.361859	0.98098	0.49964	-0.166252
Poalb16G005970.1	-0.119858	-0.135716	-0.0988182	0.198919	0.193457	0.328595	0.354997	0.409385	0.395415	0.979533	0.500218	-0.279187	-0.287286	0.23905	-0.709352	-0.208712	-0.229084	-0.231892	-0.756246	-0.267559	-0.0274505
Poalb15G009040.1	-0.173963	0.194659	0.118215	-0.166245	-0.208151	-0.203617	0.125147	-0.188238	-0.224347	-0.389543	-0.241021	-0.232092	0.512016	0.139342	0.474533	0.372258	0.56225	-0.215359	0.275466	-0.199078	0.0767701
Poalb09G001680.1	-0.0443878	-0.0370837	-0.0457929	-0.0150595	-0.0498428	-0.0468568	-0.0748875	-0.0547544	-0.0685274	-0.218861	-0.189013	-0.0338237	-0.022506	0.337746	0.523348	0.997305	-0.0684374	-0.0642503	0.118401	-0.0721978	0.372882
Poalb14G009120.1	-0.173883	-0.153165	-0.150684	0.155168	0.1426	0.13429	0.451602	0.430358	0.471436	0.98867	0.537095	-0.164095	-0.177822	0.471588	-0.544965	-0.130242	-0.295712	-0.290508	-0.728365	-0.205415	0.0520022
Poalb01G004820.1	0.187119	-0.0763651	-0.0789987	-0.0592187	0.124796	0.0225253	-0.417443	-0.128854	-0.193507	-0.49118	0.130274	-0.318008	-0.25437	-0.663621	-0.187209	-0.141264	0.609316	0.335265	0.660856	0.295206	-0.344811
Poalb04G007990.1	0.0945036	0.146696	0.163369	0.218099	0.20568	0.211976	0.211205	0.233313	0.278695	0.810359	-0.037059	-0.170363	-0.193828	0.0621934	-0.573511	-0.212865	-0.406276	-0.406191	-0.983216	-0.409249	0.0324397
Poalb11G012360.1	0.0425495	-0.0044117	0.356304	-0.13669	0.231259	0.0313717	-0.375389	-0.397728	-0.268712	-0.592483	-0.247298	-0.272199	0.0358266	-0.638923	0.0401287	-0.0642714	-0.0418472	0.591608	0.480445	0.203423	0.145801
Poalb08G007540.1	-0.17399	-0.345682	-0.130547	-0.0729869	0.00658626	-0.298854	-0.0285227	-0.409562	-0.0921914	-0.61578	0.140258	0.383777	0.057726	0.057908	0.510694	0.169593	0.206783	0.318847	0.835382	0.490551	0.0236692
Poalb05G016430.1	-0.0887035	-0.225111	0.112833	0.121624	0.139878	0.125447	0.443121	0.303476	0.499908	0.940334	0.440923	-0.158133	-0.215143	0.302594	-0.624036	-0.305919	-0.362588	-0.287986	-0.750213	-0.118144	-0.0119167
Poalb10G001280.1	-0.285575	-0.0287267	-0.501951	0.121585	-0.212482	0.132421	-0.00731711	0.252107	-0.0275481	0.0292974	0.563639	0.110711	-0.109887	0.0621514	-0.118474	-0.260359	-0.167413	0.659428	0.409544	0.271114	0.154079
Poalb04G014890.1	-0.223479	-0.117774	-0.153147	0.0643665	0.0450127	-0.244442	-0.45137	-0.175236	-0.277732	-0.739785	0.0423951	0.133243	0.107623	-0.197926	0.44786	0.191145	0.311127	0.442844	0.895584	0.394907	-0.0172591
Poalb01G000430.1	0.199106	-0.136508	0.0563389	-0.178024	-0.227999	0.0717837	-0.129647	-0.0607608	-0.161098	-0.301388	-0.536172	0.523637	0.689576	0.291015	0.606575	-0.108627	-0.111135	-0.224063	-0.0610046	-0.239942	-0.168099
Poalb14G006340.1	-0.10301	-0.242328	-0.0614657	-0.0710059	0.330486	-0.102126	0.221156	0.180958	0.722927	0.760706	0.499419	-0.106915	-0.0342051	0.339586	-0.466723	-0.349749	-0.18478	-0.287647	-0.492328	0.0343089	-0.0231255
Poalb17G006100.1	-0.036599	0.197639	-0.202672	-0.168798	-0.205589	-0.308662	-0.329683	0.0858083	-0.0685112	-0.476931	-0.0626272	-0.278772	0.266893	0.138227	0.501285	0.633552	0.283662	-0.0520513	0.521661	0.285352	0.145433
Poalb02G009050.1	-0.0501252	-0.0855034	-0.117508	-0.116193	-0.189341	-0.214512	-0.261683	-0.305062	-0.309741	-0.843713	-0.0125203	0.104173	0.116101	-0.226012	0.487922	0.169944	0.400765	0.388303	0.978082	0.48117	-0.0491543
Poalb12G006840.1	-0.0860738	-0.0468658	-0.230207	-0.0985492	0.10005	0.45078	-0.0516904	-0.226116	-0.145273	-0.170911	0.128802	-0.0971618	0.185591	-0.324736	-0.15375	-0.434635	0.474149	0.3721	0.281619	-0.266023	-0.142786
Poalb02G013050.1	-0.108923	-0.0783902	-0.0109342	0.246545	0.224346	0.260094	0.327757	0.381652	0.38724	0.97566	0.411894	-0.256547	-0.284358	0.185928	-0.722394	-0.260122	-0.28115	-0.267309	-0.82204	-0.281186	-0.0210202
Poalb01G038160.1	-0.118219	-0.126165	-0.105285	-0.0800336	-0.0905671	0.568642	-0.131786	-0.123706	-0.113701	-0.187913	0.0521829	-0.11129	-0.128294	-0.0552365	0.120092	0.424163	-0.154471	0.594709	0.252622	-0.14223	0.396815
Poalb05G009810.1	-0.0246164	-0.00868609	-0.508567	0.155844	0.51033	-0.110124	-0.0187479	-0.259094	0.478842	0.290582	0.214537	-0.151293	-0.0474808	0.235565	-0.0416753	0.375103	-0.182617	0.0285713	-0.176546	-0.114674	0.501343
Poalb19G005300.1	-0.0657269	-0.0437042	-0.112001	-0.26868	-0.250393	-0.270094	-0.213659	-0.235099	-0.258427	-0.827234	-0.0217501	0.264208	0.069697	-0.0815499	0.576404	0.220996	0.376882	0.424233	0.959911	0.38464	0.0085482
Poalb02G015470.1	-0.105546	0.0260704	-0.0716537	0.232837	0.0805335	0.0493113	0.389529	0.394316	0.483231	0.961025	0.496957	-0.265108	-0.366558	0.261605	-0.685802	-0.179931	-0.332479	-0.141351	-0.728868	-0.209053	0.170611
Poalb08G004950.1	0.203088	0.0417817	0.26027	-0.0517654	0.120002	0.307517	0.316838	0.2335	0.273352	0.770892	0.0213006	-0.201151	-0.239021	0.00280728	-0.640986	-0.345506	-0.266212	-0.335719	-0.888994	-0.397242	-0.105803
Poalb07G006400.1	-0.339848	-0.296261	-0.267933	-0.119631	-0.0513332	-0.124046	0.245916	0.452822	0.471438	0.492428	0.937884	-0.185334	-0.261332	0.34393	-0.391067	-0.180483	0.134574	0.361319	0.177018	0.147304	0.0541049
Poalb13G010130.1	-0.0601227	-0.184544	-0.0948818	-0.131576	-0.162475	-0.143323	-0.2067	-0.276557	-0.164224	-0.692878	0.190855	0.029779	-0.0898159	-0.285845	0.258784	0.0657406	0.470822	0.362705	0.95966	0.584648	-0.147922
Poalb19G012940.1	-0.217287	0.15906	0.727945	-0.0526309	-0.169823	-0.0647097	0.324429	-0.146694	-0.0641464	0.0615556	-0.246037	0.250244	-0.163332	-0.1035	-0.0901171	-0.274865	-0.136547	-0.32727	-0.262087	0.1139	-0.118946
Poalb11G011670.1	-0.13251	-0.168228	-0.165697	-0.195466	-0.200859	-0.202218	-0.206603	-0.205407	-0.229792	-0.759983	0.114534	0.12698	0.121183	-0.0595933	0.51633	0.241122	0.459546	0.350836	0.985111	0.460347	-0.0673732
Poalb05G011030.1	-0.186872	-0.0782474	-0.168627	-0.0486662	-0.197292	-0.0263692	-0.338188	-0.0308464	-0.114114	-0.533078	0.320337	-0.0984837	-0.157039	-0.303386	0.0888754	0.0263725	0.598322	0.453654	0.873685	0.354894	-0.138889
Poalb14G001100.1	-0.113932	-0.213318	-0.232572	-0.154358	-0.202761	-0.159022	-0.08109	-0.152335	-0.110404	-0.549217	0.387949	0.0135001	-0.0285773	-0.158156	0.186687	-0.0666273	0.363047	0.509251	0.9503	0.591982	-0.0786925
Poalb19G012970.1	-0.0436134	-0.0792427	-0.164538	-0.197929	-0.183536	-0.192328	-0.274327	-0.297811	-0.289351	-0.857375	-0.0492878	0.224754	0.114337	-0.140289	0.574559	0.230711	0.378867	0.387978	0.967687	0.420104	-0.0239581
Poalb11G004130.1	0.173177	0.0310025	-0.0973319	0.141405	-0.110054	-0.246532	-0.376526	-0.293813	-0.57204	-0.893254	-0.350289	0.207509	0.0867514	-0.383425	0.506063	0.17754	0.316644	0.327934	0.764256	0.223993	-0.114148
Poalb01G009990.1	0.357828	0.410369	0.355114	0.0938495	0.0675968	-0.257791	-0.286248	-0.451088	-0.363136	-0.542543	-0.945097	0.183761	0.18131	-0.347405	0.419598	0.206453	-0.178034	-0.118492	-0.114598	-0.238263	0.180211
Poalb14G010880.1	-0.254822	-0.275744	-0.208298	0.352994	0.0820258	0.0561541	0.648909	0.372386	0.00546879	0.73011	0.61663	0.0868216	-0.276888	0.328071	-0.477727	-0.3008	-0.0971145	-0.147331	-0.367465	-0.00937158	-0.227411
Poalb07G002560.1	0.183108	-0.360359	0.277975	0.180797	0.138027	-0.194407	0.459375	-0.290722	-0.27245	-0.060904	0.139442	-0.117131	-0.323479	-0.341593	-0.279208	-0.203135	0.26497	-0.166824	0.172009	0.400163	-0.431719
Poalb05G018040.1	-0.072916	-0.0667128	-0.0701353	-0.0607728	-0.0584266	-0.0632725	-0.0771614	-0.0770036	-0.07748	-0.260929	0.225962	-0.0758131	-0.0970265	-0.193735	-0.010427	-0.0955771	-0.104535	0.999277	0.483549	-0.072978	0.418801
Poalb17G000030.1	0.610625	-0.302474	-0.0211492	-0.0222498	-0.277163	-0.00217901	-0.299415	0.0124902	0.00539804	-0.301172	-0.126316	0.0784912	-0.317867	-0.203771	0.0750814	0.181002	0.333484	-0.311835	0.256677	0.333973	-0.509391
Poalb07G001950.1	-0.127809	-0.0905387	0.349219	-0.094723	-0.125001	-0.0916917	-0.0941741	-0.0974713	-0.109073	-0.262192	-0.351722	-0.130599	0.893653	0.155901	0.438653	-0.0609541	-0.0659047	-0.105642	0.0342637	-0.0889403	0.0617913
Poalb18G011130.1	-0.10401	-0.0712338	-0.110395	-0.189601	-0.19127	-0.204046	-0.242016	-0.275202	-0.26558	-0.807005	0.0492492	0.130411	0.122478	-0.215855	0.443882	0.0549616	0.374527	0.525543	0.984944	0.422206	0.00100466
Poalb05G021490.1	0.0167921	0.527351	0.426042	0.141822	0.235717	-0.160983	-0.287549	-0.400635	-0.359788	-0.409195	-0.815959	0.182105	0.109179	-0.430197	0.22916	0.0117147	-0.0932875	-0.0357852	-0.176072	-0.359641	0.178611
Poalb11G002680.1	-0.162394	-0.159806	-0.143051	0.164218	0.460701	-0.166475	0.520591	-0.15111	0.540853	0.718958	0.477605	-0.156455	-0.169128	0.265091	-0.462165	-0.151141	-0.151604	-0.133731	-0.467153	-0.119802	0.247378
Poalb06G008680.1	0.0177814	-0.142279	0.142197	-0.196711	0.0796617	-0.172955	-0.264295	-0.297538	-0.306203	-0.717657	-0.176971	-0.177839	0.231834	-0.27679	0.393358	0.264684	0.617443	-0.0819542	0.695468	0.339591	-0.296852
Poalb17G003160.1	-0.0819061	-0.186775	-0.0728245	0.193864	-0.0661858	0.151012	0.369053	0.25373	0.608892	0.86987	0.419021	-0.30846	-0.0516397	0.464964	-0.420844	0.0433968	-0.109942	-0.338412	-0.679229	-0.34232	0.173246
Poalb04G007700.1	-0.35379	-0.362425	-0.276191	0.168766	0.189176	0.198658	0.34443	0.447373	0.360549	0.821595	0.530532	-0.0222171	0.117574	0.705962	-0.194045	0.0926799	-0.283757	-0.218476	-0.53664	-0.247062	0.0819604
Poalb06G007080.1	-0.0748678	-0.0177899	-0.123798	-0.37496	-0.310894	-0.0981241	-0.181029	-0.362412	-0.089114	-0.77266	0.0218425	0.103769	0.216536	-0.109475	0.49515	0.0982345	0.409532	0.320268	0.926344	0.468957	0.0269797
Poalb09G004070.1	-0.280598	-0.279355	-0.228624	-0.158407	-0.189855	-0.18446	-0.0864399	-0.109578	-0.0138306	-0.499814	0.447499	0.0149688	0.102562	0.0305357	0.294977	0.0529505	0.390307	0.468467	0.943705	0.522608	-0.00363792
Poalb18G006810.1	-0.0763194	-0.158007	-0.13153	-0.208511	-0.191945	-0.222424	-0.236663	-0.226618	-0.292692	-0.818022	0.0175552	0.124943	0.234419	-0.0950757	0.559037	0.180968	0.421057	0.462209	0.976243	0.338711	-0.021602
Poalb11G011190.1	-0.3839	-0.233119	-0.395133	0.199547	0.0550687	0.396709	0.0842651	0.334373	0.239673	0.475709	0.699054	0.0214115	-0.487903	0.204993	-0.3745	0.073163	0.150337	-0.143758	-0.0114493	0.243597	-0.219097
Poalb10G003730.1	-0.454227	-0.240214	-0.520174	0.363056	0.175902	-0.0488413	0.153303	0.229755	0.295702	0.432102	0.856961	-0.24438	-0.153027	0.250005	-0.327786	-0.00811003	-0.00764081	0.157125	0.166255	0.380367	0.101973
Poalb14G000700.1	-0.369717	-0.411016	-0.395112	-0.1385	0.150077	-0.00563656	-0.0174813	0.148255	0.178654	-0.0199886	0.782277	-0.13921	-0.0704235	0.147682	-0.0668008	0.00243732	0.227936	0.358776	0.639378	0.547475	-0.0845726
Poalb08G010320.1	-0.095015	-0.034146	-0.114759	-0.0677692	0.14252	0.0963748	0.365087	0.353833	0.592495	0.905343	0.568409	-0.256264	-0.227064	0.264888	-0.679003	-0.370025	-0.13327	-0.0139579	-0.606726	-0.316851	0.113466
Poalb04G014030.1	-0.227436	0.511405	0.352599	0.0201055	-0.0652257	-0.210066	-0.0240225	-0.230482	-0.031603	-0.149798	-0.290933	-0.411697	0.215402	-0.143048	0.101364	0.224271	-0.368869	0.388092	-0.0524654	-0.162528	0.759803
Poalb12G006390.1	-0.348896	-0.244777	-0.296782	0.209926	0.241064	-0.167123	-0.210074	-0.0215176	-0.126761	-0.247464	-0.0614071	0.274996	0.463123	0.494908	0.683645	0.596163	-0.116198	0.0846145	0.24613	-0.0964922	0.267647
Poalb13G001210.1	-0.0590655	-0.0464436	-0.089983	0.189747	0.172025	0.189484	0.403398	0.395604	0.401133	0.983265	0.403961	-0.220695	-0.205938	0.293247	-0.65053	-0.242879	-0.302315	-0.333218	-0.832693	-0.259631	-0.00784572
Poalb18G008910.1	-0.261079	-0.200579	-0.100992	-0.0574471	0.0522276	0.0950024	-0.174242	-0.136219	0.117867	-0.225161	0.554128	-0.209803	-0.2859	-0.394679	-0.283869	-0.281176	0.454746	0.541204	0.688373	0.384239	-0.098948
Poalb03G014050.1	-0.0213811	0.176849	-0.165053	0.431106	-0.127242	0.0294328	0.424643	0.392719	0.10739	0.746602	0.401387	-0.478741	-0.192238	0.0924646	-0.624644	-0.173442	-0.361806	-0.113813	-0.558004	0.0150774	0.14197
Poalb04G014020.1	-0.111549	-0.139369	-0.0771735	0.181404	0.19157	0.236856	0.396366	0.352002	0.406107	0.95329	0.331671	-0.0846206	-0.144569	0.441188	-0.47551	-0.0702442	-0.383276	-0.358634	-0.852348	-0.325587	0.063362
Poalb08G001910.1	-0.126499	-0.192513	0.000408472	-0.252762	-0.201657	-0.224	-0.213744	-0.192069	-0.272568	-0.784795	-0.0236502	0.210036	0.283761	-0.0536655	0.56954	0.0969224	0.535673	0.133148	0.905979	0.433987	-0.265871
Poalb05G003660.1	-0.132258	-0.200107	-0.171185	-0.197817	-0.220747	-0.276434	-0.12754	-0.220997	-0.165725	-0.712316	0.174859	0.152193	0.1608	-0.0152156	0.492756	0.13563	0.407402	0.34245	0.978926	0.534908	-0.0644838
Poalb08G011860.1	-0.372775	-0.297481	-0.256562	0.131421	0.0727287	0.0212328	0.0640187	0.137204	0.16108	0.130435	0.842722	-0.250563	-0.388852	-0.122862	-0.418359	-0.194825	0.325828	0.423666	0.505156	0.426994	-0.104831
Poalb08G004870.1	-0.228488	-0.139629	-0.269353	-0.185264	-0.0750387	-0.021194	-0.122592	-0.0630336	-0.0472746	-0.39661	0.506285	-0.178923	0.000695528	-0.231019	-0.0205179	-0.207216	0.49404	0.467775	0.858216	0.510026	-0.148713
Poalb13G008810.1	-0.0831984	-0.279769	-0.0312068	-0.0635099	-0.178415	0.0266497	-0.207513	-0.274591	-0.136474	-0.612195	0.210598	0.0281169	-0.163868	-0.30658	0.181069	0.0698015	0.48876	0.220755	0.876945	0.618823	-0.258264
Poalb14G004630.1	0.225259	-0.253181	0.24301	-0.172911	0.215206	0.0832213	-0.437396	-0.329184	-0.107093	-0.495608	-0.555864	0.137188	0.37776	-0.132643	0.45409	0.20323	0.420839	-0.190613	0.135774	-0.359079	-0.238731
Poalb05G004410.1	0.180905	0.179803	0.205698	0.176478	0.115718	0.226014	0.197916	0.246854	0.193987	0.7359	-0.14735	-0.211905	-0.118435	0.0461174	-0.506155	-0.169204	-0.408157	-0.374473	-0.981176	-0.486734	0.0529554
Poalb06G003580.1	0.170133	0.0259596	0.135335	0.0125872	0.143789	0.144893	-0.0605977	-0.0441231	-0.128388	0.0445728	-0.656269	0.277819	0.344279	0.335892	0.44003	0.4495	-0.378482	-0.436845	-0.566511	-0.499658	0.124984
Poalb14G012480.1	-0.0848693	-0.151457	-0.253431	-0.287412	-0.00834543	-0.378643	0.14633	0.36685	-0.148598	-0.138999	0.515752	-0.192141	-0.160225	0.144536	0.0393881	0.191682	0.588189	0.263475	0.584399	0.144745	-0.206973
Poalb06G002940.1	-0.0793811	-0.147403	-0.0130731	0.112445	0.371663	0.326196	0.317337	0.27647	0.402058	0.925013	0.368806	-0.355757	-0.210382	0.208999	-0.646091	-0.0921412	-0.294195	-0.288283	-0.799461	-0.270336	0.0341133
Poalb13G000870.1	0.00435854	0.0348864	0.0481817	0.181551	0.205729	0.184809	0.371432	0.314932	0.356121	0.937028	0.22915	-0.215748	-0.222589	0.191677	-0.648528	-0.244902	-0.347369	-0.338146	-0.918266	-0.357428	0.0306743
Poalb17G012940.1	-0.405798	-0.296967	-0.321209	-0.206115	-0.297441	-0.0969238	-0.0498712	0.1244	-0.0477717	-0.394471	0.41612	0.274125	0.280881	0.390148	0.510019	0.148399	0.191817	0.368433	0.804408	0.419068	0.0109372
Poalb10G003270.1	0.140509	-0.0823172	-0.197757	-0.1167	-0.21316	0.0610029	-0.340189	-0.400451	-0.213966	-0.790109	-0.103358	0.00463252	0.0394098	-0.315412	0.400226	0.258063	0.573501	0.26066	0.837774	0.258362	-0.0870224
Poalb01G021220.1	-0.270031	-0.135391	0.0271786	-0.00288091	-0.143476	-0.0806049	-0.289572	-0.227947	-0.0137924	-0.525786	0.250187	0.0105225	-0.164483	-0.28756	0.132371	0.0150969	0.27732	0.762833	0.810808	0.227398	0.207599
Poalb09G005010.1	-0.28225	-0.295329	-0.253384	-0.0998599	0.474808	0.285696	-0.27955	0.493892	-0.0646985	0.211836	0.368419	-0.0781356	0.105925	0.104009	-0.156904	-0.115169	0.128179	0.31229	0.0331529	-0.28458	-0.220922
Poalb12G003640.1	-0.142612	-0.0697812	0.00181403	-0.170658	-0.327322	-0.132925	-0.191201	-0.175443	-0.220576	-0.70208	0.159506	-0.0963369	0.0550683	-0.266801	0.279955	0.0443847	0.510652	0.4026	0.949471	0.485397	-0.092579
Poalb11G002270.1	-0.138034	0.15813	-0.126343	-0.276741	-0.38901	-0.196062	-0.14629	-0.263253	-0.291246	-0.812428	-0.221629	0.234165	0.33559	0.12189	0.791228	0.44412	0.146493	0.289715	0.788966	0.298674	0.261285
Poalb14G009590.1	-0.231678	-0.068171	-0.103289	0.387815	-0.145231	0.0580072	0.416636	0.420099	0.395414	0.883657	0.470058	-0.156695	-0.035108	0.445703	-0.456187	-0.195077	-0.372851	-0.286556	-0.656007	-0.0810551	0.109244
Poalb17G010290.1	-0.124064	-0.135535	-0.168135	0.178347	-0.123607	-0.223606	0.237444	0.329214	0.412315	0.498698	0.796981	-0.35239	-0.326558	-0.00208283	-0.637565	-0.445305	0.242772	0.0169761	0.0495411	0.348981	-0.189366
Poalb15G012070.1	0.116247	0.0747436	0.013282	-0.127037	-0.143649	-0.177828	-0.365651	-0.377391	-0.435096	-0.911056	-0.621852	0.386127	0.354454	-0.0379902	0.870813	0.485407	0.129751	0.055047	0.580308	0.107428	0.0609815
Poalb02G010790.1	-0.0953131	0.330871	0.0392145	-0.0206458	-0.465647	-0.250672	-0.360197	-0.353535	-0.204402	-0.822757	-0.393117	0.08346	0.381832	-0.11601	0.673057	0.304221	0.064687	0.255823	0.660454	0.283411	0.353973
Poalb04G011580.1	-0.192132	-0.149362	-0.176904	-0.232082	-0.0831553	-0.206451	-0.284329	-0.275883	-0.19884	-0.794836	0.0135398	0.21351	0.304102	0.00413697	0.636968	0.227232	0.32523	0.416674	0.945089	0.365895	0.0569218
Poalb06G011010.1	-0.304521	-0.180182	-0.302778	0.0349858	-0.0837329	-0.067164	0.236855	0.262663	0.480307	0.45799	0.924412	-0.25781	-0.357514	0.132276	-0.518213	-0.281409	0.0438007	0.428365	0.198425	0.290615	0.150533
Poalb19G012590.1	-0.0431494	-0.290254	-0.029869	0.265129	0.265283	0.23733	0.433723	0.286447	0.292026	0.90928	0.321128	-0.0303563	-0.160909	0.341449	-0.512664	-0.192792	-0.42533	-0.236925	-0.813572	-0.325186	-0.00637762
Poalb10G002520.1	-0.0497635	0.053263	0.085544	0.31263	0.355165	0.325468	0.115065	0.330842	0.0947544	0.764279	0.00104531	-0.214103	-0.167158	0.0883753	-0.498573	-0.0141137	-0.379038	-0.291286	-0.904349	-0.495357	0.0343122
Poalb06G014460.1	-0.495304	-0.248932	-0.111475	0.0625505	0.193375	0.0171751	0.0212311	0.370108	0.344661	0.43291	0.84897	-0.481613	-0.124177	0.0527384	-0.511671	-0.237228	0.0386758	0.323163	0.158857	0.315437	0.0264421
Poalb14G014860.1	-0.44556	-0.506537	-0.429471	0.0547537	-0.0100993	-0.147088	0.155048	0.0349605	0.15679	-0.0367795	0.484703	0.243224	0.37108	0.688541	0.488659	0.349243	0.0540314	0.0633514	0.438377	0.258503	0.121878
Poalb05G014700.1	-0.198067	-0.174254	-0.161136	0.204654	0.125928	0.0991618	0.351829	0.56632	0.437499	0.977021	0.623343	-0.214144	-0.2232	0.40863	-0.61066	-0.191223	-0.219297	-0.195357	-0.646771	-0.19017	-0.0227304
Poalb18G000180.1	0.567532	-0.267975	-0.271994	-0.299052	-0.267117	-0.261777	0.300579	0.316431	-0.299242	-0.123487	0.133131	0.0542217	-0.00837101	0.172507	0.121214	-0.0158679	0.0218983	0.323673	0.268297	0.0236038	-0.191926
Poalb14G016420.1	-0.174722	-0.16463	-0.115572	0.18931	0.206035	0.0877854	0.483516	0.335842	0.494453	0.9802	0.575137	-0.145121	-0.321902	0.377651	-0.622258	-0.170553	-0.261991	-0.228367	-0.690734	-0.178436	0.0635705
Poalb04G001120.1	-0.12178	-0.0616031	0.131999	0.0950104	-0.046476	-0.0409209	-0.088841	-0.709514	-0.10696	-0.599553	-0.297252	0.116568	0.413541	-0.230245	0.400708	-0.0496284	0.499278	-0.161357	0.456851	0.128334	-0.084996
Poalb06G017260.1	-0.394315	-0.341945	-0.172053	0.203025	0.146593	-0.165858	-0.00849747	0.0611646	-0.167661	-0.189503	0.449232	0.185787	-0.270706	0.0297889	0.0803995	0.130842	0.499427	0.445948	0.576441	-0.034128	-0.099542
Poalb17G008530.1	-0.0849195	-0.154327	-0.0936939	-0.180116	-0.179118	-0.254591	-0.254351	-0.164939	-0.298603	-0.790662	0.0738162	0.0874055	0.126046	-0.152398	0.474495	0.158717	0.378584	0.455205	0.987861	0.469378	-0.0683934
Poalb16G008260.1	-0.0372356	-0.223613	-0.252652	-0.278142	-0.15426	-0.233894	-0.0968924	-0.205578	-0.199979	-0.692939	0.167362	0.248265	0.160069	-0.021943	0.463805	0.0132521	0.405389	0.304314	0.948559	0.540352	-0.188106
Poalb17G011830.1	-0.127689	-0.134655	0.109711	0.661702	0.465821	0.262066	-0.286445	-0.162312	-0.381533	-0.0414232	-0.272933	-0.108046	0.0722686	-0.352641	-0.0816195	0.0708273	-0.0255236	-0.175858	-0.196372	-0.137181	-0.180388
Poalb11G015140.1	0.217046	0.653249	0.265168	-0.237278	-0.347701	-0.104131	0.0460577	-0.344699	-0.397925	-0.531619	-0.680213	0.020603	0.133228	-0.312225	0.308787	0.0874855	0.22244	-0.278029	0.0880847	-0.0145446	0.00741002
Poalb05G001340.1	-0.223589	-0.190806	-0.192508	-0.183569	-0.248165	-0.243376	-0.135649	-0.0996862	-0.150441	-0.640913	0.267845	0.0937118	0.122877	0.0460878	0.463663	0.208795	0.354822	0.388329	0.970303	0.549649	-0.0113215
Poalb17G009900.1	-0.125031	0.132345	-0.322665	-0.130538	-0.333775	-0.413183	-0.265498	0.227993	-0.0233886	-0.424799	0.308244	-0.0616056	0.0345398	0.0351977	0.254083	0.110186	0.391094	0.513212	0.756438	0.209489	0.115848
Poalb16G003540.1	-0.136929	-0.183114	-0.134844	-0.26129	-0.136385	-0.209958	-0.165563	-0.163049	-0.191156	-0.679196	0.138715	0.0586601	0.192331	-0.00267785	0.490301	0.227909	0.241113	0.206657	0.909126	0.710997	-0.0913358
Poalb10G000200.1	0.0104035	-0.289144	-0.289828	-0.082601	0.138348	-0.220362	0.0295943	-0.10904	-0.242605	-0.417467	0.392253	0.0971818	-0.329635	-0.196852	0.0543343	0.0266798	0.380252	0.331758	0.794358	0.573921	-0.280951
Poalb14G006580.1	-0.0792659	-0.10481	-0.00642523	-0.160456	0.17711	0.0524102	0.371288	0.472592	0.295259	0.724477	0.605495	-0.312878	-0.296643	0.0710247	-0.725915	-0.470602	0.271153	-0.308413	-0.369693	0.00752867	-0.439772
Poalb17G008830.1	-0.444003	-0.0207008	-0.049247	0.04498	-0.0837461	0.24604	0.0448647	0.486112	-0.212469	0.15882	0.615098	-0.477354	-0.196428	-0.165498	-0.429043	-0.162616	0.24778	0.357843	0.292095	0.215486	-0.170764
Poalb06G003280.1	-0.10019	-0.422503	-0.245247	0.33489	0.231906	-0.0583152	0.247287	0.358608	0.466872	0.801456	0.446284	-0.0544531	0.0705341	0.602083	-0.235513	0.0553538	-0.338529	-0.230346	-0.578426	-0.220452	0.0993784
Poalb13G004230.1	-0.00191171	-0.210938	0.0273984	0.039754	-0.0116507	-0.222143	0.517425	0.0283985	0.0121439	0.260483	0.00444936	-0.23188	0.297031	0.598631	0.280419	0.624374	-0.22139	-0.221685	-0.284295	-0.223766	0.351923
Poalb06G010370.1	0.308501	0.395894	0.253283	-0.11289	-0.127256	-0.265607	-0.153413	-0.261035	-0.329662	-0.491041	-0.881225	0.182094	0.363323	0.0212499	0.638027	0.450104	-0.222655	-0.112571	-0.110252	-0.338296	0.31842
Poalb01G039510.1	0.0846763	-0.182915	-0.207614	-0.0743676	-0.165397	-0.182966	-0.161707	-0.166726	-0.198308	-0.538266	-0.35558	0.855728	0.29439	0.33677	0.794556	0.18436	0.109348	-0.0491345	0.363108	-0.0672491	-0.128791
Poalb19G006630.1	-0.100811	-0.00665551	-0.0721557	0.0452323	0.141971	0.0818926	0.37403	0.404514	0.561175	0.972974	0.476324	-0.209114	-0.250152	0.347037	-0.630873	-0.227344	-0.292108	-0.246349	-0.75752	-0.226581	0.0937773
Poalb11G008650.1	-0.00798202	-0.0778215	0.0115616	0.131307	0.267347	0.298351	0.29013	0.354347	0.395669	0.945438	0.312054	-0.195156	-0.278144	0.17076	-0.692469	-0.27081	-0.270409	-0.353779	-0.865762	-0.303544	-0.0956766
Poalb01G009650.1	-0.0640149	-0.0943999	-0.270243	-0.299666	-0.1106	-0.170563	-0.250124	-0.306938	0.370726	-0.425187	0.267623	-0.0543256	0.0955599	-0.0167999	0.238764	0.0869741	0.609936	0.0813218	0.713438	0.364308	-0.00979876
Poalb10G005420.1	-0.0830969	-0.0697439	-0.0897474	-0.195435	-0.198404	-0.207233	-0.264456	-0.26186	-0.26019	-0.814564	0.0438544	0.0760551	0.0999234	-0.236168	0.432842	0.100718	0.445205	0.442524	0.989534	0.452575	-0.0527471
Poalb11G015850.1	0.406552	0.453794	0.391361	-0.0107449	0.0403365	-0.00931924	-0.251674	-0.373331	-0.247771	-0.33178	-0.947146	0.0807005	0.130532	-0.321737	0.265812	0.198169	-0.297897	-0.21953	-0.364594	-0.322829	0.200197
Poalb04G005800.1	0.284752	0.301792	0.276352	-0.0302374	-0.0113848	-0.0955709	-0.333472	-0.457791	-0.408108	-0.684731	-0.914358	0.241531	0.215346	-0.226036	0.626119	0.455629	-0.199868	-0.0393682	0.0779024	-0.138302	0.235459
Poalb08G015480.1	0.182563	-0.358554	-0.125499	0.184917	0.157258	-0.0075219	0.15025	-0.223871	0.146177	0.0946259	0.20277	-0.277753	-0.0691342	-0.000184839	-0.108145	0.205969	-0.036252	-0.474065	0.0405315	0.640597	-0.201555
Poalb06G003350.1	0.510452	-0.0905126	-0.409136	0.0477229	-0.102935	0.035438	0.0020981	0.0745324	-0.497312	-0.325622	0.0494806	-0.00999386	-0.271211	-0.325393	-0.0504608	-0.0262965	0.259474	-0.03629	0.412042	0.46675	-0.530891
Poalb10G012880.1	-0.206992	-0.160245	-0.0404904	-0.00261763	0.104266	0.222248	0.318954	0.322882	0.554564	0.82548	0.740859	-0.356436	-0.40479	0.098262	-0.787022	-0.366955	-0.129092	-0.105916	-0.384836	0.20904	-0.0726129
Poalb02G017100.1	-0.0797051	-0.0724832	-0.0877229	-0.101048	-0.0619972	-0.0743129	-0.038948	-0.0668133	-0.08279	-0.233836	-0.2415	0.997262	-0.00461124	0.315307	0.50039	-0.0457457	-0.0649341	-0.0667097	0.0943787	-0.10142	-0.140147
Poalb11G005040.1	-0.442631	-0.187437	-0.101827	0.308577	0.0855419	0.0541054	0.304889	0.199591	0.336829	0.585983	0.858268	-0.385148	-0.347575	-0.027364	-0.698491	-0.377386	-0.0264234	0.180664	-0.0167376	0.363262	0.0156847
Poalb11G006410.1	-0.110624	-0.166998	-0.11277	-0.168682	-0.194961	-0.167985	-0.096697	-0.130958	-0.273753	-0.639143	0.229518	0.0320265	0.0366482	-0.209338	0.25344	-0.050557	0.594929	0.219186	0.929507	0.566544	-0.330807
Poalb13G002530.1	-0.17002	-0.183865	-0.227548	0.208092	0.261085	0.214647	0.423132	0.360794	0.42876	0.975086	0.567733	-0.165432	-0.211208	0.374091	-0.608091	-0.196559	-0.35797	-0.196878	-0.695641	-0.149809	0.0526005
Poalb02G010530.1	0.0191836	-0.134837	-0.167592	-0.148399	-0.209259	-0.193583	-0.184019	-0.223902	-0.284648	-0.750217	0.119522	-0.0143058	0.00759006	-0.233197	0.360406	0.168915	0.45003	0.500629	0.974109	0.415641	-0.0385589
Poalb06G004250.1	-0.078048	-0.113335	-0.104558	-0.0334909	-0.197758	-0.125602	-0.307597	-0.338161	-0.267651	-0.810519	0.0250862	0.0830087	0.106688	-0.314499	0.388684	0.0363479	0.427943	0.463969	0.964499	0.426672	-0.0536357
Poalb14G008810.1	-0.19196	-0.226004	-0.267302	-0.224692	-0.236265	-0.222072	-0.104996	-0.158309	-0.161524	-0.675142	0.149683	0.282162	0.216178	0.214749	0.662548	0.346233	0.31277	0.314473	0.920464	0.426567	0.0337808
Poalb10G014930.1	-0.117954	7.92903e-06	-0.105784	0.131639	0.0682653	0.114638	0.405155	0.433665	0.42152	0.938924	0.318706	-0.0745423	-0.0970518	0.51413	-0.415545	-0.0606678	-0.412462	-0.346615	-0.838965	-0.318444	0.137048
Poalb04G011170.1	-0.0949461	-0.145371	-0.151367	-0.123199	-0.11368	-0.122753	-0.126346	-0.124098	-0.13088	-0.495328	0.404088	-0.136655	-0.172343	-0.357776	-0.0229986	-0.158941	0.508121	0.485234	0.894012	0.53671	-0.182921
Poalb18G008250.1	-0.216128	-0.162934	-0.252126	-0.23912	-0.181184	-0.192528	-0.0393021	-0.0799908	-0.0305957	-0.466785	0.462855	-0.102915	0.0108038	-0.0206022	0.212161	0.086611	0.296523	0.59241	0.917518	0.513994	0.114277
Poalb17G004450.1	-0.128338	-0.0431067	-0.0475782	-0.185267	0.199375	0.151908	0.406639	0.363276	0.565652	0.915258	0.487919	-0.245071	-0.185723	0.372846	-0.579029	-0.195556	-0.16743	-0.180654	-0.680251	-0.315371	0.0973759
Poalb14G001830.1	-0.106191	-0.083155	-0.100978	-0.0809201	-0.098408	-0.0787229	-0.0929965	-0.0730126	-0.0963618	-0.277201	-0.248787	-0.108839	0.972935	0.392876	0.626178	0.238059	-0.0714429	-0.091482	0.135413	-0.0787533	0.199809
Poalb08G014160.1	0.39841	0.290715	0.25104	-0.121673	0.0338166	0.0962464	-0.232418	-0.0644477	0.42327	0.269537	-0.351377	0.0274813	-0.194175	-0.231138	-0.326482	-0.300594	-0.33336	-0.457068	-0.59654	0.0321412	-0.074186
Poalb14G004300.1	0.13762	0.139336	-0.195879	-0.164805	-0.167843	-0.173216	-0.174725	-0.172106	-0.183539	-0.565686	0.124952	-0.168504	-0.198135	-0.401059	0.0616912	0.0338964	0.407028	0.0875755	0.7567	0.73204	-0.224357
Poalb03G014710.1	-0.401883	0.0232273	0.0247824	-0.0221888	-0.536489	-0.394331	-0.135359	0.188014	0.143667	-0.258303	0.0760097	0.100775	0.581169	0.495822	0.582595	0.192942	-0.0443282	0.140633	0.388814	0.158104	0.318627
Poalb16G002020.1	-0.236718	0.0274939	-0.215227	-0.00737327	0.641776	-0.0265575	0.262974	-0.230529	0.0176797	0.215186	0.0271263	0.518701	-0.185826	0.189741	0.0084158	-0.0320356	-0.225372	-0.2216	-0.239924	0.0180148	-0.00374953
Poalb08G005870.1	-0.304808	0.50942	0.192005	-0.0131238	-0.279482	-0.0993048	0.395291	-0.0531197	-0.458043	-0.186178	-0.0139898	-0.301678	-0.0272329	-0.199509	-0.0346794	0.0373009	0.156252	-0.134654	0.205975	0.373129	0.0110342
Poalb17G001610.1	-0.380204	-0.309385	-0.404831	-0.0593249	0.0202318	0.154151	-0.234604	-0.0878991	-0.0208032	-0.373821	0.424072	0.243481	0.131243	0.0227136	0.22661	-0.124076	0.322843	0.49242	0.765707	0.287339	-0.0802136
Poalb03G011730.1	-0.127307	-0.0933315	-0.122877	0.19995	0.260248	0.181932	0.339038	0.424699	0.432312	0.989722	0.488368	-0.253696	-0.224356	0.285095	-0.676633	-0.234164	-0.257807	-0.260541	-0.775275	-0.260721	-0.00473197
Poalb10G014610.1	0.136367	0.254031	-0.0046504	0.266534	0.124617	0.0266811	0.334691	0.284042	0.0503458	0.703327	-0.135636	-0.127748	0.00143785	0.223361	-0.337264	-0.0553632	-0.39945	-0.392616	-0.928808	-0.514239	0.114224
Poalb08G011900.1	-0.419729	0.0155405	0.19814	-0.308453	0.00348563	0.127425	-0.11233	-0.330385	0.0595121	-0.36522	0.147406	-0.236053	0.349563	-0.246153	0.0563033	-0.283842	0.211452	0.140324	0.532843	0.519459	-0.0128314
Poalb17G000180.1	-0.194568	-0.0200999	-0.263562	-0.0696529	-0.205173	-0.166871	-0.154057	-0.210566	-0.130918	-0.596834	0.31139	-0.0709274	-0.0193719	-0.205247	0.222513	0.0614727	0.363685	0.59965	0.943926	0.463236	0.12647
Poalb01G001830.1	-0.129625	-0.237119	0.286152	-0.171404	0.02643	0.226699	0.0794686	0.225444	0.0620232	0.274525	0.00648876	0.0855462	0.371257	0.13531	-0.127003	-0.514887	0.155315	-0.000810297	-0.314623	-0.565306	-0.251909
Poalb03G015640.1	-0.118787	0.759346	0.606548	-0.0891858	-0.146777	-0.126375	-0.109582	-0.145335	-0.138639	-0.17442	-0.530923	-0.136032	-0.0754978	-0.427645	-0.0817998	-0.12103	-0.0583513	-0.11631	-0.216225	-0.102663	0.1918
Poalb02G016990.1	-0.155919	-0.201851	-0.21352	-0.20297	-0.171211	-0.183576	-0.18242	0.122688	-0.204317	-0.497616	0.112229	0.273967	0.278125	0.170607	0.480633	0.0740105	0.762506	-0.061823	0.681643	0.10272	-0.444655
Poalb17G012860.1	-0.0706515	0.111698	0.0122372	0.262145	0.121445	0.114061	0.343777	0.371933	0.379647	0.941462	0.289242	-0.21593	-0.286968	0.213901	-0.646725	-0.197128	-0.39161	-0.264909	-0.873179	-0.309256	0.127088
Poalb01G019810.1	-0.0675724	-0.113329	-0.102262	-0.0955139	-0.0972344	-0.113352	0.644708	-0.0842758	-0.11112	0.0921471	0.377519	-0.131024	-0.126748	0.0695896	-0.162562	-0.0995893	0.718039	-0.109704	0.194943	-0.10816	-0.256257
Poalb09G010390.1	0.112494	0.174964	0.146776	-0.148398	-0.131973	-0.152376	-0.412316	-0.465872	-0.473885	-0.988791	-0.603836	0.282306	0.222239	-0.348786	0.669722	0.23909	0.187118	0.22544	0.678266	0.197848	0.027485
Poalb03G002830.1	-0.121758	-0.105188	-0.0494014	-0.172428	-0.208196	-0.209706	-0.195746	-0.24611	-0.304228	-0.795628	0.0563012	0.092832	0.0574662	-0.196368	0.447629	0.16653	0.453881	0.503323	0.978959	0.356062	-0.0104973
Poalb17G005040.1	0.327079	0.0160194	0.175275	0.572297	-0.183348	-0.00780521	0.189429	-0.0515627	-0.0346025	0.336969	-0.352451	-0.0731481	0.207984	-0.0102985	-0.160068	-0.191697	-0.319142	-0.324187	-0.674624	-0.387333	0.0464747
Poalb02G002120.1	-0.386175	-0.0241969	-0.193017	0.120318	0.289562	-0.180201	0.599434	0.291853	0.186037	0.691921	0.755171	-0.280977	-0.365079	0.232839	-0.565108	-0.138212	-0.130217	0.209611	-0.211988	0.025249	0.197038
Poalb05G019560.1	0.00549883	0.365949	0.262947	0.149748	0.0282588	-0.0619386	0.273575	0.23675	0.152601	0.622968	-0.228402	-0.0465965	-0.0790768	0.2107	-0.267765	-0.00875105	-0.353076	-0.348987	-0.901375	-0.58915	0.228382
Poalb19G000920.1	-0.117723	-0.14361	-0.114129	-0.170305	-0.185095	-0.272123	-0.194569	-0.243556	-0.214307	-0.757354	0.114731	0.0759475	0.128637	-0.116711	0.469174	0.170277	0.317964	0.405694	0.981204	0.575157	-0.00376107
Poalb06G007290.1	-0.123557	-0.0668711	-0.228565	-0.256342	-0.34652	-0.0829452	0.00608044	-0.0846682	-0.23924	-0.584058	0.297775	-0.0658449	-0.010649	-0.0704626	0.297122	0.179902	0.373938	0.477256	0.924689	0.491457	0.0193095
Poalb13G006390.1	-0.227676	0.00703657	-0.171282	-0.175379	-0.285932	-0.0583998	-0.236318	-0.152973	-0.0226801	-0.55872	0.318968	0.0368425	-0.0762038	-0.245059	0.145622	-0.124167	0.368687	0.515196	0.905449	0.539474	-0.00255529
Poalb14G017670.1	0.165773	0.0906219	-0.0118957	-0.149142	-0.182176	-0.224238	-0.351789	-0.388071	-0.413217	-0.942954	-0.306209	0.0597018	0.174525	-0.412988	0.487227	0.0998086	0.319175	0.451513	0.859772	0.295348	0.0161066
Poalb08G013850.1	-0.169741	-0.189379	-0.219147	-0.127673	-0.143042	-0.183957	-0.141715	-0.143804	-0.0685448	-0.533719	0.407008	-0.0176216	-0.0608955	-0.189316	0.149653	-0.0618703	0.497695	0.53005	0.946429	0.464818	-0.0748511
Poalb03G004190.1	-0.0958143	-0.0420103	-0.13024	-0.108751	-0.199562	-0.181347	-0.179071	-0.175293	-0.2302	-0.654028	0.220387	-0.0737553	-0.0829422	-0.325265	0.180385	0.00780153	0.622317	0.429959	0.938347	0.401515	-0.13802
Poalb13G011860.1	-0.104979	-0.126213	-0.0356426	-0.00898469	0.228158	0.198757	0.411865	0.495669	0.391705	0.96957	0.527394	-0.247037	-0.281038	0.292209	-0.689233	-0.262263	-0.294468	-0.20478	-0.717576	-0.166779	-0.0610602
Poalb11G014510.1	0.0816916	0.389693	0.376655	0.354239	0.31255	0.260695	0.0178044	-0.262727	-0.236255	0.190106	-0.533167	-0.209043	-0.124033	-0.439872	-0.317215	-0.043269	-0.374346	-0.308361	-0.666792	-0.239785	0.103151
Poalb04G012570.1	0.168529	-0.139469	0.442037	-0.475258	-0.261656	-0.202227	-0.0512713	-0.243394	-0.18979	-0.634847	-0.148647	0.070474	0.0353908	-0.317619	0.228881	-0.196474	0.192041	0.447726	0.633426	0.275714	-0.0942779
Poalb09G010230.1	-0.297661	-0.577202	-0.287753	0.0265898	0.114904	-0.0439598	0.154908	0.188697	0.0973834	0.0862688	0.78564	-0.263798	-0.072937	0.196638	-0.111617	0.105477	0.367412	0.131691	0.519144	0.469876	-0.233275
Poalb17G001840.1	-0.0956873	-0.53821	-0.125873	0.100249	0.292568	0.00626179	0.460741	0.182875	0.504832	0.783665	0.681255	-0.12099	-0.093607	0.332888	-0.534584	-0.38599	-0.05692	-0.0856025	-0.379072	-0.065443	-0.123086
Poalb15G000750.1	-0.138581	-0.136839	-0.18169	-0.218341	-0.195118	-0.20873	-0.229305	-0.199974	-0.226099	-0.769745	0.10878	0.132365	0.154292	-0.0657321	0.519986	0.200244	0.429309	0.435819	0.992127	0.41568	-0.0175096
Poalb04G015480.1	-0.0333374	-0.039548	0.0207017	0.479702	0.220161	0.197497	0.234035	0.0751437	0.423441	0.821732	0.39663	-0.412864	-0.396739	-0.144958	-0.842543	-0.339146	-0.273039	-0.168651	-0.663951	-0.0425601	0.0647613
Poalb06G018270.1	-0.389868	-0.441506	-0.429487	0.109787	0.290723	0.155943	0.32156	0.373537	0.256935	0.608903	0.932385	-0.22558	-0.178013	0.306017	-0.46909	-0.161571	0.0669044	0.106248	0.0181377	0.218737	-0.144237
Poalb15G004820.1	0.01389	0.54898	0.0533023	0.149106	0.0567522	0.431318	-0.131507	-0.390208	0.0472074	0.0818574	-0.535135	0.0426851	0.178311	-0.256432	-0.0895753	-0.197149	-0.367414	-0.283655	-0.537655	-0.217868	0.250702
Poalb17G012470.1	-0.246646	-0.218739	-0.238058	0.181389	-0.241081	-0.20475	0.189927	0.212288	0.644671	0.507597	0.532715	-0.214114	0.216594	0.621929	-0.0285064	0.152383	-0.23827	0.242499	-0.153444	-0.195696	0.575878
Poalb01G031250.1	0.171149	-0.029457	0.160784	-0.229188	0.0167609	-0.365184	-0.205171	-0.22359	-0.387564	-0.69045	-0.616162	0.392585	0.543101	0.104518	0.791201	0.243814	-0.0433789	-0.237761	0.330695	0.226057	-0.150732
Poalb13G005660.1	-0.0503685	-0.14385	0.0141799	-0.220116	-0.0909335	-0.144781	-0.32859	-0.275163	-0.377549	-0.873689	-0.117209	0.144441	0.206418	-0.244025	0.526799	0.119644	0.257513	0.502047	0.928955	0.39051	-0.0384574
Poalb08G016290.1	-0.0890284	-0.174554	-0.16316	-0.167727	-0.165258	-0.195076	-0.19577	-0.186849	-0.239121	-0.715985	0.191191	0.06649	0.0368745	-0.186287	0.354703	0.0757152	0.415045	0.408709	0.990009	0.572987	-0.131591
Poalb09G008380.1	-0.0748155	-0.0544651	-0.023512	0.240164	0.233176	0.240746	0.372479	0.353217	0.35972	0.972157	0.366064	-0.231575	-0.266569	0.205416	-0.693253	-0.242171	-0.309274	-0.29553	-0.853615	-0.300614	-0.00528875
Poalb08G004310.1	-0.196364	-0.268062	-0.171854	-0.107723	-0.0817127	-0.291065	-0.247155	-0.130161	-0.0941834	-0.61943	0.279054	0.0443656	0.124006	-0.035755	0.39355	0.145961	0.256389	0.499031	0.949568	0.547142	0.0310436
Poalb19G010860.1	-0.0893489	-0.205397	-0.226427	-0.201812	-0.190367	-0.202003	-0.193322	-0.195536	-0.224228	-0.746299	0.114088	0.197794	0.122789	-0.0164187	0.53774	0.232327	0.519163	0.343308	0.969877	0.367064	-0.103943
Poalb01G011360.1	-0.00682075	-0.104307	-0.113985	-0.179865	-0.0830608	0.00535917	-0.388499	-0.259585	-0.315656	-0.801769	-0.0236764	0.00666227	0.0937061	-0.366673	0.345618	0.0707502	0.543972	0.467512	0.912829	0.250691	-0.138443
Poalb05G021570.1	-0.0698142	-0.0725537	-0.117774	0.295321	0.095811	0.0836766	0.176563	0.358771	0.467252	0.83463	0.180339	0.0163762	-0.0605546	0.522583	-0.260975	0.104122	-0.512112	-0.325708	-0.826835	-0.354056	0.232093
Poalb06G002470.1	-0.176305	-0.134502	-0.211945	-0.146593	-0.14734	-0.19669	-0.155814	-0.157419	-0.189944	-0.630747	0.282493	-0.0379336	0.0668308	-0.149023	0.297533	0.0749932	0.436944	0.626973	0.963174	0.341725	0.0553773
Poalb12G001370.1	-0.169211	0.0356734	-0.259091	-0.202862	-0.155128	-0.154523	0.0258813	0.0979398	-0.162187	-0.320802	0.439609	-0.324328	0.010431	-0.107889	0.0209704	0.0199488	0.345408	0.117696	0.723085	0.753794	-0.186544
Poalb14G018610.1	-0.0757099	0.998698	-0.0770732	-0.0701834	-0.0995484	-0.103729	-0.0905636	-0.102134	-0.107516	-0.115966	-0.353828	-0.101979	-0.0304329	-0.281213	-0.0537587	-0.0736602	-0.0442775	-0.0790784	-0.14689	-0.067083	0.311097
Poalb16G004710.1	0.484343	-0.238133	0.337059	0.137234	0.455457	-0.119643	0.00443414	-0.193483	0.194512	0.277859	-0.0863298	-0.132492	-0.394986	-0.443378	-0.553988	-0.395154	-0.251302	0.0141099	-0.406769	-0.0429368	-0.138953
Poalb01G014310.1	-0.069467	0.183883	-0.15937	-0.235138	0.150658	-0.102309	-0.0897107	-0.476193	-0.451668	-0.731354	-0.482184	0.216338	0.539146	0.0371728	0.759795	0.386861	0.123755	0.0952646	0.47258	-0.0141681	0.199204
Poalb07G012520.1	-0.0656515	0.418765	-0.222587	-0.152881	0.0591665	-0.174446	-0.260489	-0.169184	-0.270189	-0.513163	-0.0407429	-0.258135	0.266624	-0.384893	0.107614	-0.179766	-0.0278103	0.615971	0.5592	0.267163	0.286101
Poalb16G012480.1	-0.127657	-0.0908644	0.130117	-0.243286	-0.130212	0.149789	-0.234678	0.0318103	0.155888	-0.0994169	-0.11172	-0.25847	0.839135	0.14807	0.22983	-0.194476	0.0800867	-0.107433	0.0297043	-0.0770489	-0.019891
Poalb13G010980.1	-0.744792	-0.280103	-0.198713	0.0569273	0.0641901	0.15079	0.296796	0.202622	0.453311	0.517908	0.836482	-0.0617158	-0.116929	0.463861	-0.23179	0.00796213	0.0187948	0.249481	0.0581846	0.0364428	0.26144
Poalb14G007660.1	-0.0227804	0.126555	0.104701	0.223731	0.265139	0.160966	0.299015	0.247919	0.329983	0.883803	0.111373	-0.206068	-0.2139	0.134679	-0.609736	-0.196861	-0.376616	-0.384291	-0.951278	-0.371328	0.0737206
Poalb10G019540.1	0.687888	-0.25962	0.166058	0.28429	-0.0680709	0.0337579	-0.192618	-0.263466	-0.257576	-0.27941	-0.61252	0.338039	0.000406683	-0.276881	0.167647	-0.0652941	-0.0499687	-0.337754	-0.163041	-0.0657966	-0.402616
Poalb01G013010.1	-0.161564	-0.231917	-0.264663	-0.225356	-0.168933	-0.166925	-0.140897	-0.176849	-0.118153	-0.63982	0.244577	0.294943	0.0156186	0.0362504	0.460955	0.151934	0.337008	0.346978	0.947979	0.562949	-0.0874407
Poalb18G012190.1	0.0297715	0.0545668	0.351934	0.151403	-0.152614	0.275768	0.16479	0.00234895	0.496668	0.622427	-0.0825941	-0.308228	-0.075634	0.149386	-0.339435	0.0991057	-0.310431	-0.299857	-0.790741	-0.444039	0.339825
Poalb02G011480.1	0.132731	-0.282743	-0.0939961	-0.0607549	-0.0206797	-0.211362	-0.16526	-0.335363	-0.378398	-0.771341	-0.0682768	0.244402	-0.0699383	-0.239165	0.43354	0.202388	0.543516	0.332753	0.847969	0.209137	-0.213516
Poalb09G001970.1	-0.0653239	-0.0783238	-0.091038	-0.0625991	-0.0741422	-0.0499789	-0.0489543	-0.0685384	-0.0577397	-0.253953	0.252127	-0.057412	-0.0935891	-0.166228	-0.00651874	-0.0824514	-0.104456	-0.0815029	0.490575	0.998723	-0.225628
Poalb06G010060.1	-0.0603245	-0.12083	-0.089334	-0.102442	0.636433	-0.127496	-0.102756	-0.0929201	-0.0907288	-0.0968656	0.151138	-0.122825	-0.119112	-0.273567	-0.175998	-0.113486	0.738317	-0.123136	0.217944	-0.104954	-0.450178
Poalb08G007410.1	-0.0111841	-0.0483017	-0.155825	-0.179827	-0.169128	-0.177427	-0.246985	-0.258926	-0.312714	-0.803477	0.0460534	0.103025	0.0202111	-0.288115	0.380093	0.064174	0.34917	0.483722	0.975747	0.513308	-0.0628975
Poalb14G010920.1	-0.11779	-0.304781	-0.204012	-0.0397397	-0.336204	-0.185523	-0.191047	0.0784564	0.041081	-0.402642	0.47184	-0.162379	-0.0307441	-0.00466846	0.177891	0.159497	0.356829	0.41932	0.852262	0.53675	-0.0331164
Poalb01G036970.1	-0.072916	-0.0667128	-0.0701353	-0.0607728	-0.0584266	-0.0632725	-0.0771614	-0.0770036	-0.07748	-0.260929	0.225962	-0.0758131	-0.0970265	-0.193735	-0.010427	-0.0955771	-0.104535	0.999277	0.483549	-0.072978	0.418801
Poalb17G007680.1	-0.291754	-0.0312164	-0.154496	-0.182018	-0.0245623	-0.232598	-0.0265943	-0.128693	-0.258339	-0.545911	0.306317	0.0567149	-0.0516647	-0.181758	0.189576	-0.0552642	0.576367	0.555919	0.881299	0.228036	-0.0562471
Poalb03G016390.1	-0.270766	-0.456308	-0.0335347	-0.318874	-0.160197	-0.0926189	0.144569	0.211725	-0.0447958	-0.192298	0.610714	-0.209581	0.0387224	0.155348	0.0821284	0.0596181	0.322954	0.490276	0.71771	0.363154	-0.0861387
Poalb03G007210.1	-0.115506	-0.146119	-0.28083	-0.224666	-0.286365	-0.163978	-0.14551	-0.152043	-0.00204233	-0.572489	0.339605	0.0582637	0.00981746	-0.06584	0.286516	0.035407	0.560236	0.431708	0.944595	0.402309	-0.0511968
Poalb19G006290.1	-0.477153	-0.114823	-0.329969	0.216832	0.128466	0.000995999	0.0192665	0.240164	0.172911	0.243648	0.766842	-0.224003	-0.388662	0.0492143	-0.326504	0.0626171	-0.107352	0.430892	0.315242	0.449654	0.194654
Poalb01G016400.1	0.02192	-0.119737	-0.118467	0.0997734	0.171497	0.0720068	0.462791	0.316412	0.504266	0.953741	0.396275	-0.131774	-0.244905	0.419844	-0.53105	-0.0907816	-0.286798	-0.31972	-0.797374	-0.309026	0.0833616
Poalb07G010270.1	0.095013	0.123162	-0.373058	0.136268	0.125592	-0.337951	-0.109295	-0.345127	0.0405894	-0.329913	0.269151	-0.110406	-0.285017	-0.410567	-0.136357	-0.145944	0.231917	0.186797	0.587744	0.668569	-0.0290077
Poalb18G005430.1	-0.178712	-0.429697	-0.35096	-0.280836	-0.167562	-0.0764494	0.0180485	0.205105	0.13056	-0.167483	0.688712	-0.0577821	-0.0268705	0.209007	0.0874266	0.0318841	0.384628	0.307368	0.749355	0.525586	-0.193098
Poalb02G004550.1	0.0488892	-0.0335373	0.0260974	0.376099	0.376882	0.175023	0.0913171	0.031154	0.476776	0.78503	0.132607	-0.350825	-0.114174	-0.00642349	-0.621684	-0.204677	-0.247459	-0.330315	-0.827332	-0.346542	0.0997216
Poalb08G009390.1	-0.179168	-0.247721	-0.235686	-0.175069	-0.221901	-0.19542	-0.0540829	-0.122721	-0.246141	-0.647059	0.250508	0.226552	0.0991927	0.0375857	0.461695	0.120944	0.461149	0.347096	0.962022	0.467347	-0.15227
Poalb06G003130.1	-0.0790165	-0.0662511	-0.0575005	-0.0556215	-0.0842036	-0.0706762	0.998497	-0.060943	-0.0764497	0.433052	0.350808	-0.0928848	-0.0866753	0.33024	-0.209348	-0.0573981	-0.0591922	-0.0541381	-0.221481	-0.0640199	0.127446
Poalb07G001600.1	0.16325	0.285847	0.285117	-0.141344	-0.276334	-0.21701	0.300451	-0.0826283	0.231911	0.179424	-0.342699	0.0197335	-0.0923176	0.338005	0.191633	0.500735	-0.216143	-0.469069	-0.459035	-0.193588	0.339941
Poalb09G011830.1	-0.142451	-0.127641	-0.103419	0.149812	0.177723	0.134141	0.501981	0.336362	0.47822	0.989822	0.541904	-0.265463	-0.214433	0.360357	-0.639329	-0.193393	-0.236549	-0.235256	-0.729016	-0.244555	0.0803881
Poalb11G014290.1	-0.409518	0.0339318	-0.442806	0.100068	-0.244031	-0.0982629	0.153961	-0.139767	-0.126502	-0.316567	0.463818	-0.00513482	0.0675136	0.0630101	0.186897	0.0497012	0.29995	0.180323	0.736079	0.62316	0.0358411
Poalb05G010570.1	-0.104365	-0.0414683	-0.0571621	0.252535	0.181252	0.215302	0.347593	0.327602	0.464599	0.979904	0.401814	-0.227553	-0.263562	0.251575	-0.669047	-0.207674	-0.316177	-0.264968	-0.832189	-0.301016	0.0858721
Poalb01G003870.1	0.0475045	0.056862	0.060905	0.134728	0.179263	0.166772	0.342635	0.331023	0.373078	0.918194	0.177215	-0.170735	-0.237641	0.216159	-0.605822	-0.203727	-0.342662	-0.380443	-0.934716	-0.377735	0.0211669
Poalb04G003140.1	0.142452	0.045024	0.0523223	-0.221718	-0.147533	-0.255851	-0.375406	-0.270289	-0.373071	-0.898136	-0.204247	0.0689874	-0.0154363	-0.431946	0.397566	0.106355	0.418148	0.421603	0.889872	0.352015	-0.107739
Poalb10G016870.1	0.0161128	0.0858235	0.0728584	0.200026	0.178223	0.187926	0.322647	0.325514	0.334359	0.91182	0.157891	-0.2015	-0.224361	0.180753	-0.616437	-0.202157	-0.37025	-0.359608	-0.944548	-0.384235	0.0481518
Poalb10G018270.1	-0.0797051	-0.0724832	-0.0877229	-0.101048	-0.0619972	-0.0743129	-0.038948	-0.0668133	-0.08279	-0.233836	-0.2415	0.997262	-0.00461124	0.315307	0.50039	-0.0457457	-0.0649341	-0.0667097	0.0943787	-0.10142	-0.140147
Poalb01G035860.1	0.322312	0.271909	0.255899	-0.304725	-0.27087	-0.312274	-0.369007	-0.306107	-0.351469	-0.864861	-0.745263	0.20992	0.305148	-0.181593	0.713472	0.327698	0.0297239	0.134177	0.435025	0.0266155	0.144675
Poalb02G005250.1	-0.144669	-0.139441	0.0769854	0.148508	0.140482	0.139108	0.337909	0.314792	0.445014	0.871225	0.221003	-0.168061	0.0216468	0.506826	-0.323214	0.0756324	-0.480263	-0.400925	-0.839149	-0.272371	0.184544
Poalb01G006230.1	-0.0461593	-0.0781275	-0.0785046	-0.151702	-0.149994	-0.166563	-0.268122	-0.281972	-0.255905	-0.770938	0.0847486	-0.0154139	0.045421	-0.344882	0.303811	0.0127146	0.326751	0.53849	0.966037	0.524938	-0.0189051
Poalb07G005410.1	-0.13264	-0.140397	-0.135329	0.801875	-0.0957831	0.334209	-0.130001	-0.118421	-0.0859205	0.137727	-0.0577012	-0.126383	0.349314	-0.0774498	-0.0709984	-0.126766	-0.143856	-0.119534	-0.22549	-0.11396	0.033401
Poalb10G009490.1	-0.352129	-0.181746	-0.300602	-0.176649	0.0656551	0.0737316	-0.201873	-0.0874544	0.157812	-0.270242	0.569484	-0.0123216	-0.169454	-0.140966	-0.0462365	-0.121557	0.395824	0.325365	0.758117	0.593557	-0.138621
Poalb07G004300.1	-0.109126	-0.165271	-0.203	-0.229428	-0.217626	-0.252578	-0.155578	-0.199865	-0.223425	-0.748957	0.131197	0.187278	0.169133	-0.0231999	0.525231	0.142115	0.39655	0.456142	0.987589	0.419337	-0.0202103
Poalb01G029290.1	-0.0565021	-0.00556802	-0.18677	-0.209671	-0.261203	-0.11257	-0.238507	-0.144415	-0.171029	-0.59794	-0.348987	0.75686	0.455605	0.321199	0.824871	0.113334	-0.101237	-0.00193895	0.437296	0.19862	-0.0105252
Poalb18G010920.1	-0.00261125	-0.0693601	-0.417973	0.149471	-0.293922	-0.0549664	-0.470947	0.20799	-0.10643	-0.359192	-0.215233	0.53389	0.415003	0.402022	0.693375	0.295802	-0.10198	0.100208	0.263731	-0.109646	0.0678862
Poalb04G010050.1	0.522352	-0.342743	0.0725889	-0.245382	0.00644605	0.216495	-0.236389	-0.230172	-0.251616	-0.490876	-0.299363	0.240836	-0.12283	-0.362736	0.146262	-0.0664376	0.523813	-0.242387	0.329556	0.1334	-0.68509
Poalb03G004000.1	-0.0667826	-0.170378	-0.281707	-0.0129832	-0.185961	-0.0382453	-0.182088	0.0763731	-0.261838	-0.465799	0.403644	-0.16363	-0.155617	-0.265133	0.0351276	0.0156396	0.510978	0.425508	0.860311	0.478349	-0.245676
Poalb01G007530.1	-0.103173	0.0206046	0.112186	0.223704	0.224174	0.132176	0.331377	0.269326	0.392951	0.904125	0.17643	-0.161733	-0.143895	0.281431	-0.520403	-0.128685	-0.467076	-0.410163	-0.919751	-0.267729	0.112478
Poalb08G002850.1	0.997445	-0.0759541	-0.074526	-0.108519	-0.0742337	-0.0929784	-0.0937402	-0.0727671	-0.0880832	-0.134068	-0.40056	-0.043539	-0.109893	-0.280007	-0.0625774	-0.0761438	-0.0821714	-0.0767572	-0.158102	-0.0811329	-0.224942
Poalb19G010390.1	-0.106625	-0.154079	-0.160347	-0.0271702	-0.119646	-0.133614	-0.140512	-0.134815	-0.140043	-0.485073	0.398674	-0.148446	-0.146607	-0.367281	-0.0281393	-0.170719	0.486018	0.617081	0.877289	0.400981	-0.0884898
Poalb03G017170.1	-0.0760602	-0.0135205	0.0480403	0.255862	0.0660397	0.150032	0.400996	0.330756	0.441908	0.958896	0.351086	-0.25032	-0.272903	0.25865	-0.641561	-0.168106	-0.350528	-0.227777	-0.843233	-0.335887	0.15352
Poalb13G012710.1	-0.0878632	-0.0481516	0.997975	-0.0501638	-0.10146	-0.0660103	-0.0565055	-0.0962412	-0.079855	-0.12333	-0.374419	-0.0825191	-0.0767978	-0.306071	-0.0585827	-0.0936458	-0.0347648	-0.0801699	-0.149182	-0.0739831	-0.0818738
Poalb04G005050.1	-0.238174	-0.107575	-0.154377	-0.220773	-0.213774	-0.160722	-0.124168	-0.197241	-0.1035	-0.620058	0.302407	0.107068	-0.0272673	-0.132741	0.288498	0.00558257	0.415675	0.524872	0.967831	0.483913	0.00275263
Poalb13G006010.1	-0.181024	-0.15912	-0.174908	-0.191482	-0.210751	-0.157303	-0.101259	-0.107983	-0.221532	-0.617135	0.313887	-0.0484655	0.0669662	-0.139064	0.276633	0.0380955	0.444676	0.543419	0.972737	0.450485	-0.0437006
Poalb09G006550.1	0.0121389	0.0419595	-0.232893	0.177749	0.118045	0.414983	0.0657815	0.528412	0.103024	0.695909	0.166979	0.102665	-0.431346	0.229953	-0.402549	0.0736953	-0.242142	-0.342067	-0.685521	-0.291382	-0.169071
Poalb03G009940.1	-0.224173	-0.302257	-0.181366	-0.143643	-0.179824	-0.05102	-0.0183086	-0.0794551	-0.0570212	-0.421171	0.4668	-0.0668979	-0.177047	-0.0314419	0.173118	0.23602	0.560719	0.347285	0.864877	0.430795	-0.102292
Poalb04G000120.1	-0.23844	-0.249639	0.00240432	0.4	-0.238842	-0.224942	-0.26037	0.444241	0.3186	0.235044	0.498799	-0.240628	0.00872459	0.0520534	-0.265183	-0.247186	0.339949	0.183586	0.126686	-0.079916	-0.113911
Poalb04G011870.1	0.185038	0.0805976	0.00890773	-0.241956	-0.273661	-0.250823	-0.366313	-0.349473	-0.380079	-0.971688	-0.451501	0.287173	0.281069	-0.198395	0.715187	0.218987	0.25993	0.322438	0.78741	0.193294	0.0288321
Poalb12G007950.1	-0.0775161	-0.113859	-0.14279	-0.226019	-0.212223	-0.214655	-0.254262	-0.243988	-0.277851	-0.836927	-0.0101387	0.182417	0.194016	-0.0877284	0.58672	0.21154	0.390806	0.443165	0.977169	0.367112	-0.000581003
Poalb10G003500.1	-0.148949	-0.287068	-0.252173	-0.23355	-0.262875	-0.300518	-0.00496055	-0.144585	-0.0533556	-0.571187	0.306799	0.140028	0.196068	0.18112	0.498396	0.185788	0.357894	0.506249	0.924722	0.338493	0.101686
Poalb08G011240.1	-0.0879895	-0.145008	-0.103292	0.244044	0.160536	0.107749	0.516701	0.365255	0.307912	0.941786	0.430782	-0.288314	-0.0145661	0.377582	-0.55064	-0.207876	-0.385414	-0.262626	-0.761577	-0.203902	0.0626732
Poalb08G007080.1	0.00308529	-0.0510772	-0.0855891	-0.214718	-0.21156	-0.223735	-0.26916	-0.273781	-0.296996	-0.851285	-0.0328551	0.103465	0.0909085	-0.242368	0.473366	0.142692	0.381428	0.377449	0.972589	0.516965	-0.0749069
Poalb03G009420.1	-0.134279	-0.316864	-0.344178	-0.090444	-0.159931	-0.108732	-0.183168	-0.130795	-0.095069	-0.563206	0.366195	0.0392019	0.140436	-0.0384395	0.318394	0.0414924	0.391169	0.440389	0.948965	0.521731	-0.0931785
Poalb06G006770.1	0.0139055	0.0816417	-0.0469231	-0.201067	-0.181824	-0.107935	-0.325179	-0.352417	-0.424497	-0.928541	-0.243036	0.230651	0.068992	-0.320688	0.536628	0.170883	0.280196	0.366678	0.892743	0.429964	-0.0395105
Poalb01G025450.1	-0.279126	-0.570424	-0.271877	-0.00325681	0.256601	-0.0851369	0.271305	0.410486	0.443547	0.634714	0.655179	0.181298	0.0619592	0.675469	-0.125487	-0.0981631	-0.130134	0.101779	-0.212953	-0.211195	0.0118818
Poalb09G006200.1	-0.180253	-0.169176	-0.160068	0.143868	0.134455	0.275115	0.441197	0.39728	0.44289	0.964393	0.665434	-0.218776	-0.370589	0.270888	-0.725459	-0.26886	-0.26638	-0.115874	-0.605548	-0.0747727	0.00270268
Poalb08G017300.1	0.141122	-0.32702	-0.13194	0.082105	-0.325711	0.0789552	-0.199489	0.50949	0.599577	0.475712	0.471894	-0.246021	-0.166449	0.236629	-0.332728	-0.0401624	0.187782	-0.0355921	-0.170764	-0.159875	-0.109917
Poalb05G010180.1	-0.204844	-0.382187	-0.357001	0.281607	0.391946	-0.25614	0.108966	-0.0387	0.0767297	0.0866456	0.686381	-0.124718	-0.206041	-0.115303	-0.318294	-0.273792	0.299297	0.239609	0.42891	0.422599	-0.21255
Poalb08G009920.1	-0.12612	-0.147733	-0.256256	-0.225117	-0.337636	-0.23815	-0.187389	-0.143151	-0.140647	-0.708881	-0.0349034	0.319017	0.367522	0.319566	0.825323	0.472722	0.209169	0.26193	0.819293	0.289088	0.153448
Poalb10G017230.1	-0.12211	-0.365303	-0.377324	0.343244	-0.104736	-0.110772	0.155609	-0.0891104	0.413707	0.268889	0.27333	0.478096	0.184167	0.51716	0.163455	-0.121184	-0.0974002	0.181629	-0.0881911	-0.348717	0.262901
Poalb11G004640.1	-0.0779008	0.0992179	-0.110338	0.0318767	0.173528	-0.128609	-0.389219	0.035734	-0.400158	-0.489683	-0.330231	0.378504	-0.0449275	-0.0274128	0.475144	0.423658	0.538069	-0.119748	0.313003	-0.268074	-0.258665
Poalb05G014080.1	-0.095405	-0.143759	-0.145952	0.500006	-0.096282	-0.13559	-0.146333	-0.126574	-0.12031	-0.231034	0.276097	-0.139194	-0.168347	-0.362085	-0.152177	-0.164521	0.534538	0.51934	0.479673	-0.134145	-0.010004
Poalb14G000470.1	0.10912	-0.191279	-0.186909	-0.173363	-0.190549	0.129282	0.45958	-0.179532	-0.202106	-0.0833977	0.0640309	-0.21138	0.459996	0.233627	0.222469	0.0946471	-0.200863	0.485337	0.152591	-0.192063	0.395052
Poalb10G007200.1	-0.122553	-0.0513578	0.160573	0.172296	0.404305	0.0295027	0.419991	0.36243	0.175739	0.863781	0.282849	-0.0829978	-0.387928	0.161276	-0.625956	-0.215245	-0.382142	-0.18707	-0.790143	-0.279714	-0.0248591
Poalb05G010990.1	-0.166926	0.162547	0.0568384	-0.0560788	0.17013	-0.366879	0.379457	-0.475767	0.0792069	-0.111112	0.149727	-0.0447581	-0.183882	-0.182058	-0.114203	-0.137688	0.611029	-0.20341	0.245551	0.141379	-0.0819647
Poalb08G010110.1	-0.113622	-0.0253694	-0.217538	0.0526577	-0.221194	-0.281134	-0.0888928	-0.312304	-0.0306523	-0.51134	0.23184	0.0726773	0.0485218	-0.220202	0.161744	-0.212861	0.48264	0.651292	0.782963	0.0828009	0.144971
Poalb11G010640.1	-0.108308	-0.0296441	-0.0363665	-0.144611	-0.259496	-0.124925	-0.302068	-0.163876	-0.289733	-0.755223	0.0721309	0.0486088	0.0734014	-0.320446	0.309482	-0.0601507	0.296844	0.428965	0.939196	0.613221	-0.123534
Poalb12G007830.1	-0.222014	-0.0248055	-0.24253	0.154029	0.0441923	0.0611071	0.452645	0.320953	0.563074	0.930443	0.509745	-0.0381695	-0.118572	0.540527	-0.433928	-0.143139	-0.398237	-0.178155	-0.678083	-0.208769	0.263165
Poalb16G003360.1	-0.0854464	-0.461425	-0.192634	-0.0871499	-0.356733	0.34618	-0.168693	0.113398	-0.210743	-0.392751	0.327506	-0.0908922	0.0954974	0.000203191	0.221831	0.168018	0.280259	0.350225	0.717113	0.385017	-0.209351
Poalb17G006560.1	0.124559	-0.263947	-0.143512	-0.261606	-0.242636	0.00822593	-0.126693	0.00404355	-0.277864	-0.52763	0.105624	0.17695	-0.00925032	-0.0664043	0.310389	0.0511892	-0.0152182	0.813448	0.707291	0.142027	0.100553
Poalb01G027270.1	-0.0156284	-0.0874955	-0.0810605	-0.0739405	-0.0497675	-0.0834333	-0.077085	-0.0542677	-0.0751646	-0.27951	0.171141	-0.0860938	-0.086223	-0.214044	-0.0197922	-0.0776473	0.997276	-0.0939395	0.460708	-0.0827743	-0.454233
Poalb06G012770.1	0.375039	-0.0764523	0.0120246	0.237546	0.120829	-0.0229755	0.35054	0.0896056	0.366548	0.740838	0.0264666	-0.191004	-0.057944	0.143304	-0.486294	-0.249739	-0.256239	-0.355495	-0.845118	-0.429161	0.0247834
Poalb17G006430.1	0.00466085	-0.0291873	-0.225982	-0.097393	-0.0715547	-0.0489804	0.112039	0.946695	-0.0737505	0.525624	0.323342	-0.0396583	-0.0532926	0.454698	-0.179855	0.012799	-0.0376125	-0.134123	-0.342427	-0.251892	-0.28719
Poalb13G010060.1	-0.135453	-0.167186	-0.173536	-0.157668	-0.151095	-0.159094	-0.163012	-0.161111	-0.171283	-0.618025	0.314675	-0.0334104	-0.00172937	-0.236822	0.201464	-0.0479297	0.460649	0.482086	0.970586	0.544093	-0.122431
Poalb03G010940.1	0.14566	0.251751	0.223332	0.187214	0.162566	0.10146	0.227768	0.160207	0.221128	0.708912	-0.185967	-0.160982	-0.126669	0.0548416	-0.464685	-0.152572	-0.410041	-0.356215	-0.978534	-0.52254	0.144502
Poalb15G000440.1	-0.125637	-0.293813	-0.0659242	-0.104335	-0.150374	-0.197334	-0.249274	-0.165963	-0.32084	-0.751313	0.0378362	0.263145	0.298293	-0.0874186	0.516498	-0.0377206	0.272596	0.472246	0.911682	0.388139	-0.132525
Poalb19G012000.1	0.128474	0.155766	0.0343082	0.198742	0.0913312	0.176849	0.434349	0.24637	0.136765	0.794271	-0.0212049	-0.161293	-0.0520227	0.19975	-0.467286	-0.178593	-0.38185	-0.465106	-0.947763	-0.39125	0.0154381
Poalb05G001630.1	0.0280415	-0.303658	-0.274621	-0.137985	0.0371024	0.512454	0.396373	-0.0946838	0.407181	0.544234	0.24057	0.0812386	0.230108	0.392798	-0.180931	-0.248606	-0.0839057	-0.263813	-0.450633	-0.269428	-0.0247921
Poalb09G006880.1	-0.191396	-0.017168	-0.137116	-0.201058	-0.190166	-0.214976	-0.197267	-0.244913	-0.295328	-0.786759	0.048783	0.228817	0.186542	-0.152992	0.477394	-0.0180251	0.386353	0.464509	0.961763	0.410151	-0.0390493
Poalb01G010090.1	-0.393082	0.117421	-0.555344	0.00859968	0.198096	0.290116	-0.242839	-0.338879	0.0887722	-0.256804	0.285323	0.054909	0.0887244	-0.12683	0.0753255	-0.0650759	0.147755	0.416054	0.507232	0.20993	0.242572
Poalb05G013580.1	-0.171524	-0.0776315	0.0651981	0.399522	0.379803	0.207911	0.239201	0.301447	0.240248	0.879394	0.227496	-0.197541	-0.158482	0.148712	-0.598847	-0.196459	-0.304995	-0.293616	-0.859418	-0.401332	-0.00568656
Poalb10G020270.1	-0.494737	-0.268783	-0.38043	0.180912	0.165001	0.149138	0.555403	0.0626593	0.240728	0.550191	0.784685	-0.375383	0.0395899	0.383121	-0.307879	0.0532975	0.097052	-0.0368112	-0.0291861	0.143747	0.134494
Poalb04G013500.1	-0.0911259	-0.0286068	-0.0701101	-0.251637	-0.253354	-0.242197	-0.253907	-0.266836	-0.296868	-0.872523	-0.176603	0.40007	0.161801	-0.00566788	0.723693	0.301384	0.341203	0.2741	0.891553	0.337427	-0.0127272
Poalb03G003680.1	-0.28971	-0.165441	-0.270612	0.299016	-0.270179	0.0121194	0.244387	0.427598	0.437405	0.663512	0.551484	-0.258764	0.342425	0.554019	-0.21282	-0.155465	-0.264646	-0.059071	-0.329896	-0.044281	0.216035
Poalb02G012700.1	-0.0607887	0.0350568	-0.0750435	-0.160389	-0.238298	-0.262278	-0.191882	-0.328568	-0.368318	-0.843846	-0.426629	0.390307	0.50567	0.170805	0.927552	0.440745	0.17731	0.144048	0.662527	0.0874831	0.156271
Poalb08G000380.1	-0.169016	0.0332444	-0.204053	-0.171874	0.190503	-0.198641	-0.192105	-0.197252	-0.208001	-0.546914	-0.0455974	0.247741	-0.16406	0.0488382	0.501822	0.610417	0.212677	-0.0165796	0.605721	0.4298	0.00580615
Poalb15G004440.1	-0.152947	-0.117002	-0.158103	-0.196918	-0.127322	-0.275515	-0.248025	-0.119585	-0.282922	-0.75442	0.117529	0.102517	0.122881	-0.0963	0.479855	0.188567	0.488509	0.395679	0.980742	0.409386	-0.0987821
Poalb01G037480.1	-0.212008	0.0611227	0.598735	0.018152	-0.0423632	-0.188726	0.624886	-0.00694534	0.205636	0.525518	0.126518	-0.208523	-0.197228	0.0883957	-0.404558	-0.191861	-0.149026	-0.173973	-0.506466	-0.168433	0.163053
Poalb09G002670.1	-0.225038	-0.211983	-0.18135	-0.171327	-0.0725319	-0.196768	-0.183865	-0.237208	-0.177525	-0.68153	0.207339	0.134512	0.219489	-0.0966952	0.406688	-0.023324	0.479698	0.457737	0.961894	0.380863	-0.0813989
Poalb05G013100.1	-0.440794	-0.456845	-0.586892	0.000294334	-0.04604	0.145271	0.164185	0.237701	0.163001	0.156309	0.643214	0.172663	0.188687	0.680288	0.279457	0.318414	-0.0512517	0.200827	0.334025	0.197216	0.140097
Poalb04G006890.1	0.246569	-0.226027	0.0125634	0.216701	0.0980772	0.326633	0.201521	0.370078	0.183828	0.737424	0.222941	0.0756373	-0.465267	-0.0223759	-0.676197	-0.441935	-0.11759	-0.220819	-0.693118	-0.330656	-0.375973
Poalb19G002600.1	-0.0747219	-0.27978	0.312489	-0.0893551	0.269777	-0.24796	-0.413271	0.529774	0.342203	0.281543	0.249009	-0.108747	-0.0478856	-0.00551196	-0.301237	-0.33447	-0.0559582	0.139346	-0.12696	-0.0480015	-0.223472
Poalb04G004350.1	-0.156387	-0.290065	-0.15569	0.149496	0.158765	0.0953837	0.427374	0.559894	0.261282	0.889799	0.558439	-0.0965457	-0.0373602	0.430904	-0.513756	-0.339346	-0.134256	-0.0858968	-0.595756	-0.373273	-0.126825
Poalb02G004370.1	-0.249724	-0.2316	-0.224353	0.013568	-0.0729133	-0.306182	0.52818	0.261603	0.219087	0.38019	0.868113	-0.267567	-0.305664	0.206834	-0.402117	-0.173225	0.329299	0.276077	0.251453	0.177515	-0.0134845
Poalb03G005940.1	0.138068	-0.0222172	0.0591089	-0.0884213	-0.301244	-0.267243	-0.331314	-0.369361	-0.401894	-0.956077	-0.398739	0.288506	0.278389	-0.231142	0.670767	0.146592	0.360334	0.261282	0.808913	0.222665	-0.0763586
Poalb01G012920.1	0.0287688	0.377134	-0.221448	0.0581894	-0.212915	-0.211114	-0.236071	-0.221656	-0.235511	-0.535979	-0.254421	-0.216583	0.316833	-0.0884846	0.442237	0.399943	-0.233477	0.548324	0.429256	0.0619368	0.63872
Poalb07G010520.1	-0.0476813	-0.114811	-0.129273	-0.16769	-0.176184	-0.143054	-0.269616	-0.263349	-0.24732	-0.779113	0.0962617	0.0618172	0.0374926	-0.282891	0.355319	0.0531394	0.402098	0.471228	0.986304	0.512166	-0.0803721
Poalb11G007990.1	-0.394314	-0.320523	-0.40676	0.00158331	0.0194914	-0.241042	0.0226965	0.0920568	0.0498134	-0.183979	0.673831	-0.0984393	0.0524276	0.199821	0.136533	0.122953	0.394289	0.27263	0.751518	0.512212	-0.0649645
Poalb07G012110.1	-0.314789	-0.146521	-0.085362	-0.0912226	-0.0184323	-0.458585	0.0569844	-0.0641898	-0.0133216	-0.344016	0.510085	-0.00843863	-0.13653	-0.0885352	0.0483519	-0.124458	0.421671	0.45865	0.8112	0.483154	-0.0403498
Poalb12G006260.1	-0.0341352	-0.122125	-0.0932408	-0.1298	-0.15588	-0.186187	-0.321001	-0.310072	-0.294765	-0.858533	-0.0425584	0.131252	0.110218	-0.238988	0.500083	0.178427	0.402068	0.374719	0.970822	0.468342	-0.0779297
Poalb08G010650.1	-0.362534	0.105911	0.0253492	-0.270844	0.273638	-0.0328782	-0.187999	0.037736	-0.0655122	-0.209183	0.373439	-0.238021	-0.135312	-0.366375	-0.232293	-0.298254	0.00918834	0.458371	0.527242	0.597356	-0.0332543
Poalb01G037370.1	-0.151006	0.210414	0.250851	-0.0568953	0.0537232	-0.331242	-0.322007	-0.227591	-0.409127	-0.721091	-0.378859	0.0177762	0.0835769	-0.211425	0.523918	0.477832	-0.0558171	0.0891966	0.545025	0.470853	0.13386
Poalb01G018380.1	0.00276871	-0.074	-0.0822747	-0.226582	-0.28079	-0.165913	-0.2611	-0.265901	-0.24239	-0.818314	-0.0120018	0.207214	0.0555049	-0.242842	0.432999	0.0202773	0.542131	0.318579	0.95125	0.416492	-0.190248
Poalb11G014040.1	-0.217124	-0.243255	-0.303835	0.000628205	-0.241731	-0.135875	0.0537172	0.132193	0.0787905	-0.134523	0.71981	-0.144156	-0.261644	-0.0288355	-0.126794	-0.0780985	0.287641	0.487976	0.730077	0.565711	-0.0413585
Poalb01G028800.1	-0.0210327	-0.16623	-0.0426399	0.147871	-0.0362357	0.438859	0.383227	0.291055	0.445725	0.910696	0.36645	-0.0802985	-0.237085	0.285081	-0.592037	-0.262968	-0.336949	-0.258497	-0.777716	-0.261788	0.000496732
Poalb07G009590.1	-0.23848	-0.121786	-0.136127	0.0664716	-0.144253	0.263321	0.493157	-0.225022	0.707311	0.632482	0.483039	0.00598077	-0.227208	0.36176	-0.329852	-0.0628452	-0.230684	-0.104211	-0.355855	0.0136635	0.38924
Poalb07G003200.1	-0.100877	-0.125101	-0.149945	-0.210052	-0.169019	-0.256135	-0.196614	-0.221187	-0.223323	-0.752666	0.138901	0.124122	0.0651205	-0.149628	0.425712	0.101218	0.386976	0.506877	0.994684	0.463197	-0.0166885
Poalb03G006720.1	-0.122203	-0.081318	-0.0140642	0.0875557	0.0894055	-0.223423	0.494897	0.446387	0.391691	0.854686	0.441157	-0.242677	0.0873511	0.464198	-0.440687	-0.274335	-0.211098	-0.2774	-0.639589	-0.206429	0.0301403
Poalb01G005930.1	-0.186678	-0.168609	-0.172462	-0.156993	-0.196027	-0.171058	-0.194897	-0.198089	-0.187967	-0.701108	0.196923	0.123725	0.0972048	-0.106657	0.410294	0.0932907	0.505701	0.297686	0.978327	0.537284	-0.155278
Poalb05G007880.1	-0.111403	0.862627	-0.124142	-0.095629	-0.138652	-0.131106	-0.127845	-0.140202	-0.144959	-0.285978	-0.2753	-0.128449	-0.0752107	-0.216851	0.119208	0.223279	-0.107468	-0.127899	0.115682	0.344195	0.307855
Poalb14G019110.1	0.0287872	-0.287738	-0.217389	0.125454	-0.110602	-0.0456147	-0.181757	-0.0829618	-0.32198	-0.521903	0.254728	0.00111424	-0.183235	-0.278236	0.130632	0.0813588	0.114247	0.410721	0.804823	0.693196	-0.173368
Poalb13G005450.1	-0.0172355	0.00308712	0.0444194	0.192087	0.152683	0.145845	0.359737	0.360024	0.395812	0.944459	0.246672	-0.141707	-0.241429	0.271173	-0.596477	-0.196476	-0.31608	-0.360783	-0.909084	-0.3857	0.0248873
Poalb05G000580.1	0.0918336	0.395099	0.105338	-0.269043	-0.120111	-0.246293	-0.0814058	0.274644	0.6382	0.429877	0.0703949	-0.224673	-0.225714	0.172971	-0.261546	0.0620584	-0.217138	-0.231913	-0.429965	-0.0226842	0.280416
Poalb04G015250.1	-0.464503	0.231847	-0.248573	-0.163527	0.0741654	-0.00568321	-0.178051	-0.188136	-0.28207	-0.550058	-0.0054477	0.287139	-0.00682503	0.0529758	0.509376	0.434485	0.0206457	0.383893	0.638123	0.267236	0.302806
Poalb03G015910.1	-0.220306	-0.272995	-0.34051	-0.123781	-0.125642	-0.112338	0.048839	0.0828098	0.0818023	-0.173062	0.712933	-0.158125	-0.144276	-0.034403	-0.103821	-0.141495	0.530381	0.410261	0.767515	0.455403	-0.16582
Poalb01G008490.1	-0.185359	-0.11822	-0.0961224	-0.266763	-0.19532	-0.243903	-0.236716	-0.22579	-0.243126	-0.809703	-0.0727325	0.418811	0.248946	0.0747122	0.715973	0.218524	0.296529	0.412202	0.900654	0.268872	0.0420734
Poalb02G008130.1	-0.101975	-0.176523	-0.141581	-0.226133	-0.194826	-0.197544	-0.200238	-0.210739	-0.213766	-0.748597	0.144559	0.104604	0.0996346	-0.130035	0.435409	0.116026	0.499504	0.433106	0.994364	0.418972	-0.0900029
Poalb10G010550.1	-0.161713	-0.221109	-0.127428	-0.0194306	-0.0413643	-0.0409	-0.184556	-0.322977	-0.194928	-0.597086	0.143618	-0.260629	0.461393	-0.220662	0.277924	-0.0536122	0.379571	0.380311	0.802744	0.376506	-0.0158238
Poalb10G011410.1	0.263936	0.187848	0.327621	-0.193546	-0.199217	-0.207089	-0.414637	-0.420067	-0.447795	-0.951066	-0.683611	0.137366	0.250732	-0.449928	0.560051	0.11712	0.258461	0.142784	0.572999	0.127942	-0.069354
Poalb01G034640.1	-0.198697	-0.102137	-0.116438	0.45742	0.375229	0.344288	0.162334	0.228794	0.323128	0.86629	0.377003	-0.274664	-0.192463	0.0597389	-0.688854	-0.258326	-0.226875	-0.228439	-0.73296	-0.272509	-0.0106909
Poalb10G000480.1	-0.193001	-0.33394	-0.327548	-0.186447	-0.0438322	-0.168468	0.771512	0.304246	-0.0324259	0.371968	0.550926	0.167842	-0.0108664	0.723234	0.103819	0.207687	-0.00320694	-0.00127878	0.0202948	-0.00575805	0.00846917
Poalb10G017440.1	0.046101	0.177485	0.268122	-0.192464	-0.032797	0.293817	0.020167	-0.227153	-0.419087	-0.369166	-0.0764856	-0.233732	-0.314033	-0.67395	-0.25788	-0.220386	0.330747	-0.101354	0.351779	0.540047	-0.440703
Poalb09G004770.1	-0.0755648	-0.134381	-0.223166	-0.19018	-0.0962676	-0.228035	-0.281194	-0.255434	-0.221909	-0.785919	0.0761326	0.11454	0.160529	-0.123353	0.502896	0.183437	0.339539	0.466241	0.981799	0.461485	0.013173
Poalb06G013260.1	-0.153279	-0.0949219	-0.151765	0.170365	0.168039	0.0781179	0.474605	0.444799	0.404676	0.975302	0.582172	-0.119672	-0.313968	0.338702	-0.66224	-0.299359	-0.291511	-0.185925	-0.679352	-0.144308	-0.00818863
Poalb17G003020.1	0.288743	-0.138358	-0.153262	-0.127537	-0.134849	-0.122017	-0.1365	-0.138671	-0.139996	-0.455942	0.0943633	-0.109991	-0.172703	-0.222887	0.139951	0.190921	-0.189782	0.289768	0.607339	0.789606	0.0113274
Poalb18G008210.1	-0.575643	-0.37697	-0.281331	-0.124147	0.00489764	0.0760176	0.0699746	0.0459567	0.100877	-0.0811013	0.539323	-0.00847117	0.480933	0.365635	0.233039	-0.0684134	0.421331	0.19491	0.522837	0.111534	-0.0584437
Poalb03G005560.1	-0.085998	-0.111531	-0.139362	-0.193853	-0.206522	-0.191006	-0.237472	-0.240711	-0.257725	-0.793515	0.0824727	0.0970921	0.117905	-0.183659	0.448529	0.109484	0.414717	0.43588	0.995956	0.48629	-0.0610297
Poalb07G009100.1	0.0050184	-0.0414778	-0.145103	0.367197	0.275826	0.340786	0.202639	0.22365	0.206029	0.797927	0.1761	-0.185568	0.0266162	0.0882142	-0.575063	-0.384772	-0.404708	-0.151512	-0.808561	-0.390033	0.0310825
Poalb03G012790.1	-0.0504301	-0.00316757	0.0904437	0.2689	0.193389	0.0687318	0.42733	0.216226	0.410143	0.914884	0.309326	-0.405512	-0.185518	0.166453	-0.665807	-0.175181	-0.203223	-0.36512	-0.828988	-0.298142	0.0811347
Poalb11G004870.1	-0.0623681	-0.0667841	0.0331388	0.0756003	0.215078	-0.0693626	0.203332	0.47034	0.588014	0.916502	0.45657	-0.231161	-0.291816	0.264632	-0.646243	-0.244133	-0.195722	-0.252375	-0.705984	-0.215129	-0.00978107
Poalb08G003570.1	-0.0189417	-0.232489	0.0934568	-0.0627418	0.107091	0.257637	0.376226	0.414039	0.40274	0.842012	0.543744	-0.506235	-0.298524	0.157848	-0.709984	-0.146418	-0.0489743	-0.31667	-0.556773	-0.007493	-0.182258
Poalb06G020350.1	0.0619202	0.0376562	0.00173441	-0.236819	-0.249009	-0.25565	-0.333111	-0.340482	-0.371431	-0.962596	-0.368754	0.261109	0.306737	-0.132836	0.745238	0.284646	0.300648	0.287289	0.842371	0.260684	0.0277407
Poalb18G000330.1	0.0619713	0.0413293	0.000937358	-0.184496	-0.168506	-0.203254	-0.346771	-0.354642	-0.378881	-0.926586	-0.214545	0.125362	0.103372	-0.380756	0.474856	0.0903154	0.398742	0.452577	0.913727	0.319206	-0.0388725
Poalb09G006580.1	0.326874	0.10331	0.059638	0.252571	0.368563	-0.0699179	0.209723	-0.0476561	0.0788776	0.499069	-0.341674	0.0278105	0.0643028	0.0779849	-0.222132	-0.122403	-0.492807	-0.378209	-0.858972	-0.422218	0.0945668
Poalb10G018370.1	-0.0755887	-0.174469	-0.181964	-0.236848	-0.214741	-0.229208	-0.231906	-0.23372	-0.201968	-0.790917	0.051508	0.204497	0.225825	-0.0347615	0.572935	0.156519	0.477265	0.353562	0.973118	0.380112	-0.0807098
Poalb14G012530.1	-0.0715548	0.0239538	-0.215066	-0.124651	-0.234353	-0.357145	-0.163427	-0.217653	-0.202305	-0.718109	0.135837	0.054645	0.0492458	-0.178136	0.370785	0.0789272	0.557242	0.411738	0.95332	0.37303	-0.0232267
Poalb02G001780.1	0.262069	0.226807	0.287736	-0.195398	-0.212697	-0.212003	-0.354013	-0.334131	-0.40886	-0.831945	-0.765086	0.0686289	0.331873	-0.173944	0.719468	0.511247	0.0138153	0.0159372	0.376338	0.0465795	0.160893
Poalb19G002010.1	0.211374	0.271459	0.158562	0.256494	0.0815771	0.124205	-0.279562	-0.259361	-0.228473	-0.184023	-0.818515	0.0563397	0.38542	-0.0446864	0.380189	0.371287	-0.332929	-0.394835	-0.438469	-0.341272	0.193836
Poalb11G001990.1	0.100926	0.0926557	0.126525	0.189465	0.172528	0.154478	0.270808	0.34694	0.271251	0.85742	0.0476563	-0.1816	-0.19287	0.150135	-0.572594	-0.196992	-0.364609	-0.362898	-0.966833	-0.459276	0.0133036
Poalb16G002490.1	-0.284394	-0.194886	-0.157627	-0.381938	-0.252576	0.184755	-0.0198547	0.0331259	-0.0866594	-0.386402	0.378551	-0.149838	-0.0148615	0.110089	0.275479	0.392468	0.35661	0.301125	0.756574	0.4185	0.00863949
Poalb08G004560.1	-0.131516	-0.117509	-0.128505	-0.122717	-0.126715	-0.106498	0.0871899	0.106021	-0.124913	-0.11649	-0.0353046	-0.149113	0.93715	0.38827	0.411813	-0.05849	0.129048	-0.11662	0.117087	-0.105006	-0.0322634
Poalb04G016780.1	-0.139926	-0.148395	-0.13888	-0.175542	-0.194619	-0.212886	-0.238201	-0.199777	-0.279978	-0.794853	0.018077	0.309504	0.0688929	-0.0251594	0.601331	0.285235	0.370841	0.336257	0.951263	0.434111	-0.0646649
Poalb10G004620.1	-0.343299	-0.0650177	-0.049976	0.182192	0.25962	0.0967258	0.293152	0.501523	0.411474	0.940069	0.537536	-0.289784	-0.126015	0.367594	-0.574985	-0.147538	-0.369036	-0.228632	-0.675524	-0.0868231	0.0770715
Poalb01G037500.1	0.547954	0.115707	-0.334086	0.283786	-0.298672	-0.202459	-0.349113	-0.0635249	-0.332394	-0.494399	-0.370298	-0.167673	0.315767	-0.202308	0.332836	0.202286	0.0661053	0.185994	0.287179	-0.0507452	0.0750678
Poalb06G002900.1	0.317347	-0.303584	-0.0983996	0.087808	0.1221	-0.094665	-0.296347	-0.0936897	0.137601	-0.124126	-0.0199296	0.439062	-0.309117	-0.121776	0.0164928	-0.143712	-0.341058	0.590993	0.12954	-0.0774997	0.137875
Poalb15G005250.1	0.0408317	0.21372	-0.136183	0.0859202	0.284553	-0.311375	-0.366183	-0.44768	0.0557452	-0.432329	-0.00824677	-0.229701	0.0800619	-0.579468	-0.103369	-0.34738	0.483584	0.185892	0.482388	0.228205	-0.0521866
Poalb18G007230.1	0.202291	-0.0107912	-0.251144	-0.0973615	-0.198748	-0.302909	-0.194707	-0.222849	-0.310962	-0.697435	-0.410232	0.290275	0.454182	0.245288	0.867636	0.558922	-0.14571	0.266774	0.506286	0.0560444	0.3247
Poalb17G005630.1	-0.0752454	-0.136539	-0.16258	0.0212435	-0.229318	-0.105606	-0.278078	-0.242045	-0.305939	-0.750576	0.088372	0.149096	0.0552098	-0.287939	0.344152	-0.0264281	0.317952	0.422495	0.944093	0.56787	-0.134228
Poalb05G013240.1	-0.10549	-0.0858175	-0.0997365	0.254064	-0.0420862	0.496635	0.526855	0.407034	-0.0934244	0.748926	0.348266	-0.15907	-0.280882	0.191393	-0.531219	-0.100187	-0.304376	-0.266021	-0.608427	-0.0728419	-0.155811
Poalb12G008390.1	-0.107471	-0.368655	-0.140437	-0.310849	-0.0314585	-0.0738665	-0.157284	-0.0364474	-0.253368	-0.575295	-0.114596	0.617261	0.270689	0.344872	0.758832	0.327561	0.39045	-0.0408432	0.594722	0.0706713	-0.30637
Poalb03G014070.1	-0.182444	-0.189215	-0.129811	0.254889	0.179417	0.211063	0.479631	0.310073	0.450294	0.983839	0.575975	-0.209203	-0.269346	0.322461	-0.662259	-0.216439	-0.229751	-0.198028	-0.698696	-0.231326	0.0508834
Poalb10G013540.1	-0.122796	-0.37938	-0.197849	-0.0867163	-0.0633584	-0.0901858	-0.175831	-0.201638	-0.164465	-0.608438	0.303969	0.0496259	-0.0132331	-0.130529	0.301079	0.139622	0.43964	0.430014	0.950103	0.493394	-0.136402
Poalb13G007800.1	0.406535	0.171157	0.305026	0.259293	-0.0262506	-0.270677	0.16819	0.116982	-0.280341	0.137082	-0.213096	-0.156008	-0.379201	-0.350956	-0.357266	-0.167101	-0.328712	0.373592	-0.327371	-0.331054	0.155996
Poalb05G006990.1	-0.082553	-0.112825	-0.0955262	-0.222219	-0.166393	-0.198815	-0.235287	-0.25651	-0.24653	-0.788955	0.0800307	0.0528019	0.0910529	-0.218018	0.415942	0.113584	0.49023	0.472071	0.988373	0.392216	-0.0513243
Poalb10G012610.1	-0.12172	-0.063146	0.491996	-0.151277	-0.0785856	-0.155471	-0.257452	-0.105115	-0.287773	-0.513683	-0.528162	0.0792028	0.702441	0.0384799	0.587331	0.0862293	0.0744153	-0.292343	0.189157	0.0943175	-0.183298
Poalb01G023260.1	0.38337	0.274688	0.334995	0.031999	0.148702	0.170159	0.0332041	-0.0128791	-0.0139821	0.329412	-0.59636	0.0464612	-0.0231076	-0.118402	-0.20301	-0.12535	-0.333014	-0.47824	-0.861519	-0.499147	-0.0581273
Poalb09G001460.1	-0.288088	-0.280352	-0.283018	0.0550176	0.037784	0.145544	0.383791	0.174103	-0.0641763	0.250315	0.227508	0.0846421	0.0874193	0.651224	0.286513	0.634133	0.208297	-0.290776	-0.103473	-0.302294	0.0269722
Poalb06G004380.1	-0.139531	-0.128397	-0.138549	-0.186145	-0.172852	-0.162339	-0.195648	-0.15247	-0.122381	-0.609826	0.298608	-0.069828	0.0254204	-0.24825	0.186341	-0.0706572	0.51186	0.352706	0.948488	0.601668	-0.183702
Poalb06G009200.1	-0.167703	-0.313053	-0.569976	-0.162559	-0.109262	0.00368065	0.0818239	-0.00851154	0.358618	0.00102649	0.639142	-0.24474	0.266805	0.325858	0.0853243	0.0770121	0.473759	0.138949	0.508932	0.212259	0.0351268
Poalb16G000180.1	-0.190799	0.00928072	0.0885872	-0.00942778	0.0923871	0.108172	-0.30918	-0.337631	-0.323521	-0.589708	-0.349763	0.156136	0.31131	-0.122198	0.507834	0.279035	-0.182339	-0.202119	0.402299	0.629423	-0.0647303
Poalb05G000450.1	-0.135072	0.201751	-0.122616	-0.112541	-0.122918	-0.110985	-0.0839539	-0.105465	-0.112054	-0.270723	-0.381278	0.191119	0.934709	0.329876	0.593654	-0.0673406	-0.11158	-0.144386	0.0228436	-0.14732	0.156853
Poalb05G009310.1	-0.0578191	-0.292276	-0.206649	-0.062448	-0.0421216	0.150925	0.50667	0.563836	0.242814	0.781034	0.625227	-0.0562498	-0.137194	0.459896	-0.449379	-0.274968	-0.373558	-0.165424	-0.41212	0.196862	-0.181945
Poalb08G016330.1	-0.104537	-0.0734795	-0.0850173	-0.238533	-0.204057	-0.202772	-0.246607	-0.245521	-0.293032	-0.830816	-0.00139815	0.218237	0.108721	-0.156923	0.520928	0.126929	0.315441	0.466764	0.975225	0.462439	-0.0188155
Poalb19G005600.1	-0.154018	-0.0614427	-0.213904	0.100806	0.0328973	0.105376	0.298162	0.659284	0.407087	0.924319	0.661575	-0.252779	-0.274729	0.328931	-0.662651	-0.274601	-0.166513	-0.147966	-0.553984	-0.0909858	-0.0868477
Poalb11G004730.1	-0.200779	-0.191847	-0.224501	-0.339262	-0.269627	-0.243103	-0.0954677	-0.106016	-0.107033	-0.625333	0.00546432	0.346836	0.514434	0.430931	0.832911	0.358605	0.117235	0.308351	0.755246	0.229538	0.185116
Poalb17G000930.1	0.0695507	-0.0911615	-0.325956	-0.352711	-0.137198	0.322789	0.332794	0.334434	0.33861	0.542753	0.534535	-0.328399	0.0883926	0.272206	-0.39925	-0.311355	-0.338583	0.138801	-0.209616	0.166752	0.0876639
Poalb01G036100.1	0.439058	0.264468	0.383952	-0.167534	-0.0383985	0.0370051	-0.386319	-0.372435	-0.376242	-0.620163	-0.977539	0.253468	0.237348	-0.332318	0.482103	0.176937	-0.0688767	-0.181033	-0.0494697	-0.229104	-0.0425149
Poalb13G007530.1	-0.132696	-0.108451	-0.142039	-0.174483	-0.285833	-0.108299	-0.301581	-0.189761	-0.269695	-0.806805	0.00587941	0.137889	0.231591	-0.0750526	0.575419	0.227785	0.34407	0.286778	0.952583	0.529268	-0.0718546
Poalb05G005690.1	0.118013	0.187724	0.0117627	0.398485	0.228076	0.218345	-0.0195002	-0.0164989	0.430009	0.658858	-0.0594478	-0.0929654	-0.382698	-0.0744197	-0.528684	-0.0614263	-0.327282	-0.450468	-0.82976	-0.235789	0.103786
Poalb16G000760.1	-0.188179	0.360113	-0.103582	-0.0970768	-0.128955	-0.206482	-0.207882	-0.204462	-0.16813	-0.51919	-0.399585	0.35002	0.142475	0.18432	0.679285	0.580175	0.358718	0.0459117	0.304516	-0.390514	0.301837
Poalb14G015850.1	-0.146053	0.181368	0.678897	-0.155908	-0.193717	-0.172313	-0.158986	-0.184159	0.115878	-0.260397	-0.134831	-0.182253	-0.170933	-0.428493	-0.131361	-0.188984	0.512061	-0.187924	0.19968	0.157707	-0.208014
Poalb02G012780.1	-0.13857	-0.191521	-0.0404248	-0.0895853	-0.16514	-0.173355	-0.00941857	-0.167635	-0.0977224	-0.446297	0.393432	-0.195082	-0.0504377	-0.304345	-0.0188547	-0.198353	0.695734	0.3904	0.830975	0.353716	-0.208626
Poalb06G003740.1	-0.184013	-0.024986	-0.265731	-0.306369	-0.117453	-0.193273	-0.307941	0.0899809	-0.0309112	-0.497754	0.313982	0.271264	-0.167543	-0.0505884	0.245489	-0.00960071	0.270444	0.387096	0.837083	0.571516	-0.136552
Poalb06G022140.1	0.174947	0.120338	0.124255	-0.264278	-0.24269	-0.230724	-0.327836	-0.333853	-0.365002	-0.896885	-0.611697	0.30272	0.298655	-0.0571889	0.81664	0.469877	0.223523	-0.0908079	0.576193	0.211035	-0.0316487
Poalb10G002890.1	-0.232256	0.0478024	-0.274491	-0.238423	-0.0779563	-0.158879	-0.18702	-0.128675	-0.363213	-0.717697	0.120428	0.12291	0.200338	-0.117015	0.435641	0.0493137	0.313111	0.406835	0.934364	0.518358	-0.0619662
Poalb04G018580.1	-0.128462	-0.0251662	-0.176186	-0.0681463	-0.259366	-0.0121517	-0.330474	-0.144283	-0.263941	-0.703553	0.0717695	0.0124887	0.066914	-0.247963	0.335874	0.120033	0.703616	0.231961	0.877812	0.287024	-0.218888
Poalb10G014960.1	-0.123432	-0.104501	-0.0121751	-0.110064	0.163257	0.27118	0.559095	-0.0383674	0.441807	0.710847	0.29483	0.225921	-0.370598	0.345966	-0.372373	-0.116621	-0.32119	-0.317992	-0.598114	-0.0719982	0.0736908
Poalb10G010220.1	-0.266386	-0.00753546	-0.0481096	0.180496	0.110419	0.229138	0.267324	0.356481	0.398556	0.850725	0.19482	-0.0439884	0.0968689	0.525441	-0.279598	-0.0066138	-0.285989	-0.437997	-0.837534	-0.458901	0.120401
Poalb06G013950.1	0.0329514	-0.426072	-0.104355	-0.165448	-0.09404	-0.191803	0.517261	0.111312	0.609794	0.565464	0.449504	0.256585	-0.0607325	0.642902	-0.0878824	-0.0994208	-0.0675704	-0.26878	-0.284998	-0.0270346	-0.0134947
Poalb16G011550.1	-0.204005	-0.121693	-0.305944	-0.0916344	-0.170914	-0.0188413	-0.129217	-0.29668	-0.243146	-0.681749	0.162545	0.203489	0.0942955	-0.0923633	0.428228	0.121187	0.456103	0.22149	0.923188	0.54129	-0.139954
Poalb08G006620.1	-0.0825013	0.559316	-0.0845016	-0.0543145	-0.101239	-0.101175	-0.117201	-0.106941	-0.121827	-0.254549	-0.369908	-0.0890669	-0.037125	0.120586	0.412833	0.803734	-0.0843386	-0.101369	0.0136943	-0.101025	0.500843
Poalb06G020480.1	-0.0936726	-0.0689821	-0.157518	-0.190404	-0.160572	-0.188166	-0.250947	-0.227977	-0.273339	-0.775298	0.0931433	0.0453153	0.149014	-0.221637	0.403454	0.050127	0.309308	0.486167	0.980624	0.545253	-0.025034
Poalb18G004220.1	-0.129594	-0.103788	-0.131947	-0.0961004	-0.175308	-0.228047	-0.256756	-0.234608	-0.232098	-0.751925	0.135671	0.0913295	0.0480916	-0.239983	0.362579	0.0387613	0.448503	0.494258	0.987591	0.446175	-0.0537146
Poalb16G011630.1	-0.588901	0.125324	-0.279808	-0.0909656	-0.0202373	-0.0839942	0.104484	0.26496	0.402428	0.3154	0.783588	-0.205883	-0.21054	0.190179	-0.307869	-0.129362	-0.0496101	0.443718	0.25474	0.306833	0.339289
Poalb02G001190.1	-0.152134	-0.146053	-0.176899	-0.208129	-0.15961	-0.173843	-0.192522	-0.170816	-0.231391	-0.709907	0.206355	0.0563251	0.0693459	-0.146065	0.378894	0.10633	0.437039	0.435158	0.995603	0.519746	-0.0888695
Poalb08G014770.1	0.0731028	0.265539	0.149882	0.244083	0.13437	0.0313749	0.222235	0.267034	0.24449	0.757134	-0.108842	-0.108369	-0.150972	0.15369	-0.441721	-0.110516	-0.41122	-0.405914	-0.97065	-0.473295	0.130592
Poalb06G010440.1	0.17915	0.357401	0.371868	-0.283394	-0.2269	-0.164855	-0.300669	-0.311387	-0.286536	-0.67319	-0.84647	0.123751	0.526388	-0.0790249	0.685388	0.298918	-0.0396368	-0.0578575	0.128464	-0.200636	0.22133
Poalb01G016410.1	-0.179057	-0.0830458	-0.11235	0.00905062	-0.250129	0.120267	-0.387219	-0.191962	-0.253326	-0.67542	0.0793761	0.0662739	0.105768	-0.310635	0.282181	-0.0494249	0.0978129	0.58098	0.845029	0.499277	0.0331801
Poalb10G019970.1	0.145125	0.0802987	-0.140919	0.227396	0.0840021	-0.268675	0.368576	0.162082	0.440873	0.69371	0.304261	0.10772	-0.536072	0.168675	-0.514011	-0.214425	-0.125964	-0.0527916	-0.562512	-0.347354	0.141599
Poalb01G025100.1	-0.0766804	-0.0426157	-0.00809909	0.158488	0.135507	0.171307	0.373294	0.419326	0.420559	0.972452	0.338505	-0.173597	-0.185368	0.349538	-0.579692	-0.179315	-0.36109	-0.318842	-0.868091	-0.325465	0.0521052
Poalb01G035790.1	-0.322107	0.362886	-0.205785	-0.318375	-0.306558	0.357994	0.00423781	0.27102	0.366138	0.329277	0.125163	0.329926	0.0581495	0.389757	-0.00258897	-0.184716	-0.269475	0.0177911	-0.275997	-0.190267	0.248364
Poalb17G003600.1	-0.126648	-0.124687	0.289412	-0.122396	-0.139643	-0.123906	-0.123322	-0.115964	-0.136373	-0.373038	-0.250532	-0.1615	0.796072	0.0478171	0.401064	-0.09252	0.394724	-0.141756	0.242849	-0.121032	-0.15008
Poalb01G006210.1	0.078832	-0.0336168	-0.125173	-0.103295	-0.066028	-0.0701422	-0.295	-0.284342	-0.4744	-0.822373	-0.0982754	-0.00993983	0.118484	-0.437781	0.322583	-0.000639691	0.444452	0.544928	0.876395	0.222512	-0.104314
Poalb03G007860.1	-0.233251	0.122368	0.610188	0.495399	-0.0899195	0.0500774	0.230045	-0.238677	-0.209387	0.110254	-0.352722	0.232957	-0.194209	-0.188925	-0.109649	-0.120317	-0.192905	-0.211992	-0.413961	-0.222136	0.0436192
Poalb13G004060.1	-0.202123	-0.25076	-0.248932	-0.230105	-0.250883	-0.105157	0.0160899	0.046319	0.0916957	-0.278149	0.592535	-0.00101156	-0.203946	0.0248778	0.0515009	-0.00629955	0.467058	0.607935	0.802481	0.266915	0.0149194
Poalb06G001450.1	-0.187355	-0.169999	-0.0210744	-0.17686	-0.17245	-0.169794	-0.196535	-0.360748	-0.197047	-0.78045	0.0545807	0.107132	0.245565	-0.163961	0.471803	0.0407062	0.420364	0.35628	0.956752	0.48115	-0.0544335
Poalb17G005340.1	0.00196336	-0.176549	-0.0365695	-0.0490909	-0.230725	-0.197232	-0.35935	-0.23723	-0.134445	-0.736267	0.0648639	0.0707656	-0.0637833	-0.289342	0.327434	0.120907	0.587919	0.24688	0.913833	0.456146	-0.211361
Poalb08G011060.1	-0.0356059	-0.0361403	-0.139469	-0.139942	-0.181462	-0.176478	-0.314213	-0.293218	-0.327004	-0.861166	-0.0520869	0.0891187	0.149493	-0.243941	0.49978	0.171199	0.312893	0.447164	0.966157	0.475661	0.00583216
Poalb17G007340.1	-0.0947156	-0.136884	-0.140309	-0.144147	-0.108224	-0.136751	0.248124	-0.107193	-0.138822	-0.22492	0.0658011	0.623871	-0.0939854	0.182499	0.275818	-0.107665	0.649656	-0.133341	0.325038	-0.153544	-0.384488
Poalb10G019190.1	0.159097	0.0208519	-0.270202	-0.334857	-0.164731	-0.23318	-0.29741	-0.24596	-0.189372	-0.76312	-0.330633	0.657722	0.243006	0.10021	0.751643	0.14266	0.304247	0.113864	0.643656	0.0929083	-0.10725
Poalb05G012190.1	-0.173666	-0.143111	-0.332413	-0.172579	-0.219191	-0.147834	-0.103327	-0.0120001	-0.0769394	-0.461125	0.454421	-0.117344	0.0732642	-0.0550098	0.183901	-0.00207381	0.326268	0.653311	0.902597	0.414067	0.0834444
Poalb07G000300.1	-0.187681	-0.155246	-0.162399	-0.164468	-0.136293	-0.119204	-0.193913	-0.290818	-0.164696	-0.698017	0.206408	0.00890759	0.151625	-0.197831	0.337445	0.0100012	0.471966	0.431101	0.977491	0.490724	-0.0598748
Poalb13G004160.1	0.337684	0.420291	0.268151	-0.0246063	-0.109849	-0.134948	-0.43143	-0.37838	-0.470689	-0.756064	-0.924736	0.258179	0.192817	-0.380811	0.54632	0.230244	-0.137672	-0.0177349	0.152104	-0.0369787	0.0972254
Poalb08G013180.1	-0.100172	-0.141146	-0.103186	-0.201712	-0.218445	-0.204274	-0.180042	-0.174557	-0.285115	-0.754903	0.0932776	0.0460493	0.0947231	-0.0987078	0.482487	0.268667	0.360728	0.305092	0.961874	0.587469	-0.0810051
Poalb05G013180.1	-0.14758	-0.160903	0.0710771	0.0785581	-0.12113	0.883402	-0.132388	-0.136164	0.321434	0.304204	0.0413237	-0.129797	0.0714205	-0.0644803	-0.265164	-0.149807	-0.134074	-0.136274	-0.341588	-0.134409	0.0267388
Poalb09G014810.1	0.16077	-0.0175284	-0.0434744	-0.191342	-0.0398143	0.112443	-0.062673	-0.227086	-0.245905	-0.43657	-0.248005	-0.0178298	-0.213852	-0.015135	0.398517	0.793424	0.35464	-0.0684735	0.31744	-0.0645633	0.0447973
Poalb11G012880.1	-0.0895731	-0.0605293	-0.103454	-0.209328	-0.179067	-0.226189	-0.302286	-0.205959	-0.334125	-0.85294	-0.0417698	0.191114	0.162313	-0.168661	0.541159	0.140493	0.474315	0.389821	0.968909	0.357062	-0.106031
Poalb04G008810.1	0.154621	-0.162627	-0.170037	0.133805	-0.187686	0.172798	-0.245281	0.109306	-0.328556	-0.349408	0.21998	0.0189798	-0.48346	-0.436403	-0.142454	-0.0525034	0.213689	0.212944	0.571962	0.599537	-0.428641
Poalb19G007820.1	-0.0845222	0.165081	-0.230153	-0.172291	-0.162453	-0.277746	-0.223317	-0.196945	-0.364268	-0.784132	0.00544097	0.13415	0.1076	-0.246573	0.406034	0.0072395	0.345298	0.357787	0.922337	0.539864	-0.0742167
Poalb09G003110.1	0.15402	-0.232805	-0.318527	-0.183747	-0.271631	-0.223929	-0.255307	-0.260878	-0.0694914	-0.727679	-0.00091686	0.139997	0.228932	0.0669353	0.620463	0.363536	0.449221	0.23609	0.860978	0.297723	-0.00621176
Poalb09G000820.1	-0.0936828	-0.0660029	-0.0572189	-0.100785	-0.0743861	-0.0448434	-0.0796395	0.998836	-0.0816097	0.425905	0.332251	-0.0661433	-0.0774147	0.328166	-0.1993	-0.0514057	-0.0702131	-0.0598078	-0.220892	-0.0795416	-0.349007
Poalb07G003980.1	-0.0825654	0.778179	0.365072	-0.0866938	-0.241967	-0.126402	-0.226136	-0.24599	-0.127917	-0.379897	-0.463255	-0.114208	-0.0596979	-0.506381	-0.00394696	-0.130742	0.358239	-0.11189	0.076125	-0.0855501	0.0727605
Poalb11G013080.1	-0.0162798	-0.109078	0.0586209	0.386177	-0.237024	0.366838	0.159002	0.253446	0.340001	0.693526	0.0704702	-0.220286	0.0815498	0.332937	-0.27235	0.0809491	-0.414708	-0.45016	-0.754454	-0.2079	0.120055
Poalb09G011760.1	-0.333299	0.288782	-0.214911	-0.344468	0.0446293	-0.0989016	-0.0162327	-0.0126466	-0.0236896	-0.212323	0.112194	0.155087	0.239995	0.0350906	0.139582	-0.267717	0.726486	-0.0768124	0.339159	-0.139411	-0.230584
Poalb08G005450.1	-0.206329	-0.220924	-0.115455	-0.122044	-0.198489	-0.146673	-0.130589	-0.19263	-0.205386	-0.643804	0.25753	0.00496858	0.196057	-0.15165	0.313953	-0.0626431	0.38528	0.405996	0.95637	0.583972	-0.121753
Poalb01G022460.1	-0.106468	-0.0798976	-0.0656965	0.209183	0.213361	0.182028	0.380299	0.364527	0.458078	0.991651	0.468133	-0.258175	-0.274508	0.257893	-0.696909	-0.229986	-0.289244	-0.267513	-0.793149	-0.235336	0.0329958
Poalb09G011840.1	-0.415046	-0.136065	-0.206973	0.44379	0.278232	0.183059	0.416196	0.291649	0.215864	0.826289	0.66739	-0.337003	-0.242536	0.203943	-0.626072	-0.1247	-0.280297	-0.0791437	-0.450752	0.0696531	0.090748
Poalb04G004980.1	-0.161302	-0.109453	-0.0242749	0.175446	0.169018	0.162385	0.358113	0.442456	0.397011	0.954878	0.335497	-0.087899	-0.0791239	0.446093	-0.478855	-0.157158	-0.323426	-0.348526	-0.848788	-0.377971	0.0196125
Poalb08G002680.1	0.0794508	0.526127	-0.228527	0.166674	0.0706571	-0.147709	-0.209621	-0.13609	-0.232108	-0.252404	-0.392146	0.596936	-0.361276	-0.163206	0.18751	0.0759396	-0.206165	-0.00231903	-0.0169879	0.00351035	0.0992301
Poalb05G013830.1	-0.282177	-0.167587	0.0489855	-0.183828	0.355814	-0.152467	0.099994	0.0931741	0.419274	0.31957	0.693193	-0.250096	-0.497038	-0.117944	-0.544299	-0.256953	0.00749072	0.379432	0.170083	0.343175	0.0668677
Poalb06G001780.1	-0.116242	-0.159111	-0.170187	-0.167317	-0.137946	-0.145287	-0.160704	-0.153747	-0.16689	-0.600232	0.324035	-0.0231455	-0.0679065	-0.27206	0.152638	-0.0773049	0.524012	0.483426	0.956568	0.494543	-0.160334
Poalb01G019330.1	-0.205707	0.0747149	0.0744263	0.449396	0.104	0.23975	0.186535	0.305484	0.322092	0.857858	0.177818	-0.231516	-0.0790765	0.185203	-0.540172	-0.167502	-0.422622	-0.354724	-0.869563	-0.281093	0.119488
Poalb17G013760.1	0.0580365	-0.2237	0.110356	0.0405983	0.221759	0.00151888	-0.22524	-0.0524932	-0.513831	-0.481145	-0.0252926	0.20619	-0.303975	-0.533127	-0.0450503	-0.241712	0.580817	0.0355629	0.527441	0.273972	-0.715293
Poalb14G008220.1	0.0501193	-0.251603	-0.00560656	0.0542649	-0.00708335	0.273694	0.331522	0.452313	0.389481	0.871752	0.285209	-0.057649	0.00790831	0.425236	-0.438427	-0.260895	-0.305363	-0.429092	-0.789648	-0.251942	-0.169424
Poalb03G001150.1	-0.191444	-0.0411639	-0.157837	-0.275384	-0.439674	-0.0572814	-0.233889	0.0173657	-0.253491	-0.689657	0.0616402	0.27908	0.239801	0.056536	0.55122	0.0832629	0.328971	0.199514	0.865676	0.513505	-0.181627
Poalb12G007190.1	-0.262799	-0.307626	-0.419957	0.250931	0.575739	0.304568	-0.154301	0.335111	0.00523672	0.373393	0.547598	-0.141768	-0.232374	-0.0187146	-0.404348	-0.069271	-0.00520746	-0.0472396	-0.0260889	0.268958	-0.335903
Poalb09G006770.1	-0.356977	-0.323516	-0.166328	-0.119676	-0.0667323	-0.172021	-0.0584174	-0.108592	0.0610275	-0.382062	0.536759	0.0696513	-0.0977223	-0.0145586	0.145623	-0.0113636	0.494625	0.470613	0.874011	0.416663	-0.059752
Poalb11G009370.1	-0.128424	-0.120351	-0.149237	-0.178956	-0.207577	-0.180446	-0.186538	-0.140705	-0.107903	-0.604766	0.315286	-0.036889	-0.0628493	-0.227282	0.193835	-0.00787515	0.425878	0.434792	0.957866	0.614071	-0.100653
Poalb01G029680.1	0.469754	-0.0288861	-0.0798181	-0.139812	0.219443	-0.288451	0.146203	-0.562523	0.016408	-0.276501	-0.119878	-0.177019	0.11553	-0.383	-0.0851008	-0.324601	0.483849	-0.00549542	0.220325	-0.0213387	-0.151502
Poalb12G012000.1	-0.558834	-0.344604	-0.260383	-0.00239056	0.347227	-0.203074	0.31107	0.0819231	0.421248	0.388506	0.740991	-0.072519	-0.0985546	0.513206	-0.063408	0.252387	0.0243842	0.0534432	0.136751	0.232523	0.215117
Poalb11G002980.1	-0.531473	-0.315771	-0.271666	0.14929	0.176724	0.176782	0.433245	0.289617	0.39349	0.741289	0.707996	0.0209905	-0.0978895	0.606819	-0.255653	0.0553915	-0.368325	-0.0930335	-0.305679	0.14671	0.167604
Poalb05G014960.1	0.411626	0.515125	0.388613	0.0635215	0.0261615	-0.0209559	-0.29639	-0.265371	-0.323875	-0.308985	-0.941648	0.0852054	0.0932346	-0.412943	0.168552	0.0530552	-0.190428	-0.269868	-0.388884	-0.348328	0.0445957
Poalb15G004510.1	-0.0870647	-0.129248	0.129699	-0.108569	-0.117616	-0.107269	-0.100338	-0.114085	-0.112676	-0.408328	0.218045	-0.119338	-0.148835	-0.342416	-0.0318096	-0.138699	0.473562	-0.143799	0.644826	0.786201	-0.473745
Poalb13G011040.1	-0.258575	-0.196408	-0.173903	-0.152846	-0.150734	-0.111682	-0.118324	-0.130279	-0.112997	-0.53672	0.405153	0.025478	-0.0380831	-0.15797	0.181101	-0.0550242	0.395082	0.472624	0.947388	0.595898	-0.100837
Poalb05G017900.1	0.107012	-0.0365317	-0.551664	-0.261472	-0.186161	0.0200291	0.0348199	0.256468	0.0197096	-0.0669363	0.588398	-0.278275	-0.128413	-0.0651084	-0.207592	-0.173242	0.393751	0.174796	0.543778	0.518022	-0.284433
Poalb05G012970.1	-0.179091	-0.126969	0.00336445	0.115133	-0.413826	0.079346	-0.13862	0.740817	0.0790028	0.326846	0.308057	-0.300843	0.352197	0.299377	-0.112278	-0.154205	-0.0689515	0.0228708	-0.126671	-0.0664108	-0.116537
Poalb15G006130.1	-0.100579	-0.101178	-0.106549	-0.0972113	-0.122265	-0.18653	-0.306873	-0.308326	-0.330314	-0.85254	-0.0435005	0.111444	0.158829	-0.206746	0.530239	0.22357	0.338373	0.388706	0.962243	0.477592	-0.0199953
Poalb07G006710.1	-0.166491	0.432848	-0.336402	-0.0281682	0.0316836	-0.352918	-0.182496	0.164337	-0.228678	-0.287326	0.180135	-0.180336	0.0103063	-0.154733	0.0516789	0.00117176	-0.165024	0.334994	0.477704	0.590861	0.167316
Poalb07G009760.1	-0.0156284	-0.0874955	-0.0810605	-0.0739405	-0.0497675	-0.0834333	-0.077085	-0.0542677	-0.0751646	-0.27951	0.171141	-0.0860938	-0.086223	-0.214044	-0.0197922	-0.0776473	0.997276	-0.0939395	0.460708	-0.0827743	-0.454233
Poalb04G008030.1	0.464758	0.31163	-0.0521198	-0.315136	0.0400676	-0.21454	-0.0741118	-0.189165	-0.0870189	-0.275629	-0.63853	-0.0225127	0.274129	0.15659	0.494201	0.584161	0.00305486	-0.328529	-0.170254	-0.325448	0.210957
Poalb06G003030.1	-0.031591	-0.12424	-0.17171	-0.199121	-0.34407	0.505719	0.194466	0.365798	0.1897	0.44231	0.168252	0.052073	0.392188	0.421065	-0.0849367	-0.32065	-0.105907	-0.136881	-0.377999	-0.318848	-0.108953
Poalb01G021380.1	-0.21451	0.0291828	0.0757666	-0.381971	-0.331954	-0.0891097	-0.381279	0.186107	-0.26197	-0.65215	0.0567791	-0.00128658	0.187089	-0.110106	0.381036	0.0553875	0.3449	0.385596	0.81696	0.369719	-0.139831
Poalb16G010930.1	-0.163009	-0.270827	-0.304152	-0.160115	-0.369424	-0.186778	-0.0530059	0.0300157	0.0835385	-0.381142	0.50986	-0.00530215	0.0814025	0.122753	0.241766	0.0264882	0.29546	0.360854	0.859592	0.627208	-0.03937
Poalb07G004650.1	0.405214	0.36227	0.417748	-0.159006	-0.13758	-0.302208	-0.093952	0.14356	-0.00661275	0.0266368	-0.673946	0.185898	0.0173349	0.0803276	0.184762	0.154229	-0.286055	-0.371478	-0.54536	-0.382619	0.0623
Poalb16G012000.1	-0.0955463	-0.107422	-0.164352	-0.219031	-0.223075	-0.174008	-0.259131	-0.202837	-0.263581	-0.794538	0.0657527	0.107161	0.194091	-0.133503	0.494449	0.117053	0.389476	0.5157	0.985543	0.380409	-0.00256536
Poalb16G007820.1	-0.238082	-0.212728	-0.0960715	-0.200162	-0.187537	-0.172235	0.00809114	-0.174248	-0.208182	-0.591553	0.323837	-0.0107937	0.0794382	-0.105874	0.279148	0.012372	0.534513	0.386222	0.950691	0.485949	-0.13431
Poalb06G003720.1	-0.231681	-0.266443	-0.282987	-0.269115	-0.239606	-0.198405	-0.0488926	-0.0252051	-0.0844631	-0.532056	0.364	0.199879	0.119474	0.194075	0.462471	0.176259	0.306882	0.342963	0.921707	0.564141	-0.057324
Poalb13G012920.1	-0.0261993	-0.196854	-0.0830954	-0.184673	-0.167749	-0.119171	-0.248972	-0.33385	-0.290619	-0.839246	-0.021192	0.116889	0.137942	-0.18748	0.518692	0.213331	0.338545	0.415735	0.965582	0.466748	-0.0354751
Poalb06G010760.1	-0.109393	-0.209148	-0.218154	-0.118909	-0.144276	-0.156814	-0.153574	-0.176533	-0.147839	-0.598315	0.328878	-0.0256838	-0.0259261	-0.21144	0.20562	-0.00191344	0.535175	0.536791	0.959459	0.394926	-0.0850759
Poalb16G007920.1	-0.0662975	-0.0924453	-0.0957425	0.241364	0.191553	0.0104008	0.498984	0.277336	0.454014	0.94688	0.555128	-0.417484	-0.247329	0.225823	-0.715828	-0.220083	-0.23438	-0.151268	-0.670394	-0.173253	0.130565
Poalb01G023520.1	-0.163506	0.0128904	-0.0721659	0.0921934	0.14002	-0.0476007	0.332543	0.706498	0.0628888	0.782333	0.381749	-0.328356	0.129463	0.369227	-0.437575	-0.227551	-0.299385	-0.228953	-0.60828	-0.14458	-0.103227
Poalb04G010070.1	-0.241553	0.248949	0.213484	-0.0216866	0.165406	-0.0281572	-0.246486	0.404269	0.211303	0.315575	0.26964	-0.285139	-0.535424	-0.230729	-0.512193	-0.0737803	0.0408117	0.388054	-0.156962	-0.281545	0.160886
Poalb19G012700.1	-0.0933892	-0.139139	-0.154612	-0.178457	-0.180977	-0.180521	-0.20105	-0.200712	-0.218123	-0.709418	0.2017	0.0404291	0.0322393	-0.22649	0.312676	0.0165082	0.396891	0.501683	0.98999	0.532246	-0.0752859
Poalb14G011330.1	-0.143878	-0.0851399	-0.204114	0.0988688	0.163412	0.229947	0.397714	0.42602	0.375913	0.922706	0.388156	-0.0480708	-0.15484	0.527595	-0.401312	0.0185572	-0.501105	-0.222716	-0.768797	-0.26157	0.172186
Poalb16G009700.1	0.117142	0.0787468	0.0569098	-0.19161	-0.217319	-0.26914	-0.466088	-0.292241	-0.122777	-0.812388	-0.134062	-0.168251	0.126389	-0.42642	0.32091	0.068872	0.441955	0.35788	0.845225	0.389534	-0.00553198
Poalb18G010510.1	0.424183	0.0167045	-0.0100313	-0.32672	0.0123056	-0.0372838	-0.351852	-0.48032	-0.240671	-0.792982	-0.5007	0.109923	0.0313047	-0.317586	0.492897	0.37732	0.437272	0.152312	0.530602	-0.0819797	-0.0278147
Poalb18G009430.1	-0.437211	-0.179277	-0.26115	-0.0597968	-0.0368058	0.0280156	-0.337141	-0.145246	0.0134378	-0.500564	0.278494	0.261702	0.00856088	0.0235613	0.368683	0.17607	0.532908	0.323397	0.80465	0.218674	-0.0400776
Poalb10G014690.1	-0.119874	-0.163446	-0.181073	-0.148712	-0.182257	-0.160894	-0.199072	-0.198591	-0.188502	-0.684352	0.235487	-0.00814904	0.0527323	-0.193735	0.315082	0.0709219	0.438067	0.417462	0.986872	0.568556	-0.0951126
Poalb16G003930.1	0.0479811	0.021171	0.035845	0.257084	-0.0776052	0.0107434	0.271081	0.447744	0.427456	0.874177	0.192313	-0.152579	-0.112126	0.36383	-0.456839	-0.122151	-0.343723	-0.332167	-0.861002	-0.404204	0.104864
Poalb02G003790.1	-0.18724	-0.0980947	-0.0595555	0.359228	0.356506	0.241818	0.275326	0.428876	0.184901	0.900952	0.456846	-0.327983	-0.232904	0.0821345	-0.741944	-0.306222	-0.350818	-0.159355	-0.706145	-0.12821	-0.0736969
Poalb08G009240.1	-0.284299	-0.0667294	-0.405337	0.0850853	-0.0514688	0.048001	0.249611	0.52572	0.157717	0.493002	0.856606	-0.40579	-0.297004	0.134402	-0.529207	-0.146684	0.219872	0.00156028	0.0995563	0.368319	-0.204155
Poalb12G003440.1	-0.267751	-0.119989	0.294256	0.190343	0.185119	0.479073	-0.0997569	0.185858	0.321278	0.536682	0.376174	-0.50132	-0.501959	-0.256104	-0.698674	-0.0334248	-0.109179	0.00378309	-0.347903	0.0379387	0.0119289
Poalb11G000730.1	0.0869484	0.0706419	0.0639364	0.118898	0.107678	0.222952	0.500187	0.281564	0.214252	0.872352	0.136414	-0.158291	-0.225299	0.201366	-0.578826	-0.204902	-0.384319	-0.416485	-0.914315	-0.292453	-0.0185668
Poalb09G001060.1	-0.144953	-0.158978	-0.0771439	-0.139524	-0.153996	-0.130533	-0.134477	-0.147539	-0.150424	-0.535577	0.19674	-0.0345749	0.159702	-0.111844	0.278508	0.0170286	0.0453696	0.157819	0.780912	0.890476	-0.120945
Poalb03G016940.1	0.126581	-0.0870006	0.354023	-0.119678	-0.145323	-0.146517	-0.3944	-0.411477	-0.420501	-0.923742	-0.501115	0.174584	0.152155	-0.370182	0.573062	0.23157	0.165397	0.385243	0.684866	0.147545	0.0259266
Poalb13G004040.1	-0.129728	-0.0769416	-0.147809	-0.200461	-0.209686	-0.203049	-0.24091	-0.274133	-0.280057	-0.836304	-0.0174558	0.221231	0.201585	-0.0935625	0.586069	0.177471	0.463114	0.342004	0.969319	0.384523	-0.0578426
Poalb04G015670.1	0.0323489	0.0748927	0.0295621	-0.317915	-0.282086	-0.27911	-0.310945	-0.301444	-0.281974	-0.911954	-0.249232	0.290548	0.157878	-0.186471	0.615089	0.132494	0.283533	0.441168	0.879085	0.294516	0.0548778
Poalb07G005370.1	-0.11937	-0.226094	-0.176	-0.127586	-0.200207	-0.142127	-0.183381	-0.146249	-0.276675	-0.700524	0.208888	0.0246847	0.115001	-0.146907	0.373459	0.095045	0.477465	0.434415	0.985982	0.464003	-0.136567
Poalb01G001690.1	0.383352	-0.102293	0.187609	-0.0171682	-0.166083	-0.231109	-0.209653	-0.151667	-0.123816	-0.425519	-0.428209	-0.0268808	-0.0928751	0.0402931	0.486628	0.800312	-0.150243	0.0893793	0.173088	-0.0293412	0.294019
Poalb10G013550.1	-0.0723293	-0.123652	-0.192904	-0.198603	-0.128617	-0.164101	-0.28403	-0.274883	-0.277478	-0.827629	0.0043926	0.224202	0.111185	-0.139143	0.540037	0.19502	0.432014	0.383915	0.97361	0.406525	-0.0771525
Poalb11G007430.1	-0.407618	-0.444115	-0.155367	-0.329275	0.0759871	0.263038	-0.158095	0.365784	0.00168251	-0.0494179	0.442627	0.0311191	0.237248	0.302233	0.165452	0.0397568	0.321012	0.40844	0.411207	-0.15364	-0.138417
Poalb17G014040.1	-0.0339093	-0.114019	-0.181331	-0.229128	-0.22507	-0.103394	-0.344011	-0.151454	-0.294324	-0.813997	0.0063664	0.174256	0.157946	-0.147813	0.51338	0.140012	0.36555	0.319414	0.959732	0.529887	-0.166041
Poalb08G016610.1	0.00260481	0.0238063	0.0531084	0.235463	0.209715	0.263456	0.297765	0.353461	0.305519	0.926147	0.220491	-0.260092	-0.248157	0.130396	-0.67985	-0.226622	-0.344961	-0.323357	-0.915545	-0.356014	-0.00409928
Poalb19G005760.1	-0.231263	-0.181237	-0.134415	0.246627	0.223586	0.119339	0.336714	0.458599	0.472446	0.981067	0.574906	-0.171172	-0.250155	0.398235	-0.59429	-0.140859	-0.300155	-0.186122	-0.692617	-0.214675	0.0622695
Poalb08G013280.1	0.428763	0.300111	0.357589	0.0377556	0.0776403	0.121849	-0.0324268	-0.0528163	-0.0444347	0.213974	-0.688603	0.0750202	0.0186373	-0.141301	-0.106627	-0.0806939	-0.284881	-0.467753	-0.797318	-0.521964	-0.0451198
Poalb13G011400.1	0.450594	0.362994	0.0755486	-0.212548	-0.233166	-0.289537	-0.2273	-0.332247	-0.366121	-0.727528	-0.804321	0.255708	0.212797	-0.0907346	0.6964	0.466214	-0.0207858	-0.0152772	0.22768	-0.116181	0.201339
Poalb06G020250.1	0.127048	-0.0143833	-0.101338	0.0545774	0.174706	0.432843	0.260652	0.237219	0.389281	0.849746	0.141583	-0.139767	-0.173564	0.226209	-0.526994	-0.125783	-0.343371	-0.447838	-0.888262	-0.310527	-0.024148
Poalb14G012080.1	-0.167319	-0.13621	-0.150489	-0.176852	-0.162263	-0.115796	-0.147585	0.525715	0.516034	0.387636	0.296213	-0.135778	0.549421	0.595134	0.0803347	-0.0852032	-0.12033	-0.12179	-0.200121	-0.113507	0.0815604
Poalb02G017890.1	0.0769683	0.241193	0.241559	0.139608	0.289709	0.181755	-0.367286	-0.0250665	-0.26074	-0.072833	-0.727906	0.112649	0.265879	-0.089753	0.223722	0.214184	-0.0676155	-0.352404	-0.498941	-0.622437	-0.0357244
Poalb01G014560.1	-0.317026	-0.0873058	0.0840774	-0.0940353	-0.178369	-0.0244703	-0.0924419	-0.18895	-0.21609	-0.515713	0.233374	-0.20407	0.239575	-0.285076	0.118791	-0.218026	0.128097	0.488458	0.78102	0.608369	0.0156943
Poalb11G009090.1	0.387075	-0.124621	0.15393	-0.269378	-0.379745	-0.0324266	-0.542574	0.0403827	-0.0649758	-0.591411	-0.270003	-0.217209	0.137228	-0.172804	0.376395	0.373796	0.0795386	0.295583	0.488741	0.156289	0.0476215
Poalb01G011310.1	-0.0653239	-0.0783238	-0.091038	-0.0625991	-0.0741422	-0.0499789	-0.0489543	-0.0685384	-0.0577397	-0.253953	0.252127	-0.057412	-0.0935891	-0.166228	-0.00651874	-0.0824514	-0.104456	-0.0815029	0.490575	0.998723	-0.225628
Poalb04G013100.1	0.291041	0.30506	0.351183	0.261043	0.277173	0.221263	-0.140406	-0.117475	-0.0566129	0.268097	-0.603256	-0.10658	-0.0481587	-0.338038	-0.294435	-0.127656	-0.333951	-0.392315	-0.8066	-0.440832	-0.00424374
Poalb02G005660.1	-0.078782	-0.139284	-0.106971	-0.139107	-0.20909	-0.247648	-0.257211	-0.264898	-0.269103	-0.825261	0.0152067	0.118241	0.179858	-0.13872	0.535663	0.188243	0.359075	0.408773	0.981608	0.476365	-0.0175939
Poalb08G016590.1	-0.50578	-0.192845	-0.316551	0.0241662	-0.285989	0.0537758	0.16881	0.0209428	0.0548284	-0.119666	0.657432	0.0172142	-0.142628	0.179428	0.0680206	0.104866	0.361729	0.543364	0.664769	0.183479	0.181806
Poalb19G000430.1	-0.33581	-0.319789	-0.149509	-0.226011	-0.229407	0.0728802	0.00462488	-0.119575	-0.144649	-0.48378	0.361978	0.174591	0.117701	0.0563187	0.325375	-0.00574581	0.308634	0.635679	0.855565	0.255525	0.0395036
Poalb06G022760.1	-0.166959	-0.241487	0.0721695	0.256717	0.0557776	0.283484	0.243499	0.389435	0.518042	0.934021	0.475382	-0.196002	-0.221014	0.24243	-0.660801	-0.308646	-0.198599	-0.185262	-0.718696	-0.310284	-0.0259643
Poalb03G003130.1	-0.163132	-0.150862	-0.180803	-0.150695	-0.154815	-0.13533	-0.130197	-0.140999	-0.162043	-0.522901	-0.197923	0.495169	0.503524	0.423791	0.824771	0.365789	-0.164678	-0.162421	0.467014	0.470273	0.010151
Poalb09G001080.1	-0.16929	-0.275502	-0.263214	0.0429958	-0.187418	-0.322089	0.133452	0.495891	0.0413269	0.117689	0.742856	-0.386553	-0.0802611	0.183638	-0.171632	0.0200068	0.340857	0.288536	0.461668	0.313417	-0.128147
Poalb05G005740.1	-0.234763	-0.305782	-0.286774	0.133385	-0.247101	-0.32298	-0.0503286	0.220255	-0.200415	-0.34369	0.45573	0.13281	0.0816549	0.117145	0.237944	-0.0414783	0.443854	0.217692	0.77112	0.464463	-0.308383
Poalb11G010090.1	0.0589949	-0.0170648	-0.281327	-0.290057	-0.239428	-0.115963	-0.03598	-0.359397	-0.347349	-0.783755	-0.082477	0.183824	0.294804	-0.0540832	0.58112	0.140944	0.222826	0.534747	0.856289	0.240066	0.151585
Poalb17G013200.1	0.886074	-0.114648	-0.10761	-0.153081	-0.121601	-0.125387	0.213382	0.231858	-0.134457	0.152097	-0.156628	-0.092813	-0.157063	-0.0508265	-0.191727	-0.107239	-0.119556	-0.109445	-0.292856	-0.123153	-0.282664
Poalb19G001060.1	-0.185562	-0.079566	-0.235117	-0.108049	-0.108982	-0.145879	-0.32635	-0.331147	-0.164218	-0.779109	0.0546821	0.160009	0.1456	-0.118242	0.523185	0.233346	0.384185	0.343536	0.954108	0.47405	0.0280995
Poalb02G015000.1	-0.0975806	-0.072371	-0.0308611	0.205148	0.218659	0.214792	0.392412	0.354914	0.409066	0.983792	0.396046	-0.230285	-0.237432	0.267202	-0.662459	-0.21568	-0.322474	-0.280248	-0.84116	-0.299558	0.0396442
Poalb11G012470.1	-0.20863	-0.0561047	-0.29406	0.0554235	0.165095	0.165024	0.371142	0.557136	0.358545	0.904611	0.666618	-0.298481	-0.227373	0.339222	-0.633552	-0.197922	0.0353113	-0.128718	-0.53045	-0.289842	-0.0612364
Poalb08G010460.1	-0.271371	-0.120853	-0.250451	-0.236952	-0.167267	-0.217779	-0.0543262	-0.0714466	-0.0457555	-0.485177	0.449422	-0.0318408	-0.000463417	-0.00984925	0.24017	0.0798999	0.314824	0.49589	0.928452	0.588959	0.0542869
Poalb01G008790.1	-0.0463375	-0.110594	-0.10609	-0.0953758	-0.0718309	-0.10531	-0.105448	-0.0841196	-0.103797	-0.374134	0.257927	-0.113254	-0.122619	-0.283856	-0.0229846	-0.113997	0.883619	0.347954	0.639975	-0.108925	-0.240704
Poalb15G003080.1	-0.138408	-0.152016	-0.175332	-0.195899	-0.14849	-0.176998	-0.148732	-0.113905	-0.152829	-0.586576	0.348271	-0.0391277	-0.0543683	-0.220622	0.174557	-0.0358284	0.485405	0.491744	0.961982	0.520644	-0.125181
Poalb06G002050.1	0.0562385	-0.39694	0.0174133	-0.13455	0.322116	-0.207286	0.409176	-0.000244439	0.363842	0.4457	0.434419	0.0476649	-0.174397	0.200864	-0.325111	-0.308828	-0.422462	-0.031531	-0.17599	0.416777	-0.0451875
Poalb11G001780.1	-0.49984	0.087018	-0.181724	0.234728	0.251013	0.176993	0.254332	0.142523	0.427524	0.71567	0.690835	-0.308059	-0.210439	-0.00193657	-0.726193	-0.49742	-0.117703	0.103108	-0.305499	0.0678429	0.144766
Poalb11G005220.1	-0.346789	-0.326269	-0.131937	-0.061781	-0.234986	0.0302462	0.11673	0.255651	0.449048	0.267984	0.874253	-0.334488	-0.246464	0.122787	-0.365735	-0.140936	0.299034	0.32979	0.383304	0.335168	0.00708806
Poalb12G008800.1	-0.0633157	0.0211864	0.00767359	-0.256968	-0.194118	-0.0557607	-0.114523	-0.184203	-0.413366	-0.714703	0.00839921	0.042359	-0.0196731	-0.352624	0.248021	-0.0371325	0.725106	0.18556	0.840486	0.324906	-0.358783
Poalb13G009210.1	-0.072916	-0.0667128	-0.0701353	-0.0607728	-0.0584266	-0.0632725	-0.0771614	-0.0770036	-0.07748	-0.260929	0.225962	-0.0758131	-0.0970265	-0.193735	-0.010427	-0.0955771	-0.104535	0.999277	0.483549	-0.072978	0.418801
Poalb01G038840.1	0.222754	-0.299095	0.35991	-0.00994116	0.125099	-0.0612723	0.64301	-0.407488	-0.208484	0.0283321	0.0662681	-0.205047	-0.297854	-0.290405	-0.302074	-0.142304	0.245924	0.0238561	0.012134	-0.00605206	-0.163239
Poalb09G006620.1	-0.305629	-0.341456	-0.326944	-0.1832	-0.306995	-0.201636	0.101204	0.0440221	0.0456134	-0.329357	0.488169	0.15678	0.0950187	0.425635	0.461657	0.359382	0.244347	0.306307	0.788714	0.449755	0.0942436
Poalb08G017730.1	0.111382	-0.028704	0.0416079	0.0504141	-0.19707	-0.475778	-0.323218	-0.293581	-0.320267	-0.825838	-0.47243	0.415458	0.245167	0.0383782	0.825002	0.467191	0.0822957	0.150839	0.60649	0.150693	0.124406
Poalb08G008850.1	0.368355	-0.0934279	0.0273845	-0.278069	0.171101	-0.293005	-0.292689	-0.112066	-0.300919	-0.577331	-0.435288	-0.107967	0.386704	-0.0584054	0.512534	0.396385	0.431531	-0.309764	0.33551	0.0547014	-0.311684
Poalb11G015580.1	-0.0783584	-0.0776402	-0.0929867	-0.105369	-0.0989161	-0.0728541	-0.0825786	-0.0730079	0.997628	0.43899	0.361756	-0.0488297	-0.0673296	0.317041	-0.190239	-0.0645035	-0.0687621	-0.0591077	-0.216035	-0.0418554	0.367646
Poalb13G001100.1	0.0217561	-0.131209	-0.0581153	0.123356	0.391939	-0.207759	0.329885	-0.00748104	-0.0479851	0.263405	-0.0170692	-0.215192	-0.0432164	0.362552	0.11756	0.700094	-0.173519	-0.124403	-0.316482	-0.321548	0.329796
Poalb04G009970.1	-0.0332812	-0.188796	-0.03596	-0.32603	-0.250015	-0.218417	-0.233637	-0.253902	-0.202314	-0.822159	-0.0794636	0.140968	0.330716	0.00475519	0.659786	0.261238	0.471351	0.330965	0.909564	0.243078	-0.0194894
Poalb10G007530.1	-0.0739635	-0.158689	-0.239069	-0.199303	-0.138934	-0.2158	-0.0966495	-0.158266	-0.409734	-0.757199	0.0348043	0.122879	0.197988	0.034847	0.611769	0.382287	0.390422	0.36982	0.920204	0.322219	-0.0209531
Poalb01G007660.1	-0.101342	0.500048	0.115783	0.000912333	0.024549	0.177928	0.451791	0.10572	0.0589815	0.578652	0.00202249	-0.377525	-0.217394	0.0480328	-0.428762	0.0710979	-0.466623	-0.0386817	-0.677041	-0.293744	0.463412
Poalb10G017420.1	-0.213197	-0.2264	-0.230482	-0.16999	-0.130538	-0.167812	-0.191805	-0.132203	-0.146987	-0.629337	0.308426	0.100933	0.0541396	-0.0637095	0.361552	0.0993223	0.385719	0.491394	0.982763	0.50582	-0.048347
Poalb16G005100.1	-0.189651	-0.193855	0.218961	-0.13147	-0.477639	0.116935	-0.0876484	-0.323858	-0.0329261	-0.525859	-0.257159	0.163459	0.388964	0.28278	0.731478	0.567031	-0.143751	0.171205	0.425229	0.131527	0.399809
Poalb08G010620.1	-0.100736	-0.00850603	-0.496487	-0.237531	-0.26717	-0.355303	0.0878989	0.490685	-0.0153259	-0.0336078	0.25413	0.386869	0.301873	0.626221	0.41694	0.0531821	0.307603	-0.175311	0.266312	0.0368767	-0.244549
Poalb08G007190.1	-0.208497	0.0173165	-0.383885	-0.0860111	-0.153683	-0.0455051	-0.383665	-0.133424	0.0897099	-0.477706	0.298358	-0.182625	0.290728	-0.124184	0.212661	-0.0450124	0.201923	0.394618	0.790389	0.571952	0.117463
Poalb05G010320.1	-0.0498439	-0.241338	-0.193624	0.109048	0.252788	0.220522	0.442196	0.469235	0.325996	0.956512	0.599728	-0.246604	-0.2335	0.285572	-0.694471	-0.307249	-0.271794	-0.143804	-0.648763	-0.142905	-0.107673
Poalb05G005120.1	-0.0636855	-0.211136	-0.139712	0.0696418	0.231192	0.185872	0.363147	0.507555	0.396775	0.959908	0.459331	-0.0987049	-0.215214	0.439468	-0.532989	-0.12744	-0.28256	-0.204111	-0.756589	-0.369421	-0.0193713
Poalb14G004620.1	-0.0104774	0.552261	0.114893	-0.156846	-0.190954	-0.173984	-0.164847	-0.192836	-0.188884	-0.457254	-0.106253	-0.180566	-0.175307	-0.540954	-0.0732719	-0.193766	-0.0060531	0.132635	0.444987	0.681361	0.0277006
Poalb06G022320.1	-0.291153	-0.174177	-0.384906	-0.226769	-0.257788	0.0716492	0.324882	0.195663	0.247975	0.168224	0.787588	-0.168303	-0.179788	0.239568	-0.190766	-0.0556837	0.571461	0.147487	0.433708	0.203297	-0.114588
Poalb17G007250.1	0.160756	0.00723926	0.132532	0.188307	0.412895	0.371863	0.329067	-0.0336777	0.12775	0.70264	0.00485855	-0.340714	-0.215775	-0.160336	-0.668832	-0.247833	-0.321228	-0.212881	-0.837336	-0.385339	0.0300494
Poalb12G006540.1	-0.103014	-0.123379	-0.174171	-0.163103	-0.125159	-0.16175	-0.218946	-0.231661	-0.183714	-0.686945	0.22297	-0.0230294	0.0190223	-0.273832	0.254483	-0.00014821	0.517533	0.47885	0.977849	0.461691	-0.0952989
Poalb02G011050.1	-0.072916	-0.0667128	-0.0701353	-0.0607728	-0.0584266	-0.0632725	-0.0771614	-0.0770036	-0.07748	-0.260929	0.225962	-0.0758131	-0.0970265	-0.193735	-0.010427	-0.0955771	-0.104535	0.999277	0.483549	-0.072978	0.418801
Poalb09G007530.1	-0.454197	0.0545678	0.170788	-0.18932	-0.103694	-0.134201	0.568881	0.0852686	0.376171	0.489393	0.392549	-0.311565	0.219697	0.487487	-0.114111	0.0306598	-0.379917	-0.0356022	-0.2483	0.141574	0.464609
Poalb16G010470.1	0.366826	0.423065	-0.1933	-0.221758	0.306344	-0.234897	-0.214947	-0.199454	0.339839	0.0215392	-0.113507	-0.193744	-0.191459	-0.335838	-0.285096	-0.194668	0.422707	-0.202246	-0.120391	-0.175614	-0.0603758
Poalb19G002760.1	-0.0856928	-0.0853627	-0.0608534	-0.0613929	0.7442	-0.103398	-0.0998006	-0.0953595	-0.0833355	-0.00820954	-0.109963	-0.086701	-0.0745712	0.109402	0.172855	0.621185	-0.0987867	-0.100755	-0.0849599	-0.0953456	0.147337
Poalb03G008900.1	0.0542742	0.389099	0.261497	-0.0516821	-0.201227	-0.108524	-0.297826	0.0983933	-0.075695	-0.161546	-0.728954	0.406063	0.242392	0.246522	0.523162	0.363095	-0.166072	-0.35593	-0.370459	-0.494808	0.151527
Poalb18G003030.1	0.0325499	0.182136	-0.448325	-0.127613	-0.197059	-0.266768	-0.163551	-0.367765	-0.00761525	-0.604643	0.0766142	-0.200358	0.305153	-0.085452	0.388364	0.201815	0.257505	0.416077	0.770518	0.342738	0.350937
Poalb02G009460.1	-0.132625	-0.209964	-0.163124	-0.079424	-0.17225	-0.16378	-0.21338	-0.19478	-0.276661	-0.72273	0.172437	0.0118286	0.151662	-0.161506	0.399101	0.115401	0.352831	0.45996	0.981699	0.530044	-0.0589108
Poalb05G014800.1	0.330119	-0.217023	-0.219996	-0.000968527	-0.208526	-0.207433	0.0691072	0.641124	0.0556921	0.333671	0.165724	0.426898	-0.209366	0.36465	-0.0695365	-0.185448	0.0936432	-0.199239	-0.23866	-0.231137	-0.458924
Poalb08G017500.1	-0.121796	-0.0560999	0.00274689	0.0881904	0.234964	0.0173866	0.508411	0.231539	0.430901	0.893541	0.317381	0.0141678	-0.171432	0.378436	-0.494639	-0.258529	-0.139358	-0.363854	-0.790629	-0.419096	0.00135722
Poalb02G016450.1	-0.106052	-0.25195	-0.0305332	0.247077	-0.46025	0.30314	-0.238825	-0.0447448	0.125385	-0.148318	0.174294	-0.0950946	0.262791	-0.104954	0.00364756	-0.25189	0.218575	-0.253928	0.304178	0.528279	-0.337395
Poalb01G028640.1	-0.0824931	-0.139482	-0.149601	-0.17617	-0.211666	-0.208658	-0.237572	-0.241706	-0.236367	-0.784981	0.0895253	0.113125	0.132767	-0.160199	0.459699	0.106532	0.456537	0.482801	0.992741	0.387046	-0.036957
Poalb11G000740.1	0.11981	0.356843	0.0179259	0.329639	0.306843	0.481708	0.00657682	-0.130049	-0.196724	0.325576	-0.363317	-0.135638	-0.0337739	-0.366352	-0.414446	-0.276895	-0.340245	-0.202044	-0.695039	-0.363836	0.0211678
Poalb14G015590.1	-0.13639	0.0146528	0.0456741	0.172169	0.235857	0.183612	0.337684	0.331981	0.428736	0.955008	0.292273	-0.18527	-0.218032	0.279394	-0.599184	-0.16493	-0.375885	-0.324604	-0.888073	-0.32643	0.0982645
Poalb06G016800.1	-0.126641	-0.167335	-0.184892	-0.1577	-0.153375	-0.157754	-0.164438	-0.164967	-0.177032	-0.628344	0.302654	0.00105735	-0.0332233	-0.221211	0.226068	-0.00282603	0.432004	0.449243	0.973552	0.58876	-0.127105
Poalb07G005330.1	0.0165882	-0.194359	-0.255743	-0.247845	-0.235303	-0.342081	-0.0885996	-0.154611	-0.100915	-0.634148	0.248352	0.00537276	0.172465	-0.0210601	0.39031	0.0733315	0.422599	0.380039	0.947496	0.5161	-0.0598614
Poalb06G009870.1	-0.128369	-0.171332	-0.207572	-0.237183	-0.202948	-0.185164	-0.17218	-0.164896	-0.244085	-0.734668	0.154531	0.181581	0.105463	-0.0351901	0.500086	0.180003	0.349397	0.437188	0.987615	0.49734	-0.0460558
Poalb16G008110.1	-0.0854524	-0.162186	-0.179224	-0.167546	0.0124889	-0.0469287	-0.20883	-0.278764	-0.265068	-0.687291	0.132643	0.176092	-0.192802	-0.261446	0.298648	0.168601	0.482817	0.496424	0.904533	0.305491	-0.0883287
Poalb14G006640.1	0.55606	-0.244192	-0.234437	0.351191	-0.173647	0.207694	-0.220598	-0.20429	-0.198894	-0.277097	-0.110811	0.137809	-0.254381	-0.472118	-0.130368	-0.241292	0.409136	-0.0762693	0.221955	0.0919236	-0.518435
Poalb14G013840.1	0.234885	0.134557	0.222856	0.0501691	0.00299453	-0.11646	-0.355928	-0.3484	-0.306612	-0.551494	-0.880261	0.4937	0.399241	-0.0290264	0.677285	0.241816	-0.220865	-0.0497567	-0.0472957	-0.354691	0.153806
Poalb11G009520.1	-0.0821376	0.0923139	-0.0256176	-0.15937	-0.173173	-0.0906168	-0.3652	-0.317324	-0.369179	-0.886778	-0.168974	0.127003	-0.00301737	-0.32599	0.487398	0.268688	0.36326	0.400977	0.902142	0.371252	0.0192149
Poalb12G010300.1	-0.0131225	0.112266	-0.353998	-0.0857083	-0.175856	0.0614361	-0.356329	-0.312641	-0.3554	-0.806674	-0.103318	0.141391	0.139028	-0.274129	0.455996	0.147713	0.29236	0.283296	0.854339	0.48535	-0.0507657
Poalb10G018470.1	-0.0669436	-0.100586	-0.115943	-0.190496	-0.194795	-0.194675	-0.236048	-0.233381	-0.265535	-0.782624	0.0953453	0.0650348	0.0642169	-0.236244	0.391878	0.0807427	0.399501	0.458402	0.992307	0.514903	-0.0707023
Poalb02G003120.1	-0.270323	-0.258524	-0.10676	0.0822107	0.113679	0.202723	0.323632	0.439673	0.581855	0.923815	0.673507	-0.275756	-0.268602	0.450353	-0.542419	0.0125377	-0.241382	-0.175051	-0.544604	-0.0657454	0.102365
Poalb17G005920.1	-0.145115	-0.130934	-0.124365	-0.161635	-0.133176	-0.112872	0.124027	0.910956	-0.154442	0.338811	0.352343	0.150476	-0.125568	0.496104	-0.0104084	0.104741	0.153325	-0.127597	-0.0965001	-0.157136	-0.391115
Poalb05G009230.1	-0.161322	-0.391682	-0.222181	-0.083569	0.238853	-0.0717271	-0.328384	0.0754458	0.228849	-0.132317	0.587206	-0.0786143	-0.171145	-0.195686	-0.204185	-0.287038	0.423017	0.469986	0.611425	0.296762	-0.22827
Poalb02G017930.1	-0.145089	-0.247987	-0.368763	-0.292085	-0.146118	0.013792	-0.0540553	-0.0929415	-0.235165	-0.567359	0.25481	-0.035002	0.371231	0.101331	0.452565	0.170612	0.451896	0.267163	0.867213	0.400287	-0.129351
Poalb16G002010.1	0.261948	0.139628	0.118692	0.212093	-0.00607934	0.150644	-0.271137	-0.195404	-0.193436	-0.170799	-0.810105	0.301412	0.387818	0.0881811	0.465456	0.310754	-0.382188	-0.337004	-0.441801	-0.4221	0.147673
Poalb11G009860.1	0.513911	-0.17765	0.516569	0.15517	-0.193775	0.161513	-0.187736	-0.194191	0.374009	0.174815	-0.311437	-0.149144	-0.212023	-0.336498	-0.33294	-0.203998	-0.169584	-0.17798	-0.453827	-0.170202	-0.0431861
Poalb10G007360.1	-0.0532318	-0.129016	-0.0765022	-0.22907	-0.219278	-0.170298	-0.264044	-0.203645	-0.267329	-0.790808	0.0476259	0.188379	0.0665241	-0.197072	0.440564	0.0547097	0.255825	0.477717	0.965902	0.551509	-0.0707984
Poalb12G011970.1	-0.106867	-0.05804	-0.162149	-0.192936	-0.200461	-0.247765	-0.273705	-0.190533	-0.29002	-0.817184	-0.0317288	0.0962442	0.212584	-0.0348714	0.62444	0.371078	0.458706	0.349385	0.938595	0.303489	0.0240538
Poalb17G000560.1	-0.146068	-0.485697	-0.172446	-0.118204	0.303562	-0.221409	-0.099846	0.264973	0.229597	0.0761029	0.712167	-0.0794256	-0.356627	-0.0122496	-0.271678	-0.139599	0.399005	0.300702	0.474142	0.322846	-0.316625
Poalb15G009210.1	-0.0514152	-0.237085	-0.385757	0.322354	0.119107	0.166322	0.0922724	0.421005	0.311329	0.644827	0.732348	-0.163661	-0.548862	-0.007762	-0.709359	-0.302034	0.229327	0.0231628	-0.183553	-0.0245421	-0.283829
Poalb01G027470.1	-0.200963	0.303838	-0.200022	0.22159	-0.20597	-0.185649	0.230874	-0.175828	0.234066	0.184193	-0.0286732	-0.208203	0.704895	0.316852	0.138566	-0.134336	-0.154058	-0.166209	-0.232805	-0.144256	0.441479
Poalb12G004770.1	0.0170521	-0.121878	-0.493846	-0.0653955	0.175264	-0.15141	0.447759	0.531126	0.202507	0.688658	0.570568	0.0460427	-0.0277297	0.494574	-0.331867	-0.297282	-0.29458	-0.130991	-0.345968	0.110846	-0.13869
Poalb13G013000.1	-0.286339	-0.222915	-0.343917	-0.23976	-0.238733	-0.199319	0.113735	0.124135	0.0908541	-0.21215	0.677152	-0.0177677	-0.0602888	0.168996	0.0907058	-0.0290684	0.411222	0.491767	0.794803	0.40278	-0.00363843
Poalb09G013880.1	-0.297908	-0.354043	-0.0728316	0.183922	-0.202813	0.0397672	0.381117	0.246762	0.367674	0.509462	0.845252	-0.172974	-0.436208	0.12546	-0.542776	-0.278993	0.234962	0.350354	0.0766024	-0.00802531	0.0117964
Poalb08G017830.1	-0.191865	-0.0864182	0.0531405	0.268859	0.277614	0.0712324	0.471371	0.205276	0.390008	0.906326	0.452909	-0.439953	-0.175853	0.204842	-0.654921	-0.136974	-0.331905	-0.292089	-0.70809	-0.0545612	0.12456
Poalb17G013390.1	-0.377868	-0.00854525	-0.385743	-0.163547	-0.148906	0.0481808	0.195221	0.0839693	-0.108326	-0.15596	0.602541	-0.248981	-0.127825	0.0957598	0.0309251	0.237732	0.142363	0.464519	0.659961	0.490821	0.194344
Poalb06G007240.1	-0.214867	-0.36548	-0.346483	0.38168	0.0496672	0.00210657	-0.403014	-0.115919	-0.0714733	-0.388109	0.314977	0.0137224	0.041079	-0.153478	0.157892	0.0701324	0.372943	0.436816	0.691997	0.204781	-0.0560697
Poalb01G039790.1	-0.246471	-0.425485	-0.201602	-0.0579423	-0.0226309	-0.241784	-0.0799976	0.385632	-0.175862	-0.195832	0.452737	0.259855	0.1424	0.173412	0.156007	-0.263929	0.507999	0.22238	0.595201	0.16734	-0.497456
Poalb06G003300.1	0.277389	0.118591	0.102085	-0.175777	-0.138561	-0.142854	-0.43969	-0.448197	-0.460576	-0.98522	-0.600921	0.270782	0.211525	-0.414024	0.602343	0.122341	0.22178	0.235498	0.675421	0.196788	-0.0745102
Poalb16G006110.1	-0.0800186	-0.133363	-0.212098	-0.188033	0.0861893	-0.128528	-0.181975	-0.179748	-0.191237	-0.561219	0.227786	0.0249344	-0.0677157	-0.273668	0.151672	-0.036553	0.683425	0.0597171	0.829697	0.540261	-0.422107
Poalb05G003740.1	-0.18585	-0.247778	-0.395943	-0.138056	0.056999	0.0105686	0.771612	-0.00482245	0.0220718	0.329857	0.734001	-0.205557	-0.0520843	0.259141	-0.276637	-0.184293	0.0557276	0.231998	0.193998	0.274284	0.0462308
Poalb17G007140.1	0.0299178	0.53475	0.504887	0.320127	-0.0457156	0.221082	-0.0821992	-0.135389	-0.16437	0.129295	-0.567605	-0.0279893	-0.242318	-0.439739	-0.283206	-0.135897	-0.283688	-0.203836	-0.612303	-0.350304	0.126567
Poalb09G002780.1	-0.326582	-0.431856	-0.424679	-0.0989405	0.0644942	0.124163	0.544636	0.2388	0.241234	0.483318	0.908181	-0.208659	-0.0390422	0.399437	-0.319321	-0.155145	0.228777	0.0494809	0.153431	0.250641	-0.145374
Poalb10G008170.1	0.0562977	-0.260771	-0.155196	0.154467	-0.0617259	-0.15511	0.793626	-0.241898	0.174321	0.375627	0.562502	-0.261108	-0.199789	0.0644515	-0.418678	-0.26108	0.0688912	0.185329	0.00540665	0.104998	0.140168
Poalb06G022440.1	-0.180462	-0.0184785	-0.0714164	0.0976051	-0.321644	0.0634949	0.19863	-0.204623	0.0684232	-0.101819	0.320252	-0.187331	-0.353272	-0.048711	-0.0415609	0.30453	0.235292	0.647849	0.37645	-0.19699	0.494736
Poalb04G003460.1	0.0687639	-0.102742	-0.0698405	-0.271885	-0.163845	-0.08184	-0.375705	-0.257895	-0.297873	-0.864827	-0.18327	0.288992	-0.0145659	-0.164904	0.593288	0.358149	0.302086	0.271639	0.870423	0.423001	-0.0989896
Poalb01G010510.1	-0.281427	-0.193261	-0.16357	-0.197749	-0.119635	0.0955786	-0.330972	-0.100032	-0.0686094	-0.561104	0.303311	-0.102781	0.0515418	-0.137377	0.261038	0.178907	0.410268	0.338718	0.892209	0.550314	-0.085841
Poalb18G008620.1	-0.206568	-0.0204642	-0.187901	0.140594	0.234091	0.186631	0.280955	0.390311	0.537854	0.951366	0.573253	-0.145494	-0.388672	0.262779	-0.690445	-0.238048	-0.182534	-0.254298	-0.662886	-0.138147	-0.00673369
Poalb07G002600.1	-0.392502	0.00201742	0.0819536	-0.046386	0.0433995	-0.358502	0.27216	0.104915	-0.0597915	0.0363532	0.200474	-0.408286	0.609443	0.302363	0.164964	0.0531032	-0.00981169	-0.213843	0.123033	0.343344	0.0658352
Poalb08G011180.1	0.0994714	-0.44587	-0.102363	-0.0963377	0.0119205	-0.215913	-0.197416	-0.338482	-0.259859	-0.729381	-0.18004	0.446262	0.215618	0.0910423	0.713469	0.34466	0.241558	0.327127	0.717609	0.0798342	-0.0309172
Poalb01G006660.1	-0.0298507	-0.186212	-0.224138	0.00452295	-0.0796745	-0.0907655	-0.19794	-0.242024	-0.202211	-0.580484	0.221004	-0.0957762	0.0212462	-0.26292	0.202344	0.0542739	0.0249862	0.706366	0.847783	0.519686	0.168076
Poalb03G005280.1	-0.0611782	-0.109022	-0.114216	-0.194509	-0.197489	-0.209922	-0.235594	-0.239567	-0.249273	-0.782756	0.0951988	0.0565799	0.0823698	-0.230109	0.395841	0.0756364	0.453647	0.476711	0.993112	0.445145	-0.0628903
Poalb01G004720.1	-0.0156284	-0.0874955	-0.0810605	-0.0739405	-0.0497675	-0.0834333	-0.077085	-0.0542677	-0.0751646	-0.27951	0.171141	-0.0860938	-0.086223	-0.214044	-0.0197922	-0.0776473	0.997276	-0.0939395	0.460708	-0.0827743	-0.454233
Poalb18G002160.1	-0.0755638	-0.481439	-0.201336	-0.159286	0.25652	0.114131	-0.116599	-0.176182	-0.152238	-0.375101	0.324381	0.0588371	0.0614375	-0.221075	0.0356555	-0.251817	0.619476	0.254597	0.681622	0.235393	-0.461454
Poalb17G005680.1	0.31014	0.210216	0.43776	0.124559	0.45546	-0.356168	-0.327893	-0.356198	-0.200794	-0.329134	-0.608739	-0.0404042	-0.123455	-0.54547	0.00628904	0.0239795	-0.104052	-0.280783	-0.108739	0.17255	-0.131284
Poalb04G018060.1	-0.21912	-0.0457944	-0.264187	-0.240056	0.14721	0.215409	0.395941	0.0884331	0.028047	0.259705	0.662314	-0.455985	-0.12606	-0.0730775	-0.46561	-0.264448	0.0652749	0.0199585	0.207189	0.626138	-0.17064
Poalb14G017580.1	-0.0417521	-0.195871	-0.00903417	-0.246463	-0.212834	-0.151894	-0.257189	-0.0990866	-0.323701	-0.768682	-0.047699	0.196429	0.042156	-0.0672198	0.549554	0.335978	0.615103	0.161012	0.869687	0.275226	-0.265041
Poalb05G002610.1	-0.0031304	-0.141634	-0.109333	0.0303651	0.116942	-0.0769014	0.165387	0.583819	0.364875	0.76072	0.262287	-0.168602	0.218196	0.547049	-0.237812	-0.0706666	-0.364349	-0.088476	-0.669437	-0.468448	0.141706
Poalb17G008210.1	-0.0913817	-0.0425993	-0.0355574	0.168828	0.166793	0.171823	0.407126	0.403835	0.425129	0.989449	0.436976	-0.239064	-0.276978	0.27137	-0.684759	-0.234969	-0.277562	-0.272163	-0.81287	-0.280608	0.0214751
Poalb08G005980.1	-0.100522	-0.0910736	-0.1459	-0.214272	-0.219621	-0.183179	-0.255052	-0.250537	-0.24137	-0.807227	0.0547223	0.132693	0.135214	-0.153226	0.492122	0.139863	0.420657	0.471432	0.991413	0.406222	-0.00924149
Poalb06G018580.1	-0.147918	-0.529086	0.120207	-0.0560048	-0.223075	0.0664224	-0.0853647	0.312004	-0.125163	-0.180419	0.505525	-0.0244431	-0.346048	-0.102967	-0.0973679	-0.032188	0.370708	0.398781	0.614315	0.338844	-0.374604
Poalb08G017480.1	0.125349	-0.0656848	0.434814	0.0397387	-0.315748	-0.0664559	0.0460732	0.360616	0.00744968	0.182727	0.181682	-0.518034	-0.210158	-0.218925	-0.407752	-0.133029	-0.138324	-0.159804	-0.0663447	0.507428	-0.241764
Poalb18G002460.1	0.23784	0.264529	0.148253	-0.105823	-0.220069	-0.199572	-0.457523	-0.432523	-0.403421	-0.956659	-0.552332	0.0708055	0.0730548	-0.49671	0.500101	0.231457	0.272187	0.228753	0.681105	0.250113	0.0282616
Poalb05G015950.1	-0.0398604	-0.142298	-0.0492279	0.196478	0.191591	0.232863	0.287957	0.360185	0.450609	0.940135	0.308247	-0.0577547	-0.184385	0.348647	-0.534783	-0.184642	-0.440084	-0.377954	-0.857379	-0.219418	-0.00821127
Poalb17G005180.1	-0.0912403	-0.315498	-0.480844	-0.163104	-0.0437417	-0.181983	-0.184087	-0.0571914	0.155118	-0.36906	0.519725	0.0209815	0.00943175	0.0685794	0.204486	0.067576	0.318743	0.427093	0.846113	0.530656	-0.0168138
Poalb17G002630.1	-0.142241	-0.151852	-0.145653	-0.160174	-0.123815	0.492868	-0.112115	-0.127648	0.53335	0.212434	0.0625198	0.597466	-0.0906362	0.304328	0.0711389	-0.121781	-0.128078	-0.123725	-0.197723	-0.142476	0.0480572
Poalb03G014270.1	-0.382707	-0.298487	-0.203177	-0.0640677	-0.259822	-0.22849	0.0109671	-0.112884	0.19901	-0.318563	0.543986	0.141114	-0.0705772	0.18111	0.251068	0.117473	0.403234	0.4708	0.814182	0.33819	0.137419
Poalb08G006750.1	-0.200026	-0.135027	-0.19326	-0.143942	-0.145413	-0.138185	-0.107562	-0.164765	-0.0991274	-0.532584	0.388214	-0.0408208	-0.0862496	-0.197175	0.149367	-0.00946128	0.357097	0.400249	0.928236	0.696612	-0.0855239
Poalb11G002330.1	-0.214509	0.0735513	-0.16685	-0.19051	0.0042153	-0.177634	0.694605	0.467173	-0.206614	0.44328	0.439572	-0.0988625	0.0303214	0.398126	-0.195631	-0.161356	-0.178198	0.281872	-0.15799	-0.184006	0.122422
scaf18.18	-0.318083	-0.204468	-0.270003	0.568311	-0.260112	0.0434657	0.362981	0.252625	0.255118	0.567288	0.717798	-0.238725	-0.240909	0.243285	-0.417837	-0.0595523	-0.201492	0.0567043	-0.0959518	0.301227	0.150953
Poalb06G017350.1	-0.0392026	-0.0553789	0.00320243	0.247889	0.263759	0.275427	0.330792	0.312589	0.351164	0.950648	0.304132	-0.234518	-0.257938	0.158772	-0.693442	-0.244644	-0.311866	-0.320036	-0.879583	-0.321912	-0.020471
Poalb16G007840.1	-0.194069	-0.28212	-0.230215	0.220789	0.244885	0.20407	0.265642	0.301414	0.494466	0.863671	0.413805	-0.00607655	-0.0357639	0.555014	-0.313062	0.0308602	-0.400634	-0.0971226	-0.681222	-0.408976	0.240719
Poalb07G011500.1	0.102052	-0.153106	-0.15907	-0.14204	-0.0218259	-0.00376475	-0.125114	-0.018431	-0.133759	-0.314778	0.212548	0.0141163	-0.172919	-0.205034	0.0140611	-0.0581089	-0.189127	0.101346	0.530167	0.937371	-0.234524
Poalb11G014150.1	-0.0707149	-0.113472	-0.136061	-0.175506	-0.148837	-0.168214	-0.240359	-0.244699	-0.222618	-0.738197	0.155082	0.0265223	0.00542196	-0.282471	0.305754	0.0345725	0.42301	0.532386	0.985232	0.471202	-0.0498156
Poalb03G008140.1	-0.180241	-0.266298	-0.188522	-0.0241748	-0.121569	-0.111174	-0.106785	-0.149141	-0.0874541	-0.46831	0.460317	-0.12864	-0.0989097	-0.226516	0.0655423	-0.0327877	0.385674	0.589521	0.908232	0.506536	-0.0240603
Poalb13G001690.1	0.0665368	0.0203232	-0.0491096	-0.208766	-0.231514	-0.203605	-0.21077	-0.221531	-0.234859	-0.674223	-0.169912	0.00266729	0.408256	-0.071434	0.515466	0.122099	-0.244063	0.286971	0.658785	0.660487	0.158442
Poalb10G010540.1	0.471393	0.262012	-0.356766	-0.0978825	-0.0752892	0.166978	-0.38058	0.189676	-0.365333	-0.320956	-0.0614564	-0.351824	-0.110366	-0.539726	-0.19511	-0.147687	0.219436	0.191118	0.313799	0.232057	-0.309473
Poalb06G004890.1	-0.257698	-0.429727	-0.185083	-0.0530928	-0.12795	-0.200438	-0.248057	0.221338	0.0762414	-0.289921	0.444242	0.110593	-0.0281949	0.255998	0.324655	0.316962	0.119309	0.185874	0.701443	0.628509	-0.112909
Poalb07G001830.1	-0.211594	-0.0656582	0.0256039	-0.332499	0.0148455	-0.155796	0.600178	0.259127	0.220232	0.508273	0.160532	-0.00499154	0.347671	0.776459	0.149545	0.211665	-0.205972	-0.228472	-0.444758	-0.371322	0.260513
Poalb01G036430.1	-0.145423	-0.268959	-0.238698	-0.163835	-0.204045	-0.187802	-0.19515	-0.128483	-0.129896	-0.64494	0.273521	0.0872055	0.144833	-0.00539544	0.428585	0.137719	0.317464	0.46097	0.976104	0.541383	-0.0258663
Poalb16G001460.1	-0.0101721	0.155999	-0.127663	-0.173948	-0.137556	-0.201057	-0.148305	-0.372048	-0.350179	-0.75558	-0.39073	0.323945	0.259837	0.0453511	0.746059	0.444048	0.132299	0.493976	0.58429	-0.210926	0.397202
Poalb02G017740.1	-0.0410597	-0.202143	-0.0319261	-0.217218	-0.034329	-0.129939	-0.143981	-0.241985	-0.138498	-0.581586	0.268808	-0.16633	-0.104113	-0.333355	0.108469	0.0170903	0.245356	0.513456	0.888244	0.652344	-0.0350842
Poalb10G019830.1	-0.166303	-0.0951165	-0.188144	0.282871	0.184168	0.320207	0.488426	0.274321	0.329522	0.949726	0.483114	-0.309436	-0.177613	0.292177	-0.626638	-0.127481	-0.269442	-0.272332	-0.736596	-0.219795	0.0763985
Poalb10G005670.1	0.149725	-0.129262	0.0665013	-0.00960354	-0.247127	-0.225066	-0.352111	-0.185949	-0.403397	-0.814626	-0.236571	0.259518	0.0647666	-0.326693	0.4311	0.00263771	0.645069	0.207828	0.768785	0.108749	-0.358148
Poalb10G006260.1	-0.09615	-0.0746777	-0.0904823	-0.0782283	-0.0868012	-0.0675919	-0.0746842	-0.0597033	-0.079784	-0.223769	-0.202792	-0.101632	0.994376	0.309864	0.497826	-0.0217423	-0.0544922	-0.075957	0.106275	-0.0609251	0.104436
Poalb16G003990.1	-0.227516	-0.160918	-0.207216	-0.29187	-0.0719778	-0.0337084	0.0961652	-0.0244565	-0.275506	-0.433077	0.45146	0.00665556	-0.148871	-0.132813	0.087763	-0.0513669	0.373688	0.577858	0.862765	0.441761	-0.110203
Poalb05G012880.1	0.301804	0.416409	-0.218133	0.283163	-0.208936	-0.223078	-0.230636	0.308009	-0.239413	-0.0445568	-0.428115	0.393326	-0.164868	0.0941675	0.222191	0.239318	-0.215353	-0.207275	-0.274761	-0.233008	0.000178227
Poalb04G012580.1	-0.19791	-0.164028	-0.173836	0.173021	0.200064	0.13874	0.542865	0.406312	0.314759	0.924813	0.732361	-0.336654	-0.382606	0.219682	-0.75801	-0.255134	-0.082633	-0.0999268	-0.506827	-0.0747735	-0.0620406
Poalb18G002750.1	-0.302955	-0.0262474	-0.0762496	-0.0400986	-0.0599722	-0.319808	-0.0233117	-0.124219	-0.281947	-0.514358	0.255768	-0.0724492	0.159388	-0.157407	0.214477	-0.0912005	0.136281	0.758115	0.804818	0.308297	0.214583
Poalb14G006780.1	-0.549143	0.165736	-0.0766771	0.0772339	-0.381562	-0.110937	-0.151975	-0.0903383	0.00638473	-0.390136	0.286422	-0.253429	0.241266	-0.00652181	0.249245	0.155836	0.179824	0.477819	0.686819	0.332147	0.404089
Poalb01G017770.1	0.178455	0.180219	-0.00821495	-0.00997574	0.192737	-0.356805	-0.528539	0.356625	0.361485	0.157413	0.090047	-0.0745164	-0.207546	-0.209178	-0.328177	-0.346105	-0.260668	0.139517	-0.110935	0.188662	-0.0297569
Poalb07G002410.1	-0.0496547	-0.145491	-0.116779	-0.212115	-0.103936	-0.142988	-0.273172	-0.286348	-0.294923	-0.816402	0.0314254	0.0748458	0.167707	-0.252988	0.428811	0.053207	0.426958	0.422237	0.977935	0.465691	-0.119816
Poalb01G003730.1	0.108618	0.148984	-0.163925	-0.250291	-0.383369	-0.280937	-0.310415	-0.129338	-0.333437	-0.841683	-0.335404	0.318496	0.241244	0.0672922	0.791573	0.441953	0.106903	0.319467	0.735968	0.208811	0.170491
Poalb17G003590.1	-0.0891355	0.0270544	0.137193	0.35054	0.0869403	0.228706	-0.477872	-0.56906	0.237175	-0.263928	-0.113373	0.111477	-0.311154	-0.565241	-0.151902	-0.1793	-0.104365	0.296003	0.196813	0.214187	0.21015
Poalb10G000800.1	-0.0799099	-0.101174	-0.0842538	0.223825	0.13578	0.194624	0.380796	0.425394	0.42277	0.989373	0.433779	-0.192383	-0.232612	0.327889	-0.632105	-0.204868	-0.317441	-0.28216	-0.814684	-0.280351	0.0175182
Poalb01G035800.1	-0.048351	-0.18946	-0.211843	-0.157369	-0.163111	-0.190344	-0.289754	-0.269987	-0.238464	-0.81328	-0.0235321	0.202297	0.275896	-0.0483528	0.61267	0.214515	0.494318	0.225347	0.936615	0.388892	-0.137077
Poalb05G014150.1	-0.0679043	-0.0758649	-0.0832168	0.995804	-0.0462909	-0.0701642	-0.0809492	-0.0731725	-0.0385826	0.195349	0.0395032	-0.0601314	-0.0872179	-0.171197	-0.225237	-0.091867	-0.10186	-0.0618617	-0.210248	-0.0582603	0.0531113
Poalb14G007990.1	-0.452213	-0.313988	-0.103959	-0.130693	-0.0240962	0.0520063	-0.0545691	-0.145452	0.140436	-0.255584	0.481561	-0.252202	0.218435	0.0788498	0.158005	0.134119	0.257579	0.103641	0.675889	0.667356	-0.0127144
Poalb10G002970.1	0.167749	0.0717596	0.0958522	0.383834	0.311362	0.075441	0.214689	0.185416	0.0275135	0.653058	-0.170396	-0.200484	-0.107707	0.110367	-0.351565	0.11188	-0.507186	-0.405354	-0.904951	-0.366799	0.0991381
Poalb10G009010.1	-0.0571786	-0.145822	-0.10979	-0.152659	-0.186507	-0.17819	-0.270332	-0.262459	-0.266879	-0.809788	0.0340936	0.134482	0.0668883	-0.202774	0.462924	0.163705	0.488202	0.307752	0.975771	0.491908	-0.152207
Poalb19G006280.1	-0.147496	-0.068154	-0.3569	-0.20712	-0.0105191	-0.453027	-0.143147	0.172071	0.0176903	-0.324168	0.476844	-0.117751	0.0941976	0.04234	0.138993	-0.0434545	0.326705	0.254347	0.764054	0.625999	-0.13535
Poalb01G037890.1	0.361366	0.496721	0.300487	0.0576817	0.0152396	-0.0534106	-0.314721	-0.351815	-0.300729	-0.398168	-0.967371	0.163867	0.22482	-0.296599	0.350788	0.164196	-0.278611	-0.251977	-0.302899	-0.274967	0.160989
Poalb13G001480.1	-0.704411	-0.0578698	-0.10147	-0.214283	0.132437	-0.191705	0.103255	0.00922253	0.0878349	-0.119779	0.554841	0.00801337	0.0725031	0.17339	0.0933453	-0.0537964	0.289443	0.546973	0.582849	0.115525	0.227536
Poalb09G007440.1	-0.0382642	0.296982	-0.0362549	0.0222043	-0.193162	-0.000326961	0.386155	0.103304	-0.0932519	0.226184	0.0893986	-0.384661	-0.158139	0.100905	-0.137543	0.323404	-0.0659818	0.426468	-0.185548	-0.540424	0.566944
Poalb09G005860.1	-0.0959623	0.703256	0.131862	-0.273603	0.0829988	-0.0945502	0.158005	-0.100642	-0.307646	-0.136911	-0.215958	-0.0841862	-0.0481234	-0.33986	-0.13922	-0.286792	-0.262586	-0.0732971	-0.0181144	0.415276	0.0437742
Poalb18G003590.1	0.222726	0.00301488	0.324959	-0.25577	-0.119392	-0.303489	-0.30611	-0.324373	-0.373103	-0.85799	-0.374391	0.16755	-0.0221333	-0.481771	0.358781	-0.0334028	0.517514	0.263925	0.710141	0.148591	-0.251266
Poalb10G000080.1	-0.240282	-0.141107	-0.246456	-0.326022	-0.0350534	-0.0215975	-0.284974	-0.103971	-0.0916633	-0.583695	0.27482	0.151783	0.0980688	-0.111363	0.291013	-0.0800095	0.414948	0.586978	0.899348	0.296334	-0.0518731
Poalb16G005660.1	-0.0825197	-0.373015	-0.337834	-0.0128546	0.127573	0.225124	0.249979	0.143712	0.274167	0.397218	0.788301	-0.212073	-0.395383	-0.0573591	-0.589492	-0.359054	0.531121	0.139775	0.149088	0.0450044	-0.334167
Poalb01G028270.1	-0.0156284	-0.0874955	-0.0810605	-0.0739405	-0.0497675	-0.0834333	-0.077085	-0.0542677	-0.0751646	-0.27951	0.171141	-0.0860938	-0.086223	-0.214044	-0.0197922	-0.0776473	0.997276	-0.0939395	0.460708	-0.0827743	-0.454233
Poalb01G009380.1	-0.276175	0.103104	-0.107623	-0.228929	-0.407568	-0.198149	-0.191229	-0.10009	-0.076976	-0.62772	0.191089	0.00824963	0.056965	-0.0588304	0.378269	0.164546	0.46447	0.501735	0.896232	0.285989	0.160146
Poalb09G009570.1	-0.0800489	-0.127965	-0.012387	-0.0282922	0.192703	-0.0883291	0.476718	0.385848	0.52606	0.921128	0.441867	-0.0991332	-0.189874	0.482965	-0.479187	-0.138836	-0.240177	-0.344357	-0.717764	-0.218888	0.027108
Poalb01G002010.1	-0.239666	-0.0450229	-0.213412	0.480458	0.305718	-0.03652	0.144454	0.418539	0.273073	0.780082	0.593319	-0.439909	-0.121473	0.0446893	-0.707523	-0.368327	-0.148327	-0.0313283	-0.454285	-0.04452	-0.0140148
Poalb08G009610.1	-0.313341	-0.192924	-0.226539	-0.218612	-0.215757	-0.198884	-0.146863	0.0568811	-0.13257	-0.53561	0.373884	0.0530039	0.135887	0.110367	0.403534	0.177179	0.283631	0.467519	0.931423	0.522844	0.0105113
Poalb14G001380.1	0.213658	0.112788	0.136374	-0.317628	-0.0405203	-0.451532	-0.421648	-0.272246	-0.304787	-0.892393	-0.361209	0.0915966	0.180608	-0.367757	0.480991	0.0469512	0.303298	0.312088	0.763313	0.310992	-0.0783161
Poalb02G016540.1	0.00492128	-0.0956111	0.052803	-0.0949478	-0.220268	-0.144862	-0.287424	-0.323547	-0.321158	-0.82997	-0.0493878	-0.0343439	0.107389	-0.407678	0.335207	0.00848913	0.475315	0.333988	0.928243	0.493597	-0.170735
Poalb07G007290.1	0.184233	0.149535	0.276524	0.266291	-0.04968	0.0438729	-0.0132486	0.201684	0.227945	0.519499	-0.352771	0.127193	0.0504588	0.124541	-0.211428	-0.209767	-0.329231	-0.496807	-0.882496	-0.498545	-0.036905
Poalb01G032990.1	0.090479	0.0513006	0.510233	0.31665	0.254186	-0.389151	0.0257651	-0.217147	-0.263915	-0.124464	-0.391515	-0.279502	0.0917839	-0.333339	-0.0466121	0.0270072	0.376447	-0.378185	-0.169867	-0.235753	-0.213598
Poalb19G012320.1	-0.106473	-0.0767287	-0.0943009	-0.14899	-0.184728	-0.209941	-0.209962	-0.192545	-0.231316	-0.698374	0.180039	-0.0148677	0.0067002	-0.289695	0.258178	-0.0170671	0.451892	0.622277	0.960103	0.35467	-0.00426867
Poalb10G001960.1	0.145459	-0.212973	-0.22018	-0.271636	-0.0252592	-0.34674	-0.219528	-0.120323	-0.0250488	-0.548099	0.274465	-0.0024257	0.0109249	-0.227453	0.146152	-0.184646	0.328165	0.516754	0.860865	0.504645	-0.133068
Poalb05G006510.1	-0.132269	-0.332563	-0.379769	0.242392	0.144964	0.195074	0.35246	0.412597	0.267021	0.731269	0.799049	-0.296788	-0.466291	0.248194	-0.582472	0.0391482	-0.172192	0.0545655	-0.228014	0.168911	-0.0121554
Poalb11G014130.1	-0.274747	-0.301586	0.0802973	0.772831	0.0793559	0.094323	0.129704	0.232371	0.112553	0.578722	0.457203	-0.205778	-0.383104	-0.0682015	-0.579627	-0.16909	-0.0494542	0.073759	-0.32675	-0.151717	-0.0360084
Poalb02G012290.1	-0.0790165	-0.0662511	-0.0575005	-0.0556215	-0.0842036	-0.0706762	0.998497	-0.060943	-0.0764497	0.433052	0.350808	-0.0928848	-0.0866753	0.33024	-0.209348	-0.0573981	-0.0591922	-0.0541381	-0.221481	-0.0640199	0.127446
Poalb10G018570.1	-0.0465449	-0.182803	-0.290532	-0.298565	-0.144603	-0.364967	0.00633302	-0.0286815	0.0622242	-0.392297	0.430729	-0.101645	0.0676797	0.0481408	0.194253	0.0269664	0.687076	0.244773	0.810392	0.32998	-0.154546
Poalb13G004430.1	-0.0714606	-0.167585	-0.118668	-0.192542	-0.0566027	-0.159967	-0.161012	-0.165109	-0.209188	-0.609283	0.277779	-0.124054	-0.0456159	-0.291719	0.160448	0.0105155	0.329226	0.42468	0.928605	0.68511	-0.134888
Poalb01G013350.1	-0.0241387	-0.0989002	-0.0707831	0.163842	0.0731037	0.250863	0.451231	0.362295	0.372183	0.946321	0.318882	-0.038608	-0.223198	0.387494	-0.525742	-0.164278	-0.360498	-0.306442	-0.852693	-0.360662	0.0333654
Poalb03G011300.1	0.273999	-0.299335	-0.128409	-0.142855	0.158639	-0.140934	-0.305207	-0.110868	-0.0281234	-0.39201	0.0659005	0.222554	-0.314006	-0.268649	0.0601113	-0.0362382	0.588836	0.440324	0.510116	-0.215642	-0.2376
Poalb08G012720.1	0.0293921	-0.175643	-0.0227306	-0.0209461	-0.246318	-0.351873	-0.251973	-0.396265	-0.162368	-0.808442	-0.251476	0.347557	0.235967	0.0326684	0.741108	0.375548	0.457262	0.0618669	0.758161	0.19977	-0.0295567
Poalb17G013540.1	0.0212377	-0.0960049	-0.151556	-0.350089	-0.12719	-0.0124471	-0.347786	-0.219611	-0.00801369	-0.618976	-0.114801	0.0313485	0.387818	0.0178315	0.525975	0.242594	0.542152	-0.262343	0.636093	0.399426	-0.273162
Poalb03G015520.1	-0.14464	0.0602611	-0.250243	-0.0222407	-0.175683	-0.262512	-0.175962	-0.296254	-0.306467	-0.756132	0.0823491	0.108616	0.0635901	-0.218037	0.404492	0.100073	0.363246	0.505453	0.949648	0.420638	0.0817117
Poalb18G008110.1	0.426379	0.532292	-0.189288	-0.198431	-0.197999	0.397737	0.233569	-0.205595	-0.209483	0.00900616	-0.332718	0.035049	-0.187753	-0.290306	-0.194929	-0.198042	-0.181949	-0.196592	-0.283411	0.026956	-0.026625
Poalb01G034960.1	-0.0800406	-0.244366	-0.0504328	0.521386	0.280727	0.382075	0.292017	0.2181	0.151727	0.823869	0.369137	-0.328534	-0.194261	-0.00251323	-0.71081	-0.286363	-0.227299	-0.187911	-0.690533	-0.233232	-0.105784
Poalb10G009150.1	-0.182688	-0.17793	-0.199863	-0.151478	-0.147331	-0.16271	-0.224196	-0.134385	-0.176087	-0.651322	0.276968	0.027198	0.051898	-0.139599	0.32608	0.0834091	0.347914	0.476908	0.98177	0.579702	-0.0544658
Poalb17G010260.1	-0.313089	-0.276423	-0.315441	-0.139114	-0.112308	-0.0382063	0.0029568	-0.00958882	0.00668206	-0.300361	0.612994	-0.200133	0.00375834	0.00997696	0.0762411	0.0627721	0.526815	0.430609	0.836267	0.412057	-0.0520655
Poalb01G030920.1	-0.0657935	-0.108008	-0.0395619	0.208174	0.175114	0.167149	0.391484	0.401931	0.426742	0.988913	0.423956	-0.2165	-0.248957	0.296922	-0.655579	-0.216516	-0.299431	-0.290829	-0.822411	-0.282459	0.00544907
Poalb01G028840.1	-0.0878632	-0.0481516	0.997975	-0.0501638	-0.10146	-0.0660103	-0.0565055	-0.0962412	-0.079855	-0.12333	-0.374419	-0.0825191	-0.0767978	-0.306071	-0.0585827	-0.0936458	-0.0347648	-0.0801699	-0.149182	-0.0739831	-0.0818738
Poalb19G010350.1	-0.216499	0.177135	-0.0617017	0.118356	0.061675	-0.249556	-0.403557	-0.199371	-0.33066	-0.667473	0.0216862	-0.00302918	-0.0944311	-0.474255	0.165644	-0.0168646	0.204864	0.409885	0.787361	0.564031	-0.0211455
Poalb02G013840.1	-0.231342	-0.256745	-0.190081	-0.256714	-0.15805	-0.151023	-0.155983	0.24103	-0.255627	-0.453348	0.296767	0.0750865	0.391757	0.0985049	0.334317	-0.158624	0.511259	0.301348	0.772454	0.251111	-0.343369
Poalb04G008400.1	-0.0507496	-0.109304	-0.0778251	-0.185031	-0.182583	-0.179128	-0.278213	-0.247637	-0.271321	-0.803641	0.0582304	0.0556676	0.0785546	-0.279503	0.384949	0.0561723	0.440056	0.443758	0.986292	0.483169	-0.105637
Poalb13G006350.1	-0.0988726	0.0107847	-0.02428	0.305595	0.252457	0.251668	0.297542	0.288092	0.372723	0.927931	0.438089	-0.333404	-0.377151	-0.0100128	-0.847471	-0.378362	-0.196635	-0.200065	-0.751379	-0.220612	-0.0320148
Poalb01G000940.1	-0.110764	-0.131266	-0.150586	0.314776	0.135154	0.178843	0.30414	0.38074	0.43929	0.916493	0.650709	-0.445275	-0.293614	0.0926218	-0.817207	-0.348343	-0.177856	-0.153266	-0.565854	0.0084667	-0.0477578
Poalb15G013200.1	0.170417	-0.142467	-0.0719209	-0.246032	-0.0853725	-0.280607	-0.296791	-0.26016	-0.25131	-0.800284	-0.177152	0.0945142	0.139082	-0.145055	0.547541	0.320638	0.667946	0.185646	0.802759	0.092287	-0.167069
Poalb06G021670.1	-0.0427663	-0.292115	-0.185024	-0.152471	-0.0724276	-0.27558	-0.240625	-0.351571	0.0389611	-0.660127	0.107964	0.0111612	0.190277	0.0374387	0.534764	0.39678	0.40922	0.379564	0.864458	0.272776	0.161165
Poalb10G005490.1	-0.240649	-0.133115	-0.25463	-0.156824	-0.221781	-0.236073	-0.0897794	0.051298	0.0427189	-0.353042	0.491321	0.0325445	0.0375866	-0.000908452	0.125799	-0.168466	0.285261	0.231151	0.806661	0.763667	-0.179837
Poalb11G011440.1	-0.0623392	-0.0699832	-0.0950717	-0.19216	-0.20515	-0.192535	-0.272828	-0.295766	-0.315677	-0.87052	-0.0671284	0.144733	0.154068	-0.166651	0.569323	0.240693	0.356965	0.400975	0.968694	0.435843	0.000184663
Poalb08G004530.1	-0.142309	-0.192119	-0.19165	-0.150137	-0.22085	-0.20142	-0.162749	-0.150558	-0.140898	-0.636141	0.29804	0.0547936	0.0264026	-0.138968	0.298103	0.015828	0.491397	0.460229	0.983213	0.487834	-0.101953
Poalb08G002960.1	-0.311082	-0.321691	-0.127519	-0.169307	-0.18489	-0.0185583	0.000696461	-0.248258	0.386063	-0.201339	0.555496	-0.074267	-0.0339438	0.0851741	0.0839396	0.0353103	0.0370773	0.515601	0.678233	0.545606	0.302347
Poalb19G006420.1	-0.166611	-0.146395	-0.126388	-0.158942	0.249955	-0.145109	0.753055	0.302186	0.302079	0.798946	0.596303	-0.158702	-0.163663	0.487271	-0.433187	-0.127563	-0.134384	-0.124182	-0.453648	-0.127993	0.0633787
Poalb03G008810.1	-0.0698687	-0.202381	-0.144912	0.2153	0.0116574	0.280756	0.574167	0.342055	0.26146	0.888166	0.473898	-0.241273	-0.232634	0.411237	-0.495322	0.043927	-0.429924	-0.227948	-0.66353	-0.0832446	0.108296
Poalb05G006470.1	0.0444546	0.200405	0.170362	0.238785	0.187992	0.182409	0.224367	0.189812	0.236654	0.761625	-0.122419	-0.136038	-0.104796	0.128896	-0.450757	-0.110682	-0.462444	-0.405672	-0.991796	-0.461337	0.138493
Poalb13G001710.1	-0.260656	0.237387	-0.122798	-0.241012	-0.246642	0.0346246	-0.0986359	0.0233543	-0.266112	-0.412587	0.118861	0.03422	0.188936	-0.147501	0.159095	-0.248386	-0.110401	0.75803	0.577019	0.203519	0.25694
Poalb14G017230.1	0.0566863	-0.142854	0.0178886	0.0964287	0.125715	0.191896	0.137819	-0.436085	0.105624	-0.0285179	0.319138	-0.380298	-0.479661	-0.464041	-0.419827	-0.034804	-0.156475	0.321399	0.265878	0.577644	0.171683
Poalb04G001860.1	-0.238409	-0.134641	-0.184837	0.320818	0.0515193	0.388906	0.272746	0.223419	0.560923	0.900656	0.50754	-0.0674642	-0.320246	0.301059	-0.578219	-0.145099	-0.234731	-0.225424	-0.657609	-0.2065	0.108275
Poalb04G006930.1	0.0496225	-0.173387	-0.122844	-0.080261	-0.123709	-0.169325	-0.246727	-0.323767	-0.372692	-0.832912	-0.0288279	0.191918	0.054964	-0.307112	0.417419	0.0341792	0.383742	0.427619	0.9487	0.451117	-0.158981
Poalb06G016670.1	0.00269835	-0.502761	-0.0467872	-0.377633	0.00717205	-0.0665451	-0.00800305	-0.0375114	-0.101265	-0.409385	0.395931	0.0794589	-0.0798956	-0.122389	0.0815319	-0.180339	0.499791	0.322408	0.792742	0.460951	-0.429273
Poalb14G017880.1	-0.201606	-0.133525	-0.220711	-0.268854	-0.0540764	-0.0426687	-0.146419	-0.238806	-0.173636	-0.594373	0.0757508	0.164071	0.543418	-0.021605	0.429148	-0.231377	0.407964	0.135992	0.752338	0.401065	-0.230925
Poalb12G006870.1	-0.178706	-0.0169798	-0.0297796	0.00669052	0.104569	0.124084	0.319716	0.560099	0.472047	0.952153	0.491029	-0.307627	-0.192667	0.397608	-0.577081	-0.101138	-0.306979	-0.202358	-0.719495	-0.233548	0.101293
Poalb15G007180.1	0.122049	-0.243584	-0.129446	-0.196441	-0.200013	-0.344889	-0.0526996	-0.0236704	0.0926557	-0.313924	-0.121978	0.178109	0.249385	0.517253	0.687468	0.704852	0.248348	0.127374	0.297578	-0.364746	0.283933
Poalb10G000620.1	-0.546152	0.0943437	-0.0844666	-0.12138	-0.038532	0.15172	0.0670891	0.328871	0.474887	0.480163	0.52814	0.219166	-0.375513	0.330543	-0.256271	-0.0855428	-0.278492	-0.0732411	-0.138322	0.331315	0.0993787
Poalb06G006510.1	-0.184077	-0.142873	-0.222345	-0.229284	-0.204237	-0.196981	-0.13885	-0.125008	-0.257833	-0.699547	0.200004	0.191982	0.130207	-0.0279653	0.464133	0.0885398	0.347489	0.459557	0.982287	0.498032	-0.0602289
Poalb11G014280.1	0.297653	-0.176738	-0.0150832	0.238786	0.441868	-0.0418492	-0.0784109	-0.310034	0.299529	0.196248	0.105438	0.165832	-0.639524	-0.412534	-0.49713	-0.333691	-0.0740786	-0.0478839	-0.16363	0.196493	-0.185723
Poalb04G002100.1	-0.138368	0.100506	-0.110017	0.14704	0.264722	0.110371	0.266966	0.362985	0.345303	0.851	0.149571	-0.117482	-0.0152139	0.463499	-0.320927	0.0899204	-0.425383	-0.452199	-0.874973	-0.34372	0.164132
Poalb03G017470.1	0.0314709	0.0157974	-0.0118638	-0.241253	-0.233959	-0.234247	-0.314787	-0.318832	-0.333751	-0.924254	-0.19331	0.139407	0.155003	-0.244219	0.573076	0.207275	0.383484	0.367119	0.932878	0.3842	-0.0193009
Poalb10G012940.1	0.167263	-0.17438	0.413038	0.217222	-0.03323	-0.105841	-0.195772	-0.348836	-0.522805	-0.637843	-0.579257	-0.00443604	0.221997	-0.28297	0.460285	0.369127	0.271961	-0.27747	0.283152	0.103037	-0.260888
Poalb10G021490.1	-0.222749	-0.199729	-0.469202	0.120114	0.0503537	-0.22769	0.420826	-0.0352863	0.258395	0.238533	0.829363	-0.303765	-0.250378	0.13684	-0.301117	-0.0208829	0.184278	0.418406	0.37737	0.291221	0.239799
Poalb10G011470.1	-0.187385	0.230444	0.407744	0.059699	0.442345	-0.00872223	-0.279713	-0.173607	0.11004	0.0788114	-0.560188	0.127555	0.22391	0.0376199	0.172187	0.187282	-0.332615	-0.430261	-0.540984	-0.289906	0.176914
Poalb17G000920.1	-0.072916	-0.0667128	-0.0701353	-0.0607728	-0.0584266	-0.0632725	-0.0771614	-0.0770036	-0.07748	-0.260929	0.225962	-0.0758131	-0.0970265	-0.193735	-0.010427	-0.0955771	-0.104535	0.999277	0.483549	-0.072978	0.418801
Poalb03G000680.1	0.0383567	-0.317187	0.0258489	0.237537	0.387528	0.246114	-0.245828	0.306351	0.373174	0.589632	0.221367	0.103913	-0.340654	-0.0296682	-0.517485	-0.327496	-0.325371	0.114531	-0.525212	-0.3089	-0.0982679
Poalb03G001070.1	-0.136197	0.699395	-0.133709	-0.111593	-0.149405	-0.138516	-0.141048	-0.134018	-0.155746	-0.302686	-0.46131	-0.15711	0.6569	0.0919529	0.445789	0.20173	-0.0900743	-0.130263	-0.00620191	-0.112922	0.411176
Poalb01G000070.1	-0.20096	-0.199407	-0.189126	-0.0477028	0.0523029	-0.138425	-0.0214315	-0.436223	-0.276598	-0.668405	0.11302	0.124194	0.0485767	-0.109696	0.429455	0.270799	0.491877	0.206603	0.86655	0.427732	-0.0720159
Poalb05G001040.1	-0.166347	-0.233853	-0.286375	-0.303013	-0.126414	-0.168451	-0.150582	-0.168519	-0.138627	-0.656266	0.186257	0.353071	0.231785	0.0799276	0.520262	0.000804044	0.426732	0.354732	0.921519	0.382905	-0.142032
Poalb17G008340.1	-0.260588	-0.378019	-0.190338	0.0772271	-0.000222711	-0.28098	-0.0410837	0.00116024	-0.106042	-0.337316	0.530304	0.0909974	-0.119358	-0.0710742	0.0736718	-0.120515	0.286336	0.606625	0.814611	0.425329	-0.082321
Poalb04G005470.1	-0.124374	-0.0957776	-0.0954551	-0.141442	-0.0981114	-0.077587	-0.0913475	0.868452	-0.115014	0.267792	0.17941	0.438152	-0.0721967	0.453701	0.0698731	-0.06925	-0.09581	-0.0873019	-0.152317	-0.122448	-0.385071
Poalb03G008770.1	-0.043193	-0.104758	-0.0897163	-0.207813	-0.155409	-0.271159	-0.282683	-0.219735	-0.26844	-0.814749	0.0327413	0.151894	0.0636616	-0.208831	0.4558	0.107407	0.376682	0.444978	0.982731	0.486661	-0.0793853
Poalb19G001440.1	-0.0510071	0.136285	0.0440086	0.142752	0.157059	0.0962406	0.520508	0.283211	0.310628	0.917471	0.340028	-0.336752	-0.304101	0.135435	-0.720139	-0.258159	-0.31274	-0.167943	-0.806492	-0.306228	0.147391
Poalb03G015240.1	0.0856268	-0.0645896	-0.01026	0.396066	0.304603	0.0211918	-0.233322	-0.312087	-0.387755	-0.320024	-0.584509	0.0816173	0.378212	-0.0167884	0.470686	0.482168	0.0128694	-0.29219	-0.0988981	-0.293948	0.0183275
Poalb18G010410.1	-0.23548	0.0417099	0.0189173	0.054684	0.0841376	0.0951418	0.629367	0.379865	0.275898	0.91517	0.444738	-0.170462	-0.196855	0.371657	-0.559576	-0.221764	-0.415625	-0.176965	-0.714897	-0.159166	0.135585
Poalb15G012050.1	0.139712	0.195025	0.28515	-0.0924341	0.122838	0.00549833	-0.380684	-0.484588	-0.491893	-0.761921	-0.831018	0.193592	0.43167	-0.310133	0.606332	0.220345	-0.160161	0.0178151	0.225527	0.0203895	0.0895347
Poalb01G018130.1	-0.222581	-0.116927	-0.122038	0.522479	0.230346	0.210443	0.111278	0.1113	0.315972	0.652012	0.45696	-0.345214	-0.259822	-0.000443352	-0.579941	-0.100655	-0.555655	-0.0301118	-0.41776	0.292124	0.206395
Poalb13G001820.1	-0.42934	-0.0859794	-0.088132	-0.070043	-0.0161813	-0.167481	-0.0336823	-0.204738	-0.0764955	-0.439344	0.436149	-0.0455074	-0.177863	-0.173641	0.100287	0.0574902	0.309239	0.547411	0.855962	0.519733	0.116441
Poalb01G029690.1	-0.0757099	0.998698	-0.0770732	-0.0701834	-0.0995484	-0.103729	-0.0905636	-0.102134	-0.107516	-0.115966	-0.353828	-0.101979	-0.0304329	-0.281213	-0.0537587	-0.0736602	-0.0442775	-0.0790784	-0.14689	-0.067083	0.311097
Poalb01G036950.1	-0.0201633	-0.0169556	-0.0303844	0.194553	0.220986	0.324132	0.381864	0.264499	0.357648	0.942169	0.285164	-0.195179	-0.267174	0.180433	-0.669138	-0.230636	-0.347965	-0.323616	-0.884156	-0.308615	0.0191008
Poalb05G004550.1	-0.318166	-0.17441	0.0727323	-0.241911	0.0141023	-0.144693	-0.0666692	-0.208915	-0.27796	-0.623366	0.134771	-0.0634749	0.117651	-0.074814	0.400778	0.300251	0.339409	0.152615	0.835504	0.61469	-0.100733
Poalb05G011660.1	-0.0646913	0.03416	0.065505	0.364764	0.153087	0.209166	0.285366	0.290681	0.302367	0.887807	0.13488	-0.187798	-0.122447	0.215496	-0.541528	-0.154222	-0.411525	-0.333936	-0.936179	-0.420355	0.111384
Poalb04G014580.1	-0.11935	-0.182056	-0.13009	-0.0854342	-0.218911	-0.236625	-0.187694	-0.258251	-0.190829	-0.721859	0.149649	0.255983	0.0130835	-0.160081	0.396742	0.00102359	0.37303	0.437857	0.96594	0.513631	-0.0892362
Poalb14G010220.1	0.177665	0.104411	0.344085	-0.084591	-0.233817	-0.0281167	-0.360799	-0.55401	-0.357577	-0.864309	-0.7741	0.374102	0.322354	-0.303908	0.654773	0.128967	0.16042	0.00405275	0.398767	-0.0106443	-0.0200516
Poalb11G016070.1	-0.302111	-0.0454511	-0.216896	-0.0587512	-0.0129038	-0.0195411	0.107405	0.150322	0.263151	0.182792	0.802891	-0.323168	-0.463755	-0.155564	-0.500776	-0.241195	0.138532	0.481507	0.416574	0.483947	0.0684634
Poalb09G006010.1	-0.144731	0.185811	-0.17957	0.133259	0.11083	-0.117138	0.599248	0.0939625	0.226511	0.669466	0.229291	0.281052	-0.134799	0.336709	-0.334291	-0.384864	-0.15952	-0.357918	-0.597629	-0.20763	-0.00498897
Poalb02G016060.1	-0.19745	-0.199843	-0.155363	0.00387757	0.241161	0.0537614	0.421539	0.40581	0.534839	0.92439	0.651602	-0.0395815	-0.310626	0.406302	-0.590645	-0.276889	-0.222057	-0.242501	-0.563032	-0.00841765	-0.0738642
Poalb04G010930.1	-0.146383	-0.170029	-0.0326814	-0.325092	-0.182805	-0.215976	-0.0858074	-0.0994307	0.155153	-0.359579	-0.0785686	0.252732	0.189707	0.546505	0.74872	0.785797	-0.0886431	0.247013	0.383315	-0.0585941	0.497295
Poalb01G034090.1	0.333882	0.295147	0.276183	0.152129	0.126223	0.287253	0.0531051	0.054668	-0.0225702	0.44328	-0.472932	-0.150377	-0.0872261	-0.162036	-0.349543	-0.0888493	-0.462965	-0.373697	-0.90173	-0.440518	0.048151
Poalb12G007580.1	-0.150902	-0.117508	-0.0546948	0.0310779	0.256695	0.172185	0.357203	0.477112	0.403594	0.954113	0.380352	-0.100055	-0.102639	0.447523	-0.498801	-0.167828	-0.283399	-0.334137	-0.812686	-0.35297	-0.0303295
Poalb03G006800.1	-0.234493	-0.107389	-0.0380943	-0.429003	-0.336509	-0.40727	0.188008	0.187391	-0.0722629	-0.30803	0.0277283	0.299487	0.439469	0.700185	0.763615	0.476839	0.00726259	0.082663	0.415576	0.0758064	0.205709
Poalb07G003120.1	0.12513	-0.161792	0.397343	-0.0214616	0.0973065	-0.0350949	-0.313678	-0.189625	-0.326458	-0.514174	-0.30562	0.0068851	-0.0328237	-0.433959	0.144919	0.0221194	0.159885	-0.364636	0.348949	0.64981	-0.536262
Poalb04G016890.1	0.132635	-0.220463	0.0562451	-0.316031	0.247143	-0.314935	-0.255433	-0.0261413	0.284557	-0.174018	0.166627	-0.123578	-0.336099	-0.0118839	0.0749635	0.4076	-0.0999274	0.457311	0.344079	0.178488	0.289329
Poalb12G004470.1	-0.380985	-0.104827	-0.0881439	-0.193183	-0.227447	-0.160799	-0.0424975	-0.191067	-0.262326	-0.657101	0.0519505	0.350216	0.247686	0.201175	0.675947	0.299559	0.0151712	0.415748	0.819983	0.435545	0.200588
Poalb03G011470.1	0.0889162	0.221808	-0.23775	0.287976	0.0202952	0.173089	0.348232	0.23647	0.366528	0.842623	0.367209	-0.279634	-0.369289	-0.000328896	-0.774544	-0.383136	-0.160127	-0.189598	-0.702163	-0.233245	0.0522084
Poalb14G008750.1	-0.403452	-0.469488	-0.247959	0.104898	0.23589	-0.378156	-0.088039	0.151265	0.363025	0.0747335	0.697758	-0.0436644	-0.0404968	0.286679	0.0126219	0.0928057	0.268395	0.229702	0.470271	0.309633	-0.000442228
Poalb04G003630.1	-0.126453	-0.0838342	-0.275991	-0.126203	-0.265009	0.0334644	-0.234331	-0.10058	-0.171107	-0.575642	0.182403	0.0336183	0.00430679	-0.0862434	0.336286	0.224056	0.402211	0.699112	0.820825	0.0257453	0.177021
Poalb01G001850.1	-0.163137	-0.214954	-0.389623	0.0310547	-0.0593461	0.0299822	0.248172	0.26051	0.440727	0.48343	0.91219	-0.375242	-0.261517	0.0543259	-0.605459	-0.39684	0.286	0.250064	0.153948	0.217406	-0.0730401
Poalb10G019010.1	-0.126907	-0.108583	-0.132002	-0.11947	-0.112504	-0.11324	-0.104586	-0.109013	-0.137696	-0.403563	-0.383731	0.737232	0.360528	0.572943	0.90394	0.556057	-0.113777	-0.120826	0.187059	-0.147617	0.152429
Poalb02G009480.1	-0.0286279	-0.165081	-0.106075	-0.248776	-0.171371	-0.186344	-0.334678	-0.260731	-0.15553	-0.799935	0.0376656	0.120363	0.152864	-0.188427	0.459821	0.080137	0.524486	0.378011	0.968599	0.385173	-0.122309
Poalb01G004030.1	0.287069	-0.703273	0.0353551	-0.204441	0.328668	0.346408	0.117846	0.0551454	0.0137446	0.17042	0.398677	-0.144877	-0.362884	-0.220907	-0.439967	-0.248693	0.135827	0.113855	0.101411	0.229951	-0.518568
Poalb18G009310.1	-0.196608	-0.140614	-0.165724	-0.170965	-0.088355	0.0342329	-0.18459	-0.285494	-0.124007	-0.603951	0.269543	-0.0326278	-0.0594642	-0.255491	0.203129	0.0719414	0.370507	0.323216	0.91228	0.679629	-0.0991016
Poalb19G000240.1	-0.252255	-0.0687486	-0.11861	0.177398	0.0507987	0.0682707	0.547831	0.415509	0.392036	0.949196	0.481212	-0.0325171	-0.163354	0.536504	-0.450105	-0.118762	-0.29088	-0.283318	-0.722098	-0.272423	0.100799
Poalb08G007070.1	-0.103122	-0.166812	-0.187891	-0.224278	-0.237148	-0.229341	-0.208916	-0.162092	-0.179259	-0.691051	-0.241765	0.471627	0.529646	0.417576	0.954597	0.486062	0.142221	0.123891	0.635655	0.0816453	0.127822
Poalb12G002230.1	-0.0653239	-0.0783238	-0.091038	-0.0625991	-0.0741422	-0.0499789	-0.0489543	-0.0685384	-0.0577397	-0.253953	0.252127	-0.057412	-0.0935891	-0.166228	-0.00651874	-0.0824514	-0.104456	-0.0815029	0.490575	0.998723	-0.225628
Poalb09G011590.1	-0.012461	-0.0740238	-0.144989	-0.152375	-0.166932	-0.116094	-0.239009	-0.264628	-0.220341	-0.712947	0.152949	-0.0337325	-0.0349257	-0.377398	0.206272	-0.0484691	0.492791	0.557341	0.951247	0.395162	-0.0703546
Poalb10G002380.1	0.366133	0.274763	0.339935	-0.20037	-0.226599	-0.20726	-0.318184	-0.338833	-0.358288	-0.735013	-0.902074	0.233243	0.338128	-0.142023	0.696668	0.37675	-0.0532775	-0.111942	0.156587	-0.109533	0.11299
Poalb13G007270.1	-0.171175	0.0785347	-0.371765	-0.104888	-0.37019	-0.137172	0.155036	-0.0850212	-0.12291	-0.36083	0.432443	-0.180004	0.0287745	-0.0474298	0.106971	-0.010655	0.30092	0.658427	0.769336	0.278988	0.253338
Poalb16G009210.1	-0.106934	-0.14396	-0.215459	-0.161057	0.29734	-0.24856	0.581902	0.376985	0.401613	0.79316	0.537743	-0.0620411	-0.0908233	0.594418	-0.320556	-0.0610064	-0.263397	-0.187813	-0.489378	-0.0856143	0.088139
Poalb01G012330.1	-0.199027	-0.0875632	-0.302594	-0.00282245	-0.364092	0.0380152	-0.0315052	-0.28119	-0.124152	-0.524209	0.286757	0.184482	0.085253	-0.138384	0.225695	-0.204052	0.222247	0.48507	0.83714	0.523442	0.0234902
Poalb01G034240.1	0.0552433	0.130417	0.327296	-0.209107	-0.245212	-0.209559	-0.201197	-0.2378	-0.239002	-0.628628	-0.305581	0.103529	0.0879518	-0.272431	0.341138	0.0122341	-0.230094	0.06392	0.497044	0.733463	-0.0173868
Poalb18G004320.1	-0.210024	-0.13048	-0.227227	-0.19686	-0.228513	-0.269958	-0.0381628	-0.257164	-0.0757139	-0.620444	0.178232	0.175069	0.131051	0.170487	0.58081	0.378056	0.0860481	0.452972	0.878344	0.507773	0.284607
Poalb01G016750.1	-0.177901	-0.200816	-0.273181	-0.0503665	-0.103515	-0.301581	-0.0774097	-0.261961	-0.0319951	-0.543718	0.288528	-0.119449	0.242991	0.0314364	0.387705	0.228644	0.389939	0.185255	0.86716	0.603351	0.0228414
Poalb15G011860.1	-0.00729124	0.0135862	-0.0115713	-0.166504	-0.203973	-0.191468	-0.278212	-0.359227	-0.380599	-0.906746	-0.169068	0.193192	0.127028	-0.313458	0.503355	0.0697916	0.302755	0.369384	0.926766	0.494891	-0.0670945
Poalb14G019120.1	-0.263245	-0.266787	-0.203593	0.203725	0.203759	0.174394	0.360407	0.283029	0.602133	0.93253	0.685848	-0.226154	-0.184912	0.390692	-0.585981	-0.179154	-0.320684	-0.0340925	-0.550508	-0.111185	0.193962
Poalb09G012820.1	-0.16927	-0.285784	-0.520562	0.272127	0.0125715	-0.0157756	0.522499	0.309486	0.371682	0.745727	0.741357	0.10117	-0.229758	0.525475	-0.362411	-0.148997	-0.167774	0.0675998	-0.279568	-0.0811064	0.106083
Poalb03G014080.1	0.0667481	0.127941	0.124945	-0.196962	-0.116786	-0.191569	-0.295995	-0.292327	-0.1639	-0.610128	-0.707965	0.43996	0.447212	0.268686	0.905064	0.604759	-0.190933	-0.164698	0.168717	-0.0572028	0.265108
Poalb01G008530.1	0.0048746	0.57543	0.231415	0.256372	0.190662	-0.229455	-0.230048	-0.234586	-0.224014	-0.207289	-0.629824	-0.215417	0.0594026	-0.211747	0.206939	0.503406	-0.187383	-0.217383	-0.260032	-0.202557	0.388435
Poalb19G003860.1	-0.1805	-0.0504293	-0.0836326	-0.321458	-0.105069	-0.221063	-0.0547556	-0.353773	-0.169278	-0.707798	0.0232989	0.280952	0.0424835	0.00738473	0.55046	0.277719	0.206419	0.187587	0.852491	0.628076	0.0262592
Poalb01G015530.1	-0.199945	-0.189772	-0.151582	-0.185935	-0.122703	-0.216531	-0.0612659	-0.168114	-0.200039	-0.606381	0.323116	0.0370582	-0.00330603	-0.135323	0.272092	0.0262898	0.400843	0.588077	0.967308	0.444032	-0.00953268
Poalb02G014620.1	0.0899079	-0.114737	0.0495152	-0.0112259	-7.77387e-05	0.0410866	0.0799344	-0.302895	-0.361529	-0.400151	-0.181387	-0.312171	0.384375	-0.194	0.210416	0.121803	0.631293	-0.387535	0.315462	0.128297	-0.379757
Poalb01G015340.1	-0.141857	-0.125808	-0.404545	-0.0669927	-0.0896831	-0.264047	0.114045	-0.0657444	-0.117419	-0.340033	0.521728	0.0197831	-0.183141	-0.0461186	0.0778509	-0.0111853	0.206201	0.661449	0.813283	0.451008	0.114704
Poalb02G018160.1	-0.337096	-0.228302	-0.178392	0.218138	0.397006	0.117364	0.351953	0.26424	0.42114	0.871282	0.460115	-0.101906	0.0973707	0.496903	-0.374327	-0.129679	-0.36251	-0.224941	-0.658697	-0.229506	0.134737
Poalb17G004220.1	0.0557457	0.0138206	-0.41449	-0.13368	-0.186811	-0.265947	-0.207765	0.0172634	-0.346108	-0.625746	0.040399	0.208063	0.184914	0.00072579	0.470673	0.0967841	0.1585	0.689152	0.772628	0.0899284	0.133885
Poalb17G000320.1	-0.217192	-0.223836	-0.361877	-0.13581	-0.0453217	0.15946	-0.178549	-0.0126832	0.545451	0.102516	0.303828	0.354586	0.0288115	0.457202	0.227848	0.178394	-0.298171	-0.187954	0.125916	0.51558	0.103174
Poalb17G013430.1	0.17295	-0.231188	-0.0575979	0.270289	-0.0465395	-0.0811566	-0.246547	-0.0661716	-0.189339	-0.292897	-0.370157	0.811459	-0.134377	0.121115	0.451078	0.183112	0.116293	-0.228634	0.0558019	-0.173251	-0.307335
Poalb06G016920.1	-0.086625	-0.414724	-0.185827	-0.00459766	-0.0895385	0.364884	-0.214651	0.215445	0.0124458	-0.0739907	0.539073	-0.0946835	-0.460165	-0.188337	-0.238624	0.0250893	0.381136	0.172969	0.50354	0.450861	-0.414301
Poalb06G006410.1	-0.263811	-0.269259	-0.0322172	-0.470861	0.167174	0.192344	0.331426	0.252253	0.205617	0.377811	0.416068	0.160155	0.142265	0.324322	-0.191344	-0.462481	0.338927	-0.0757837	-0.108981	-0.259066	-0.348726
Poalb14G015300.1	-0.143977	-0.109518	-0.065652	0.219044	0.20713	0.161768	0.39374	0.490203	0.344218	0.988177	0.492803	-0.232572	-0.24993	0.296942	-0.671778	-0.234574	-0.304893	-0.244233	-0.768131	-0.223073	-0.0346717
Poalb08G004350.1	-0.555598	0.00744199	-0.266656	-0.0495085	0.00215499	0.38122	0.0677734	0.5115	0.352555	0.629568	0.536476	0.158809	0.0256087	0.428316	-0.288908	-0.329733	-0.165751	-0.00691684	-0.311567	-0.121849	-0.0088677
Poalb03G000160.1	-0.185582	-0.151469	-0.242266	-0.0724452	-0.14025	-0.232116	-0.180489	-0.119088	-0.136184	-0.577236	0.347351	-0.103869	0.0439409	-0.139455	0.251483	0.0984089	0.403509	0.593596	0.951542	0.422703	0.0630191
Poalb10G013860.1	-0.064674	-0.426944	-0.311699	0.0511813	0.0109402	0.0790032	-0.104434	-0.228953	0.25528	-0.171974	0.58227	-0.0442922	-0.315146	-0.204873	-0.175601	-0.131429	0.497961	0.322698	0.651977	0.40865	-0.172366
Poalb04G002500.1	-0.131389	-0.209899	-0.0154091	-0.262404	0.100839	-0.0998889	-0.302103	0.249612	-0.10656	-0.243508	-0.123025	0.686251	0.309149	0.275472	0.440212	-0.20308	-0.0758322	-0.222493	0.195607	0.27868	-0.463475
Poalb01G002380.1	-0.0755368	0.047506	0.0304161	0.220118	0.138303	0.151326	0.359197	0.358947	0.377032	0.939006	0.233142	-0.2049	-0.156105	0.310255	-0.5488	-0.125827	-0.401742	-0.336615	-0.913392	-0.369437	0.128444
Poalb03G003110.1	-0.103065	-0.163066	-0.214746	-0.194314	-0.121976	-0.190906	-0.140836	-0.14039	-0.130988	-0.575619	0.350643	-0.0639142	0.0127686	-0.225929	0.160315	-0.0969701	0.537823	0.465857	0.950052	0.487371	-0.152668
Poalb06G010160.1	-0.218418	-0.0709854	-0.0605263	0.173159	-0.0781574	0.0604157	0.499928	0.26825	0.491269	0.843456	0.410074	-0.131909	-0.104689	0.515793	-0.364386	0.00966732	-0.00467464	-0.249305	-0.651424	-0.520352	0.203434
Poalb11G005120.1	0.229472	0.283959	0.171151	-0.0831827	-0.123449	-0.122691	-0.250062	-0.128747	-0.23824	-0.368269	-0.859349	0.402969	0.540655	0.17668	0.668515	0.253096	-0.224386	-0.326081	-0.237408	-0.368379	0.10331
Poalb18G001590.1	-0.0246208	-0.165546	-0.208203	-0.239869	-0.217513	-0.14401	-0.0545544	-0.197192	-0.283695	-0.684685	0.207951	0.0877173	0.0219545	-0.173974	0.319811	0.0075688	0.469765	0.511646	0.967958	0.41088	-0.112268
Poalb09G014500.1	-0.0757843	-0.0887962	-0.168697	-0.153105	-0.0223698	-0.222161	-0.315098	-0.268217	-0.264852	-0.789137	0.058832	0.0460754	0.103136	-0.257634	0.403925	0.118708	0.423984	0.351396	0.966822	0.538675	-0.11314
Poalb10G008730.1	-0.237395	-0.216868	-0.212424	-0.0136651	-0.00805055	0.0168259	-0.128194	0.440511	0.452903	0.399734	0.564819	-0.201915	-0.119985	0.342592	-0.180693	0.139735	-0.248706	0.594029	-0.0108325	-0.2084	0.435646
Poalb18G012200.1	-0.148107	-0.0149896	-0.282421	-0.176465	-0.083505	-0.185444	-0.297681	-0.176851	-0.128977	-0.660889	0.208315	0.117445	-0.0733671	-0.193638	0.306916	0.0933214	0.477542	0.555137	0.938677	0.319879	0.0219666
Poalb05G001010.1	-0.188734	-0.0323519	-0.00507387	0.338532	0.382024	0.419476	0.0838134	0.279879	0.296957	0.841684	0.272773	-0.143602	-0.332183	0.0136241	-0.687697	-0.249712	-0.280416	-0.232835	-0.78579	-0.308451	-0.0523749
Poalb15G007230.1	-0.479756	-0.516475	0.131855	0.157859	0.152637	0.273039	0.092447	0.610633	0.108636	0.587107	0.548661	-0.196161	-0.0141225	0.386537	-0.268797	0.0632524	-0.25313	0.0426425	-0.252972	-0.0191024	-0.0983613
Poalb05G016700.1	-0.260276	0.301635	-0.514188	-0.122519	-0.297869	-0.0456421	0.474009	0.0768131	0.383994	0.388066	0.478543	-0.121035	0.128447	0.454468	-0.100151	-0.0628066	0.265669	-0.0567155	-0.0627054	-0.176436	0.296265
Poalb12G009200.1	-0.102915	0.144744	-0.334332	-0.188396	-0.0367169	-0.455015	-0.214356	-0.222926	0.280434	-0.398832	0.302726	-0.213337	0.0978585	-0.059133	0.178452	0.0862377	0.346055	0.249394	0.711459	0.504379	0.212036
Poalb14G013180.1	-0.167865	-0.0496265	-0.0306798	0.188916	0.172944	0.216517	0.389684	0.387405	0.402797	0.971697	0.399807	-0.303014	-0.0941829	0.324215	-0.607084	-0.190415	-0.268375	-0.347802	-0.822779	-0.290888	0.0349156
Poalb15G013110.1	-0.214823	0.0548569	0.225223	-0.182292	-0.223219	0.0233199	-0.22265	-0.00729974	-0.234933	-0.495477	0.0946358	-0.219613	-0.23847	-0.282472	0.133279	0.311217	0.000462598	0.473492	0.654777	0.5209	0.151946
Poalb08G004660.1	0.209204	-0.142876	-0.0396092	-0.115265	-0.433347	-0.0167821	-0.0836503	-0.363955	0.00753657	-0.552573	-0.0948693	0.0722931	-0.158735	-0.0352199	0.418688	0.526143	0.367616	-0.0910313	0.580101	0.384116	-0.0133031
Poalb12G010190.1	-0.444096	-0.296214	-0.137905	0.136835	0.373502	0.00357341	0.318035	0.384622	0.315183	0.706361	0.751359	-0.306659	-0.223356	0.292913	-0.507808	-0.0587068	0.257423	0.0101204	-0.23425	-0.243494	-0.0561641
Poalb14G001850.1	-0.293881	-0.0946865	-0.376854	-0.295129	-0.421448	0.201022	0.0724583	0.268985	0.00677928	-0.095526	0.467824	0.0763858	0.33976	0.292146	0.155384	-0.250252	-0.015396	0.27208	0.489086	0.45823	-0.0589895
Poalb08G018010.1	0.480833	-0.204764	-0.359522	0.290648	0.195186	-0.217136	-0.353145	0.0833387	-0.0465363	-0.0973635	0.0294824	-0.176883	0.185192	-0.278792	-0.147165	-0.333513	0.234792	-0.20922	0.125896	0.269709	-0.50653
Poalb08G011580.1	-0.0663913	-0.0591706	-0.0841777	0.247349	0.152128	0.35822	0.412032	0.323561	0.308661	0.948255	0.347944	-0.226075	-0.238293	0.245917	-0.633232	-0.156849	-0.404033	-0.255673	-0.840548	-0.279051	0.0692621
Poalb17G009300.1	-0.337987	-0.268349	-0.19327	0.0448817	0.314316	0.138774	0.410793	0.340297	0.538087	0.900338	0.766305	-0.169602	-0.306803	0.381083	-0.605118	-0.179247	-0.0883347	-0.147594	-0.449007	-0.0348546	-0.0160438
Poalb02G010090.1	-0.336606	-0.396069	0.112357	0.337116	-0.135319	-0.328076	-0.0162648	-0.173772	0.295072	-0.110344	0.499225	-0.134606	-0.17893	-0.0210285	-0.0335542	0.0734511	0.278379	0.186646	0.526955	0.469816	0.0659271
Poalb19G009170.1	-0.208435	-0.253052	-0.170726	0.176097	0.0892537	0.179771	0.416066	0.557446	0.38714	0.952128	0.720646	-0.252241	-0.292949	0.36212	-0.660329	-0.2089	-0.124382	-0.13394	-0.542612	-0.134584	-0.0888965
Poalb08G004010.1	0.254436	0.309237	0.378406	0.225559	0.232166	0.233027	-0.132185	-0.111438	-0.0621422	0.242741	-0.644508	-0.0584761	-0.0346957	-0.253354	-0.194567	-0.00174204	-0.384641	-0.473969	-0.806664	-0.384952	0.0170382
Poalb07G004550.1	-0.179791	-0.261875	-0.1734	-0.106227	-0.213104	-0.161756	-0.17882	-0.148267	-0.0905692	-0.596243	0.290288	-0.0443286	0.13608	-0.0481592	0.353766	0.160765	0.497736	0.210673	0.92993	0.596857	-0.153148
Poalb05G018760.1	0.127053	0.0245696	0.322893	0.357962	0.00851385	0.147886	-0.267164	-0.229703	0.0194653	-0.00606577	-0.638821	0.180039	0.18275	0.0315175	0.262149	0.300077	-0.62541	-0.12725	-0.500741	-0.332833	0.37037
Poalb03G002270.1	-0.087906	-0.0474158	-0.122069	-0.124921	-0.212425	-0.183543	-0.324298	-0.253728	-0.276064	-0.824179	0.0166789	0.0860392	0.131835	-0.244715	0.450287	0.102208	0.333348	0.466986	0.977788	0.497042	-0.00999047
Poalb03G011030.1	-0.178399	-0.176543	-0.237311	-0.273359	-0.22782	-0.205258	-0.180513	-0.112135	-0.208144	-0.715834	0.119675	0.221308	0.270514	0.138194	0.637481	0.268943	0.268211	0.353901	0.942478	0.484562	0.00513754
Poalb13G005430.1	-0.176883	-0.187466	-0.172486	-0.180756	-0.149703	-0.160165	-0.0735944	-0.0143138	-0.049201	-0.403651	0.516353	-0.15589	-0.104976	-0.193034	0.00374392	-0.126578	0.364995	0.548757	0.880808	0.581637	-0.0808934
Poalb11G015820.1	0.0538969	0.0240805	-0.0249409	-0.277821	-0.286915	-0.272141	-0.295737	-0.300307	-0.337261	-0.930926	-0.363568	0.340989	0.317712	-0.0133955	0.810829	0.341412	0.247675	0.270608	0.813786	0.235878	0.0641966
Poalb01G006530.1	0.200803	0.181169	0.151194	-0.117815	-0.148008	-0.180368	-0.459162	-0.423634	-0.462269	-0.975951	-0.529226	0.0897768	0.184648	-0.499619	0.511495	0.123298	0.208051	0.299804	0.719302	0.292228	-0.0121432
Poalb01G015650.1	-0.100115	-0.0252305	0.0328928	0.198126	0.130777	0.182031	0.328861	0.402282	0.413333	0.952151	0.275893	-0.12859	-0.19019	0.348953	-0.540223	-0.137221	-0.394658	-0.340231	-0.893943	-0.347953	0.0754079
Poalb17G008800.1	0.114622	-0.134112	-0.0395551	-0.29418	-0.109757	-0.169135	-0.460903	-0.199948	-0.315394	-0.896592	-0.232201	0.298983	0.107923	-0.187559	0.608715	0.234755	0.419937	0.303586	0.870008	0.267567	-0.186785
Poalb01G016670.1	-0.183825	0.128789	-0.14348	0.100199	-0.0746057	-0.244635	-0.473577	-0.145094	-0.356816	-0.75701	-0.141107	0.347477	-0.0251548	-0.228186	0.478726	0.174308	0.23191	0.493403	0.774028	0.192759	0.0686065
Poalb10G013770.1	-0.0709631	-0.147095	-0.239046	-0.209063	-0.215554	-0.11885	-0.132637	-0.148208	-0.209361	-0.640629	0.276777	-0.0364008	0.0369296	-0.187535	0.26188	0.0226578	0.501917	0.524928	0.969506	0.414344	-0.0802235
Poalb13G006590.1	-0.0162042	-0.127546	-0.161548	-0.197483	-0.0857571	-0.224295	-0.304607	-0.285114	-0.236502	-0.811857	0.0311313	0.0535974	0.153785	-0.215704	0.456973	0.141465	0.426012	0.360766	0.974327	0.503303	-0.0917139
Poalb02G004800.1	-0.123908	-0.143519	-0.0321758	0.181019	0.120422	0.273823	0.538934	0.217925	0.434318	0.958674	0.462252	-0.273863	-0.165909	0.286826	-0.648026	-0.249191	-0.268529	-0.259555	-0.759809	-0.241944	0.0748908
Poalb01G028420.1	-0.113425	-0.11291	-0.0837831	-0.0917023	0.823908	-0.127721	-0.119557	-0.122211	-0.10372	-0.0490822	0.0562589	-0.119963	-0.120767	-0.0984856	-0.0116474	0.268369	-0.133852	0.385087	0.0886899	-0.11362	0.220603
Poalb10G012640.1	-0.137734	-0.21048	-0.199185	-0.140941	-0.0806768	-0.138418	-0.079357	-0.13705	-0.102588	-0.475748	0.452594	-0.119171	-0.0951818	-0.2528	0.0385907	-0.11734	0.392912	0.538579	0.910742	0.578823	-0.097485
Poalb08G010150.1	-0.139186	0.00635405	0.311487	-0.306748	-0.347746	-0.119595	-0.278142	-0.183085	-0.311257	-0.802454	-0.177033	0.062732	0.255659	-0.27812	0.43224	-0.051091	0.452387	0.264704	0.80372	0.323743	-0.172993
Poalb08G016130.1	0.23822	0.380187	0.344954	-0.0105204	0.0621478	0.0292262	-0.163967	-0.0650204	0.132992	0.178137	-0.671535	0.230686	0.108582	-0.00884969	0.0348708	-0.0740735	-0.485104	-0.432455	-0.737449	-0.35873	0.124094
Poalb09G000580.1	-0.460723	-0.267368	-0.285064	-0.0589469	-0.34311	-0.248379	0.0782578	0.14815	0.375647	-0.0239538	0.697404	-0.0457804	0.123985	0.445382	0.187047	0.126699	0.18176	0.415906	0.597629	0.312598	0.283069
Poalb10G011870.1	-0.17466	0.14479	0.191427	-0.00311755	-0.0201798	-0.239815	0.432668	0.149278	0.465309	0.659719	0.0691682	0.174597	0.0281513	0.491064	-0.161481	-0.161234	-0.387709	-0.404804	-0.700479	-0.216683	0.216661
Poalb17G003110.1	-0.0259736	0.0106057	0.0421143	0.209548	0.227413	0.253178	0.319406	0.297927	0.38316	0.941125	0.253016	-0.235368	-0.24958	0.159636	-0.675846	-0.234863	-0.346503	-0.329869	-0.90702	-0.332426	0.0304115
Poalb13G010520.1	-0.0635612	-0.026781	0.0227557	0.173746	0.187209	0.209759	0.313916	0.394841	0.430012	0.969708	0.339593	-0.238152	-0.24602	0.235968	-0.666236	-0.222444	-0.316606	-0.312382	-0.868135	-0.313893	0.0170003
Poalb17G010050.1	-0.0535749	-0.182333	-0.366626	-0.138838	-0.177973	-0.253124	-0.336109	-0.140298	-0.0116015	-0.616683	0.106942	0.301987	0.428523	0.0844732	0.528095	-0.10189	0.185274	0.358762	0.812604	0.422111	-0.028674
Poalb06G020710.1	0.0960408	-0.103802	-0.272261	0.0827624	-0.12383	-0.423643	-0.188281	-0.2548	-0.132407	-0.617844	0.191587	0.0450327	-0.0963127	-0.271939	0.213898	-0.000410096	0.38759	0.362052	0.874879	0.560295	-0.0855295
Poalb14G010930.1	-0.332226	-0.184024	-0.127126	0.317331	0.356955	0.341914	0.0952683	0.346683	-0.0315113	0.528888	0.587273	-0.481105	-0.193341	-0.133887	-0.642929	-0.235369	-0.231784	0.015273	-0.177269	0.372092	-0.181837
Poalb11G012270.1	-0.0642252	-0.0577817	-0.0993804	-0.192149	-0.202583	-0.163577	-0.272195	-0.352901	-0.244705	-0.849515	-0.0475865	0.0513344	0.14625	-0.181104	0.539422	0.291274	0.378099	0.407169	0.958486	0.417381	0.0731737
Poalb05G015790.1	-0.115131	-0.172756	-0.143261	-0.158212	-0.142579	-0.151916	-0.161614	-0.157025	-0.168105	-0.602698	0.319625	-0.0393702	-0.0687597	-0.277629	0.15231	-0.0667048	0.50862	0.529811	0.956317	0.463839	-0.127318
Poalb05G005680.1	0.0982878	0.10967	0.043725	-0.214198	-0.200401	-0.232437	-0.378803	-0.390982	-0.39104	-0.981336	-0.384907	0.192432	0.20177	-0.313183	0.619295	0.193982	0.319604	0.318912	0.846153	0.307562	-0.00125586
Poalb10G000160.1	-0.198908	-0.255773	-0.372374	-0.17056	-0.110657	-0.288169	-0.105525	-0.172284	-0.0328536	-0.56239	0.299377	0.128202	0.297987	0.192744	0.524663	0.196743	0.216478	0.470272	0.903271	0.445524	0.149129
Poalb08G004160.1	0.0207155	0.605685	-0.26083	0.158819	0.0456938	-0.113946	-0.0681768	-0.241396	0.110393	0.00637477	-0.0195918	-0.389647	0.134489	-0.390321	-0.31085	-0.382082	0.291939	-0.31322	-0.0379068	0.208833	-0.0289717
Poalb03G000180.1	0.198166	0.0862555	-0.146732	-0.278842	-0.200333	-0.136933	0.459358	0.459044	0.466638	0.710181	0.383735	-0.185032	-0.198559	0.444406	-0.376626	-0.0783091	-0.233824	-0.12615	-0.506228	-0.152083	0.146808
Poalb11G013260.1	-0.221756	0.593246	0.190798	-0.217939	0.00441849	-0.216437	-0.0771967	0.0417696	0.595832	0.349807	0.0168487	-0.214833	-0.0321184	0.0274637	-0.277087	-0.192919	-0.160627	-0.0525311	-0.387701	-0.169128	0.44427
Poalb07G006910.1	-0.0687095	-0.00514961	0.00906134	0.188918	0.180195	0.183937	0.372669	0.36531	0.405816	0.969216	0.320806	-0.218499	-0.225436	0.267448	-0.634933	-0.199638	-0.339758	-0.328521	-0.881627	-0.320298	0.0495584
Poalb05G006970.1	0.0401181	-0.00717978	-0.489615	0.0436554	0.0231234	0.104667	0.540228	0.235014	0.299289	0.70921	0.534331	-0.358898	0.0225962	0.365096	-0.426067	-0.113046	-0.259837	-0.3101	-0.407536	0.220171	0.0478165
Poalb02G004570.1	-0.148131	-0.357783	-0.113417	0.371508	0.280426	0.0721167	0.213088	0.342978	0.405257	0.827229	0.416931	-0.109883	-0.0605514	0.389463	-0.418158	-0.0880863	-0.11733	-0.0908393	-0.638099	-0.53973	0.0582225
Poalb14G007240.1	-0.235454	-0.0691222	-0.325179	-0.0731012	-0.0939668	-0.351718	-0.0910254	-0.0412719	-0.160142	-0.498245	0.3543	0.0400938	0.16618	-0.0104962	0.287718	-0.0433954	0.170196	0.380503	0.866246	0.694267	-0.0217574
Poalb08G014150.1	0.0742352	0.0968167	0.117399	0.227697	0.255329	0.285592	0.235445	0.213851	0.262655	0.829335	0.0059184	-0.181424	-0.205929	0.0623903	-0.594367	-0.199727	-0.384511	-0.396565	-0.97433	-0.415111	0.0151607
Poalb03G012180.1	-0.104519	-0.241612	-0.0427467	-0.0228897	0.199126	0.20114	0.465498	0.451288	0.431874	0.962573	0.568434	-0.279447	-0.188175	0.366488	-0.634271	-0.223563	-0.247886	-0.239294	-0.675497	-0.145417	-0.0665449
Poalb08G017390.1	-0.155892	-0.195651	-0.0688098	0.0785117	-0.0746839	0.175931	-0.42451	-0.154807	-0.444969	-0.700207	-0.197163	0.350417	0.0892648	-0.14785	0.525013	0.273276	0.32881	0.411585	0.657951	-0.0715462	-0.0821099
Poalb05G008740.1	-0.0570539	-0.114318	-0.115332	-0.103296	-0.0846326	-0.10741	-0.10465	-0.0768255	-0.105122	-0.358651	0.0692745	-0.12494	0.359798	-0.0617631	0.201844	-0.0817513	0.902343	-0.12087	0.475003	-0.103848	-0.375773
Poalb02G002080.1	-0.550864	-0.530623	0.0600471	0.0526543	0.122482	-0.173247	0.390175	0.22721	0.134849	0.296327	0.589695	0.0343226	0.047318	0.5398	0.0586002	0.18022	0.0238599	-0.211746	0.129057	0.384127	-0.138935
Poalb18G004270.1	-0.100961	-0.077771	-0.110572	-0.20515	-0.238769	-0.218814	-0.282703	-0.250215	-0.287676	-0.860497	-0.0845	0.229377	0.200202	-0.0454625	0.665003	0.310947	0.31468	0.406064	0.947631	0.367949	0.0568012
Poalb06G020450.1	-0.135328	-0.157432	-0.161869	-0.150704	-0.136422	-0.128326	-0.148416	0.244434	-0.153901	-0.308021	0.514421	-0.151198	-0.193279	-0.213494	-0.0929013	-0.172456	0.23597	0.648114	0.767992	0.484461	-0.130641
Poalb17G000840.1	-0.260762	-0.130971	-0.204271	0.194567	0.165269	0.143964	0.467287	0.382636	0.467928	0.972654	0.648622	-0.241723	-0.184708	0.380342	-0.632163	-0.238761	-0.126741	-0.169782	-0.625419	-0.249607	0.0559596
Poalb16G005330.1	0.0497254	-0.169616	-0.11004	-0.369438	-0.0122755	0.211589	-0.037369	0.642309	0.386516	0.53621	0.335476	-0.0754266	-0.209647	0.405576	-0.228805	0.127016	0.0852911	0.0128062	-0.34718	-0.478358	-0.0657304
Poalb10G012560.1	-0.167357	-0.180403	-0.492025	-0.118126	-0.0748091	0.463378	0.10581	-0.222056	0.38176	0.131846	0.57349	-0.166761	0.0356045	0.000811516	-0.252106	-0.2904	0.274604	0.36195	0.287258	0.0458196	0.128501
Poalb19G008720.1	-0.295466	0.0889236	0.0512146	-0.170515	0.381552	-0.391497	0.395592	0.236894	0.185685	0.461679	0.181039	-0.0908579	0.0659036	0.523224	0.00370867	0.278412	-0.297623	-0.41531	-0.384265	0.101594	0.154985
Poalb05G013470.1	0.324958	0.113943	0.554101	-0.00308873	-0.147404	-0.433791	-0.281903	-0.331365	-0.271983	-0.626211	-0.722473	0.00888212	0.28758	-0.305364	0.436744	0.133044	0.039569	0.182132	0.170053	-0.258164	0.168472
Poalb02G001680.1	-0.112898	-0.179335	-0.211792	-0.193663	-0.163782	-0.155895	-0.161462	-0.165853	-0.180991	-0.648412	0.281726	0.0521274	0.00997109	-0.183449	0.274389	-0.00725547	0.499919	0.443502	0.981965	0.507351	-0.14948
Poalb03G001870.1	-0.175824	-0.243502	-0.208149	-0.0945658	-0.181326	-0.137095	0.220207	-0.0319888	-0.378143	-0.420367	0.382841	0.197646	-0.0425662	-0.0509418	0.164476	-0.176883	0.335379	0.594337	0.797397	0.292469	-0.13774
Poalb09G001740.1	-0.0371846	-0.133146	-0.135177	-0.118656	-0.164507	-0.171555	-0.285856	-0.273454	-0.282936	-0.803343	0.0462661	0.111243	0.0858032	-0.253467	0.418937	0.0797485	0.292698	0.509383	0.975552	0.509993	-0.0291719
Poalb01G039690.1	-0.30649	-0.0223786	-0.0426008	-0.184459	-0.348067	-0.227356	-0.0928468	-0.191483	-0.171796	-0.679943	0.1335	0.0154618	0.199454	0.0014426	0.492451	0.236991	0.53377	0.244492	0.910364	0.407606	0.01469
Poalb05G000590.1	-0.0211817	-0.137409	-0.222023	-0.272048	-0.0161439	0.029601	-0.0776637	0.640877	0.406437	0.496383	0.399511	0.26542	-0.182008	0.441008	-0.177287	-0.174998	-0.444984	0.203829	-0.249292	-0.0337586	0.0298631
Poalb17G014190.1	-0.536115	-0.11057	-0.353433	0.104239	-0.178123	0.298519	0.251699	0.0536997	-0.0377705	0.0476661	0.634572	-0.118873	-0.248843	0.17138	-0.0475787	0.285151	0.137827	0.216292	0.441698	0.419677	0.124671
Poalb07G000120.1	-0.103999	-0.0996149	-0.0981289	-0.121915	0.346734	-0.107253	-0.0620481	-0.0931835	-0.0970911	-0.146947	-0.217776	0.907525	-0.0351663	0.23417	0.37573	-0.0746311	-0.0883261	-0.0925155	0.0026493	-0.11961	-0.188173
Poalb05G013380.1	-0.264317	-0.240826	0.559635	-0.217284	0.121889	-0.242595	-0.0223317	-0.267739	-0.264233	-0.522186	-0.1463	-0.0413617	0.175497	-0.0977876	0.383388	0.24988	-0.0274363	0.155348	0.49731	0.423527	0.0326212
Poalb01G002030.1	-0.0857214	0.0625802	-0.0283273	-0.0293679	0.192983	-0.583581	0.0224657	-0.0455514	-0.259626	-0.325164	0.0504372	0.280431	0.160124	-0.179488	0.0784519	-0.552028	0.316482	0.220676	0.421854	0.13541	-0.278194
Poalb03G002650.1	-0.0154167	-0.0488532	-0.117062	0.270293	0.110704	0.139803	0.224583	0.522841	0.402516	0.934212	0.450997	-0.161132	-0.420484	0.21672	-0.685423	-0.202315	-0.34695	-0.219636	-0.736634	-0.150611	-0.0345997
Poalb07G007240.1	-0.0105092	0.0147063	0.0399375	0.139705	0.129201	0.186055	0.369905	0.414927	0.359133	0.949237	0.265091	-0.197706	-0.212982	0.267241	-0.614339	-0.21272	-0.3485	-0.330868	-0.900199	-0.355363	0.0164069
Poalb14G012740.1	-0.13661	-0.0832225	0.0669731	0.164588	0.238128	0.20896	0.40615	0.29467	0.430047	0.964569	0.392797	-0.233596	-0.224275	0.213574	-0.691512	-0.30667	-0.298372	-0.211625	-0.822121	-0.332163	0.0559926
Poalb14G002940.1	-0.234772	-0.0863156	-0.166415	-0.0332404	-0.108707	0.103809	0.707075	0.293001	0.363859	0.801231	0.680064	-0.204958	-0.193443	0.422277	-0.504407	-0.214015	-0.266862	0.176894	-0.391223	-0.145467	0.284648
Poalb02G005550.1	0.0845638	-0.223654	-0.139125	0.276095	0.279106	0.088948	-0.194399	0.0241694	-0.0952751	-0.0173077	0.434099	-0.449514	-0.41915	-0.577607	-0.546624	-0.244571	0.146114	0.220041	0.339062	0.581944	-0.324525
Poalb06G005010.1	-0.128077	-0.121089	-0.231271	-0.400778	-0.164309	-0.230841	-0.131962	-0.163842	-0.0931667	-0.64608	-0.0405173	0.548558	0.169472	0.33611	0.780195	0.40808	0.0646608	0.265042	0.741229	0.331087	0.133105
Poalb01G036200.1	0.00397621	-0.224501	0.489793	-0.245644	-0.261349	-0.23033	-0.250216	0.262757	-0.0165611	-0.258092	-0.29578	0.0346385	0.303306	0.277739	0.482402	0.403958	0.34322	-0.258132	0.0915785	-0.2605	-0.18714
Poalb11G010370.1	-0.069092	0.0341542	-0.0370744	0.291741	0.188962	0.163701	0.335257	0.413035	0.325592	0.958091	0.328031	-0.256965	-0.248719	0.210426	-0.667873	-0.203947	-0.329191	-0.314372	-0.865134	-0.299308	0.0214773
Poalb01G027770.1	-0.140433	-0.198063	-0.182588	-0.120935	-0.111361	-0.108024	-0.197024	-0.0812716	-0.14618	-0.532602	0.392067	-0.0633405	-0.0916425	-0.274518	0.0857517	-0.102501	0.386484	0.542821	0.929418	0.569415	-0.13702
Poalb17G009050.1	-0.348825	0.247182	0.169493	-0.0728616	0.117975	0.259138	0.300155	-0.226318	0.552566	0.551904	0.169628	-0.0631724	-0.307655	0.109013	-0.379591	-0.0369226	-0.307288	0.0691586	-0.514628	-0.311219	0.562084
Poalb01G019890.1	0.091843	0.102548	0.00234923	-0.200317	-0.257642	-0.214764	-0.376837	-0.38081	-0.374773	-0.977053	-0.424824	0.2908	0.249644	-0.213902	0.707743	0.244842	0.357599	0.248553	0.812501	0.217475	-0.00629149
Poalb03G011620.1	0.437024	-0.113029	-0.234182	-0.123018	0.141602	0.195658	-0.150329	-0.208264	0.642413	0.292234	0.0684605	0.0220194	-0.348026	-0.0528517	-0.300231	-0.0543788	0.0882662	0.0399284	-0.290688	-0.383177	0.132008
Poalb05G010160.1	-0.161201	-0.145529	-0.16546	0.472881	-0.137323	-0.14066	-0.17275	-0.149537	-0.148998	-0.284811	-0.0567175	-0.156773	0.483701	0.137445	0.418494	0.356415	-0.18554	0.481941	0.289391	-0.147811	0.520904
Poalb06G002740.1	0.276293	-0.209737	-0.193684	-0.230373	0.0175539	0.0364762	0.55382	0.0550032	0.562558	0.682621	0.467759	-0.189669	-0.238899	0.292755	-0.476807	-0.196087	-0.20385	0.079268	-0.420493	-0.182876	0.208091
Poalb16G005780.1	-0.139603	-0.181156	-0.169461	-0.141603	-0.00619101	0.0358637	0.00510721	0.858498	0.277656	0.613957	0.536594	-0.15986	-0.190841	0.490619	-0.259412	0.153524	-0.192717	-0.168616	-0.279568	0.103442	-0.162762
Poalb08G003630.1	-0.376923	-0.434011	-0.401248	-0.158173	-0.083249	0.141304	0.328864	0.224276	0.284889	0.291638	0.861614	-0.178871	0.141925	0.396607	-0.152907	-0.171079	0.0957835	0.153012	0.342689	0.4666	-0.0750708
Poalb13G005220.1	-0.123683	-0.124335	-0.193184	-0.243654	-0.154277	-0.180388	-0.219405	-0.226219	-0.204906	-0.745253	0.139879	0.117916	0.111395	-0.124671	0.4429	0.115652	0.408416	0.559758	0.985929	0.36083	0.0279486
Poalb04G000240.1	-0.275789	-0.336037	-0.23816	-0.188755	-0.0587333	-0.0230026	0.024646	-0.0173097	0.0543644	-0.253543	0.644777	-0.140614	-0.153156	-0.0234904	-0.000366857	0.0307267	0.329899	0.390192	0.80538	0.646726	-0.0944707
Poalb05G003440.1	-0.526555	-0.0569803	-0.284427	0.21919	-0.00743503	-0.0633436	0.302355	0.102308	-0.00309155	0.213009	0.200174	0.13741	0.411303	0.693648	0.387929	0.400218	-0.529514	0.13503	-0.0808545	-0.0394009	0.553854
Poalb01G004860.1	-0.0932043	-0.201491	-0.125758	-0.113572	-0.175073	-0.1553	-0.21535	-0.20925	-0.18372	-0.666338	0.204554	0.104978	-0.0172922	-0.213013	0.298063	0.00843598	0.209309	0.6804	0.941907	0.462966	0.0578333
Poalb09G007640.1	-0.136043	-0.187989	-0.112023	0.016019	-0.155411	-0.165876	-0.156644	-0.164796	-0.1727	-0.55616	0.193388	0.249271	-0.179137	-0.170185	0.248381	0.0444733	0.524016	-0.00288876	0.803012	0.637057	-0.381828
Poalb18G008100.1	-0.247896	-0.154185	-0.0554623	-0.112244	-0.305553	-0.262261	-0.19211	-0.192935	-0.0923771	-0.672375	0.209568	0.139362	0.109921	-0.0771852	0.407294	0.038343	0.403504	0.389747	0.959324	0.527969	-0.0306228
Poalb12G005480.1	-0.126005	-0.152545	-0.153191	-0.160074	-0.170072	-0.170127	-0.158594	-0.168122	-0.157268	-0.614912	0.310055	-0.0277214	-0.0256264	-0.256162	0.181462	-0.0749966	0.500036	0.51851	0.963991	0.476552	-0.109496
Poalb13G008780.1	-0.124957	-0.0968395	-0.065929	0.176289	0.142238	0.234679	0.368326	0.400851	0.467789	0.989928	0.475685	-0.215515	-0.234796	0.29149	-0.674579	-0.271172	-0.274472	-0.211015	-0.783499	-0.305131	0.0366089
Poalb02G000560.1	-0.259819	-0.22101	-0.129905	0.167562	0.259335	0.0869766	0.435189	0.463975	0.421932	0.961698	0.653992	-0.184812	-0.326802	0.410119	-0.599605	-0.0924824	-0.225198	-0.192922	-0.606566	-0.128823	0.00580353
Poalb08G003390.1	-0.156288	-0.162966	-0.187772	-0.135808	-0.243776	-0.21652	-0.157956	-0.236594	-0.238149	-0.751789	0.122548	0.150206	0.164833	-0.037148	0.529612	0.202413	0.413856	0.472216	0.982604	0.371365	0.0345884
Poalb04G016180.1	-0.132661	-0.284508	-0.161954	-0.179335	-0.162746	-0.0118406	-0.179833	-0.12325	-0.221837	-0.621688	0.2712	0.202364	-0.10867	-0.160193	0.281249	0.0266884	0.345678	0.518865	0.941345	0.495767	-0.156199
Poalb14G009910.1	0.997445	-0.0759541	-0.074526	-0.108519	-0.0742337	-0.0929784	-0.0937402	-0.0727671	-0.0880832	-0.134068	-0.40056	-0.043539	-0.109893	-0.280007	-0.0625774	-0.0761438	-0.0821714	-0.0767572	-0.158102	-0.0811329	-0.224942
Poalb01G023860.1	-0.361235	-0.0939155	-0.206062	0.286631	0.307493	0.178753	0.342884	0.413598	0.359581	0.92669	0.651472	-0.259282	-0.297757	0.270519	-0.664919	-0.166772	-0.15431	-0.0596475	-0.575419	-0.238952	0.0755968
Poalb13G002900.1	-0.11251	-0.105755	-0.127463	-0.145886	-0.107977	-0.104789	-0.078849	-0.0982591	0.464714	0.0304385	-0.017947	0.852959	-0.0403555	0.448885	0.338653	-0.0751002	-0.0943138	-0.0906757	-0.033227	-0.111981	0.07459
Poalb11G003160.1	0.391966	0.400679	0.449996	-0.169457	-0.215048	-0.293059	-0.349556	-0.332836	-0.361417	-0.729343	-0.868928	0.155108	0.176333	-0.392492	0.46948	0.126325	0.0179634	-0.13252	0.171931	0.0432281	-0.0194859
Poalb16G012650.1	-0.0714607	-0.242323	0.0826863	-0.12458	0.326721	-0.224774	0.564745	-0.0834784	0.272933	0.453186	0.0842291	0.227732	-0.0987409	0.569337	0.075782	0.319589	-0.202426	-0.194098	-0.449412	-0.38478	0.260449
Poalb11G010330.1	-0.15222	-0.114341	-0.158954	-0.160036	-0.155878	-0.150237	-0.180836	-0.177517	-0.212716	-0.660224	0.262204	-0.0348785	-0.0119844	-0.243853	0.246461	0.0332375	0.423263	0.480829	0.978398	0.558487	-0.0768445
Poalb01G030650.1	-0.198659	-0.0792006	-0.131323	0.256893	0.113936	0.119763	0.353507	0.398689	0.534835	0.984473	0.547767	-0.241646	-0.217935	0.353101	-0.632501	-0.197687	-0.218697	-0.224706	-0.717529	-0.260493	0.0994503
Poalb06G001980.1	-0.149851	-0.184065	-0.100027	-0.235236	-0.219305	-0.121598	-0.10666	-0.172882	-0.192728	-0.644096	0.20784	0.311178	-0.123771	-0.135803	0.320919	-0.0198313	0.533762	0.374992	0.92214	0.408643	-0.219787
Poalb02G011680.1	-0.0814438	0.034343	0.264996	0.455389	0.00976925	-0.0583206	0.379227	0.107808	-0.215592	0.395107	-0.228395	0.152125	0.0492196	0.227163	-0.0382305	0.0293001	-0.674	-0.162009	-0.640245	-0.23451	0.209995
Poalb01G007640.1	-0.318699	-0.177753	-0.332422	0.179411	0.0834457	0.0764151	0.530382	0.364407	0.405576	0.838244	0.86495	-0.27164	-0.329571	0.335665	-0.628431	-0.189728	0.0483782	-0.0186972	-0.296326	-0.0202702	0.0233107
[truncated: 28,473 more rows]
