# Supplementary material for: Study on the Interactions of Cyclins with CDKs Involved in Auxin Signal during Leaf Development by WGCNA in Populus alba
Source: Int J Mol Sci. 2023 Aug 30;24(17):13445. doi: 10.3390/ijms241713445 (PMC10487486; doi:10.3390/ijms241713445)
Supplement: Supplementary file 1 [file ijms-24-13445-s001.zip › Supplementary Files/Table S13. Genes in modules.xlsx]

## Sheet: Sheet2
Table S13. Genes in modules
Gene	Module
Poalb01G000010.1	turquoise
Poalb01G000020.1	turquoise
Poalb01G000030.1	green
Poalb01G000040.1	black
Poalb01G000050.1	#N/A
Poalb01G000060.1	#N/A
Poalb01G000070.1	turquoise
Poalb01G000080.1	#N/A
Poalb01G000090.1	salmon
Poalb01G000100.1	#N/A
Poalb01G000110.1	turquoise
Poalb01G000120.1	brown
Poalb01G000130.1	#N/A
Poalb01G000140.1	brown
Poalb01G000150.1	turquoise
Poalb01G000160.1	blue
Poalb01G000170.1	black
Poalb01G000180.1	lightyellow
Poalb01G000190.1	turquoise
Poalb01G000200.1	brown
Poalb01G000210.1	turquoise
Poalb01G000220.1	turquoise
Poalb01G000230.1	brown
Poalb01G000240.1	blue
Poalb01G000250.1	#N/A
Poalb01G000260.1	#N/A
Poalb01G000270.1	blue
Poalb01G000280.1	turquoise
Poalb01G000290.1	turquoise
Poalb01G000300.1	turquoise
Poalb01G000310.1	blue
Poalb01G000320.1	turquoise
Poalb01G000330.1	#N/A
Poalb01G000340.1	turquoise
Poalb01G000350.1	turquoise
Poalb01G000360.1	#N/A
Poalb01G000370.1	magenta
Poalb01G000380.1	brown
Poalb01G000390.1	turquoise
Poalb01G000400.1	turquoise
Poalb01G000410.1	turquoise
Poalb01G000420.1	tan
Poalb01G000430.1	#N/A
Poalb01G000440.1	blue
Poalb01G000450.1	turquoise
Poalb01G000460.1	brown
Poalb01G000470.1	green
Poalb01G000480.1	turquoise
Poalb01G000490.1	turquoise
Poalb01G000500.1	turquoise
Poalb01G000510.1	#N/A
Poalb01G000520.1	turquoise
Poalb01G000530.1	turquoise
Poalb01G000540.1	#N/A
Poalb01G000550.1	#N/A
Poalb01G000560.1	brown
Poalb01G000570.1	blue
Poalb01G000580.1	#N/A
Poalb01G000590.1	brown
Poalb01G000600.1	salmon
Poalb01G000610.1	turquoise
Poalb01G000620.1	midnightblue
Poalb01G000630.1	turquoise
Poalb01G000640.1	blue
Poalb01G000650.1	brown
Poalb01G000660.1	turquoise
Poalb01G000670.1	#N/A
Poalb01G000680.1	yellow
Poalb01G000690.1	turquoise
Poalb01G000700.1	turquoise
Poalb01G000710.1	#N/A
Poalb01G000720.1	#N/A
Poalb01G000730.1	blue
Poalb01G000740.1	turquoise
Poalb01G000750.1	black
Poalb01G000760.1	#N/A
Poalb01G000770.1	lightyellow
Poalb01G000780.1	#N/A
Poalb01G000790.1	#N/A
Poalb01G000800.1	turquoise
Poalb01G000810.1	turquoise
Poalb01G000820.1	#N/A
Poalb01G000830.1	#N/A
Poalb01G000840.1	lightgreen
Poalb01G000850.1	#N/A
Poalb01G000860.1	#N/A
Poalb01G000870.1	turquoise
Poalb01G000880.1	brown
Poalb01G000890.1	blue
Poalb01G000900.1	purple
Poalb01G000910.1	#N/A
Poalb01G000920.1	turquoise
Poalb01G000930.1	turquoise
Poalb01G000940.1	blue
Poalb01G000950.1	turquoise
Poalb01G000960.1	turquoise
Poalb01G000970.1	brown
Poalb01G000980.1	brown
Poalb01G000990.1	black
Poalb01G001000.1	turquoise
Poalb01G001010.1	brown
Poalb01G001020.1	turquoise
Poalb01G001030.1	salmon
Poalb01G001040.1	turquoise
Poalb01G001050.1	turquoise
Poalb01G001060.1	lightcyan
Poalb01G001070.1	brown
Poalb01G001080.1	turquoise
Poalb01G001090.1	blue
Poalb01G001100.1	turquoise
Poalb01G001110.1	turquoise
Poalb01G001120.1	blue
Poalb01G001130.1	turquoise
Poalb01G001140.1	turquoise
Poalb01G001150.1	turquoise
Poalb01G001160.1	brown
Poalb01G001170.1	turquoise
Poalb01G001180.1	turquoise
Poalb01G001190.1	brown
Poalb01G001200.1	brown
Poalb01G001210.1	turquoise
Poalb01G001220.1	blue
Poalb01G001230.1	turquoise
Poalb01G001240.1	turquoise
Poalb01G001250.1	cyan
Poalb01G001260.1	turquoise
Poalb01G001270.1	brown
Poalb01G001280.1	#N/A
Poalb01G001290.1	turquoise
Poalb01G001300.1	turquoise
Poalb01G001310.1	brown
Poalb01G001320.1	brown
Poalb01G001330.1	turquoise
Poalb01G001340.1	turquoise
Poalb01G001350.1	purple
Poalb01G001360.1	turquoise
Poalb01G001370.1	turquoise
Poalb01G001380.1	turquoise
Poalb01G001390.1	turquoise
Poalb01G001400.1	turquoise
Poalb01G001410.1	blue
Poalb01G001420.1	brown
Poalb01G001430.1	red
Poalb01G001440.1	black
Poalb01G001450.1	#N/A
Poalb01G001460.1	#N/A
Poalb01G001470.1	#N/A
Poalb01G001480.1	pink
Poalb01G001490.1	brown
Poalb01G001500.1	brown
Poalb01G001510.1	#N/A
Poalb01G001520.1	turquoise
Poalb01G001530.1	#N/A
Poalb01G001540.1	blue
Poalb01G001550.1	#N/A
Poalb01G001560.1	blue
Poalb01G001570.1	#N/A
Poalb01G001580.1	turquoise
Poalb01G001590.1	turquoise
Poalb01G001600.1	#N/A
Poalb01G001610.1	#N/A
Poalb01G001620.1	lightgreen
Poalb01G001630.1	turquoise
Poalb01G001640.1	brown
Poalb01G001650.1	turquoise
Poalb01G001660.1	blue
Poalb01G001670.1	blue
Poalb01G001680.1	turquoise
Poalb01G001690.1	tan
Poalb01G001700.1	turquoise
Poalb01G001710.1	turquoise
Poalb01G001720.1	#N/A
Poalb01G001730.1	#N/A
Poalb01G001740.1	blue
Poalb01G001750.1	turquoise
Poalb01G001760.1	brown
Poalb01G001770.1	brown
Poalb01G001780.1	#N/A
Poalb01G001790.1	blue
Poalb01G001800.1	blue
Poalb01G001810.1	turquoise
Poalb01G001820.1	cyan
Poalb01G001830.1	pink
Poalb01G001840.1	turquoise
Poalb01G001850.1	brown
Poalb01G001860.1	brown
Poalb01G001870.1	turquoise
Poalb01G001880.1	turquoise
Poalb01G001890.1	#N/A
Poalb01G001900.1	#N/A
Poalb01G001910.1	turquoise
Poalb01G001920.1	turquoise
Poalb01G001930.1	#N/A
Poalb01G001940.1	#N/A
Poalb01G001950.1	blue
Poalb01G001960.1	turquoise
Poalb01G001970.1	#N/A
Poalb01G001980.1	turquoise
Poalb01G001990.1	grey
Poalb01G002000.1	turquoise
Poalb01G002010.1	blue
Poalb01G002020.1	turquoise
Poalb01G002030.1	turquoise
Poalb01G002040.1	#N/A
Poalb01G002050.1	red
Poalb01G002060.1	turquoise
Poalb01G002070.1	brown
Poalb01G002080.1	turquoise
Poalb01G002090.1	turquoise
Poalb01G002100.1	#N/A
Poalb01G002110.1	#N/A
Poalb01G002120.1	#N/A
Poalb01G002130.1	#N/A
Poalb01G002140.1	#N/A
Poalb01G002150.1	turquoise
Poalb01G002160.1	turquoise
Poalb01G002170.1	turquoise
Poalb01G002180.1	#N/A
Poalb01G002190.1	magenta
Poalb01G002200.1	turquoise
Poalb01G002210.1	purple
Poalb01G002220.1	turquoise
Poalb01G002230.1	#N/A
Poalb01G002240.1	turquoise
Poalb01G002250.1	brown
Poalb01G002260.1	#N/A
Poalb01G002270.1	greenyellow
Poalb01G002280.1	brown
Poalb01G002290.1	turquoise
Poalb01G002300.1	turquoise
Poalb01G002310.1	blue
Poalb01G002320.1	blue
Poalb01G002330.1	turquoise
Poalb01G002340.1	turquoise
Poalb01G002350.1	blue
Poalb01G002360.1	turquoise
Poalb01G002370.1	turquoise
Poalb01G002380.1	blue
Poalb01G002390.1	turquoise
Poalb01G002400.1	turquoise
Poalb01G002410.1	blue
Poalb01G002420.1	yellow
Poalb01G002430.1	#N/A
Poalb01G002440.1	turquoise
Poalb01G002450.1	blue
Poalb01G002460.1	brown
Poalb01G002470.1	turquoise
Poalb01G002480.1	turquoise
Poalb01G002490.1	turquoise
Poalb01G002500.1	turquoise
Poalb01G002510.1	turquoise
Poalb01G002520.1	turquoise
Poalb01G002530.1	brown
Poalb01G002540.1	turquoise
Poalb01G002550.1	#N/A
Poalb01G002560.1	cyan
Poalb01G002570.1	blue
Poalb01G002580.1	turquoise
Poalb01G002590.1	blue
Poalb01G002600.1	turquoise
Poalb01G002610.1	turquoise
Poalb01G002620.1	#N/A
Poalb01G002630.1	turquoise
Poalb01G002640.1	#N/A
Poalb01G002650.1	black
Poalb01G002660.1	blue
Poalb01G002670.1	brown
Poalb01G002680.1	turquoise
Poalb01G002690.1	#N/A
Poalb01G002700.1	turquoise
Poalb01G002710.1	salmon
Poalb01G002720.1	turquoise
Poalb01G002730.1	#N/A
Poalb01G002740.1	turquoise
Poalb01G002750.1	brown
Poalb01G002760.1	#N/A
Poalb01G002770.1	#N/A
Poalb01G002780.1	turquoise
Poalb01G002790.1	turquoise
Poalb01G002800.1	turquoise
Poalb01G002810.1	turquoise
Poalb01G002820.1	pink
Poalb01G002830.1	#N/A
Poalb01G002840.1	#N/A
Poalb01G002850.1	turquoise
Poalb01G002860.1	brown
Poalb01G002870.1	brown
Poalb01G002880.1	turquoise
Poalb01G002890.1	blue
Poalb01G002900.1	brown
Poalb01G002910.1	blue
Poalb01G002920.1	lightcyan
Poalb01G002930.1	blue
Poalb01G002940.1	turquoise
Poalb01G002950.1	grey
Poalb01G002960.1	yellow
Poalb01G002970.1	blue
Poalb01G002980.1	brown
Poalb01G002990.1	turquoise
Poalb01G003000.1	turquoise
Poalb01G003010.1	turquoise
Poalb01G003020.1	#N/A
Poalb01G003030.1	#N/A
Poalb01G003040.1	turquoise
Poalb01G003050.1	turquoise
Poalb01G003060.1	turquoise
Poalb01G003070.1	blue
Poalb01G003080.1	brown
Poalb01G003090.1	blue
Poalb01G003100.1	turquoise
Poalb01G003110.1	turquoise
Poalb01G003120.1	turquoise
Poalb01G003130.1	turquoise
Poalb01G003140.1	yellow
Poalb01G003150.1	turquoise
Poalb01G003160.1	black
Poalb01G003170.1	#N/A
Poalb01G003180.1	#N/A
Poalb01G003190.1	turquoise
Poalb01G003200.1	blue
Poalb01G003210.1	turquoise
Poalb01G003220.1	red
Poalb01G003230.1	turquoise
Poalb01G003240.1	blue
Poalb01G003250.1	turquoise
Poalb01G003260.1	turquoise
Poalb01G003270.1	blue
Poalb01G003280.1	blue
Poalb01G003290.1	turquoise
Poalb01G003300.1	turquoise
Poalb01G003310.1	turquoise
Poalb01G003320.1	#N/A
Poalb01G003330.1	turquoise
Poalb01G003340.1	#N/A
Poalb01G003350.1	turquoise
Poalb01G003360.1	blue
Poalb01G003370.1	blue
Poalb01G003380.1	#N/A
Poalb01G003390.1	turquoise
Poalb01G003400.1	grey60
Poalb01G003410.1	turquoise
Poalb01G003420.1	turquoise
Poalb01G003430.1	tan
Poalb01G003440.1	lightcyan
Poalb01G003450.1	#N/A
Poalb01G003460.1	blue
Poalb01G003470.1	blue
Poalb01G003480.1	turquoise
Poalb01G003490.1	#N/A
Poalb01G003500.1	#N/A
Poalb01G003510.1	brown
Poalb01G003520.1	turquoise
Poalb01G003530.1	blue
Poalb01G003540.1	turquoise
Poalb01G003550.1	turquoise
Poalb01G003560.1	brown
Poalb01G003570.1	#N/A
Poalb01G003580.1	blue
Poalb01G003590.1	brown
Poalb01G003600.1	blue
Poalb01G003610.1	blue
Poalb01G003620.1	brown
Poalb01G003630.1	#N/A
Poalb01G003640.1	#N/A
Poalb01G003650.1	#N/A
Poalb01G003660.1	purple
Poalb01G003670.1	#N/A
Poalb01G003680.1	green
Poalb01G003690.1	turquoise
Poalb01G003700.1	turquoise
Poalb01G003710.1	brown
Poalb01G003720.1	turquoise
Poalb01G003730.1	blue
Poalb01G003740.1	blue
Poalb01G003750.1	turquoise
Poalb01G003760.1	turquoise
Poalb01G003770.1	red
Poalb01G003780.1	turquoise
Poalb01G003790.1	turquoise
Poalb01G003800.1	turquoise
Poalb01G003810.1	#N/A
Poalb01G003820.1	red
Poalb01G003830.1	brown
Poalb01G003840.1	greenyellow
Poalb01G003850.1	turquoise
Poalb01G003860.1	turquoise
Poalb01G003870.1	turquoise
Poalb01G003880.1	#N/A
Poalb01G003890.1	blue
Poalb01G003900.1	blue
Poalb01G003910.1	blue
Poalb01G003920.1	blue
Poalb01G003930.1	blue
Poalb01G003940.1	blue
Poalb01G003950.1	purple
Poalb01G003960.1	turquoise
Poalb01G003970.1	turquoise
Poalb01G003980.1	#N/A
Poalb01G003990.1	brown
Poalb01G004000.1	turquoise
Poalb01G004010.1	turquoise
Poalb01G004020.1	turquoise
Poalb01G004030.1	greenyellow
Poalb01G004040.1	turquoise
Poalb01G004050.1	turquoise
Poalb01G004060.1	#N/A
Poalb01G004070.1	turquoise
Poalb01G004080.1	turquoise
Poalb01G004090.1	turquoise
Poalb01G004100.1	turquoise
Poalb01G004110.1	turquoise
Poalb01G004120.1	brown
Poalb01G004130.1	#N/A
Poalb01G004140.1	turquoise
Poalb01G004150.1	turquoise
Poalb01G004160.1	turquoise
Poalb01G004170.1	#N/A
Poalb01G004180.1	#N/A
Poalb01G004190.1	turquoise
Poalb01G004200.1	#N/A
Poalb01G004210.1	#N/A
Poalb01G004220.1	#N/A
Poalb01G004230.1	yellow
Poalb01G004240.1	#N/A
Poalb01G004250.1	salmon
Poalb01G004260.1	#N/A
Poalb01G004270.1	#N/A
Poalb01G004280.1	green
Poalb01G004290.1	cyan
Poalb01G004300.1	#N/A
Poalb01G004310.1	magenta
Poalb01G004320.1	blue
Poalb01G004330.1	tan
Poalb01G004340.1	green
Poalb01G004350.1	black
Poalb01G004360.1	#N/A
Poalb01G004370.1	blue
Poalb01G004380.1	turquoise
Poalb01G004390.1	turquoise
Poalb01G004400.1	turquoise
Poalb01G004410.1	turquoise
Poalb01G004420.1	blue
Poalb01G004430.1	brown
Poalb01G004440.1	blue
Poalb01G004450.1	turquoise
Poalb01G004460.1	turquoise
Poalb01G004470.1	turquoise
Poalb01G004480.1	turquoise
Poalb01G004490.1	blue
Poalb01G004500.1	turquoise
Poalb01G004510.1	turquoise
Poalb01G004520.1	turquoise
Poalb01G004530.1	blue
Poalb01G004540.1	turquoise
Poalb01G004550.1	#N/A
Poalb01G004560.1	cyan
Poalb01G004570.1	turquoise
Poalb01G004580.1	turquoise
Poalb01G004590.1	royalblue
Poalb01G004600.1	turquoise
Poalb01G004610.1	turquoise
Poalb01G004620.1	#N/A
Poalb01G004630.1	turquoise
Poalb01G004640.1	tan
Poalb01G004650.1	turquoise
Poalb01G004660.1	blue
Poalb01G004670.1	turquoise
Poalb01G004680.1	turquoise
Poalb01G004690.1	#N/A
Poalb01G004700.1	#N/A
Poalb01G004710.1	turquoise
Poalb01G004720.1	red
Poalb01G004730.1	#N/A
Poalb01G004740.1	turquoise
Poalb01G004750.1	turquoise
Poalb01G004760.1	#N/A
Poalb01G004770.1	blue
Poalb01G004780.1	#N/A
Poalb01G004790.1	turquoise
Poalb01G004800.1	turquoise
Poalb01G004810.1	turquoise
Poalb01G004820.1	turquoise
Poalb01G004830.1	midnightblue
Poalb01G004840.1	#N/A
Poalb01G004850.1	#N/A
Poalb01G004860.1	turquoise
Poalb01G004870.1	lightgreen
Poalb01G004880.1	#N/A
Poalb01G004890.1	#N/A
Poalb01G004900.1	#N/A
Poalb01G004910.1	turquoise
Poalb01G004920.1	#N/A
Poalb01G004930.1	turquoise
Poalb01G004940.1	royalblue
Poalb01G004950.1	brown
Poalb01G004960.1	turquoise
Poalb01G004970.1	turquoise
Poalb01G004980.1	turquoise
Poalb01G004990.1	turquoise
Poalb01G005000.1	#N/A
Poalb01G005010.1	turquoise
Poalb01G005020.1	brown
Poalb01G005030.1	turquoise
Poalb01G005040.1	green
Poalb01G005050.1	#N/A
Poalb01G005060.1	tan
Poalb01G005070.1	brown
Poalb01G005080.1	brown
Poalb01G005090.1	turquoise
Poalb01G005100.1	turquoise
Poalb01G005110.1	turquoise
Poalb01G005120.1	brown
Poalb01G005130.1	turquoise
Poalb01G005140.1	turquoise
Poalb01G005150.1	turquoise
Poalb01G005160.1	blue
Poalb01G005170.1	blue
Poalb01G005180.1	brown
Poalb01G005190.1	#N/A
Poalb01G005200.1	blue
Poalb01G005210.1	turquoise
Poalb01G005220.1	turquoise
Poalb01G005230.1	turquoise
Poalb01G005240.1	#N/A
Poalb01G005250.1	turquoise
Poalb01G005260.1	blue
Poalb01G005270.1	#N/A
Poalb01G005280.1	#N/A
Poalb01G005290.1	#N/A
Poalb01G005300.1	turquoise
Poalb01G005310.1	salmon
Poalb01G005320.1	#N/A
Poalb01G005330.1	lightyellow
Poalb01G005340.1	#N/A
Poalb01G005350.1	blue
Poalb01G005360.1	turquoise
Poalb01G005370.1	turquoise
Poalb01G005380.1	brown
Poalb01G005390.1	turquoise
Poalb01G005400.1	blue
Poalb01G005410.1	blue
Poalb01G005420.1	turquoise
Poalb01G005430.1	brown
Poalb01G005440.1	blue
Poalb01G005450.1	#N/A
Poalb01G005460.1	turquoise
Poalb01G005470.1	red
Poalb01G005480.1	turquoise
Poalb01G005490.1	#N/A
Poalb01G005500.1	blue
Poalb01G005510.1	blue
Poalb01G005520.1	turquoise
Poalb01G005530.1	brown
Poalb01G005540.1	blue
Poalb01G005550.1	turquoise
Poalb01G005560.1	pink
Poalb01G005570.1	yellow
Poalb01G005580.1	brown
Poalb01G005590.1	blue
Poalb01G005600.1	greenyellow
Poalb01G005610.1	blue
Poalb01G005620.1	brown
Poalb01G005630.1	black
Poalb01G005640.1	turquoise
Poalb01G005650.1	brown
Poalb01G005660.1	turquoise
Poalb01G005670.1	cyan
Poalb01G005680.1	turquoise
Poalb01G005690.1	#N/A
Poalb01G005700.1	turquoise
Poalb01G005710.1	turquoise
Poalb01G005720.1	#N/A
Poalb01G005730.1	green
Poalb01G005740.1	brown
Poalb01G005750.1	#N/A
Poalb01G005760.1	blue
Poalb01G005770.1	black
Poalb01G005780.1	turquoise
Poalb01G005790.1	turquoise
Poalb01G005800.1	turquoise
Poalb01G005810.1	turquoise
Poalb01G005820.1	brown
Poalb01G005830.1	turquoise
Poalb01G005840.1	#N/A
Poalb01G005850.1	turquoise
Poalb01G005860.1	brown
Poalb01G005870.1	blue
Poalb01G005880.1	blue
Poalb01G005890.1	pink
Poalb01G005900.1	turquoise
Poalb01G005910.1	blue
Poalb01G005920.1	turquoise
Poalb01G005930.1	turquoise
Poalb01G005940.1	brown
Poalb01G005950.1	turquoise
Poalb01G005960.1	turquoise
Poalb01G005970.1	turquoise
Poalb01G005980.1	brown
Poalb01G005990.1	turquoise
Poalb01G006000.1	turquoise
Poalb01G006010.1	brown
Poalb01G006020.1	turquoise
Poalb01G006030.1	blue
Poalb01G006040.1	turquoise
Poalb01G006050.1	purple
Poalb01G006060.1	turquoise
Poalb01G006070.1	pink
Poalb01G006080.1	#N/A
Poalb01G006090.1	#N/A
Poalb01G006100.1	midnightblue
Poalb01G006110.1	red
Poalb01G006120.1	turquoise
Poalb01G006130.1	turquoise
Poalb01G006140.1	turquoise
Poalb01G006150.1	blue
Poalb01G006160.1	turquoise
Poalb01G006170.1	turquoise
Poalb01G006180.1	#N/A
Poalb01G006190.1	#N/A
Poalb01G006200.1	salmon
Poalb01G006210.1	turquoise
Poalb01G006220.1	yellow
Poalb01G006230.1	#N/A
Poalb01G006240.1	turquoise
Poalb01G006250.1	#N/A
Poalb01G006260.1	yellow
Poalb01G006270.1	brown
Poalb01G006280.1	turquoise
Poalb01G006290.1	turquoise
Poalb01G006300.1	blue
Poalb01G006310.1	#N/A
Poalb01G006320.1	turquoise
Poalb01G006330.1	turquoise
Poalb01G006340.1	turquoise
Poalb01G006350.1	turquoise
Poalb01G006360.1	turquoise
Poalb01G006370.1	blue
Poalb01G006380.1	blue
Poalb01G006390.1	turquoise
Poalb01G006400.1	turquoise
Poalb01G006410.1	turquoise
Poalb01G006420.1	turquoise
Poalb01G006430.1	brown
Poalb01G006440.1	turquoise
Poalb01G006450.1	turquoise
Poalb01G006460.1	brown
Poalb01G006470.1	brown
Poalb01G006480.1	turquoise
Poalb01G006490.1	green
Poalb01G006500.1	turquoise
Poalb01G006510.1	turquoise
Poalb01G006520.1	turquoise
Poalb01G006530.1	blue
Poalb01G006540.1	blue
Poalb01G006550.1	turquoise
Poalb01G006560.1	black
Poalb01G006570.1	turquoise
Poalb01G006580.1	#N/A
Poalb01G006590.1	brown
Poalb01G006600.1	#N/A
Poalb01G006610.1	turquoise
Poalb01G006620.1	blue
Poalb01G006630.1	turquoise
Poalb01G006640.1	brown
Poalb01G006650.1	turquoise
Poalb01G006660.1	turquoise
Poalb01G006670.1	#N/A
Poalb01G006680.1	turquoise
Poalb01G006690.1	blue
Poalb01G006700.1	turquoise
Poalb01G006710.1	blue
Poalb01G006720.1	turquoise
Poalb01G006730.1	turquoise
Poalb01G006740.1	red
Poalb01G006750.1	purple
Poalb01G006760.1	turquoise
Poalb01G006770.1	brown
Poalb01G006780.1	turquoise
Poalb01G006790.1	brown
Poalb01G006800.1	turquoise
Poalb01G006810.1	turquoise
Poalb01G006820.1	turquoise
Poalb01G006830.1	turquoise
Poalb01G006840.1	turquoise
Poalb01G006850.1	blue
Poalb01G006860.1	salmon
Poalb01G006870.1	yellow
Poalb01G006880.1	yellow
Poalb01G006890.1	turquoise
Poalb01G006900.1	turquoise
Poalb01G006910.1	blue
Poalb01G006920.1	turquoise
Poalb01G006930.1	blue
Poalb01G006940.1	turquoise
Poalb01G006950.1	blue
Poalb01G006960.1	turquoise
Poalb01G006970.1	turquoise
Poalb01G006980.1	turquoise
Poalb01G006990.1	turquoise
Poalb01G007000.1	yellow
Poalb01G007010.1	turquoise
Poalb01G007020.1	blue
Poalb01G007030.1	yellow
Poalb01G007040.1	brown
Poalb01G007050.1	blue
Poalb01G007060.1	#N/A
Poalb01G007070.1	blue
Poalb01G007080.1	blue
Poalb01G007090.1	blue
Poalb01G007100.1	green
Poalb01G007110.1	brown
Poalb01G007120.1	#N/A
Poalb01G007130.1	turquoise
Poalb01G007140.1	#N/A
Poalb01G007150.1	brown
Poalb01G007160.1	brown
Poalb01G007170.1	purple
Poalb01G007180.1	turquoise
Poalb01G007190.1	turquoise
Poalb01G007200.1	brown
Poalb01G007210.1	blue
Poalb01G007220.1	turquoise
Poalb01G007230.1	brown
Poalb01G007240.1	blue
Poalb01G007250.1	brown
Poalb01G007260.1	turquoise
Poalb01G007270.1	blue
Poalb01G007280.1	turquoise
Poalb01G007290.1	grey60
Poalb01G007300.1	brown
Poalb01G007310.1	lightyellow
Poalb01G007320.1	turquoise
Poalb01G007330.1	greenyellow
Poalb01G007340.1	turquoise
Poalb01G007350.1	#N/A
Poalb01G007360.1	turquoise
Poalb01G007370.1	#N/A
Poalb01G007380.1	brown
Poalb01G007390.1	turquoise
Poalb01G007400.1	brown
Poalb01G007410.1	pink
Poalb01G007420.1	turquoise
Poalb01G007430.1	turquoise
Poalb01G007440.1	#N/A
Poalb01G007450.1	blue
Poalb01G007460.1	greenyellow
Poalb01G007470.1	blue
Poalb01G007480.1	#N/A
Poalb01G007490.1	#N/A
Poalb01G007500.1	turquoise
Poalb01G007510.1	yellow
Poalb01G007520.1	blue
Poalb01G007530.1	turquoise
Poalb01G007540.1	#N/A
Poalb01G007550.1	#N/A
Poalb01G007560.1	turquoise
Poalb01G007570.1	blue
Poalb01G007580.1	turquoise
Poalb01G007590.1	brown
Poalb01G007600.1	brown
Poalb01G007610.1	brown
Poalb01G007620.1	#N/A
Poalb01G007630.1	turquoise
Poalb01G007640.1	brown
Poalb01G007650.1	turquoise
Poalb01G007660.1	turquoise
Poalb01G007670.1	#N/A
Poalb01G007680.1	turquoise
Poalb01G007690.1	turquoise
Poalb01G007700.1	blue
Poalb01G007710.1	blue
Poalb01G007720.1	turquoise
Poalb01G007730.1	turquoise
Poalb01G007740.1	#N/A
Poalb01G007750.1	pink
Poalb01G007760.1	magenta
Poalb01G007770.1	turquoise
Poalb01G007780.1	yellow
Poalb01G007790.1	blue
Poalb01G007800.1	turquoise
Poalb01G007810.1	blue
Poalb01G007820.1	greenyellow
Poalb01G007830.1	turquoise
Poalb01G007840.1	turquoise
Poalb01G007850.1	turquoise
Poalb01G007860.1	turquoise
Poalb01G007870.1	turquoise
Poalb01G007880.1	lightgreen
Poalb01G007890.1	blue
Poalb01G007900.1	grey60
Poalb01G007910.1	blue
Poalb01G007920.1	blue
Poalb01G007930.1	turquoise
Poalb01G007940.1	turquoise
Poalb01G007950.1	blue
Poalb01G007960.1	brown
Poalb01G007970.1	blue
Poalb01G007980.1	brown
Poalb01G007990.1	turquoise
Poalb01G008000.1	#N/A
Poalb01G008010.1	brown
Poalb01G008020.1	turquoise
Poalb01G008030.1	turquoise
Poalb01G008040.1	turquoise
Poalb01G008050.1	turquoise
Poalb01G008060.1	turquoise
Poalb01G008070.1	turquoise
Poalb01G008080.1	turquoise
Poalb01G008090.1	midnightblue
Poalb01G008100.1	#N/A
Poalb01G008110.1	brown
Poalb01G008120.1	turquoise
Poalb01G008130.1	turquoise
Poalb01G008140.1	brown
Poalb01G008150.1	blue
Poalb01G008160.1	turquoise
Poalb01G008170.1	brown
Poalb01G008180.1	turquoise
Poalb01G008190.1	lightgreen
Poalb01G008200.1	turquoise
Poalb01G008210.1	turquoise
Poalb01G008220.1	turquoise
Poalb01G008230.1	turquoise
Poalb01G008240.1	turquoise
Poalb01G008250.1	turquoise
Poalb01G008260.1	turquoise
Poalb01G008270.1	turquoise
Poalb01G008280.1	turquoise
Poalb01G008290.1	brown
Poalb01G008300.1	turquoise
Poalb01G008310.1	turquoise
Poalb01G008320.1	blue
Poalb01G008330.1	turquoise
Poalb01G008340.1	turquoise
Poalb01G008350.1	blue
Poalb01G008360.1	turquoise
Poalb01G008370.1	blue
Poalb01G008380.1	blue
Poalb01G008390.1	turquoise
Poalb01G008400.1	blue
Poalb01G008410.1	turquoise
Poalb01G008420.1	cyan
Poalb01G008430.1	#N/A
Poalb01G008440.1	turquoise
Poalb01G008450.1	brown
Poalb01G008460.1	turquoise
Poalb01G008470.1	blue
Poalb01G008480.1	turquoise
Poalb01G008490.1	turquoise
Poalb01G008500.1	#N/A
Poalb01G008510.1	turquoise
Poalb01G008520.1	brown
Poalb01G008530.1	#N/A
Poalb01G008540.1	turquoise
Poalb01G008550.1	turquoise
Poalb01G008560.1	turquoise
Poalb01G008570.1	blue
Poalb01G008580.1	#N/A
Poalb01G008590.1	blue
Poalb01G008600.1	turquoise
Poalb01G008610.1	turquoise
Poalb01G008620.1	#N/A
Poalb01G008630.1	blue
Poalb01G008640.1	blue
Poalb01G008650.1	brown
Poalb01G008660.1	turquoise
Poalb01G008670.1	turquoise
Poalb01G008680.1	turquoise
Poalb01G008690.1	brown
Poalb01G008700.1	lightyellow
Poalb01G008710.1	turquoise
Poalb01G008720.1	turquoise
Poalb01G008730.1	blue
Poalb01G008740.1	turquoise
Poalb01G008750.1	turquoise
Poalb01G008760.1	turquoise
Poalb01G008770.1	cyan
Poalb01G008780.1	turquoise
Poalb01G008790.1	#N/A
Poalb01G008800.1	turquoise
Poalb01G008810.1	blue
Poalb01G008820.1	turquoise
Poalb01G008830.1	turquoise
Poalb01G008840.1	turquoise
Poalb01G008850.1	turquoise
Poalb01G008860.1	turquoise
Poalb01G008870.1	blue
Poalb01G008880.1	turquoise
Poalb01G008890.1	#N/A
Poalb01G008900.1	turquoise
Poalb01G008910.1	brown
Poalb01G008920.1	turquoise
Poalb01G008930.1	blue
Poalb01G008940.1	blue
Poalb01G008950.1	turquoise
Poalb01G008960.1	#N/A
Poalb01G008970.1	#N/A
Poalb01G008980.1	turquoise
Poalb01G008990.1	#N/A
Poalb01G009000.1	turquoise
Poalb01G009010.1	turquoise
Poalb01G009020.1	#N/A
Poalb01G009030.1	turquoise
Poalb01G009040.1	#N/A
Poalb01G009050.1	blue
Poalb01G009060.1	tan
Poalb01G009070.1	lightcyan
Poalb01G009080.1	brown
Poalb01G009090.1	turquoise
Poalb01G009100.1	blue
Poalb01G009110.1	yellow
Poalb01G009120.1	turquoise
Poalb01G009130.1	turquoise
Poalb01G009140.1	turquoise
Poalb01G009150.1	turquoise
Poalb01G009160.1	greenyellow
Poalb01G009170.1	red
Poalb01G009180.1	turquoise
Poalb01G009190.1	turquoise
Poalb01G009200.1	brown
Poalb01G009210.1	turquoise
Poalb01G009220.1	green
Poalb01G009230.1	turquoise
Poalb01G009240.1	turquoise
Poalb01G009250.1	brown
Poalb01G009260.1	pink
Poalb01G009270.1	blue
Poalb01G009280.1	turquoise
Poalb01G009290.1	blue
Poalb01G009300.1	turquoise
Poalb01G009310.1	turquoise
Poalb01G009320.1	turquoise
Poalb01G009330.1	turquoise
Poalb01G009340.1	blue
Poalb01G009350.1	#N/A
Poalb01G009360.1	tan
Poalb01G009370.1	blue
Poalb01G009380.1	turquoise
Poalb01G009390.1	blue
Poalb01G009400.1	brown
Poalb01G009410.1	blue
Poalb01G009420.1	turquoise
Poalb01G009430.1	#N/A
Poalb01G009440.1	red
Poalb01G009450.1	turquoise
Poalb01G009460.1	turquoise
Poalb01G009470.1	turquoise
Poalb01G009480.1	#N/A
Poalb01G009490.1	turquoise
Poalb01G009500.1	turquoise
Poalb01G009510.1	turquoise
Poalb01G009520.1	blue
Poalb01G009530.1	yellow
Poalb01G009540.1	turquoise
Poalb01G009550.1	turquoise
Poalb01G009560.1	blue
Poalb01G009570.1	brown
Poalb01G009580.1	#N/A
Poalb01G009590.1	turquoise
Poalb01G009600.1	blue
Poalb01G009610.1	blue
Poalb01G009620.1	grey60
Poalb01G009630.1	turquoise
Poalb01G009640.1	blue
Poalb01G009650.1	turquoise
Poalb01G009660.1	#N/A
Poalb01G009670.1	turquoise
Poalb01G009680.1	turquoise
Poalb01G009690.1	#N/A
Poalb01G009700.1	turquoise
Poalb01G009710.1	greenyellow
Poalb01G009720.1	turquoise
Poalb01G009730.1	#N/A
Poalb01G009740.1	turquoise
Poalb01G009750.1	cyan
Poalb01G009760.1	#N/A
Poalb01G009770.1	blue
Poalb01G009780.1	royalblue
Poalb01G009790.1	lightcyan
Poalb01G009800.1	#N/A
Poalb01G009810.1	turquoise
Poalb01G009820.1	turquoise
Poalb01G009830.1	turquoise
Poalb01G009840.1	brown
Poalb01G009850.1	#N/A
Poalb01G009860.1	#N/A
Poalb01G009870.1	green
Poalb01G009880.1	brown
Poalb01G009890.1	royalblue
Poalb01G009900.1	turquoise
Poalb01G009910.1	blue
Poalb01G009920.1	brown
Poalb01G009930.1	magenta
Poalb01G009940.1	#N/A
Poalb01G009950.1	#N/A
Poalb01G009960.1	blue
Poalb01G009970.1	blue
Poalb01G009980.1	#N/A
Poalb01G009990.1	brown
Poalb01G010000.1	brown
Poalb01G010010.1	blue
Poalb01G010020.1	#N/A
Poalb01G010030.1	turquoise
Poalb01G010040.1	blue
Poalb01G010050.1	brown
Poalb01G010060.1	turquoise
Poalb01G010070.1	turquoise
Poalb01G010080.1	brown
Poalb01G010090.1	turquoise
Poalb01G010100.1	turquoise
Poalb01G010110.1	turquoise
Poalb01G010120.1	turquoise
Poalb01G010130.1	turquoise
Poalb01G010140.1	brown
Poalb01G010150.1	#N/A
Poalb01G010160.1	#N/A
Poalb01G010170.1	turquoise
Poalb01G010180.1	turquoise
Poalb01G010190.1	turquoise
Poalb01G010200.1	turquoise
Poalb01G010210.1	turquoise
Poalb01G010220.1	turquoise
Poalb01G010230.1	salmon
Poalb01G010240.1	royalblue
Poalb01G010250.1	brown
Poalb01G010260.1	turquoise
Poalb01G010270.1	blue
Poalb01G010280.1	turquoise
Poalb01G010290.1	purple
Poalb01G010300.1	brown
Poalb01G010310.1	turquoise
Poalb01G010320.1	midnightblue
Poalb01G010330.1	#N/A
Poalb01G010340.1	magenta
Poalb01G010350.1	turquoise
Poalb01G010360.1	turquoise
Poalb01G010370.1	blue
Poalb01G010380.1	turquoise
Poalb01G010390.1	red
Poalb01G010400.1	#N/A
Poalb01G010410.1	#N/A
Poalb01G010420.1	turquoise
Poalb01G010430.1	#N/A
Poalb01G010440.1	turquoise
Poalb01G010450.1	blue
Poalb01G010460.1	blue
Poalb01G010470.1	#N/A
Poalb01G010480.1	turquoise
Poalb01G010490.1	turquoise
Poalb01G010500.1	salmon
Poalb01G010510.1	turquoise
Poalb01G010520.1	blue
Poalb01G010530.1	purple
Poalb01G010540.1	purple
Poalb01G010550.1	brown
Poalb01G010560.1	#N/A
Poalb01G010570.1	blue
Poalb01G010580.1	turquoise
Poalb01G010590.1	brown
Poalb01G010600.1	blue
Poalb01G010610.1	blue
Poalb01G010620.1	turquoise
Poalb01G010630.1	turquoise
Poalb01G010640.1	blue
Poalb01G010650.1	turquoise
Poalb01G010660.1	blue
Poalb01G010670.1	turquoise
Poalb01G010680.1	pink
Poalb01G010690.1	blue
Poalb01G010700.1	turquoise
Poalb01G010710.1	turquoise
Poalb01G010720.1	blue
Poalb01G010730.1	brown
Poalb01G010740.1	turquoise
Poalb01G010750.1	green
Poalb01G010760.1	turquoise
Poalb01G010770.1	turquoise
Poalb01G010780.1	blue
Poalb01G010790.1	turquoise
Poalb01G010800.1	turquoise
Poalb01G010810.1	turquoise
Poalb01G010820.1	turquoise
Poalb01G010830.1	brown
Poalb01G010840.1	turquoise
Poalb01G010850.1	#N/A
Poalb01G010860.1	turquoise
Poalb01G010870.1	turquoise
Poalb01G010880.1	yellow
Poalb01G010890.1	#N/A
Poalb01G010900.1	turquoise
Poalb01G010910.1	turquoise
Poalb01G010920.1	#N/A
Poalb01G010930.1	lightgreen
Poalb01G010940.1	turquoise
Poalb01G010950.1	#N/A
Poalb01G010960.1	blue
Poalb01G010970.1	turquoise
Poalb01G010980.1	turquoise
Poalb01G010990.1	turquoise
Poalb01G011000.1	turquoise
Poalb01G011010.1	brown
Poalb01G011020.1	turquoise
Poalb01G011030.1	salmon
Poalb01G011040.1	blue
Poalb01G011050.1	blue
Poalb01G011060.1	turquoise
Poalb01G011070.1	blue
Poalb01G011080.1	brown
Poalb01G011090.1	turquoise
Poalb01G011100.1	turquoise
Poalb01G011110.1	#N/A
Poalb01G011120.1	red
Poalb01G011130.1	lightyellow
Poalb01G011140.1	turquoise
Poalb01G011150.1	turquoise
Poalb01G011160.1	brown
Poalb01G011170.1	brown
Poalb01G011180.1	turquoise
Poalb01G011190.1	#N/A
Poalb01G011200.1	green
Poalb01G011210.1	turquoise
Poalb01G011220.1	turquoise
Poalb01G011230.1	turquoise
Poalb01G011240.1	#N/A
Poalb01G011250.1	lightgreen
Poalb01G011260.1	turquoise
Poalb01G011270.1	#N/A
Poalb01G011280.1	turquoise
Poalb01G011290.1	#N/A
Poalb01G011300.1	#N/A
Poalb01G011310.1	pink
Poalb01G011320.1	brown
Poalb01G011330.1	brown
Poalb01G011340.1	turquoise
Poalb01G011350.1	#N/A
Poalb01G011360.1	turquoise
Poalb01G011370.1	#N/A
Poalb01G011380.1	turquoise
Poalb01G011390.1	turquoise
Poalb01G011400.1	brown
Poalb01G011410.1	blue
Poalb01G011420.1	turquoise
Poalb01G011430.1	turquoise
Poalb01G011440.1	turquoise
Poalb01G011450.1	turquoise
Poalb01G011460.1	#N/A
Poalb01G011470.1	turquoise
Poalb01G011480.1	#N/A
Poalb01G011490.1	purple
Poalb01G011500.1	blue
Poalb01G011510.1	yellow
Poalb01G011520.1	turquoise
Poalb01G011530.1	#N/A
Poalb01G011540.1	turquoise
Poalb01G011550.1	turquoise
Poalb01G011560.1	turquoise
Poalb01G011570.1	turquoise
Poalb01G011580.1	turquoise
Poalb01G011590.1	red
Poalb01G011600.1	turquoise
Poalb01G011610.1	brown
Poalb01G011620.1	turquoise
Poalb01G011630.1	turquoise
Poalb01G011640.1	#N/A
Poalb01G011650.1	turquoise
Poalb01G011660.1	cyan
Poalb01G011670.1	magenta
Poalb01G011680.1	turquoise
Poalb01G011690.1	turquoise
Poalb01G011700.1	blue
Poalb01G011710.1	turquoise
Poalb01G011720.1	brown
Poalb01G011730.1	turquoise
Poalb01G011740.1	turquoise
Poalb01G011750.1	turquoise
Poalb01G011760.1	turquoise
Poalb01G011770.1	turquoise
Poalb01G011780.1	brown
Poalb01G011790.1	blue
Poalb01G011800.1	blue
Poalb01G011810.1	blue
Poalb01G011820.1	turquoise
Poalb01G011830.1	turquoise
Poalb01G011840.1	blue
Poalb01G011850.1	#N/A
Poalb01G011860.1	turquoise
Poalb01G011870.1	turquoise
Poalb01G011880.1	turquoise
Poalb01G011890.1	royalblue
Poalb01G011900.1	greenyellow
Poalb01G011910.1	black
Poalb01G011920.1	black
Poalb01G011930.1	turquoise
Poalb01G011940.1	brown
Poalb01G011950.1	brown
Poalb01G011960.1	turquoise
Poalb01G011970.1	turquoise
Poalb01G011980.1	turquoise
Poalb01G011990.1	brown
Poalb01G012000.1	#N/A
Poalb01G012010.1	turquoise
Poalb01G012020.1	turquoise
Poalb01G012030.1	turquoise
Poalb01G012040.1	#N/A
Poalb01G012050.1	brown
Poalb01G012060.1	turquoise
Poalb01G012070.1	green
Poalb01G012080.1	turquoise
Poalb01G012090.1	greenyellow
Poalb01G012100.1	blue
Poalb01G012110.1	#N/A
Poalb01G012120.1	turquoise
Poalb01G012130.1	#N/A
Poalb01G012140.1	brown
Poalb01G012150.1	blue
Poalb01G012160.1	#N/A
Poalb01G012170.1	#N/A
Poalb01G012180.1	#N/A
Poalb01G012190.1	blue
Poalb01G012200.1	turquoise
Poalb01G012210.1	lightcyan
Poalb01G012220.1	turquoise
Poalb01G012230.1	turquoise
Poalb01G012240.1	#N/A
Poalb01G012250.1	turquoise
Poalb01G012260.1	#N/A
Poalb01G012270.1	#N/A
Poalb01G012280.1	brown
Poalb01G012290.1	brown
Poalb01G012300.1	#N/A
Poalb01G012310.1	turquoise
Poalb01G012320.1	turquoise
Poalb01G012330.1	turquoise
Poalb01G012340.1	turquoise
Poalb01G012350.1	blue
Poalb01G012360.1	purple
Poalb01G012370.1	turquoise
Poalb01G012380.1	blue
Poalb01G012390.1	blue
Poalb01G012400.1	brown
Poalb01G012410.1	blue
Poalb01G012420.1	turquoise
Poalb01G012430.1	turquoise
Poalb01G012440.1	turquoise
Poalb01G012450.1	#N/A
Poalb01G012460.1	turquoise
Poalb01G012470.1	cyan
Poalb01G012480.1	blue
Poalb01G012490.1	tan
Poalb01G012500.1	#N/A
Poalb01G012510.1	turquoise
Poalb01G012520.1	turquoise
Poalb01G012530.1	turquoise
Poalb01G012540.1	grey
Poalb01G012550.1	red
Poalb01G012560.1	turquoise
Poalb01G012570.1	turquoise
Poalb01G012580.1	purple
Poalb01G012590.1	brown
Poalb01G012600.1	blue
Poalb01G012610.1	brown
Poalb01G012620.1	blue
Poalb01G012630.1	turquoise
Poalb01G012640.1	brown
Poalb01G012650.1	blue
Poalb01G012660.1	turquoise
Poalb01G012670.1	turquoise
Poalb01G012680.1	brown
Poalb01G012690.1	turquoise
Poalb01G012700.1	blue
Poalb01G012710.1	lightyellow
Poalb01G012720.1	black
Poalb01G012730.1	turquoise
Poalb01G012740.1	turquoise
Poalb01G012750.1	turquoise
Poalb01G012760.1	turquoise
Poalb01G012770.1	blue
Poalb01G012780.1	blue
Poalb01G012790.1	#N/A
Poalb01G012800.1	brown
Poalb01G012810.1	#N/A
Poalb01G012820.1	brown
Poalb01G012830.1	turquoise
Poalb01G012840.1	turquoise
Poalb01G012850.1	brown
Poalb01G012860.1	salmon
Poalb01G012870.1	blue
Poalb01G012880.1	turquoise
Poalb01G012890.1	blue
Poalb01G012900.1	#N/A
Poalb01G012910.1	green
Poalb01G012920.1	turquoise
Poalb01G012930.1	turquoise
Poalb01G012940.1	blue
Poalb01G012950.1	turquoise
Poalb01G012960.1	lightcyan
Poalb01G012970.1	blue
Poalb01G012980.1	turquoise
Poalb01G012990.1	brown
Poalb01G013000.1	#N/A
Poalb01G013010.1	turquoise
Poalb01G013020.1	turquoise
Poalb01G013030.1	turquoise
Poalb01G013040.1	turquoise
Poalb01G013050.1	brown
Poalb01G013060.1	turquoise
Poalb01G013070.1	blue
Poalb01G013080.1	turquoise
Poalb01G013090.1	turquoise
Poalb01G013100.1	#N/A
Poalb01G013110.1	#N/A
Poalb01G013120.1	#N/A
Poalb01G013130.1	blue
Poalb01G013140.1	blue
Poalb01G013150.1	turquoise
Poalb01G013160.1	turquoise
Poalb01G013170.1	blue
Poalb01G013180.1	blue
Poalb01G013190.1	brown
Poalb01G013200.1	turquoise
Poalb01G013210.1	turquoise
Poalb01G013220.1	blue
Poalb01G013230.1	turquoise
Poalb01G013240.1	turquoise
Poalb01G013250.1	royalblue
Poalb01G013260.1	brown
Poalb01G013270.1	#N/A
Poalb01G013280.1	turquoise
Poalb01G013290.1	turquoise
Poalb01G013300.1	turquoise
Poalb01G013310.1	brown
Poalb01G013320.1	turquoise
Poalb01G013330.1	turquoise
Poalb01G013340.1	#N/A
Poalb01G013350.1	blue
Poalb01G013360.1	brown
Poalb01G013370.1	turquoise
Poalb01G013380.1	turquoise
Poalb01G013390.1	turquoise
Poalb01G013400.1	turquoise
Poalb01G013410.1	blue
Poalb01G013420.1	tan
Poalb01G013430.1	turquoise
Poalb01G013440.1	turquoise
Poalb01G013450.1	blue
Poalb01G013460.1	#N/A
Poalb01G013470.1	turquoise
Poalb01G013480.1	#N/A
Poalb01G013490.1	blue
Poalb01G013500.1	#N/A
Poalb01G013510.1	turquoise
Poalb01G013520.1	turquoise
Poalb01G013530.1	brown
Poalb01G013540.1	turquoise
Poalb01G013550.1	blue
Poalb01G013560.1	magenta
Poalb01G013570.1	brown
Poalb01G013580.1	turquoise
Poalb01G013590.1	blue
Poalb01G013600.1	turquoise
Poalb01G013610.1	yellow
Poalb01G013620.1	brown
Poalb01G013630.1	turquoise
Poalb01G013640.1	turquoise
Poalb01G013650.1	green
Poalb01G013660.1	turquoise
Poalb01G013670.1	turquoise
Poalb01G013680.1	#N/A
Poalb01G013690.1	turquoise
Poalb01G013700.1	#N/A
Poalb01G013710.1	lightyellow
Poalb01G013720.1	turquoise
Poalb01G013730.1	blue
Poalb01G013740.1	blue
Poalb01G013750.1	turquoise
Poalb01G013760.1	turquoise
Poalb01G013770.1	turquoise
Poalb01G013780.1	turquoise
Poalb01G013790.1	turquoise
Poalb01G013800.1	#N/A
Poalb01G013810.1	royalblue
Poalb01G013820.1	blue
Poalb01G013830.1	greenyellow
Poalb01G013840.1	#N/A
Poalb01G013850.1	turquoise
Poalb01G013860.1	turquoise
Poalb01G013870.1	#N/A
Poalb01G013880.1	brown
Poalb01G013890.1	turquoise
Poalb01G013900.1	turquoise
Poalb01G013910.1	blue
Poalb01G013920.1	blue
Poalb01G013930.1	turquoise
Poalb01G013940.1	turquoise
Poalb01G013950.1	turquoise
Poalb01G013960.1	blue
Poalb01G013970.1	brown
Poalb01G013980.1	turquoise
Poalb01G013990.1	brown
Poalb01G014000.1	turquoise
Poalb01G014010.1	brown
Poalb01G014020.1	turquoise
Poalb01G014030.1	turquoise
Poalb01G014040.1	#N/A
Poalb01G014050.1	turquoise
Poalb01G014060.1	turquoise
Poalb01G014070.1	turquoise
Poalb01G014080.1	brown
Poalb01G014090.1	turquoise
Poalb01G014100.1	blue
Poalb01G014110.1	turquoise
Poalb01G014120.1	turquoise
Poalb01G014130.1	turquoise
Poalb01G014140.1	green
Poalb01G014150.1	#N/A
Poalb01G014160.1	turquoise
Poalb01G014170.1	blue
Poalb01G014180.1	turquoise
Poalb01G014190.1	turquoise
Poalb01G014200.1	turquoise
Poalb01G014210.1	turquoise
Poalb01G014220.1	turquoise
Poalb01G014230.1	red
Poalb01G014240.1	turquoise
Poalb01G014250.1	brown
Poalb01G014260.1	turquoise
Poalb01G014270.1	turquoise
Poalb01G014280.1	turquoise
Poalb01G014290.1	yellow
Poalb01G014300.1	#N/A
Poalb01G014310.1	blue
Poalb01G014320.1	brown
Poalb01G014330.1	turquoise
Poalb01G014340.1	#N/A
Poalb01G014350.1	turquoise
Poalb01G014360.1	lightcyan
Poalb01G014370.1	blue
Poalb01G014380.1	turquoise
Poalb01G014390.1	blue
Poalb01G014400.1	green
Poalb01G014410.1	#N/A
Poalb01G014420.1	blue
Poalb01G014430.1	turquoise
Poalb01G014440.1	turquoise
Poalb01G014450.1	turquoise
Poalb01G014460.1	turquoise
Poalb01G014470.1	brown
Poalb01G014480.1	turquoise
Poalb01G014490.1	turquoise
Poalb01G014500.1	blue
Poalb01G014510.1	turquoise
Poalb01G014520.1	turquoise
Poalb01G014530.1	turquoise
Poalb01G014540.1	blue
Poalb01G014550.1	blue
Poalb01G014560.1	turquoise
Poalb01G014570.1	brown
Poalb01G014580.1	green
Poalb01G014590.1	brown
Poalb01G014600.1	turquoise
Poalb01G014610.1	turquoise
Poalb01G014620.1	#N/A
Poalb01G014630.1	yellow
Poalb01G014640.1	yellow
Poalb01G014650.1	#N/A
Poalb01G014660.1	blue
Poalb01G014670.1	turquoise
Poalb01G014680.1	turquoise
Poalb01G014690.1	blue
Poalb01G014700.1	turquoise
Poalb01G014710.1	turquoise
Poalb01G014720.1	#N/A
Poalb01G014730.1	turquoise
Poalb01G014740.1	turquoise
Poalb01G014750.1	brown
Poalb01G014760.1	brown
Poalb01G014770.1	#N/A
Poalb01G014780.1	turquoise
Poalb01G014790.1	turquoise
Poalb01G014800.1	turquoise
Poalb01G014810.1	#N/A
Poalb01G014820.1	blue
Poalb01G014830.1	blue
Poalb01G014840.1	blue
Poalb01G014850.1	blue
Poalb01G014860.1	#N/A
Poalb01G014870.1	green
Poalb01G014880.1	grey60
Poalb01G014890.1	#N/A
Poalb01G014900.1	turquoise
Poalb01G014910.1	brown
Poalb01G014920.1	turquoise
Poalb01G014930.1	turquoise
Poalb01G014940.1	turquoise
Poalb01G014950.1	turquoise
Poalb01G014960.1	greenyellow
Poalb01G014970.1	turquoise
Poalb01G014980.1	blue
Poalb01G014990.1	turquoise
Poalb01G015000.1	turquoise
Poalb01G015010.1	yellow
Poalb01G015020.1	blue
Poalb01G015030.1	turquoise
Poalb01G015040.1	black
Poalb01G015050.1	turquoise
Poalb01G015060.1	turquoise
Poalb01G015070.1	brown
Poalb01G015080.1	turquoise
Poalb01G015090.1	turquoise
Poalb01G015100.1	#N/A
Poalb01G015110.1	#N/A
Poalb01G015120.1	royalblue
Poalb01G015130.1	blue
Poalb01G015140.1	brown
Poalb01G015150.1	turquoise
Poalb01G015160.1	brown
Poalb01G015170.1	midnightblue
Poalb01G015180.1	brown
Poalb01G015190.1	#N/A
Poalb01G015200.1	brown
Poalb01G015210.1	turquoise
Poalb01G015220.1	turquoise
Poalb01G015230.1	turquoise
Poalb01G015240.1	turquoise
Poalb01G015250.1	tan
Poalb01G015260.1	blue
Poalb01G015270.1	lightcyan
Poalb01G015280.1	turquoise
Poalb01G015290.1	blue
Poalb01G015300.1	blue
Poalb01G015310.1	turquoise
Poalb01G015320.1	brown
Poalb01G015330.1	#N/A
Poalb01G015340.1	turquoise
Poalb01G015350.1	turquoise
Poalb01G015360.1	#N/A
Poalb01G015370.1	turquoise
Poalb01G015380.1	turquoise
Poalb01G015390.1	turquoise
Poalb01G015400.1	brown
Poalb01G015410.1	turquoise
Poalb01G015420.1	turquoise
Poalb01G015430.1	turquoise
Poalb01G015440.1	cyan
Poalb01G015450.1	brown
Poalb01G015460.1	blue
Poalb01G015470.1	brown
Poalb01G015480.1	turquoise
Poalb01G015490.1	turquoise
Poalb01G015500.1	turquoise
Poalb01G015510.1	turquoise
Poalb01G015520.1	greenyellow
Poalb01G015530.1	turquoise
Poalb01G015540.1	turquoise
Poalb01G015550.1	pink
Poalb01G015560.1	turquoise
Poalb01G015570.1	turquoise
Poalb01G015580.1	blue
Poalb01G015590.1	turquoise
Poalb01G015600.1	green
Poalb01G015610.1	turquoise
Poalb01G015620.1	grey
Poalb01G015630.1	blue
Poalb01G015640.1	brown
Poalb01G015650.1	blue
Poalb01G015660.1	#N/A
Poalb01G015670.1	brown
Poalb01G015680.1	#N/A
Poalb01G015690.1	brown
Poalb01G015700.1	#N/A
Poalb01G015710.1	turquoise
Poalb01G015720.1	brown
Poalb01G015730.1	turquoise
Poalb01G015740.1	turquoise
Poalb01G015750.1	turquoise
Poalb01G015760.1	turquoise
Poalb01G015770.1	turquoise
Poalb01G015780.1	turquoise
Poalb01G015790.1	blue
Poalb01G015800.1	turquoise
Poalb01G015810.1	lightcyan
Poalb01G015820.1	turquoise
Poalb01G015830.1	midnightblue
Poalb01G015840.1	yellow
Poalb01G015850.1	brown
Poalb01G015860.1	turquoise
Poalb01G015870.1	turquoise
Poalb01G015880.1	turquoise
Poalb01G015890.1	magenta
Poalb01G015900.1	#N/A
Poalb01G015910.1	#N/A
Poalb01G015920.1	turquoise
Poalb01G015930.1	purple
Poalb01G015940.1	lightgreen
Poalb01G015950.1	turquoise
Poalb01G015960.1	turquoise
Poalb01G015970.1	turquoise
Poalb01G015980.1	blue
Poalb01G015990.1	turquoise
Poalb01G016000.1	brown
Poalb01G016010.1	blue
Poalb01G016020.1	blue
Poalb01G016030.1	turquoise
Poalb01G016040.1	turquoise
Poalb01G016050.1	brown
Poalb01G016060.1	turquoise
Poalb01G016070.1	turquoise
Poalb01G016080.1	turquoise
Poalb01G016090.1	turquoise
Poalb01G016100.1	brown
Poalb01G016110.1	#N/A
Poalb01G016120.1	#N/A
Poalb01G016130.1	#N/A
Poalb01G016140.1	#N/A
Poalb01G016150.1	turquoise
Poalb01G016160.1	#N/A
Poalb01G016170.1	turquoise
Poalb01G016180.1	turquoise
Poalb01G016190.1	turquoise
Poalb01G016200.1	blue
Poalb01G016210.1	#N/A
Poalb01G016220.1	turquoise
Poalb01G016230.1	#N/A
Poalb01G016240.1	turquoise
Poalb01G016250.1	purple
Poalb01G016260.1	turquoise
Poalb01G016270.1	turquoise
Poalb01G016280.1	turquoise
Poalb01G016290.1	turquoise
Poalb01G016300.1	red
Poalb01G016310.1	lightyellow
Poalb01G016320.1	turquoise
Poalb01G016330.1	yellow
Poalb01G016340.1	#N/A
Poalb01G016350.1	brown
Poalb01G016360.1	blue
Poalb01G016370.1	blue
Poalb01G016380.1	#N/A
Poalb01G016390.1	#N/A
Poalb01G016400.1	blue
Poalb01G016410.1	turquoise
Poalb01G016420.1	turquoise
Poalb01G016430.1	turquoise
Poalb01G016440.1	turquoise
Poalb01G016450.1	turquoise
Poalb01G016460.1	turquoise
Poalb01G016470.1	#N/A
Poalb01G016480.1	blue
Poalb01G016490.1	blue
Poalb01G016500.1	turquoise
Poalb01G016510.1	turquoise
Poalb01G016520.1	turquoise
Poalb01G016530.1	blue
Poalb01G016540.1	turquoise
Poalb01G016550.1	turquoise
Poalb01G016560.1	turquoise
Poalb01G016570.1	blue
Poalb01G016580.1	blue
Poalb01G016590.1	turquoise
Poalb01G016600.1	turquoise
Poalb01G016610.1	turquoise
Poalb01G016620.1	turquoise
Poalb01G016630.1	turquoise
Poalb01G016640.1	#N/A
Poalb01G016650.1	turquoise
Poalb01G016660.1	turquoise
Poalb01G016670.1	turquoise
Poalb01G016680.1	turquoise
Poalb01G016690.1	#N/A
Poalb01G016700.1	turquoise
Poalb01G016710.1	turquoise
Poalb01G016720.1	brown
Poalb01G016730.1	turquoise
Poalb01G016740.1	turquoise
Poalb01G016750.1	turquoise
Poalb01G016760.1	turquoise
Poalb01G016770.1	#N/A
Poalb01G016780.1	red
Poalb01G016790.1	turquoise
Poalb01G016800.1	lightcyan
Poalb01G016810.1	#N/A
Poalb01G016820.1	turquoise
Poalb01G016830.1	#N/A
Poalb01G016840.1	turquoise
Poalb01G016850.1	blue
Poalb01G016860.1	lightcyan
Poalb01G016870.1	#N/A
Poalb01G016880.1	green
Poalb01G016890.1	#N/A
Poalb01G016900.1	#N/A
Poalb01G016910.1	turquoise
Poalb01G016920.1	turquoise
Poalb01G016930.1	turquoise
Poalb01G016940.1	turquoise
Poalb01G016950.1	turquoise
Poalb01G016960.1	#N/A
Poalb01G016970.1	#N/A
Poalb01G016980.1	turquoise
Poalb01G016990.1	turquoise
Poalb01G017000.1	turquoise
Poalb01G017010.1	#N/A
Poalb01G017020.1	greenyellow
Poalb01G017030.1	turquoise
Poalb01G017040.1	turquoise
Poalb01G017050.1	blue
Poalb01G017060.1	#N/A
Poalb01G017070.1	#N/A
Poalb01G017080.1	red
Poalb01G017090.1	#N/A
Poalb01G017100.1	blue
Poalb01G017110.1	turquoise
Poalb01G017120.1	turquoise
Poalb01G017130.1	red
Poalb01G017140.1	blue
Poalb01G017150.1	turquoise
Poalb01G017160.1	turquoise
Poalb01G017170.1	brown
Poalb01G017180.1	turquoise
Poalb01G017190.1	turquoise
Poalb01G017200.1	turquoise
Poalb01G017210.1	red
Poalb01G017220.1	turquoise
Poalb01G017230.1	turquoise
Poalb01G017240.1	brown
Poalb01G017250.1	green
Poalb01G017260.1	green
Poalb01G017270.1	turquoise
Poalb01G017280.1	brown
Poalb01G017290.1	#N/A
Poalb01G017300.1	#N/A
Poalb01G017310.1	greenyellow
Poalb01G017320.1	brown
Poalb01G017330.1	turquoise
Poalb01G017340.1	blue
Poalb01G017350.1	turquoise
Poalb01G017360.1	yellow
Poalb01G017370.1	#N/A
Poalb01G017380.1	brown
Poalb01G017390.1	brown
Poalb01G017400.1	turquoise
Poalb01G017410.1	turquoise
Poalb01G017420.1	#N/A
Poalb01G017430.1	blue
Poalb01G017440.1	red
Poalb01G017450.1	brown
Poalb01G017460.1	turquoise
Poalb01G017470.1	#N/A
Poalb01G017480.1	#N/A
Poalb01G017490.1	blue
Poalb01G017500.1	turquoise
Poalb01G017510.1	blue
Poalb01G017520.1	turquoise
Poalb01G017530.1	turquoise
Poalb01G017540.1	#N/A
Poalb01G017550.1	turquoise
Poalb01G017560.1	blue
Poalb01G017570.1	turquoise
Poalb01G017580.1	blue
Poalb01G017590.1	turquoise
Poalb01G017600.1	turquoise
Poalb01G017610.1	turquoise
Poalb01G017620.1	#N/A
Poalb01G017630.1	brown
Poalb01G017640.1	turquoise
Poalb01G017650.1	black
Poalb01G017660.1	magenta
Poalb01G017670.1	turquoise
Poalb01G017680.1	#N/A
Poalb01G017690.1	#N/A
Poalb01G017700.1	#N/A
Poalb01G017710.1	#N/A
Poalb01G017720.1	#N/A
Poalb01G017730.1	#N/A
Poalb01G017740.1	#N/A
Poalb01G017750.1	#N/A
Poalb01G017760.1	#N/A
Poalb01G017770.1	#N/A
Poalb01G017780.1	#N/A
Poalb01G017790.1	turquoise
Poalb01G017800.1	brown
Poalb01G017810.1	blue
Poalb01G017820.1	#N/A
Poalb01G017830.1	#N/A
Poalb01G017840.1	#N/A
Poalb01G017850.1	#N/A
Poalb01G017860.1	#N/A
Poalb01G017870.1	#N/A
Poalb01G017880.1	pink
Poalb01G017890.1	#N/A
Poalb01G017900.1	#N/A
Poalb01G017910.1	#N/A
Poalb01G017920.1	turquoise
Poalb01G017930.1	turquoise
Poalb01G017940.1	#N/A
Poalb01G017950.1	turquoise
Poalb01G017960.1	turquoise
Poalb01G017970.1	brown
Poalb01G017980.1	turquoise
Poalb01G017990.1	#N/A
Poalb01G018000.1	turquoise
Poalb01G018010.1	turquoise
Poalb01G018020.1	blue
Poalb01G018030.1	#N/A
Poalb01G018040.1	#N/A
Poalb01G018050.1	turquoise
Poalb01G018060.1	turquoise
Poalb01G018070.1	blue
Poalb01G018080.1	turquoise
Poalb01G018090.1	blue
Poalb01G018100.1	#N/A
Poalb01G018110.1	#N/A
Poalb01G018120.1	turquoise
Poalb01G018130.1	blue
Poalb01G018140.1	turquoise
Poalb01G018150.1	turquoise
Poalb01G018160.1	turquoise
Poalb01G018170.1	turquoise
Poalb01G018180.1	turquoise
Poalb01G018190.1	turquoise
Poalb01G018200.1	turquoise
Poalb01G018210.1	turquoise
Poalb01G018220.1	turquoise
Poalb01G018230.1	#N/A
Poalb01G018240.1	turquoise
Poalb01G018250.1	turquoise
Poalb01G018260.1	turquoise
Poalb01G018270.1	turquoise
Poalb01G018280.1	#N/A
Poalb01G018290.1	turquoise
Poalb01G018300.1	blue
Poalb01G018310.1	blue
Poalb01G018320.1	turquoise
Poalb01G018330.1	turquoise
Poalb01G018340.1	blue
Poalb01G018350.1	turquoise
Poalb01G018360.1	turquoise
Poalb01G018370.1	#N/A
Poalb01G018380.1	turquoise
Poalb01G018390.1	#N/A
Poalb01G018400.1	turquoise
Poalb01G018410.1	blue
Poalb01G018420.1	#N/A
Poalb01G018430.1	turquoise
Poalb01G018440.1	grey
Poalb01G018450.1	turquoise
Poalb01G018460.1	turquoise
Poalb01G018470.1	blue
Poalb01G018480.1	#N/A
Poalb01G018490.1	#N/A
Poalb01G018500.1	green
Poalb01G018510.1	turquoise
Poalb01G018520.1	turquoise
Poalb01G018530.1	blue
Poalb01G018540.1	#N/A
Poalb01G018550.1	blue
Poalb01G018560.1	turquoise
Poalb01G018570.1	red
Poalb01G018580.1	turquoise
Poalb01G018590.1	brown
Poalb01G018600.1	blue
Poalb01G018610.1	turquoise
Poalb01G018620.1	turquoise
Poalb01G018630.1	#N/A
Poalb01G018640.1	turquoise
Poalb01G018650.1	blue
Poalb01G018660.1	blue
Poalb01G018670.1	turquoise
Poalb01G018680.1	#N/A
Poalb01G018690.1	turquoise
Poalb01G018700.1	turquoise
Poalb01G018710.1	brown
Poalb01G018720.1	#N/A
Poalb01G018730.1	#N/A
Poalb01G018740.1	turquoise
Poalb01G018750.1	turquoise
Poalb01G018760.1	#N/A
Poalb01G018770.1	#N/A
Poalb01G018780.1	turquoise
Poalb01G018790.1	turquoise
Poalb01G018800.1	brown
Poalb01G018810.1	turquoise
Poalb01G018820.1	brown
Poalb01G018830.1	turquoise
Poalb01G018840.1	turquoise
Poalb01G018850.1	#N/A
Poalb01G018860.1	turquoise
Poalb01G018870.1	#N/A
Poalb01G018880.1	turquoise
Poalb01G018890.1	turquoise
Poalb01G018900.1	blue
Poalb01G018910.1	turquoise
Poalb01G018920.1	blue
Poalb01G018930.1	turquoise
Poalb01G018940.1	lightgreen
Poalb01G018950.1	brown
Poalb01G018960.1	blue
Poalb01G018970.1	#N/A
Poalb01G018980.1	brown
Poalb01G018990.1	blue
Poalb01G019000.1	blue
Poalb01G019010.1	turquoise
Poalb01G019020.1	turquoise
Poalb01G019030.1	blue
Poalb01G019040.1	turquoise
Poalb01G019050.1	turquoise
Poalb01G019060.1	turquoise
Poalb01G019070.1	green
Poalb01G019080.1	blue
Poalb01G019090.1	brown
Poalb01G019100.1	brown
Poalb01G019110.1	#N/A
Poalb01G019120.1	#N/A
Poalb01G019130.1	brown
Poalb01G019140.1	purple
Poalb01G019150.1	#N/A
Poalb01G019160.1	#N/A
Poalb01G019170.1	pink
Poalb01G019180.1	turquoise
Poalb01G019190.1	turquoise
Poalb01G019200.1	pink
Poalb01G019210.1	#N/A
Poalb01G019220.1	#N/A
Poalb01G019230.1	turquoise
Poalb01G019240.1	brown
Poalb01G019250.1	turquoise
Poalb01G019260.1	turquoise
Poalb01G019270.1	brown
Poalb01G019280.1	turquoise
Poalb01G019290.1	blue
Poalb01G019300.1	#N/A
Poalb01G019310.1	turquoise
Poalb01G019320.1	turquoise
Poalb01G019330.1	turquoise
Poalb01G019340.1	turquoise
Poalb01G019350.1	turquoise
Poalb01G019360.1	turquoise
Poalb01G019370.1	brown
Poalb01G019380.1	turquoise
Poalb01G019390.1	#N/A
Poalb01G019400.1	blue
Poalb01G019410.1	brown
Poalb01G019420.1	turquoise
Poalb01G019430.1	blue
Poalb01G019440.1	brown
Poalb01G019450.1	brown
Poalb01G019460.1	brown
Poalb01G019470.1	blue
Poalb01G019480.1	turquoise
Poalb01G019490.1	#N/A
Poalb01G019500.1	#N/A
Poalb01G019510.1	turquoise
Poalb01G019520.1	brown
Poalb01G019530.1	#N/A
Poalb01G019540.1	grey60
Poalb01G019550.1	turquoise
Poalb01G019560.1	turquoise
Poalb01G019570.1	#N/A
Poalb01G019580.1	salmon
Poalb01G019590.1	grey60
Poalb01G019600.1	#N/A
Poalb01G019610.1	turquoise
Poalb01G019620.1	turquoise
Poalb01G019630.1	turquoise
Poalb01G019640.1	#N/A
Poalb01G019650.1	blue
Poalb01G019660.1	#N/A
Poalb01G019670.1	#N/A
Poalb01G019680.1	blue
Poalb01G019690.1	turquoise
Poalb01G019700.1	#N/A
Poalb01G019710.1	#N/A
Poalb01G019720.1	#N/A
Poalb01G019730.1	turquoise
Poalb01G019740.1	blue
Poalb01G019750.1	turquoise
Poalb01G019760.1	brown
Poalb01G019770.1	yellow
Poalb01G019780.1	turquoise
Poalb01G019790.1	blue
Poalb01G019800.1	turquoise
Poalb01G019810.1	red
Poalb01G019820.1	lightyellow
Poalb01G019830.1	turquoise
Poalb01G019840.1	turquoise
Poalb01G019850.1	green
Poalb01G019860.1	#N/A
Poalb01G019870.1	turquoise
Poalb01G019880.1	blue
Poalb01G019890.1	blue
Poalb01G019900.1	turquoise
Poalb01G019910.1	grey
Poalb01G019920.1	turquoise
Poalb01G019930.1	#N/A
Poalb01G019940.1	#N/A
Poalb01G019950.1	#N/A
Poalb01G019960.1	#N/A
Poalb01G019970.1	#N/A
Poalb01G019980.1	#N/A
[truncated: 32,013 more rows]
