# Supplementary material for: Study on the Interactions of Cyclins with CDKs Involved in Auxin Signal during Leaf Development by WGCNA in Populus alba
Source: Int J Mol Sci. 2023 Aug 30;24(17):13445. doi: 10.3390/ijms241713445 (PMC10487486; doi:10.3390/ijms241713445)
Supplement: Supplementary file 1 [file ijms-24-13445-s001.zip › Supplementary Files/Table S14. Transcription factors information.xlsx]

## Sheet: Sheet1
Table S14 Transcription factors information
ID	Name	Decription	Module
Poalb06G001590.1	RAV	RAV family protein	turquoise
Poalb01G000270.1	WRKY	WRKY DNA-binding protein 8	blue
Poalb01G001540.1	EIL	ETHYLENE-INSENSITIVE3-like 3	blue
Poalb01G001560.1	EIL	ETHYLENE-INSENSITIVE3-like 3	blue
Poalb01G001660.1	bHLH	bHLH family protein	blue
Poalb01G001870.1	Trihelix	sequence-specific DNA binding transcription factors	turquoise
Poalb01G002290.1	GRAS	scarecrow-like 3	turquoise
Poalb01G002440.1	Trihelix	sequence-specific DNA binding transcription factors	turquoise
Poalb01G002580.1	SRS	Lateral root primordium (LRP) protein-related	turquoise
Poalb01G002670.1	Trihelix	sequence-specific DNA binding transcription factors	brown
Poalb01G002770.1	bZIP	TGACG motif-binding factor 6	#N/A
Poalb01G003010.1	NF-YC	nuclear factor Y, subunit C11	turquoise
Poalb01G003890.1	WRKY	WRKY DNA-binding protein 40	blue
Poalb01G004790.1	GATA	GATA transcription factor 1	turquoise
Poalb01G004980.1	NF-YC	nuclear factor Y, subunit C13	turquoise
Poalb01G005070.1	SBP	squamosa promoter binding protein-like 2	brown
Poalb01G005260.1	CAMTA	Calmodulin-binding transcription activator protein with CG-1 and Ankyrin domains	blue
Poalb01G005370.1	SBP	SBP family protein	turquoise
Poalb01G005390.1	WRKY	WRKY DNA-binding protein 75	turquoise
Poalb01G005750.1	bHLH	bHLH family protein	#N/A
Poalb01G005870.1	Trihelix	Trihelix family protein	blue
Poalb01G007420.1	bHLH	bHLH family protein	turquoise
Poalb01G007660.1	Dof	Dof family protein	turquoise
Poalb01G007810.1	Nin-like	NIN like protein 7	blue
Poalb01G008290.1	WRKY	WRKY family protein	brown
Poalb01G008770.1	WRKY	WRKY family protein	cyan
Poalb01G009200.1	bHLH	bHLH family protein	brown
Poalb01G009720.1	GRAS	GRAS family protein	turquoise
Poalb01G010150.1	bHLH	bHLH family protein	#N/A
Poalb01G010160.1	bHLH	bHLH family protein	#N/A
Poalb01G010180.1	Trihelix	sequence-specific DNA binding transcription factors	turquoise
Poalb01G010760.1	YABBY	YABBY family protein	turquoise
Poalb01G010880.1	WRKY	WRKY DNA-binding protein 11	yellow
Poalb01G011010.1	GRAS	GRAS family protein	brown
Poalb01G012090.1	BBR-BPC	basic pentacysteine 7	greenyellow
Poalb01G012290.1	bZIP	basic region/leucine zipper transcription factor 16	brown
Poalb01G012730.1	bHLH	beta HLH protein 71	turquoise
Poalb01G012850.1	bHLH	bHLH family protein	brown
Poalb01G013640.1	Trihelix	Trihelix family protein	turquoise
Poalb01G013730.1	GATA	GATA transcription factor 26	blue
Poalb01G014890.1	bZIP	basic leucine zipper 25	#N/A
Poalb01G015180.1	GRAS	GRAS family protein	brown
Poalb01G015550.1	CPP	Tesmin/TSO1-like CXC domain-containing protein	pink
Poalb01G016250.1	Trihelix	Trihelix family protein	purple
Poalb01G016590.1	CPP	Tesmin/TSO1-like CXC domain-containing protein	turquoise
Poalb01G016650.1	bHLH	bHLH family protein	turquoise
Poalb01G016950.1	GATA	GATA transcription factor 9	turquoise
Poalb01G018290.1	FAR1	FAR1-related sequence 6	turquoise
Poalb01G018690.1	NAC	xylem NAC domain 1	turquoise
Poalb01G018810.1	WRKY	WRKY DNA-binding protein 9	turquoise
Poalb01G019370.1	YABBY	YABBY family protein	brown
Poalb01G019740.1	NAC	NAC domain containing protein 61	blue
Poalb01G019860.1	NAC	NAC domain containing protein 25	#N/A
Poalb01G019880.1	bZIP	ABA-responsive element binding protein 3	blue
Poalb01G020360.1	NF-YC	nuclear factor Y, subunit C11	blue
Poalb01G021540.1	Dof	Dof family protein	blue
Poalb01G021810.1	GRAS	SCARECROW-like 14	brown
Poalb01G021820.1	GRAS	SCARECROW-like 14	blue
Poalb01G021830.1	GRAS	SCARECROW-like 14	#N/A
Poalb01G021840.1	GRAS	GRAS family protein	turquoise
Poalb01G021850.1	GRAS	SCARECROW-like 14	turquoise
Poalb01G023230.1	NAC	NAC domain containing protein 47	#N/A
Poalb01G023640.1	GeBP	DNA-binding storekeeper protein-related transcriptional regulator	brown
Poalb01G023900.1	NF-YA	nuclear factor Y, subunit A9	brown
Poalb01G024230.1	bHLH	bHLH family protein	brown
Poalb01G024860.1	SRS	Lateral root primordium (LRP) protein-related	turquoise
Poalb01G025310.1	GRAS	GRAS family protein	blue
Poalb01G025480.1	LBD	LBD family protein	lightcyan
Poalb01G025830.1	Nin-like	Nin-like family protein	turquoise
Poalb01G025880.1	GeBP	DNA-binding storekeeper protein-related transcriptional regulator	brown
Poalb01G026050.1	LBD	LOB domain-containing protein 38	turquoise
Poalb01G026420.1	bHLH	bHLH family protein	tan
Poalb01G026850.1	bHLH	bHLH family protein	brown
Poalb01G027200.1	Trihelix	Trihelix family protein	yellow
Poalb01G027650.1	bHLH	bHLH family protein	blue
Poalb01G028490.1	NAC	NAC domain containing protein 83	turquoise
Poalb01G028600.1	GRAS	RGA-like 1	magenta
Poalb01G028750.1	WRKY	WRKY DNA-binding protein 75	green
Poalb01G031830.1	WRKY	WRKY family protein	blue
Poalb01G031840.1	GRAS	GRAS family protein	turquoise
Poalb01G032490.1	bZIP	abscisic acid responsive elements-binding factor 2	blue
Poalb01G032570.1	NF-YA	nuclear factor Y, subunit A7	blue
Poalb01G032770.1	bZIP	bZIP family protein	blue
Poalb01G032960.1	TCP	TCP family protein	turquoise
Poalb01G033360.1	STAT	SH2 domain protein B	turquoise
Poalb01G033610.1	BES1	BES1/BZR1 homolog 4	turquoise
Poalb01G034320.1	NAC	NAC family protein	#N/A
Poalb01G034400.1	SBP	squamosa promoter binding protein-like 5	brown
Poalb01G034980.1	NAC	NAC family protein	tan
Poalb01G035000.1	NAC	NAC domain containing protein 25	turquoise
Poalb01G035390.1	NZZ/SPL	sporocyteless (SPL)	#N/A
Poalb01G035810.1	bHLH	bHLH family protein	turquoise
Poalb01G035980.1	GRAS	GRAS family protein	blue
Poalb01G036110.1	bHLH	bHLH family protein	brown
Poalb01G037740.1	NAC	NAC family protein	brown
Poalb01G038100.1	Trihelix	Trihelix family protein	turquoise
Poalb01G038920.1	WRKY	WRKY DNA-binding protein 14	purple
Poalb01G038960.1	bHLH	bHLH family protein	turquoise
Poalb01G039850.1	WRKY	WRKY DNA-binding protein 2	brown
Poalb01G039910.1	GRAS	GRAS family protein	blue
Poalb02G000230.1	SBP	squamosa promoter binding protein-like 14	brown
Poalb02G000750.1	Nin-like	Nin-like family protein	blue
Poalb02G001700.1	bZIP	basic region/leucine zipper motif 27	brown
Poalb02G002370.1	BBR-BPC	basic pentacysteine 6	blue
Poalb02G002540.1	SRS	SHI-related sequence 5	grey60
Poalb02G002800.1	bZIP	basic leucine-zipper 44	turquoise
Poalb02G002850.1	bHLH	bHLH family protein	blue
Poalb02G003070.1	ZF-HD	homeobox protein 33	turquoise
Poalb02G003150.1	GRAS	GRAS family protein	blue
Poalb02G003830.1	LBD	LBD family protein	#N/A
Poalb02G003850.1	LBD	lateral organ boundaries-domain 16	tan
Poalb02G003940.1	bHLH	bHLH family protein	brown
Poalb02G004050.1	WRKY	WRKY DNA-binding protein 21	brown
Poalb02G004220.1	bHLH	bHLH family protein	brown
Poalb02G004260.1	bZIP	bZIP family protein	turquoise
Poalb02G005060.1	bHLH	bHLH family protein	turquoise
Poalb02G005170.1	bHLH	phytochrome interacting factor 4	turquoise
Poalb02G005440.1	Nin-like	Nin-like family protein	yellow
Poalb02G005950.1	bHLH	bHLH family protein	turquoise
Poalb02G006030.1	bZIP	basic leucine-zipper 4	green
Poalb02G006340.1	LBD	LOB domain-containing protein 39	turquoise
Poalb02G006660.1	WRKY	WRKY DNA-binding protein 7	brown
Poalb02G006780.1	bHLH	bHLH family protein	turquoise
Poalb02G006900.1	bZIP	abscisic acid responsive elements-binding factor 2	blue
Poalb02G007350.1	Dof	Dof family protein	turquoise
Poalb02G007660.1	BES1	BES1 family protein	blue
Poalb02G007710.1	GRAS	GRAS family protein	green
Poalb02G007780.1	BES1	BES1 family protein	turquoise
Poalb02G008180.1	Trihelix	Trihelix family protein	turquoise
Poalb02G008400.1	SBP	squamosa promoter binding protein-like 8	turquoise
Poalb02G008410.1	SBP	squamosa promoter-like 11	turquoise
Poalb02G008440.1	GATA	GATA transcription factor 2	brown
Poalb02G008500.1	bHLH	bHLH family protein	turquoise
Poalb02G008580.1	GRAS	GRAS family protein	turquoise
Poalb02G008620.1	GRAS	GRAS family protein	midnightblue
Poalb02G008660.1	YABBY	YABBY family protein	turquoise
Poalb02G008930.1	LBD	LOB domain-containing protein 31	#N/A
Poalb02G009320.1	NAC	NAC 014	blue
Poalb02G009740.1	BES1	beta-amylase 7	turquoise
Poalb02G009750.1	bHLH	bHLH family protein	turquoise
Poalb02G010200.1	WRKY	WRKY family protein	turquoise
Poalb02G010240.1	WRKY	WRKY DNA-binding protein 43	turquoise
Poalb02G010460.1	bZIP	G-box binding factor 3	blue
Poalb02G010630.1	WRKY	WRKY DNA-binding protein 46	blue
Poalb02G010900.1	bHLH	bHLH family protein	turquoise
Poalb02G011060.1	Dof	Dof family protein	turquoise
Poalb02G011290.1	bHLH	bHLH family protein	turquoise
Poalb02G011430.1	NAC	NAC family protein	blue
Poalb02G011550.1	bHLH	bHLH family protein	turquoise
Poalb02G011680.1	NAC	NAC transcription factor-like 9	#N/A
Poalb02G012100.1	WRKY	WRKY family protein	turquoise
Poalb02G012270.1	SBP	squamosa promoter-binding protein-like 12	turquoise
Poalb02G012460.1	WRKY	WRKY family protein	yellow
Poalb02G012490.1	SBP	squamosa promoter binding protein-like 1	blue
Poalb02G012940.1	WRKY	WRKY DNA-binding protein 69	turquoise
Poalb02G012960.1	GRAS	RGA-like 2	#N/A
Poalb02G013020.1	bZIP	basic region/leucine zipper motif 53	turquoise
Poalb02G013260.1	FAR1	FAR1-related sequence 11	turquoise
Poalb02G013310.1	GATA	GATA transcription factor 16	turquoise
Poalb02G015000.1	bHLH	phytochrome interacting factor 3-like 5	blue
Poalb02G015390.1	bHLH	bHLH family protein	turquoise
Poalb02G015880.1	Trihelix	Trihelix family protein	turquoise
Poalb02G016670.1	bHLH	bHLH family protein	turquoise
Poalb02G016980.1	bHLH	bHLH family protein	blue
Poalb02G017270.1	WRKY	WRKY family protein	turquoise
Poalb02G017460.1	GATA	GATA transcription factor 29	#N/A
Poalb02G018250.1	WRKY	WRKY family protein	blue
Poalb03G000020.1	ZF-HD	homeobox protein 31	turquoise
Poalb03G001150.1	bZIP	bZIP family protein	turquoise
Poalb03G001710.1	NAC	xylem NAC domain 1	turquoise
Poalb03G002390.1	FAR1	FAR1-related sequence 8	salmon
Poalb03G002400.1	FAR1	FAR1-related sequence 6	blue
Poalb03G002750.1	Dof	DOF zinc finger protein 1	brown
Poalb03G002990.1	LBD	LOB domain-containing protein 22	greenyellow
Poalb03G003430.1	NAC	NAC domain containing protein 35	#N/A
Poalb03G003870.1	Whirly	WHIRLY 2	turquoise
Poalb03G004080.1	bHLH	bHLH family protein	turquoise
Poalb03G004460.1	Trihelix	Trihelix family protein	blue
Poalb03G005200.1	GRAS	GRAS family protein	blue
Poalb03G006130.1	bHLH	bHLH family protein	black
Poalb03G006940.1	GATA	GATA transcription factor 26	brown
Poalb03G007050.1	Trihelix	Trihelix family protein	turquoise
Poalb03G007980.1	bZIP	basic region/leucine zipper transcription factor 16	blue
Poalb03G008550.1	Trihelix	Trihelix family protein	turquoise
Poalb03G008760.1	BES1	beta-amylase 2	#N/A
Poalb03G009120.1	FAR1	FAR1 family protein	blue
Poalb03G009160.1	GRAS	GRAS family protein	turquoise
Poalb03G009280.1	WRKY	WRKY DNA-binding protein 21	turquoise
Poalb03G009360.1	YABBY	YABBY family protein	turquoise
Poalb03G010290.1	GRAS	GRAS family protein	turquoise
Poalb03G010680.1	bHLH	bHLH family protein	turquoise
Poalb03G011080.1	WRKY	WRKY family protein	brown
Poalb03G011630.1	WRKY	WRKY family protein	blue
Poalb03G011990.1	Nin-like	NIN like protein 7	turquoise
Poalb03G012160.1	Dof	Dof family protein	blue
Poalb03G012390.1	bHLH	bHLH family protein	pink
Poalb03G012400.1	bHLH	bHLH family protein	brown
Poalb03G012540.1	LBD	LOB domain-containing protein 4	turquoise
Poalb03G012580.1	NAC	NAC domain containing protein 25	#N/A
Poalb03G013590.1	Trihelix	Trihelix family protein	blue
Poalb03G013730.1	bHLH	bHLH family protein	#N/A
Poalb03G014110.1	SBP	SBP family protein	brown
Poalb03G014180.1	CAMTA	Calmodulin-binding transcription activator protein with CG-1 and Ankyrin domains	blue
Poalb03G014330.1	SBP	squamosa promoter binding protein-like 2	turquoise
Poalb03G014510.1	GATA	GATA transcription factor 1	turquoise
Poalb03G015100.1	WRKY	WRKY DNA-binding protein 40	brown
Poalb03G015810.1	NF-YC	nuclear factor Y, subunit C11	brown
Poalb03G016030.1	bZIP	TGACG motif-binding factor 6	#N/A
Poalb03G016160.1	SRS	Lateral root primordium (LRP) protein-related	blue
Poalb03G016400.1	Trihelix	sequence-specific DNA binding transcription factors	grey60
Poalb03G016630.1	GRAS	scarecrow-like 3	turquoise
Poalb03G016650.1	GRAS	scarecrow-like 3	turquoise
Poalb03G016750.1	GRAS	scarecrow-like 3	turquoise
Poalb03G016990.1	Trihelix		brown
Poalb03G017300.1	GRAS	scarecrow-like 3	turquoise
Poalb03G017340.1	FAR1	FAR1-related sequence 4	brown
Poalb03G017360.1	bHLH	bHLH family protein	blue
Poalb03G017450.1	EIL	ETHYLENE-INSENSITIVE3-like 3	turquoise
Poalb03G017610.1	GATA	GATA transcription factor 29	#N/A
Poalb03G017620.1	GATA	GATA transcription factor 29	midnightblue
Poalb04G000770.1	WRKY	WRKY family protein	blue
Poalb04G002360.1	bHLH	bHLH family protein	blue
Poalb04G002400.1	bHLH	bHLH family protein	#N/A
Poalb04G002570.1	bHLH	bHLH family protein	turquoise
Poalb04G003220.1	NAC	NAC domain containing protein 25	blue
Poalb04G003280.1	Dof	OBF binding protein 4	blue
Poalb04G003550.1	HSF	heat shock transcription factor A1D	#N/A
Poalb04G003840.1	Dof	TARGET OF MONOPTEROS 6	blue
Poalb04G003870.1	Dof	Dof family protein	turquoise
Poalb04G003890.1	SBP	squamosa promoter binding protein-like 3	turquoise
Poalb04G004180.1	NAC	NAC domain containing protein 73	blue
Poalb04G004300.1	VOZ	vascular plant one zinc finger protein	turquoise
Poalb04G004860.1	bHLH	bHLH family protein	blue
Poalb04G004990.1	Dof	Dof family protein	brown
Poalb04G005380.1	WRKY	WRKY DNA-binding protein 65	turquoise
Poalb04G005740.1	BES1	BES1/BZR1 homolog 4	turquoise
Poalb04G006000.1	TCP	TEOSINTE BRANCHED 1, cycloidea and PCF transcription factor 2	turquoise
Poalb04G006390.1	WRKY	WRKY DNA-binding protein 27	turquoise
Poalb04G006830.1	GRAS	SCARECROW-like 8	blue
Poalb04G007730.1	GRAS	GRAS family protein	turquoise
Poalb04G007810.1	GeBP	DNA-binding storekeeper protein-related transcriptional regulator	turquoise
Poalb04G008480.1	bHLH	bHLH family protein	blue
Poalb04G008550.1	LBD	LOB domain-containing protein 41	blue
Poalb04G008800.1	TCP	TCP family protein	#N/A
Poalb04G009290.1	bZIP	basic leucine-zipper 42	blue
Poalb04G009440.1	bHLH	BES1-interacting Myc-like protein 2	turquoise
Poalb04G009630.1	TCP	plastid transcription factor 1	blue
Poalb04G009900.1	NAC	NAC domain containing protein 86	#N/A
Poalb04G010030.1	WRKY	WRKY DNA-binding protein 3	turquoise
Poalb04G010150.1	Dof	cycling DOF factor 2	blue
Poalb04G010720.1	bHLH	bHLH family protein	brown
Poalb04G011000.1	ZF-HD	mini zinc finger 2	red
Poalb04G011010.1	ZF-HD	homeobox protein 30	turquoise
Poalb04G011530.1	ZF-HD	homeobox protein 21	turquoise
Poalb04G011880.1	bZIP	abscisic acid responsive elements-binding factor 2	blue
Poalb04G012580.1	bZIP	abscisic acid responsive elements-binding factor 3	brown
Poalb04G013100.1	bHLH	cryptochrome-interacting basic-helix-loop-helix 1	brown
Poalb04G013290.1	bZIP	basic leucine-zipper 44	blue
Poalb04G013560.1	GATA	GATA transcription factor 5	blue
Poalb04G013740.1	BBR-BPC	basic pentacysteine 4	brown
Poalb04G013750.1	bZIP	bZIP family protein	brown
Poalb04G014060.1	bHLH	bHLH family protein	turquoise
Poalb04G014540.1	bZIP	bZIP family protein	blue
Poalb04G015180.1	NAC	NAC domain containing protein 36	blue
Poalb04G016560.1	FAR1	FAR1-related sequence 3	turquoise
Poalb04G016640.1	EIL	EIL family protein	turquoise
Poalb04G016800.1	E2F/DP	E2F transcription factor 1	brown
Poalb04G017010.1	bZIP	bZIP family protein	blue
Poalb04G017190.1	Nin-like	Nin-like family protein	brown
Poalb04G017460.1	GRAS	scarecrow-like 3	blue
Poalb04G017470.1	GRAS	scarecrow-like 3	blue
Poalb04G017720.1	GATA	GATA transcription factor 11	turquoise
Poalb04G018280.1	bZIP	bZIP family protein	turquoise
Poalb04G018390.1	TCP	TCP family protein	blue
Poalb04G019020.1	ZF-HD	homeobox protein 31	turquoise
Poalb04G019110.1	NAC	NAC domain containing protein 35	#N/A
Poalb05G000280.1	bHLH	phytochrome interacting factor 3	brown
Poalb05G001280.1	GATA	GATA transcription factor 16	turquoise
Poalb05G001610.1	FAR1	FAR1-related sequence 12	turquoise
Poalb05G002420.1	NF-YC	nuclear factor Y, subunit C9	turquoise
Poalb05G002520.1	NF-YC	nuclear factor Y, subunit C9	turquoise
Poalb05G002980.1	bHLH	bHLH family protein	turquoise
Poalb05G003640.1	CPP	TESMIN/TSO1-like CXC 2	turquoise
Poalb05G003680.1	Trihelix	Trihelix family protein	turquoise
Poalb05G003820.1	bZIP	bZIP family protein	turquoise
Poalb05G003840.1	bHLH	bHLH family protein	turquoise
Poalb05G003950.1	WRKY	WRKY DNA-binding protein 74	brown
Poalb05G004840.1	NAC	xylem NAC domain 1	brown
Poalb05G004980.1	GATA	GATA transcription factor 7	turquoise
Poalb05G005310.1	NAC	NAC family protein	blue
Poalb05G005460.1	bHLH	bHLH family protein	magenta
Poalb05G005840.1	GeBP	DNA-binding storekeeper protein-related transcriptional regulator	brown
Poalb05G005850.1	CAMTA	signal responsive 1	blue
Poalb05G006360.1	bZIP	bZIP family protein	blue
Poalb05G006420.1	NAC	NAC-domain protein 101	#N/A
Poalb05G006620.1	WRKY	WRKY DNA-binding protein 51	grey
Poalb05G007040.1	TCP	TCP family protein	blue
Poalb05G007460.1	NF-YC	nuclear factor Y, subunit C2	brown
Poalb05G007470.1	GRAS	RGA-like 1	turquoise
Poalb05G007490.1	bHLH	bHLH family protein	turquoise
Poalb05G007890.1	NAC	NAC family protein	magenta
Poalb05G008370.1	Nin-like	RWP-RK domain-containing protein	turquoise
Poalb05G008580.1	NAC	NAC domain containing protein 36	turquoise
Poalb05G009060.1	bZIP	bZIP family protein	turquoise
Poalb05G009390.1	bHLH	bHLH family protein	blue
Poalb05G009740.1	SRS	Lateral root primordium (LRP) protein-related	turquoise
Poalb05G009860.1	bZIP	G-box binding factor 6	blue
Poalb05G010100.1	ZF-HD	homeobox protein 24	turquoise
Poalb05G010120.1	GATA	GATA family protein	turquoise
Poalb05G010180.1	GRAS	GRAS family protein	brown
Poalb05G010350.1	bZIP	G-box binding factor 1	turquoise
Poalb05G010400.1	BES1	BES1 family protein	brown
Poalb05G010780.1	Dof	Dof family protein	turquoise
Poalb05G010870.1	Dof	OBF binding protein 1	turquoise
Poalb05G010940.1	Dof	DOF zinc finger protein 1	blue
Poalb05G010990.1	LBD	ASYMMETRIC LEAVES 2-like 1	red
Poalb05G011360.1	bHLH	bHLH family protein	blue
Poalb05G011510.1	WRKY	WRKY DNA-binding protein 7	blue
Poalb05G011780.1	LBD	LOB domain-containing protein 38	brown
Poalb05G011790.1	GRAS	GRAS family protein	turquoise
Poalb05G011860.1	bHLH	bHLH family protein	turquoise
Poalb05G012120.1	Dof	Dof family protein	blue
Poalb05G012260.1	GATA	ZIM-like 1	brown
Poalb05G012320.1	GATA	GATA-type zinc finger protein with TIFY domain	brown
Poalb05G012720.1	bHLH	BIG PETAL P	turquoise
Poalb05G012760.1	ZF-HD	homeobox protein 22	brown
Poalb05G013530.1	GRAS	GRAS family protein	turquoise
Poalb05G013740.1	bZIP	bZIP family protein	blue
Poalb05G014130.1	GRAS	GRAS family protein	turquoise
Poalb05G014570.1	NAC	NAC family protein	blue
Poalb05G015120.1	GRAS	SCARECROW-like 1	brown
Poalb05G015350.1	Dof	Dof family protein	turquoise
Poalb05G015450.1	GRAS	GRAS family protein	magenta
Poalb05G015480.1	bZIP	VIRE2-interacting protein 1	blue
Poalb05G015580.1	Trihelix	sequence-specific DNA binding transcription factors	turquoise
Poalb05G015590.1	Trihelix	Trihelix family protein	brown
Poalb05G015600.1	Trihelix	Trihelix family protein	turquoise
Poalb05G015690.1	bZIP	bZIP family protein	turquoise
Poalb05G016240.1	NAC	NAC domain containing protein 17	blue
Poalb05G016700.1	NAC	NAC domain containing protein 42	brown
Poalb05G016860.1	bHLH	phytochrome interacting factor 3-like 6	turquoise
Poalb05G016960.1	bHLH	bHLH family protein	brown
Poalb05G017720.1	bZIP	bZIP family protein	blue
Poalb05G017750.1	bHLH	bHLH family protein	brown
Poalb05G017900.1	WRKY	WRKY DNA-binding protein 21	turquoise
Poalb05G018070.1	bHLH	bHLH family protein	brown
Poalb05G018170.1	LBD	lateral organ boundaries-domain 16	cyan
Poalb05G018610.1	GRAS	GRAS family protein	#N/A
Poalb05G018710.1	ZF-HD	homeobox protein 33	turquoise
Poalb05G018930.1	bHLH	bHLH family protein	brown
Poalb05G018980.1	bZIP	basic leucine-zipper 44	brown
Poalb05G019270.1	SRS	SHI-related sequence 5	salmon
Poalb05G019440.1	BBR-BPC	basic pentacysteine 6	turquoise
Poalb05G020150.1	bZIP	bZIP family protein	turquoise
Poalb05G020840.1	Nin-like	Nin-like family protein	midnightblue
Poalb05G021200.1	NAC	NAC family protein	turquoise
Poalb05G021410.1	bZIP	basic region/leucine zipper motif 60	royalblue
Poalb05G021480.1	SBP	squamosa promoter binding protein-like 14	turquoise
Poalb06G001080.1	NAC	NAC domain containing protein 61	#N/A
Poalb06G001460.1	WRKY	WRKY DNA-binding protein 32	blue
Poalb06G001600.1	bHLH	LJRHL1-like 1	turquoise
Poalb06G002940.1	NF-YA	nuclear factor Y, subunit A10	blue
Poalb06G002960.1	bHLH	bHLH family protein	blue
Poalb06G002990.1	Dof	Dof family protein	#N/A
Poalb06G003270.1	E2F/DP	E2F transcription factor 3	turquoise
Poalb06G003440.1	TCP	TCP family protein	turquoise
Poalb06G003580.1	NAC	NAC domain containing protein 90	turquoise
Poalb06G004830.1	Nin-like	NIN like protein 7	#N/A
Poalb06G004920.1	WRKY	WRKY DNA-binding protein 50	yellow
Poalb06G005270.1	LBD	LOB domain-containing protein 4	turquoise
Poalb06G005370.1	GATA	cytokinin-responsive gata factor 1	turquoise
Poalb06G005570.1	NAC	NAC domain containing protein 2	turquoise
Poalb06G006130.1	GATA	GATA transcription factor 12	turquoise
Poalb06G007320.1	CPP	Tesmin/TSO1-like CXC domain-containing protein	turquoise
Poalb06G007370.1	bZIP	bZIP family protein	turquoise
Poalb06G007750.1	FAR1	FAR1-related sequence 6	blue
Poalb06G008300.1	WRKY	WRKY DNA-binding protein 40	blue
Poalb06G008340.1	WRKY	WRKY DNA-binding protein 32	turquoise
Poalb06G009700.1	bZIP	basic leucine zipper 9	brown
Poalb06G009810.1	Trihelix	sequence-specific DNA binding transcription factors	turquoise
Poalb06G010990.1	NF-YB	nuclear factor Y, subunit B6	#N/A
Poalb06G011700.1	GRAS	SCARECROW-like 13	blue
Poalb06G011940.1	FAR1	FAR1 family protein	turquoise
Poalb06G011950.1	FAR1	FAR1 family protein	blue
Poalb06G011960.1	FAR1	far-red elongated hypocotyls 3	blue
Poalb06G012030.1	GRAS	GRAS family protein	brown
Poalb06G012280.1	bZIP	ABA-responsive element binding protein 3	turquoise
Poalb06G012790.1	bZIP	bZIP family protein	tan
Poalb06G013010.1	bHLH	bHLH family protein	turquoise
Poalb06G013020.1	bHLH	bHLH family protein	cyan
Poalb06G013050.1	bHLH	bHLH family protein	purple
Poalb06G013150.1	bZIP	TGACG motif-binding factor 6	blue
Poalb06G013220.1	FAR1	far-red elongated hypocotyls 3	turquoise
Poalb06G014170.1	NAC	NAC domain containing protein 25	#N/A
Poalb06G014360.1	NF-YA	nuclear factor Y, subunit A7	blue
Poalb06G014740.1	bHLH	bHLH family protein	turquoise
Poalb06G014780.1	bHLH	bHLH family protein	blue
Poalb06G014850.1	bZIP	bZIP family protein	brown
Poalb06G015720.1	YABBY	YABBY family protein	turquoise
Poalb06G016230.1	WRKY	WRKY DNA-binding protein 11	blue
Poalb06G016410.1	bHLH	bHLH family protein	turquoise
Poalb06G016420.1	bHLH	bHLH family protein	blue
Poalb06G016430.1	bHLH	bHLH family protein	blue
Poalb06G017130.1	bZIP	bZIP family protein	turquoise
Poalb06G017260.1	Dof	DNA binding with one finger 2.4	turquoise
Poalb06G017490.1	GRAS	GRAS family protein	blue
Poalb06G018630.1	Trihelix	Trihelix family protein	brown
Poalb06G018960.1	WRKY	WRKY DNA-binding protein 33	blue
Poalb06G019280.1	WRKY	WRKY DNA-binding protein 70	royalblue
Poalb06G019690.1	GRAS	GRAS family protein	turquoise
Poalb06G019720.1	bZIP	bZIP family protein	turquoise
Poalb06G019950.1	Trihelix	Trihelix family protein	turquoise
Poalb06G019980.1	Trihelix	sequence-specific DNA binding transcription factors	blue
Poalb06G020610.1	E2F/DP	Transcription factor DP	grey
Poalb06G020740.1	TCP	TCP family protein	turquoise
Poalb06G021160.1	S1Fa-like	S1FA-like DNA-binding protein	turquoise
Poalb06G021490.1	WRKY	WRKY family protein	brown
Poalb06G021690.1	bHLH	LJRHL1-like 3	yellow
Poalb06G022500.1	NF-YA	nuclear factor Y, subunit A3	brown
Poalb06G022910.1	bHLH	bHLH family protein	turquoise
Poalb06G023000.1	HRT-like	effector of transcription2	blue
Poalb06G023220.1	NAC	NAC domain containing protein 75	yellow
Poalb06G023680.1	CPP	Tesmin/TSO1-like CXC domain-containing protein	blue
Poalb07G000590.1	NAC	NAC family protein	turquoise
Poalb07G000720.1	FAR1	FAR1 family protein	turquoise
Poalb07G000880.1	bZIP	bZIP family protein	turquoise
Poalb07G000970.1	GRAS	GRAS family protein	turquoise
Poalb07G001050.1	Nin-like	Nin-like family protein	turquoise
Poalb07G001090.1	GRAS	GRAS family protein	turquoise
Poalb07G001350.1	NAC	NAC domain containing protein 73	royalblue
Poalb07G001560.1	SBP	squamosa promoter binding protein-like 4	turquoise
Poalb07G002830.1	bZIP	basic leucine-zipper 6	yellow
Poalb07G003190.1	bHLH	bHLH family protein	purple
Poalb07G003280.1	bHLH	bHLH family protein	midnightblue
Poalb07G003780.1	GATA	GATA transcription factor 5	turquoise
Poalb07G003840.1	SRS	Lateral root primordium (LRP) protein-related	turquoise
Poalb07G004040.1	bZIP	basic leucine-zipper 44	turquoise
Poalb07G004340.1	bHLH	bHLH family protein	turquoise
Poalb07G004390.1	ZF-HD	homeobox protein 24	turquoise
Poalb07G004440.1	GATA	GATA family protein	turquoise
Poalb07G004610.1	GRAS	GRAS family protein	blue
Poalb07G004890.1	GRAS	GRAS family protein	turquoise
Poalb07G004920.1	bZIP	G-box binding factor 1	turquoise
Poalb07G005000.1	BES1	BES1 family protein	blue
Poalb07G005530.1	Dof	OBF binding protein 1	turquoise
Poalb07G005790.1	Dof	Dof family protein	blue
Poalb07G005880.1	LBD	ASYMMETRIC LEAVES 2-like 1	tan
Poalb07G005890.1	LBD	ASYMMETRIC LEAVES 2-like 1	#N/A
Poalb07G006510.1	WRKY	WRKY DNA-binding protein 7	turquoise
Poalb07G006990.1	GRAS	GRAS family protein	turquoise
Poalb07G007000.1	LBD	LOB domain-containing protein 38	turquoise
Poalb07G007310.1	Dof	Dof family protein	blue
Poalb07G007780.1	GRAS	GRAS family protein	turquoise
Poalb07G008030.1	NAC	NAC family protein	blue
Poalb07G008050.1	LBD	LOB domain-containing protein 4	lightyellow
Poalb07G008410.1	NF-YC	nuclear factor Y, subunit C2	turquoise
Poalb07G008710.1	TCP	TCP family protein	brown
Poalb07G009710.1	bZIP	bZIP family protein	blue
Poalb07G010280.1	CAMTA	signal responsive 1	turquoise
Poalb07G010680.1	bHLH	bHLH family protein	pink
Poalb07G010890.1	NAC	NAC family protein	royalblue
Poalb07G011300.1	NAC	xylem NAC domain 1	blue
Poalb07G011670.1	NAC	NAC domain containing protein 82	blue
Poalb07G012190.1	GATA	ZIM-like 1	blue
Poalb07G012260.1	GRAS	GRAS family protein	turquoise
Poalb07G012390.1	GRAS	GRAS family protein	turquoise
Poalb07G012540.1	GeBP	DNA-binding storekeeper protein-related transcriptional regulator	turquoise
Poalb08G000660.1	bZIP	ABA-responsive element binding protein 3	turquoise
Poalb08G000710.1	EIL	EIL family protein	turquoise
Poalb08G001310.1	bZIP	bZIP family protein	turquoise
Poalb08G001990.1	Trihelix	Trihelix family protein	turquoise
Poalb08G002100.1	Trihelix	Trihelix family protein	blue
Poalb08G003000.1	GATA	GATA transcription factor 9	blue
Poalb08G003440.1	LBD	LOB domain-containing protein 1	brown
Poalb08G004080.1	bHLH	pentatricopeptide (PPR) repeat-containing protein	turquoise
Poalb08G004330.1	Dof	OBF-binding protein 3	blue
Poalb08G004520.1	GRAS	GRAS family protein	blue
Poalb08G005650.1	bHLH	bHLH family protein	blue
Poalb08G005700.1	Trihelix	sequence-specific DNA binding transcription factors	blue
Poalb08G005710.1	LBD	LOB domain-containing protein 21	turquoise
Poalb08G005850.1	LBD	LBD family protein	#N/A
Poalb08G006170.1	FAR1	FAR1 family protein	turquoise
Poalb08G006420.1	LBD	LBD family protein	turquoise
Poalb08G007000.1	ZF-HD	homeobox protein 30	turquoise
Poalb08G007150.1	Dof	cycling DOF factor 2	turquoise
Poalb08G007570.1	WRKY	WRKY DNA-binding protein 4	turquoise
Poalb08G008120.1	YABBY	YABBY family protein	#N/A
Poalb08G008130.1	SBP	SBP family protein	brown
Poalb08G008200.1	SBP	squamosa promoter binding protein-like 1	brown
Poalb08G008550.1	WRKY	WRKY DNA-binding protein 23	turquoise
Poalb08G008840.1	bZIP	basic region/leucine zipper motif 53	tan
Poalb08G009020.1	FAR1	FAR1-related sequence 11	pink
Poalb08G009440.1	bHLH	BES1-interacting Myc-like protein 2	turquoise
Poalb08G009520.1	bHLH	bHLH family protein	royalblue
Poalb08G009560.1	bZIP	basic leucine-zipper 42	brown
Poalb08G009790.1	TCP	TCP domain protein 12	turquoise
Poalb08G009810.1	bHLH	bHLH family protein	turquoise
Poalb08G009850.1	NAC	NAC family protein	turquoise
Poalb08G010050.1	bZIP	bZIP family protein	turquoise
Poalb08G010260.1	LBD	LOB domain-containing protein 42	#N/A
Poalb08G012330.1	BBR-BPC	basic pentacysteine1	turquoise
Poalb08G013060.1	Whirly	ssDNA-binding transcriptional regulator	turquoise
Poalb08G013670.1	CPP	TESMIN/TSO1-like CXC 2	turquoise
Poalb08G014170.1	bHLH	bHLH family protein	turquoise
Poalb08G015650.1	Trihelix	Trihelix family protein	brown
Poalb08G016370.1	YABBY	YABBY family protein	#N/A
Poalb08G016410.1	bHLH	bHLH family protein	black
Poalb08G016460.1	bHLH	bHLH family protein	#N/A
Poalb08G016550.1	bHLH	BIG PETAL P	turquoise
Poalb08G017270.1	SBP	squamosa promoter binding protein-like 7	turquoise
Poalb08G017480.1	FAR1	FAR1-related sequence 7	pink
Poalb08G017770.1	bHLH	bHLH family protein	turquoise
Poalb08G017820.1	NF-YC	nuclear factor Y, subunit C9	brown
Poalb08G018760.1	GATA	GATA transcription factor 15	turquoise
Poalb09G000010.1	YABBY	YABBY family protein	blue
Poalb09G000440.1	bHLH	FER-like regulator of iron uptake	turquoise
Poalb09G000730.1	TCP	TCP family protein	#N/A
Poalb09G001030.1	NF-YC	nuclear factor Y, subunit C10	blue
Poalb09G001590.1	bZIP	ABA-responsive element binding protein 3	turquoise
Poalb09G001650.1	NAC	NAC domain containing protein 90	turquoise
Poalb09G001930.1	NF-YC	nuclear factor Y, subunit C11	brown
Poalb09G002060.1	bHLH	bHLH family protein	lightyellow
Poalb09G002610.1	Dof	OBF-binding protein 3	lightcyan
Poalb09G002900.1	GRAS	SCARECROW-like 14	blue
Poalb09G002910.1	GRAS	SCARECROW-like 14	blue
Poalb09G002920.1	GRAS	GRAS family protein	#N/A
Poalb09G002930.1	GRAS	GRAS family protein	#N/A
Poalb09G002940.1	GRAS	SCARECROW-like 14	blue
Poalb09G004220.1	GRAS	scarecrow-like 3	turquoise
Poalb09G004500.1	NAC	NAC family protein	black
Poalb09G004560.1	NF-YA	nuclear factor Y, subunit A1	blue
Poalb09G004890.1	GeBP	DNA-binding storekeeper protein-related transcriptional regulator	blue
Poalb09G005070.1	bZIP	bZIP family protein	#N/A
Poalb09G005330.1	NF-YA	nuclear factor Y, subunit A1	blue
Poalb09G005650.1	bHLH	bHLH family protein	blue
Poalb09G006220.1	SRS	Lateral root primordium (LRP) protein-related	turquoise
Poalb09G006350.1	NAC	NAC domain containing protein 45	#N/A
Poalb09G006590.1	bZIP	bZIP family protein	tan
Poalb09G006650.1	GRAS	GRAS family protein	midnightblue
Poalb09G006800.1	LBD	LBD family protein	turquoise
Poalb09G007210.1	bHLH	bHLH family protein	turquoise
Poalb09G007830.1	Nin-like	Nin-like family protein	turquoise
Poalb09G007880.1	GeBP	DNA-binding storekeeper protein-related transcriptional regulator	turquoise
Poalb09G008000.1	LBD	LOB domain-containing protein 38	blue
Poalb09G009020.1	bZIP	abscisic acid responsive elements-binding factor 3	turquoise
Poalb09G010390.1	bHLH	cryptochrome-interacting basic-helix-loop-helix 1	blue
Poalb09G010610.1	bZIP	basic leucine-zipper 44	brown
Poalb09G010820.1	SRS	SHI-related sequence 5	magenta
Poalb09G010990.1	GATA	GATA transcription factor 5	yellow
Poalb09G011170.1	BBR-BPC	basic pentacysteine 4	turquoise
Poalb09G011190.1	bZIP	bZIP family protein	blue
Poalb09G011420.1	bHLH	bHLH family protein	turquoise
Poalb09G012030.1	bHLH	bHLH family protein	turquoise
Poalb09G012460.1	NAC	NAC domain containing protein 36	turquoise
Poalb09G012560.1	NAC	NAC domain containing protein 36	turquoise
Poalb09G013600.1	Nin-like	Nin-like family protein	salmon
Poalb09G013610.1	Nin-like	Nin-like family protein	#N/A
Poalb09G013620.1	Nin-like	Nin-like family protein	salmon
Poalb09G013930.1	FAR1	FAR1-related sequence 3	turquoise
Poalb09G014000.1	EIL	EIL family protein	turquoise
Poalb09G014230.1	E2F/DP	E2F transcription factor 1	turquoise
Poalb09G014340.1	NF-YB	nuclear factor Y, subunit B11	turquoise
Poalb09G014430.1	bZIP	bZIP family protein	brown
Poalb09G014450.1	bZIP	bZIP family protein	turquoise
Poalb09G014590.1	Nin-like	Nin-like family protein	magenta
Poalb09G014600.1	Nin-like	Nin-like family protein	#N/A
Poalb09G014640.1	Nin-like	Nin-like family protein	blue
Poalb10G000140.1	GATA	GATA transcription factor 15	turquoise
Poalb10G000410.1	bZIP	HY5-homolog	blue
Poalb10G001750.1	NF-YC	nuclear factor Y, subunit C9	brown
Poalb10G002290.1	SBP	squamosa promoter binding protein-like 7	midnightblue
Poalb10G002530.1	FAR1	FAR1-related sequence 7	brown
Poalb10G003160.1	bHLH	BIG PETAL P	turquoise
Poalb10G003290.1	bHLH	bHLH family protein	lightcyan
Poalb10G003380.1	YABBY	YABBY family protein	#N/A
Poalb10G004670.1	Trihelix	Trihelix family protein	brown
Poalb10G006060.1	bHLH	bHLH family protein	turquoise
Poalb10G006430.1	bHLH	bHLH family protein	brown
Poalb10G006930.1	CPP	TESMIN/TSO1-like CXC 2	turquoise
Poalb10G007830.1	Whirly	ssDNA-binding transcriptional regulator	turquoise
Poalb10G008570.1	BBR-BPC	basic pentacysteine1	turquoise
Poalb10G009200.1	GRAS	GRAS family protein	blue
Poalb10G010570.1	LBD	LOB domain-containing protein 42	blue
Poalb10G010830.1	bZIP	bZIP family protein	lightcyan
Poalb10G011010.1	NAC	NAC family protein	turquoise
Poalb10G011040.1	bHLH	bHLH family protein	turquoise
Poalb10G011060.1	TCP	TCP domain protein 12	#N/A
Poalb10G011470.1	bZIP	basic leucine-zipper 42	turquoise
Poalb10G011540.1	bHLH	bHLH family protein	turquoise
Poalb10G011670.1	bHLH	BES1-interacting Myc-like protein 2	brown
Poalb10G012010.1	CAMTA	calmodulin binding;transcription regulators	turquoise
Poalb10G012110.1	bZIP	basic leucine-zipper 1	turquoise
Poalb10G012460.1	WRKY	WRKY DNA-binding protein 48	blue
Poalb10G012690.1	WRKY	WRKY DNA-binding protein 3	blue
Poalb10G013020.1	CAMTA	signal responsive 1	yellow
Poalb10G013120.1	SBP	squamosa promoter binding protein-like 1	lightgreen
Poalb10G013180.1	SBP	SBP family protein	blue
Poalb10G013190.1	YABBY	YABBY family protein	#N/A
Poalb10G013750.1	WRKY	WRKY DNA-binding protein 4	turquoise
Poalb10G014100.1	Dof	cycling DOF factor 2	turquoise
Poalb10G014240.1	ZF-HD	zinc finger homeodomain 1	blue
Poalb10G014840.1	NAC	NAC family protein	pink
Poalb10G014880.1	LBD	LBD family protein	turquoise
Poalb10G015450.1	LBD	LBD family protein	blue
Poalb10G015610.1	LBD	LOB domain-containing protein 21	turquoise
Poalb10G015670.1	bHLH	bHLH family protein	brown
Poalb10G015820.1	NF-X1	sequence-specific DNA binding transcription factors;zinc ion binding;sequence-specific DNA binding transcription factors	turquoise
Poalb10G016860.1	LBD	LOB domain-containing protein 33	lightcyan
Poalb10G017040.1	GRAS	GRAS family protein	brown
Poalb10G017280.1	Dof	OBF-binding protein 3	blue
Poalb10G017580.1	bHLH	bHLH family protein	blue
Poalb10G018430.1	LBD	LOB domain-containing protein 1	royalblue
Poalb10G018940.1	GATA	GATA transcription factor 9	turquoise
Poalb10G019480.1	NAC	NAC domain containing protein 52	turquoise
Poalb10G019820.1	Trihelix	Trihelix family protein	blue
Poalb10G019980.1	Trihelix	Trihelix family protein	grey
Poalb10G020990.1	EIL	EIL family protein	turquoise
Poalb10G021060.1	bZIP	ABA-responsive element binding protein 3	brown
Poalb10G021080.1	bZIP	ABA-responsive element binding protein 3	brown
Poalb10G021300.1	LBD	LBD family protein	pink
Poalb10G021360.1	GATA	ZIM-LIKE 2	blue
Poalb11G001910.1	WRKY	WRKY family protein	blue
Poalb11G003530.1	bHLH	bHLH family protein	#N/A
Poalb11G003550.1	Dof	Dof family protein	brown
Poalb11G004120.1	bHLH	bHLH family protein	turquoise
Poalb11G004500.1	WRKY	WRKY DNA-binding protein 65	turquoise
Poalb11G004570.1	WRKY	WRKY DNA-binding protein 65	turquoise
Poalb11G004700.1	BES1	BES1/BZR1 homolog 4	tan
Poalb11G005580.1	TCP	TEOSINTE BRANCHED 1, cycloidea and PCF transcription factor 2	brown
Poalb11G005610.1	TCP	TEOSINTE BRANCHED 1, cycloidea and PCF transcription factor 2	turquoise
Poalb11G006160.1	WRKY	WRKY family protein	turquoise
Poalb11G006780.1	TCP	TCP family protein	turquoise
Poalb11G006930.1	NF-YA	nuclear factor Y, subunit A7	brown
Poalb11G006960.1	NF-YA	nuclear factor Y, subunit A7	turquoise
Poalb11G007020.1	STAT	SH2 domain protein B	turquoise
Poalb11G007290.1	BES1	BES1/BZR1 homolog 4	blue
Poalb11G007910.1	NAC	NAC family protein	black
Poalb11G008040.1	SBP	squamosa promoter binding protein-like 5	brown
Poalb11G008380.1	NAC	NAC domain containing protein 86	#N/A
Poalb11G008640.1	NAC	NAC domain containing protein 25	turquoise
Poalb11G009190.1	bHLH	bHLH family protein	turquoise
Poalb11G009320.1	GRAS	scarecrow-like 5	blue
Poalb11G009460.1	bHLH	bHLH family protein	brown
Poalb11G010040.1	bHLH	bHLH family protein	turquoise
Poalb11G010270.1	bHLH	bHLH family protein	blue
Poalb11G011130.1	NAC	NAC domain containing protein 25	lightcyan
Poalb11G011200.1	Dof	OBF binding protein 4	turquoise
Poalb11G011780.1	Dof	OBF binding protein 4	blue
Poalb11G011800.1	Dof	OBF binding protein 4	#N/A
Poalb11G011820.1	Dof	Dof family protein	turquoise
Poalb11G011830.1	SBP	squamosa promoter binding protein-like 3	blue
Poalb11G012060.1	NAC	NAC domain containing protein 73	#N/A
Poalb11G012070.1	NAC	NAC domain containing protein 73	turquoise
Poalb11G012170.1	VOZ	vascular plant one zinc finger protein	blue
Poalb11G012460.1	GATA	GATA-type zinc finger protein with TIFY domain	turquoise
Poalb11G012470.1	GATA	ZIM-like 1	blue
Poalb11G012740.1	bHLH	beta HLH protein 93	blue
Poalb11G013190.1	ZF-HD	homeobox protein 22	turquoise
Poalb11G013280.1	bHLH	bHLH family protein	turquoise
Poalb11G014510.1	Trihelix	Trihelix family protein	turquoise
Poalb11G014910.1	NAC	NAC domain containing protein 12	turquoise
Poalb11G015190.1	WRKY	WRKY DNA-binding protein 14	turquoise
Poalb11G015230.1	bHLH	bHLH family protein	#N/A
Poalb11G015400.1	GRAS	GRAS family protein	turquoise
Poalb11G016020.1	WRKY	WRKY DNA-binding protein 2	blue
Poalb11G016080.1	GRAS	GRAS family protein	turquoise
Poalb12G000540.1	NAC	NAC domain containing protein 86	#N/A
Poalb12G000560.1	NAC	NAC domain containing protein 86	#N/A
Poalb12G000570.1	NAC	NAC domain containing protein 86	black
Poalb12G001180.1	GRAS	GRAS family protein	green
Poalb12G001380.1	Dof	Dof family protein	turquoise
Poalb12G001580.1	Nin-like	RWP-RK domain-containing protein	salmon
Poalb12G002020.1	NAC	NAC domain containing protein 100	tan
Poalb12G002290.1	WRKY	WRKY DNA-binding protein 30	brown
Poalb12G002300.1	bHLH	bHLH family protein	turquoise
Poalb12G003050.1	BBR-BPC	basic pentacysteine1	brown
Poalb12G003070.1	BBR-BPC	basic pentacysteine1	turquoise
Poalb12G003080.1	ZF-HD	homeobox protein 22	blue
Poalb12G003300.1	NF-X1	NF-X-like 1	blue
Poalb12G004360.1	bHLH	BR enhanced expression 3	turquoise
Poalb12G004510.1	LBD	LOB domain-containing protein 41	green
Poalb12G004600.1	NF-YB	nuclear factor Y, subunit B13	blue
Poalb12G004740.1	TCP	TCP family protein	turquoise
Poalb12G005360.1	Dof	OBF binding protein 4	turquoise
Poalb12G005460.1	bHLH	bHLH family protein	blue
Poalb12G005850.1	bHLH	BANQUO 3	#N/A
Poalb12G006050.1	LBD	LOB domain-containing protein 27	#N/A
Poalb12G006170.1	LBD	LOB domain-containing protein 27	#N/A
Poalb12G006250.1	bHLH	bHLH family protein	turquoise
Poalb12G006440.1	E2F/DP	DP-E2F-like 1	turquoise
Poalb12G006920.1	Dof	Dof family protein	green
Poalb12G007140.1	LBD	LBD family protein	greenyellow
Poalb12G007960.1	GRAS	RGA-like 1	#N/A
Poalb12G008160.1	Trihelix	Trihelix family protein	blue
Poalb12G008400.1	NF-YC	nuclear factor Y, subunit C1	turquoise
Poalb12G008560.1	SBP	SBP family protein	#N/A
Poalb12G008570.1	SBP	SBP family protein	turquoise
Poalb12G008950.1	bHLH	bHLH family protein	turquoise
Poalb12G009040.1	bHLH	bHLH family protein	turquoise
Poalb12G009790.1	Trihelix	Trihelix family protein	red
Poalb12G010860.1	bHLH	bHLH family protein	greenyellow
Poalb12G010870.1	bHLH	bHLH family protein	midnightblue
Poalb12G010910.1	Trihelix	Trihelix family protein	greenyellow
Poalb12G011060.1	LBD	LOB domain-containing protein 24	#N/A
Poalb13G000120.1	WRKY	WRKY DNA-binding protein 70	brown
Poalb13G000130.1	WRKY	WRKY DNA-binding protein 55	red
Poalb13G000290.1	NAC	NAC domain containing protein 70	#N/A
Poalb13G001390.1	bHLH	bHLH family protein	blue
Poalb13G001490.1	ZF-HD	homeobox protein 22	turquoise
Poalb13G001930.1	GRAS	SCARECROW-like 21	grey
Poalb13G002080.1	TCP	TCP family protein	turquoise
Poalb13G002270.1	bHLH	bHLH family protein	lightcyan
Poalb13G002690.1	VOZ	vascular plant one zinc finger protein	brown
Poalb13G002750.1	LBD	LOB domain-containing protein 2	#N/A
Poalb13G002800.1	bZIP	bZIP family protein	turquoise
Poalb13G002970.1	bHLH	bHLH family protein	turquoise
Poalb13G004890.1	WRKY	WRKY DNA-binding protein 33	blue
Poalb13G005130.1	LBD	LOB domain-containing protein 15	brown
Poalb13G005170.1	bZIP	bZIP family protein	turquoise
Poalb13G005700.1	bHLH	phytochrome interacting factor 3	turquoise
Poalb13G007420.1	NAC	NAC domain containing protein 20	red
Poalb13G007640.1	NF-YC	nuclear factor Y, subunit C9	blue
Poalb13G007730.1	bHLH	bHLH family protein	turquoise
Poalb13G008740.1	CPP	Tesmin/TSO1-like CXC domain-containing protein	brown
Poalb13G008840.1	CPP	Tesmin/TSO1-like CXC domain-containing protein	turquoise
Poalb13G008900.1	Trihelix	Trihelix family protein	turquoise
Poalb13G009030.1	bZIP	bZIP family protein	turquoise
Poalb13G009060.1	bHLH	bHLH family protein	blue
Poalb13G009200.1	WRKY	WRKY DNA-binding protein 39	blue
Poalb13G009560.1	NAC	Arabidopsis NAC domain containing protein 87	blue
Poalb13G009770.1	ZF-HD	homeobox protein 21	turquoise
Poalb13G010170.1	NAC	Arabidopsis NAC domain containing protein 87	blue
Poalb13G010650.1	GATA	GATA transcription factor 12	blue
Poalb13G010930.1	LBD	LOB domain-containing protein 20	#N/A
Poalb13G011150.1	Dof	cycling DOF factor 2	turquoise
Poalb13G012400.1	NAC	NAC domain containing protein 96	brown
Poalb13G012610.1	LBD	LOB domain-containing protein 15	turquoise
Poalb13G012880.1	WRKY	WRKY family protein	turquoise
Poalb14G001010.1	bZIP	basic leucine-zipper 6	turquoise
Poalb14G001210.1	bZIP	basic leucine-zipper 4	turquoise
Poalb14G001630.1	LBD	LOB domain-containing protein 38	turquoise
Poalb14G002150.1	WRKY	WRKY DNA-binding protein 7	turquoise
Poalb14G002270.1	NAC	NAC family protein	blue
Poalb14G002280.1	bHLH	bHLH family protein	turquoise
Poalb14G002290.1	bHLH	bHLH family protein	salmon
Poalb14G002450.1	bZIP	abscisic acid responsive elements-binding factor 2	turquoise
Poalb14G003210.1	Dof	Dof family protein	turquoise
Poalb14G003580.1	NAC	NAC domain containing protein 28	blue
Poalb14G003610.1	BES1	BES1 family protein	turquoise
Poalb14G004290.1	WRKY	WRKY family protein	blue
Poalb14G004400.1	Trihelix	Trihelix family protein	turquoise
Poalb14G004860.1	SBP	squamosa promoter binding protein-like 8	turquoise
Poalb14G004870.1	SBP	squamosa promoter binding protein-like 10	turquoise
Poalb14G004980.1	GATA	GATA transcription factor 2	turquoise
Poalb14G005090.1	GRAS	GRAS family protein	blue
Poalb14G005120.1	GRAS	GRAS family protein	turquoise
Poalb14G005230.1	bHLH	bHLH family protein	blue
Poalb14G005250.1	YABBY	YABBY family protein	turquoise
Poalb14G005540.1	LBD	LOB domain-containing protein 31	brown
Poalb14G005550.1	LBD	LOB domain-containing protein 18	blue
Poalb14G006000.1	NAC	NAC 014	turquoise
Poalb14G006010.1	NAC	NAC domain containing protein 71	turquoise
Poalb14G006020.1	NAC	NAC transcription factor-like 9	#N/A
Poalb14G006710.1	BES1	beta-amylase 7	turquoise
Poalb14G007250.1	WRKY	WRKY family protein	brown
Poalb14G007550.1	bZIP	G-box binding factor 3	brown
Poalb14G007750.1	WRKY	WRKY family protein	blue
Poalb14G008020.1	bHLH	bHLH family protein	brown
Poalb14G008140.1	Dof	Dof family protein	turquoise
Poalb14G008410.1	bHLH	bHLH family protein	turquoise
Poalb14G008530.1	NAC	NAC family protein	brown
Poalb14G008660.1	bHLH	bHLH family protein	turquoise
Poalb14G008760.1	NAC	NAC transcription factor-like 9	royalblue
Poalb14G008790.1	NAC	TCV-interacting protein	brown
Poalb14G009080.1	bHLH	phytochrome interacting factor 3-like 1	brown
Poalb14G009120.1	WRKY	WRKY family protein	blue
Poalb14G009350.1	SBP	squamosa promoter-binding protein-like 12	turquoise
Poalb14G009780.1	WRKY	WRKY DNA-binding protein 69	turquoise
Poalb14G009860.1	bZIP	basic region/leucine zipper motif 53	turquoise
Poalb14G010220.1	GATA	GATA transcription factor 16	blue
Poalb14G012300.1	GRAS	GRAS family protein	turquoise
Poalb14G012750.1	bZIP	bZIP family protein	blue
Poalb14G012770.1	bZIP	ABA-responsive element binding protein 3	purple
Poalb14G012930.1	Nin-like	Nin-like family protein	blue
Poalb14G013170.1	NAC	NAC domain containing protein 17	blue
Poalb14G013640.1	bZIP	bZIP family protein	turquoise
Poalb14G013720.1	Trihelix	Trihelix family protein	brown
Poalb14G013740.1	Trihelix	Trihelix family protein	brown
Poalb14G013760.1	Trihelix	sequence-specific DNA binding transcription factors	blue
Poalb14G013850.1	bZIP	VIRE2-interacting protein 1	blue
Poalb14G013980.1	Dof	Dof family protein	brown
Poalb14G014240.1	GRAS	SCARECROW-like 1	blue
Poalb14G014810.1	NAC	NAC family protein	blue
Poalb14G015450.1	bHLH	bHLH family protein	blue
Poalb14G015590.1	bHLH	bHLH family protein	blue
Poalb14G016680.1	NAC	NAC-domain protein 101	#N/A
Poalb14G016740.1	WRKY	zinc-dependent activator protein-1	blue
Poalb14G016750.1	GRAS	GRAS family protein	turquoise
Poalb14G016900.1	SAP	SAP family protein	#N/A
Poalb14G016970.1	FAR1	FAR1-related sequence 10	blue
Poalb14G016980.1	LBD	LOB domain-containing protein 1	greenyellow
Poalb14G017850.1	FAR1	FAR1 family protein	brown
Poalb14G017900.1	FAR1	FAR1 family protein	magenta
Poalb15G000300.1	bHLH	bHLH family protein	brown
Poalb15G000390.1	bHLH	bHLH family protein	turquoise
Poalb15G000570.1	LFY	floral meristem identity control protein LEAFY (LFY)	turquoise
Poalb15G001690.1	bHLH	bHLH family protein	turquoise
Poalb15G001780.1	bHLH	beta HLH protein 71	turquoise
Poalb15G003210.1	bHLH	bHLH family protein	brown
Poalb15G003220.1	bHLH	bHLH family protein	#N/A
Poalb15G003890.1	bHLH	bHLH family protein	turquoise
Poalb15G004830.1	NAC	TCV-interacting protein	pink
Poalb15G005310.1	NAC	NAC domain containing protein 41	purple
Poalb15G005400.1	GRAS	GRAS family protein	#N/A
Poalb15G005480.1	Dof	Dof family protein	brown
Poalb15G005680.1	Nin-like	RWP-RK domain-containing protein	#N/A
Poalb15G006450.1	bHLH	bHLH family protein	turquoise
Poalb15G007340.1	ZF-HD	zinc finger homeodomain 1	turquoise
Poalb15G007380.1	BBR-BPC	basic pentacysteine1	turquoise
Poalb15G007390.1	BBR-BPC	basic pentacysteine1	blue
Poalb15G007510.1	NF-X1	NF-X-like 1	turquoise
Poalb15G008730.1	bZIP	basic leucine-zipper 70	#N/A
Poalb15G008760.1	bHLH	bHLH family protein	turquoise
Poalb15G008800.1	Dof	OBF binding protein 4	turquoise
Poalb15G008960.1	TCP	TCP family protein	red
Poalb15G009180.1	NF-YB	nuclear factor Y, subunit B13	turquoise
Poalb15G009650.1	TCP	TEOSINTE BRANCHED 1, cycloidea and PCF transcription factor 5	turquoise
Poalb15G009750.1	SBP	SBP family protein	turquoise
Poalb15G010020.1	bHLH	BANQUO 3	#N/A
Poalb15G010070.1	WRKY	WRKY DNA-binding protein 72	blue
Poalb15G010300.1	LBD	LOB domain-containing protein 27	turquoise
Poalb15G010400.1	bHLH	bHLH family protein	turquoise
Poalb15G010600.1	E2F/DP	DP-E2F-like 1	turquoise
Poalb15G011250.1	Dof	Dof family protein	turquoise
Poalb15G011700.1	LBD	LBD family protein	greenyellow
Poalb15G012700.1	Trihelix	Trihelix family protein	blue
Poalb15G013020.1	NF-YC	nuclear factor Y, subunit C1	turquoise
Poalb15G013160.1	SBP	SBP family protein	turquoise
Poalb15G013180.1	WRKY	WRKY DNA-binding protein 75	turquoise
Poalb16G000070.1	Trihelix	sequence-specific DNA binding transcription factors	blue
Poalb16G001760.1	Trihelix	Trihelix family protein	blue
Poalb16G002020.1	bHLH	APRATAXIN-like	lightgreen
Poalb16G002200.1	bZIP	bZIP family protein	#N/A
Poalb16G002220.1	WRKY	WRKY DNA-binding protein 33	blue
Poalb16G002790.1	WRKY	WRKY DNA-binding protein 70	turquoise
Poalb16G003300.1	GRAS	GRAS family protein	turquoise
Poalb16G003790.1	NF-YB	nuclear factor Y, subunit B6	cyan
Poalb16G003820.1	Trihelix	Trihelix family protein	turquoise
Poalb16G003950.1	FAR1	FAR1-related sequence 10	brown
Poalb16G004190.1	GRAS	SCARECROW-like 13	blue
Poalb16G004720.1	bZIP	bZIP family protein	cyan
Poalb16G004760.1	GRAS	RGA-like 2	cyan
Poalb16G004910.1	BES1	BES1 family protein	blue
Poalb16G005290.1	WRKY	WRKY DNA-binding protein 33	blue
Poalb16G005740.1	FAR1	FAR1-related sequence 2	blue
Poalb16G005750.1	FAR1	far-red elongated hypocotyls 3	blue
Poalb16G005820.1	GRAS	GRAS family protein	turquoise
Poalb16G006110.1	bZIP	ABA-responsive element binding protein 3	turquoise
Poalb16G006230.1	NAC	NAC-domain protein 101	#N/A
Poalb16G006590.1	bZIP	bZIP family protein	turquoise
Poalb16G006750.1	bZIP	bZIP family protein	turquoise
Poalb16G007010.1	bHLH	bHLH family protein	turquoise
Poalb16G007120.1	bZIP	TGACG motif-binding factor 6	blue
Poalb16G007190.1	bHLH	bHLH family protein	blue
Poalb16G007590.1	Nin-like	Nin-like family protein	black
Poalb16G007830.1	NAC	NAC domain containing protein 44	turquoise
Poalb16G008000.1	LBD	LOB domain-containing protein 25	green
Poalb16G008480.1	SBP	squamosa promoter binding protein-like 9	turquoise
Poalb16G008550.1	bZIP	bZIP family protein	brown
Poalb16G008620.1	bHLH	bHLH family protein	turquoise
Poalb16G008670.1	bHLH	bHLH family protein	blue
Poalb16G009070.1	NAC	NAC domain containing protein 25	turquoise
Poalb16G009410.1	FAR1	FAR1-related sequence 5	cyan
Poalb16G009420.1	FAR1	FAR1-related sequence 12	turquoise
Poalb16G010050.1	YABBY	YABBY family protein	blue
Poalb16G010130.1	NF-YA	nuclear factor Y, subunit A10	blue
Poalb16G010150.1	bHLH	bHLH family protein	turquoise
Poalb16G010230.1	Dof	Dof family protein	turquoise
Poalb16G010500.1	E2F/DP	E2F transcription factor 3	turquoise
Poalb16G010640.1	TCP	TCP family protein	turquoise
Poalb16G010800.1	NAC	NAC domain containing protein 90	green
Poalb16G010810.1	NAC	NAC domain containing protein 61	turquoise
Poalb16G010890.1	NAC	NAC domain containing protein 90	red
Poalb16G011550.1	S1Fa-like	S1FA-like DNA-binding protein	turquoise
Poalb16G011650.1	WRKY	WRKY family protein	turquoise
Poalb16G011980.1	S1Fa-like	S1FA-like DNA-binding protein	turquoise
Poalb16G012560.1	E2F/DP	Transcription factor DP	brown
Poalb17G001560.1	NAC	NAC domain containing protein 73	turquoise
Poalb17G001720.1	Nin-like	Nin-like family protein	brown
Poalb17G002040.1	GRAS	GRAS family protein	turquoise
Poalb17G002110.1	bZIP	bZIP family protein	turquoise
Poalb17G002300.1	FAR1	FAR1 family protein	turquoise
Poalb17G002480.1	NAC	NAC domain containing protein 57	#N/A
Poalb17G002510.1	NAC	NAC domain containing protein 41	cyan
Poalb17G002530.1	NAC	NAC domain containing protein 57	#N/A
Poalb17G002560.1	NAC	NAC domain containing protein 57	greenyellow
Poalb17G002580.1	FAR1	FAR1 family protein	turquoise
Poalb17G002650.1	NAC	NAC domain containing protein 57	#N/A
Poalb17G002670.1	NAC	NAC domain containing protein 57	cyan
Poalb17G002890.1	NAC	NAC domain containing protein 57	#N/A
Poalb17G002920.1	NAC	NAC domain containing protein 57	#N/A
Poalb17G002950.1	NAC	NAC domain containing protein 57	#N/A
Poalb17G002990.1	NAC	NAC domain containing protein 83	#N/A
Poalb17G003050.1	NAC	NAC domain containing protein 57	cyan
Poalb17G003570.1	bHLH	bHLH family protein	turquoise
Poalb17G003610.1	GRAS	GRAS family protein	turquoise
Poalb17G003730.1	GATA	ZIM-like 1	magenta
Poalb17G003940.1	Trihelix	sequence-specific DNA binding transcription factors	#N/A
Poalb17G004640.1	bHLH	bHLH family protein	blue
Poalb17G005490.1	NAC	NAC domain containing protein 83	blue
Poalb17G007300.1	WRKY	WRKY DNA-binding protein 72	green
Poalb17G007470.1	bHLH	bHLH family protein	#N/A
Poalb17G007570.1	ZF-HD	mini zinc finger 2	turquoise
Poalb17G007580.1	ZF-HD	homeobox protein 30	turquoise
Poalb17G007730.1	Dof	cycling DOF factor 2	turquoise
Poalb17G007860.1	NAC	NAC domain containing protein 100	turquoise
Poalb17G008080.1	WRKY	WRKY DNA-binding protein 3	royalblue
Poalb17G008720.1	TCP	plastid transcription factor 1	turquoise
Poalb17G009330.1	bHLH	BES1-interacting Myc-like protein 2	blue
Poalb17G009530.1	WRKY	WRKY DNA-binding protein 14	blue
Poalb17G009560.1	NAC	WRKY family protein	blue
Poalb17G009730.1	NAC	NAC domain containing protein 17	#N/A
Poalb17G010060.1	bZIP	basic leucine-zipper 42	grey60
Poalb17G010520.1	TCP	TCP family protein	turquoise
Poalb17G010730.1	LBD	LOB domain-containing protein 41	turquoise
Poalb17G010790.1	bHLH	bHLH family protein	blue
Poalb17G011290.1	NF-YC	nuclear factor Y, subunit C2	midnightblue
Poalb17G011720.1	GRAS	GRAS family protein	brown
Poalb17G011860.1	bHLH	RHD SIX-LIKE 1	#N/A
Poalb17G013650.1	GRAS	SCARECROW-like 8	blue
Poalb17G014260.1	WRKY	WRKY family protein	turquoise
Poalb18G000440.1	NF-YA	nuclear factor Y, subunit A3	brown
Poalb18G000840.1	NAC	NAC domain containing protein 75	brown
Poalb18G001320.1	Trihelix	Trihelix family protein	turquoise
Poalb18G001870.1	CPP	Tesmin/TSO1-like CXC domain-containing protein	blue
Poalb18G001960.1	bHLH	bHLH family protein	turquoise
Poalb18G002970.1	NAC	NAC domain containing protein 38	greenyellow
Poalb18G003040.1	NAC	NAC domain containing protein 38	greenyellow
Poalb18G004250.1	WRKY	WRKY DNA-binding protein 32	brown
Poalb18G004400.1	bHLH	LJRHL1-like 1	turquoise
Poalb18G005790.1	YABBY	YABBY family protein	turquoise
Poalb18G006210.1	WRKY	WRKY DNA-binding protein 11	turquoise
Poalb18G006400.1	bHLH	bHLH family protein	turquoise
Poalb18G006410.1	bHLH	bHLH family protein	blue
Poalb18G007380.1	SBP	squamosa promoter binding protein-like 2	turquoise
Poalb18G008010.1	Trihelix	sequence-specific DNA binding transcription factors	blue
Poalb18G008440.1	WRKY	WRKY DNA-binding protein 11	brown
Poalb18G009140.1	WRKY	WRKY DNA-binding protein 32	brown
Poalb18G009190.1	WRKY	WRKY DNA-binding protein 40	blue
Poalb18G009990.1	bZIP	bZIP family protein	blue
Poalb18G010020.1	CPP	Tesmin/TSO1-like CXC domain-containing protein	turquoise
Poalb18G010820.1	CPP	Tesmin/TSO1-like CXC domain-containing protein	turquoise
Poalb18G011320.1	GATA	GATA transcription factor 12	turquoise
Poalb18G012050.1	LBD	LBD family protein	turquoise
Poalb18G012100.1	GATA	cytokinin-responsive gata factor 1	brown
Poalb19G002220.1	Trihelix	Trihelix family protein	turquoise
Poalb19G003730.1	ZF-HD	homeobox protein 21	brown
Poalb19G004520.1	NAC	NAC domain containing protein 47	brown
Poalb19G004540.1	NAC	Arabidopsis NAC domain containing protein 87	blue
Poalb19G004820.1	GATA	GATA transcription factor 12	turquoise
Poalb19G005550.1	Dof	cycling DOF factor 3	turquoise
Poalb19G007530.1	WRKY	WRKY DNA-binding protein 55	turquoise
Poalb19G007970.1	NAC	NAC family protein	#N/A
Poalb19G008220.1	NAC	NAC domain containing protein 70	#N/A
Poalb19G008300.1	NAC	NAC family protein	#N/A
Poalb19G008310.1	NAC	NAC family protein	#N/A
Poalb19G008320.1	NAC	NAC family protein	#N/A
Poalb19G009520.1	bHLH	bHLH family protein	brown
Poalb19G009660.1	ZF-HD	homeobox protein 22	#N/A
Poalb19G010000.1	GRAS	SCARECROW-like 21	turquoise
Poalb19G010230.1	bHLH	bHLH family protein	turquoise
Poalb19G010460.1	bZIP	bZIP family protein	blue
Poalb19G010510.1	VOZ	vascular plant one zinc finger protein	turquoise
Poalb19G010750.1	bHLH	bHLH family protein	turquoise
Poalb19G011080.1	NAC	NAC domain containing protein 71	brown
Poalb19G012550.1	WRKY	WRKY DNA-binding protein 25	turquoise
Poalb19G012860.1	LBD	LOB domain-containing protein 15	brown
Poalb19G013000.1	bZIP	bZIP family protein	turquoise
Poalb01G007890.1	ARF	auxin response factor 9	blue
Poalb01G031570.1	ARF	auxin response factor 6	blue
Poalb02G005130.1	ARF	auxin response factor 6	turquoise
Poalb03G000070.1	ARF	auxin response factor 1	turquoise
Poalb03G011930.1	ARF	auxin response factor 9	brown
Poalb03G013660.1	ARF	auxin response factor 2	turquoise
Poalb04G004240.1	ARF	ARF family protein	turquoise
Poalb04G006800.1	ARF	auxin response factor 8	turquoise
Poalb04G017700.1	ARF	auxin response factor 10	blue
Poalb04G018950.1	ARF	auxin response factor 1	turquoise
Poalb05G013790.1	ARF	auxin response factor 17	black
Poalb05G016890.1	ARF	auxin response factor 6	turquoise
Poalb05G019510.1	ARF	ARF family protein	turquoise
Poalb06G016690.1	ARF	ARF family protein	turquoise
Poalb06G021910.1	ARF	auxin response factor 19	turquoise
Poalb08G003020.1	ARF	auxin response factor 16	blue
Poalb09G000970.1	ARF	auxin response factor 4	turquoise
Poalb09G001210.1	ARF	auxin response factor 10	brown
Poalb11G006370.1	ARF	auxin response factor 6	turquoise
Poalb11G012120.1	ARF	ARF family protein	turquoise
Poalb12G009050.1	ARF	auxin response factor 2	brown
Poalb14G008060.1	ARF	auxin response factor 9	brown
Poalb14G012660.1	ARF	auxin response factor 17	blue
Poalb16G012190.1	ARF	auxin response factor 16	turquoise
Poalb17G013550.1	ARF	auxin response factor 8	turquoise
Poalb18G000320.1	ARF	auxin response factor 19	turquoise
Poalb18G006880.1	ARF	auxin response factor 6	brown
Poalb01G028280.1	B3	B3 family protein	magenta
Poalb01G034240.1	B3	B3 family protein	turquoise
Poalb02G007370.1	B3	B3 family protein	turquoise
Poalb02G015070.1	B3	B3 family protein	#N/A
Poalb03G000790.1	B3	auxin response factor 17	#N/A
Poalb03G000810.1	B3	VP1/ABI3-like 3	#N/A
Poalb03G000820.1	B3	VP1/ABI3-like 3	#N/A
Poalb03G000840.1	B3	ethylene response DNA binding factor 3	#N/A
Poalb03G000860.1	B3	ethylene response DNA binding factor 3	green
Poalb03G000890.1	B3	ethylene response DNA binding factor 3	#N/A
Poalb03G000930.1	B3	ethylene response DNA binding factor 3	#N/A
Poalb03G000960.1	B3	ethylene response DNA binding factor 3	#N/A
Poalb03G000980.1	B3	ethylene response DNA binding factor 3	#N/A
Poalb03G001010.1	B3	ethylene response DNA binding factor 3	#N/A
Poalb03G001040.1	B3	ethylene response DNA binding factor 3	#N/A
Poalb03G001100.1	B3	auxin response factor 21	greenyellow
Poalb03G001120.1	B3	auxin response factor 15	#N/A
Poalb03G001140.1	B3	auxin response factor 21	red
Poalb03G001520.1	B3	ethylene response DNA binding factor 3	tan
Poalb03G001550.1	B3	ethylene response DNA binding factor 3	lightcyan
Poalb04G001080.1	B3	auxin response factor 15	cyan
Poalb04G001130.1	B3	auxin response factor 15	#N/A
Poalb04G001140.1	B3	auxin response factor 15	#N/A
Poalb04G002970.1	B3	HSI2-like 1	turquoise
Poalb04G003820.1	B3	B3 family protein	black
Poalb04G012010.1	B3	B3 family protein	turquoise
Poalb04G012370.1	B3	B3 family protein	brown
Poalb04G012380.1	B3	B3 family protein	turquoise
Poalb04G012390.1	B3	B3 family protein	brown
Poalb04G018320.1	B3	auxin response factor 15	blue
Poalb04G018330.1	B3	B3 family protein	turquoise
Poalb04G018350.1	B3	auxin response factor 15	blue
Poalb04G019060.1	B3	B3 family protein	turquoise
Poalb05G011180.1	B3	B3 family protein	turquoise
Poalb06G019220.1	B3	HSI2-like 1	brown
Poalb07G005460.1	B3	B3 family protein	turquoise
Poalb07G006090.1	B3	B3 family protein	turquoise
Poalb07G010860.1	B3	related to ABI3/VP1 2	cyan
Poalb09G009200.1	B3	B3 family protein	turquoise
Poalb09G009210.1	B3	B3 family protein	turquoise
Poalb09G009220.1	B3	B3 family protein	turquoise
Poalb09G009230.1	B3	B3 family protein	brown
Poalb09G009630.1	B3	B3 family protein	turquoise
Poalb10G016070.1	B3	B3 family protein	turquoise
Poalb11G002040.1	B3	auxin response factor 21	turquoise
Poalb11G002140.1	B3	auxin response factor 15	black
Poalb11G010870.1	B3	high-level expression of sugar-inducible gene 2	brown
Poalb11G011760.1	B3	B3 family protein	turquoise
Poalb12G007910.1	B3	B3 family protein	brown
Poalb13G005220.1	B3	high-level expression of sugar-inducible gene 2	turquoise
Poalb14G002730.1	B3	B3 family protein	turquoise
Poalb14G002740.1	B3	B3 family protein	turquoise
Poalb14G003240.1	B3	B3 family protein	brown
Poalb14G003250.1	B3	B3 family protein	brown
Poalb14G004820.1	B3	B3 family protein	turquoise
Poalb14G012850.1	B3	B3 family protein	turquoise
Poalb15G002570.1	B3	related to ABI3/VP1 1	blue
Poalb16G002680.1	B3	HSI2-like 1	blue
Poalb17G005330.1	B3	B3 family protein	#N/A
Poalb18G006330.1	B3	B3 family protein	turquoise
Poalb19G002620.1	B3	auxin response factor 15	turquoise
Poalb19G013030.1	B3	high-level expression of sugar-inducible gene 2	greenyellow
Poalb01G001780.1	AP2	AP2 family protein	#N/A
Poalb03G017060.1	AP2	AP2 family protein	black
Poalb05G011440.1	AP2	AP2 family protein	brown
Poalb06G021380.1	AP2	related to AP2.7	turquoise
Poalb07G006400.1	AP2	AP2 family protein	brown
Poalb08G000780.1	AP2	AP2 family protein	blue
Poalb08G003530.1	AP2	related to AP2.7	brown
Poalb10G018300.1	AP2	related to AP2.7	brown
Poalb16G011710.1	AP2	related to AP2.7	turquoise
Poalb18G002670.1	AP2	AINTEGUMENTA-like 5	turquoise
Poalb07G002860.1	AP2	AP2 family protein	turquoise
Poalb05G012060.1	AP2	AP2 family protein	turquoise
Poalb02G005960.1	AP2	AP2 family protein	turquoise
Poalb03G005150.1	AP2	AP2 family protein	turquoise
Poalb01G015230.1	AP2	AP2 family protein	turquoise
Poalb06G000150.1	AP2	AINTEGUMENTA-like 5	turquoise
Poalb10G015170.1	AP2	AP2 family protein	green
Poalb14G001100.1	AP2	AP2 family protein	turquoise
Poalb08G006140.1	AP2	AP2 family protein	turquoise
Poalb01G003560.1	AP2	ARIA-interacting double AP2 domain protein	brown
Poalb06G013990.1	AP2	AP2 family protein	turquoise
Poalb03G015330.1	AP2	AP2 family protein	turquoise
Poalb16G009200.1	AP2	AP2 family protein	brown
Poalb10G007860.1	AP2	AP2 family protein	blue
Poalb01G000500.1	ERF	related to AP2 11	turquoise
Poalb01G004150.1	ERF	ERF family protein	turquoise
Poalb01G005920.1	ERF	related to AP2 6l	turquoise
Poalb01G007050.1	ERF	ERF family protein	blue
Poalb01G007070.1	ERF	ERF family protein	blue
Poalb01G007080.1	ERF	ethylene responsive element binding factor 1	blue
Poalb01G008440.1	ERF	cytokinin response factor 2	turquoise
Poalb01G009870.1	ERF	ERF family protein	green
Poalb01G009880.1	ERF	C-repeat-binding factor 4	brown
Poalb01G009890.1	ERF	C-repeat-binding factor 4	royalblue
Poalb01G013910.1	ERF	ethylene responsive element binding factor 1	blue
Poalb01G013920.1	ERF	ethylene responsive element binding factor 5	blue
Poalb01G014050.1	ERF	ERF family protein	turquoise
Poalb01G014150.1	ERF	ERF family protein	#N/A
Poalb01G016790.1	ERF	ERF family protein	turquoise
Poalb01G027580.1	ERF	ERF family protein	green
Poalb01G027730.1	ERF	ERF family protein	salmon
Poalb01G034230.1	ERF	ethylene responsive element binding factor 4	royalblue
Poalb02G003690.1	ERF	ERF family protein	pink
Poalb02G003700.1	ERF	ERF family protein	turquoise
Poalb02G004040.1	ERF	erf domain protein 9	turquoise
Poalb02G005730.1	ERF	related to AP2 4	blue
Poalb02G008330.1	ERF	ERF family protein	lightcyan
Poalb02G009290.1	ERF	related to AP2 11	turquoise
Poalb02G010500.1	ERF	cytokinin response factor 5	turquoise
Poalb02G010910.1	ERF	ERF family protein	turquoise
Poalb02G013460.1	ERF	ethylene-responsive element binding protein	turquoise
Poalb02G015610.1	ERF	ERF family protein	blue
Poalb02G017490.1	ERF	RAV family protein	#N/A
Poalb03G002530.1	ERF	ERF family protein	turquoise
Poalb03G002620.1	ERF	ERF family protein	turquoise
Poalb03G003530.1	ERF	ERF family protein	brown
Poalb03G004000.1	ERF	ERF family protein	turquoise
Poalb03G004350.1	ERF	ERF family protein	green
Poalb03G005680.1	ERF	related to AP2 12	turquoise
Poalb03G006450.1	ERF	ERF family protein	turquoise
Poalb03G006580.1	ERF	ERF family protein	turquoise
Poalb03G006740.1	ERF	ethylene responsive element binding factor 5	blue
Poalb03G006800.1	ERF	ethylene responsive element binding factor 1	yellow
Poalb03G010180.1	ERF	ERF family protein	turquoise
Poalb03G011700.1	ERF	ERF family protein	blue
Poalb03G012680.1	ERF	ethylene responsive element binding factor 1	royalblue
Poalb03G012690.1	ERF	ERF family protein	blue
Poalb03G012700.1	ERF	ERF family protein	royalblue
Poalb03G013530.1	ERF	related to AP2 6l	#N/A
Poalb03G014890.1	ERF	ERF family protein	turquoise
Poalb04G004350.1	ERF	ethylene responsive element binding factor 1	blue
Poalb04G004360.1	ERF	ERF family protein	blue
Poalb04G011930.1	ERF	redox responsive transcription factor 1	royalblue
Poalb04G015610.1	ERF	C-repeat/DRE binding factor 2	yellow
Poalb04G016170.1	ERF	C-repeat/DRE binding factor 1	salmon
Poalb05G006060.1	ERF	related to AP2 4	brown
Poalb05G013360.1	ERF	related to AP2 4	blue
Poalb05G015840.1	ERF	ERF family protein	turquoise
Poalb05G017910.1	ERF	ERF domain protein 12	turquoise
Poalb05G018280.1	ERF	ERF family protein	turquoise
Poalb05G018300.1	ERF	ethylene response factor 1	#N/A
Poalb05G019170.1	ERF	ERF family protein	pink
Poalb06G000070.1	ERF	ERF family protein	blue
Poalb06G004370.1	ERF	ERF family protein	turquoise
Poalb06G006220.1	ERF	ERF family protein	turquoise
Poalb06G007520.1	ERF	ERF family protein	turquoise
Poalb06G008090.1	ERF	ERF family protein	lightcyan
Poalb06G011990.1	ERF	ERF family protein	lightgreen
Poalb06G014490.1	ERF	ERF family protein	turquoise
Poalb06G016930.1	ERF	ERF family protein	turquoise
Poalb06G021930.1	ERF	ERF family protein	turquoise
Poalb06G021940.1	ERF	ERF family protein	turquoise
Poalb07G001500.1	ERF	erf domain protein 9	turquoise
Poalb07G006160.1	ERF	redox responsive transcription factor 1	#N/A
Poalb07G008990.1	ERF	ERF family protein	yellow
Poalb07G010050.1	ERF	related to AP2 4	turquoise
Poalb08G005670.1	ERF	ERF family protein	#N/A
Poalb08G005930.1	ERF	ERF family protein	brown
Poalb08G007520.1	ERF	related to AP2 11	tan
Poalb08G009900.1	ERF	RAV family protein	blue
Poalb08G010210.1	ERF	ERF family protein	turquoise
Poalb08G014550.1	ERF	ERF family protein	grey60
Poalb08G014560.1	ERF	ERF family protein	#N/A
Poalb08G016150.1	ERF	DORNROSCHEN-like	#N/A
Poalb08G018460.1	ERF	ERF family protein	pink
Poalb08G019040.1	ERF	ethylene-responsive element binding protein	blue
Poalb09G013100.1	ERF	dehydration response element B1A	tan
Poalb10G003790.1	ERF	DORNROSCHEN-like	#N/A
Poalb10G006010.1	ERF	ethylene response factor 1	turquoise
Poalb10G006020.1	ERF	ERF family protein	midnightblue
Poalb10G006030.1	ERF	ERF family protein	#N/A
Poalb10G007300.1	ERF	ERF family protein	#N/A
Poalb10G010620.1	ERF	ERF family protein	turquoise
Poalb10G010970.1	ERF	RAV family protein	yellow
Poalb10G015380.1	ERF	ERF family protein	brown
Poalb10G015640.1	ERF	ERF family protein	turquoise
Poalb11G003100.1	ERF	ethylene responsive element binding factor 2	turquoise
Poalb11G007930.1	ERF	ethylene responsive element binding factor 4	yellow
Poalb11G011900.1	ERF	erf domain protein 9	turquoise
Poalb12G002410.1	ERF	cytokinin response factor 4	blue
Poalb12G011090.1	ERF	ERF family protein	royalblue
Poalb12G011100.1	ERF	C-repeat-binding factor 4	blue
Poalb13G000970.1	ERF	ERF family protein	red
Poalb13G003880.1	ERF	ERF family protein	yellow
Poalb13G009420.1	ERF	ethylene response factor 1	blue
Poalb13G010400.1	ERF	related to AP2 11	turquoise
Poalb14G000360.1	ERF	related to AP2 11	midnightblue
Poalb14G004000.1	ERF	ethylene-responsive element binding factor 13	#N/A
Poalb14G004010.1	ERF	ethylene-responsive element binding factor 13	#N/A
Poalb14G004020.1	ERF	ethylene-responsive element binding factor 13	#N/A
Poalb14G004040.1	ERF	ethylene-responsive element binding factor 13	turquoise
Poalb14G004730.1	ERF	ERF family protein	turquoise
Poalb14G006090.1	ERF	related to AP2 11	turquoise
Poalb14G007590.1	ERF	cytokinin response factor 5	turquoise
Poalb14G008040.1	ERF	ERF family protein	turquoise
Poalb14G012250.1	ERF	ERF family protein	blue
Poalb15G003370.1	ERF	ERF family protein	turquoise
Poalb15G003380.1	ERF	C-repeat-binding factor 4	blue
Poalb15G006530.1	ERF	cytokinin response factor 4	turquoise
Poalb15G009310.1	ERF	ERF family protein	brown
Poalb16G004940.1	ERF	ERF family protein	magenta
Poalb16G005780.1	ERF	ERF family protein	purple
Poalb16G008890.1	ERF	ERF family protein	turquoise
Poalb17G001290.1	ERF	erf domain protein 9	blue
Poalb17G004570.1	ERF	ERF family protein	#N/A
Poalb17G004750.1	ERF	ERF family protein	turquoise
Poalb17G008030.1	ERF	related to AP2 11	turquoise
Poalb18G002160.1	ERF	ERF family protein	turquoise
Poalb18G004370.1	ERF	RAV family protein	turquoise
Poalb18G005920.1	ERF	ERF family protein	turquoise
Poalb18G009340.1	ERF	ERF family protein	turquoise
Poalb18G009850.1	ERF	ERF family protein	blue
Poalb18G011270.1	ERF	ERF family protein	turquoise
Poalb18G011550.1	ERF	ERF family protein	royalblue
Poalb19G003000.1	ERF	ethylene response factor 1	greenyellow
Poalb19G004050.1	ERF	related to AP2 11	#N/A
Poalb19G005080.1	ERF	related to AP2 11	grey
Poalb19G008440.1	ERF	ERF family protein	blue
Poalb19G009150.1	ERF	ERF family protein	#N/A
Poalb19G009160.1	ERF	ERF family protein	lightyellow
Poalb19G010170.1	ERF	ERF family protein	#N/A
Poalb19G011220.1	ERF	ERF family protein	brown
Poalb19G013100.1	ERF	cytokinin response factor 4	turquoise
Poalb01G033510.1	DBB	light-regulated zinc finger protein 1	brown
Poalb02G002510.1	DBB	salt tolerance homolog2	brown
Poalb02G019240.1	DBB	B-box type zinc finger protein with CCT domain	turquoise
Poalb04G013500.1	DBB	salt tolerance homolog2	turquoise
Poalb04G013660.1	DBB	DBB family protein	blue
Poalb05G019300.1	DBB	salt tolerance homolog2	turquoise
Poalb07G000810.1	DBB	DBB family protein	blue
Poalb07G003650.1	DBB	DBB family protein	blue
Poalb09G010870.1	DBB	DBB family protein	brown
Poalb09G011090.1	DBB	DBB family protein	turquoise
Poalb11G007200.1	DBB	light-regulated zinc finger protein 1	blue
Poalb01G005660.1	CO-like	B-box type zinc finger protein with CCT domain	turquoise
Poalb03G013850.1	CO-like	B-box type zinc finger protein with CCT domain	turquoise
Poalb04G009180.1	CO-like	CONSTANS-like 2	turquoise
Poalb06G000490.1	CO-like	CONSTANS-like 5	turquoise
Poalb06G008660.1	CO-like	CONSTANS-like 4	turquoise
Poalb07G000020.1	CO-like	B-box type zinc finger protein with CCT domain	lightcyan
Poalb08G009100.1	CO-like	B-box type zinc finger protein with CCT domain	turquoise
Poalb10G010580.1	CO-like	B-box type zinc finger protein with CCT domain	blue
Poalb14G011130.1	CO-like	B-box type zinc finger protein with CCT domain	cyan
Poalb14G017320.1	CO-like	CONSTANS-like 9	brown
Poalb15G009320.1	CO-like	B-box type zinc finger protein with CCT domain	turquoise
Poalb17G010140.1	CO-like	CONSTANS-like 2	turquoise
Poalb18G003230.1	CO-like	CONSTANS-like 5	turquoise
Poalb18G003320.1	CO-like	CONSTANS-like 5	brown
Poalb18G008740.1	CO-like	CONSTANS-like 4	turquoise
Poalb01G013190.1	ARR-B	ARR-B family protein	brown
Poalb02G009240.1	ARR-B	response regulator 2	turquoise
Poalb03G007370.1	ARR-B	ARR-B family protein	turquoise
Poalb06G001720.1	ARR-B	response regulator 12	turquoise
Poalb06G008150.1	ARR-B	response regulator 12	turquoise
Poalb08G011940.1	ARR-B	response regulator 1	turquoise
Poalb08G015750.1	ARR-B	response regulator 11	blue
Poalb08G018800.1	ARR-B	response regulator 2	midnightblue
Poalb10G000110.1	ARR-B	response regulator 2	grey
Poalb10G008840.1	ARR-B	response regulator 2	turquoise
Poalb12G011070.1	ARR-B	response regulator 21	#N/A
Poalb14G006130.1	ARR-B	response regulator 2	turquoise
Poalb15G003360.1	ARR-B	response regulator 21	#N/A
Poalb18G002960.1	ARR-B	response regulator 10	#N/A
Poalb18G004570.1	ARR-B	response regulator 12	blue
Poalb18G009290.1	ARR-B	response regulator 12	turquoise
Poalb01G012030.1	G2-like	G2-like family protein	turquoise
Poalb01G012430.1	G2-like	G2-like family protein	turquoise
Poalb01G020710.1	G2-like	G2-like family protein	tan
Poalb01G025260.1	G2-like	G2-like family protein	#N/A
Poalb02G003260.1	G2-like	G2-like family protein	lightgreen
Poalb02G005270.1	G2-like	G2-like family protein	greenyellow
Poalb02G007400.1	G2-like	G2-like family protein	turquoise
Poalb02G014550.1	G2-like	phosphate starvation response 1	greenyellow
Poalb03G007850.1	G2-like	G2-like family protein	turquoise
Poalb03G008180.1	G2-like	G2-like family protein	turquoise
Poalb04G001000.1	G2-like	G2-like family protein	#N/A
Poalb04G005080.1	G2-like	G2-like family protein	turquoise
Poalb04G007100.1	G2-like	G2-like family protein	turquoise
Poalb04G012260.1	G2-like	G2-like family protein	brown
Poalb05G010970.1	G2-like	G2-like family protein	brown
Poalb05G016740.1	G2-like	G2-like family protein	yellow
Poalb06G002010.1	G2-like	G2-like family protein	blue
Poalb06G011430.1	G2-like	G2-like family protein	brown
Poalb06G018590.1	G2-like	G2-like family protein	blue
Poalb06G023420.1	G2-like	G2-like family protein	turquoise
Poalb07G001420.1	G2-like	GBF's pro-rich region-interacting factor 1	turquoise
Poalb07G002470.1	G2-like	G2-like family protein	blue
Poalb07G005860.1	G2-like	G2-like family protein	turquoise
Poalb08G005730.1	G2-like	G2-like family protein	turquoise
Poalb08G006630.1	G2-like	G2-like family protein	turquoise
Poalb08G009960.1	G2-like	G2-like family protein	turquoise
Poalb08G012490.1	G2-like	G2-like family protein	yellow
Poalb09G006600.1	G2-like	G2-like family protein	#N/A
Poalb09G009520.1	G2-like	G2-like family protein	brown
Poalb10G008420.1	G2-like	G2-like family protein	turquoise
Poalb10G010920.1	G2-like	G2-like family protein	turquoise
Poalb10G014610.1	G2-like	G2-like family protein	turquoise
Poalb10G015580.1	G2-like	G2-like family protein	turquoise
Poalb11G000900.1	G2-like	G2-like family protein	brown
Poalb11G002020.1	G2-like	G2-like family protein	pink
Poalb12G003190.1	G2-like	G2-like family protein	turquoise
Poalb13G009710.1	G2-like	G2-like family protein	turquoise
Poalb13G010700.1	G2-like	G2-like family protein	turquoise
Poalb14G000700.1	G2-like	G2-like family protein	brown
Poalb14G003270.1	G2-like	G2-like family protein	turquoise
Poalb14G017450.1	G2-like	G2-like family protein	turquoise
Poalb15G007220.1	G2-like	G2-like family protein	turquoise
Poalb16G001720.1	G2-like	G2-like family protein	blue
Poalb16G003410.1	G2-like	G2-like family protein	blue
Poalb16G004730.1	G2-like	G2-like family protein	turquoise
Poalb16G008420.1	G2-like	G2-like family protein	blue
Poalb16G008430.1	G2-like	G2-like family protein	#N/A
Poalb17G001470.1	G2-like	GBF's pro-rich region-interacting factor 1	turquoise
Poalb17G004670.1	G2-like	G2-like family protein	brown
Poalb17G012780.1	G2-like	G2-like family protein	turquoise
Poalb18G001120.1	G2-like	G2-like family protein	turquoise
Poalb18G007510.1	G2-like	G2-like family protein	#N/A
Poalb18G007690.1	G2-like	G2-like family protein	#N/A
Poalb19G003700.1	G2-like	G2-like family protein	turquoise
Poalb19G004790.1	G2-like	G2-like family protein	turquoise
Poalb04G009580.1	MIKC_MADS	MIKC_MADS family protein	midnightblue
Poalb07G012090.1	MIKC_MADS	MIKC_MADS family protein	turquoise
Poalb01G019400.1	M-type_MADS	M-type_MADS family protein	blue
Poalb02G014760.1	M-type_MADS	M-type_MADS family protein	turquoise
Poalb04G011100.1	M-type_MADS	AGAMOUS-like 29	#N/A
Poalb04G018400.1	M-type_MADS	AGAMOUS-like 43	black
Poalb05G000310.1	M-type_MADS	AGAMOUS-like 80	#N/A
Poalb06G002930.1	M-type_MADS	AGAMOUS-like 80	#N/A
Poalb06G007920.1	M-type_MADS	AGAMOUS-like 62	turquoise
Poalb06G007930.1	M-type_MADS	AGAMOUS-like 62	turquoise
Poalb07G012560.1	M-type_MADS	AGAMOUS-like 66	turquoise
Poalb08G001490.1	M-type_MADS	AGAMOUS-like 103	lightgreen
Poalb09G003990.1	M-type_MADS	AGAMOUS-like 62	black
Poalb10G015190.1	M-type_MADS	AGAMOUS-like 78	turquoise
Poalb10G020310.1	M-type_MADS	AGAMOUS-like 103	#N/A
Poalb12G009340.1	M-type_MADS	M-type_MADS family protein	greenyellow
Poalb12G009350.1	M-type_MADS	AGAMOUS-like 62	magenta
Poalb13G001400.1	M-type_MADS	AGAMOUS-like 87	brown
Poalb13G005730.1	M-type_MADS	AGAMOUS-like 80	tan
Poalb13G007050.1	M-type_MADS	AGAMOUS-like 80	brown
Poalb14G013230.1	M-type_MADS	AGAMOUS-like 61	purple
Poalb16G010120.1	M-type_MADS	AGAMOUS-like 48	#N/A
Poalb01G010210.1	GRF	growth-regulating factor 2	turquoise
Poalb01G011950.1	GRF	growth-regulating factor 2	brown
Poalb01G015210.1	GRF	growth-regulating factor 5	turquoise
Poalb02G005990.1	GRF	growth-regulating factor 1	turquoise
Poalb03G005180.1	GRF	growth-regulating factor 5	midnightblue
Poalb03G008240.1	GRF	growth-regulating factor 2	turquoise
Poalb03G009850.1	GRF	growth-regulating factor 2	turquoise
Poalb06G022320.1	GRF	growth-regulating factor 5	brown
Poalb07G002850.1	GRF	growth-regulating factor 1	turquoise
Poalb12G000690.1	GRF	growth-regulating factor 7	turquoise
Poalb13G012240.1	GRF	growth-regulating factor 5	turquoise
Poalb14G001020.1	GRF	growth-regulating factor 1	turquoise
Poalb14G001150.1	GRF	growth-regulating factor 1	turquoise
Poalb14G005660.1	GRF	growth-regulating factor 9	turquoise
Poalb15G005020.1	GRF	growth-regulating factor 7	turquoise
Poalb15G005210.1	GRF	growth-regulating factor 7	turquoise
Poalb18G000510.1	GRF	growth-regulating factor 5	turquoise
Poalb19G005670.1	GRF	growth-regulating factor 5	turquoise
Poalb01G024930.1	HB-other	HB-other family protein	pink
Poalb01G032680.1	HB-other	sequence-specific DNA binding transcription factors;sequence-specific DNA binding	black
Poalb02G019070.1	HB-other	HB-other family protein	turquoise
Poalb04G004130.1	HB-other	homeobox-1	brown
Poalb06G007360.1	HB-other	overexpressor of cationic peroxidase 3	turquoise
Poalb07G001370.1	HB-other	Homeodomain-like transcriptional regulator	brown
Poalb10G003460.1	HB-other	KNOTTED1-like homeobox gene 6	blue
Poalb11G006830.1	HB-other	sequence-specific DNA binding transcription factors;sequence-specific DNA binding	brown
Poalb11G011990.1	HB-other	homeobox-1	turquoise
Poalb14G010980.1	HB-other	HB-other family protein	turquoise
Poalb14G015690.1	HB-other	homeodomain GLABROUS 2	brown
Poalb14G017550.1	HB-other	Homeodomain-like transcriptional regulator	turquoise
Poalb17G001500.1	HB-other	Homeodomain-like transcriptional regulator	brown
Poalb18G004790.1	HB-other	KNOTTED1-like homeobox gene 3	blue
Poalb02G006740.1	WOX	WUSCHEL related homeobox 4	turquoise
Poalb14G002230.1	WOX	WUSCHEL related homeobox 4	turquoise
Poalb15G007910.1	WOX	WUSCHEL related homeobox 1	turquoise
Poalb12G003710.1	WOX	WUSCHEL related homeobox 1	turquoise
Poalb10G016120.1	WOX	WUSCHEL related homeobox 5	black
Poalb11G003080.1	WOX	homeobox-3	#N/A
Poalb07G003390.1	WOX	WOX family protein	#N/A
Poalb05G009480.1	WOX	WOX family protein	blue
Poalb08G005220.1	WOX	WUSCHEL related homeobox 5	#N/A
Poalb04G004340.1	WOX	homeobox-3	tan
Poalb09G002580.1	WOX	WUSCHEL related homeobox 2	#N/A
Poalb13G011170.1	WOX	WUSCHEL related homeobox 11	#N/A
Poalb01G021510.1	WOX	WUSCHEL related homeobox 2	#N/A
Poalb10G009290.1	WOX	WUSCHEL related homeobox 1	turquoise
Poalb19G005560.1	WOX	WUSCHEL related homeobox 11	#N/A
Poalb08G011290.1	WOX	WUSCHEL related homeobox 1	lightyellow
Poalb05G008450.1	WOX	WUSCHEL related homeobox 13	turquoise
Poalb05G020940.1	WOX	WUSCHEL related homeobox 13	turquoise
Poalb02G000680.1	WOX	WUSCHEL related homeobox 13	blue
Poalb04G013370.1	TALE	BEL1-like homeodomain 6	turquoise
Poalb09G010730.1	TALE	BEL1-like homeodomain 6	blue
Poalb16G010290.1	TALE	BEL1-like homeodomain 1	blue
Poalb06G003050.1	TALE	BEL1-like homeodomain 1	blue
Poalb05G010600.1	TALE	BEL1-like homeodomain 2	turquoise
Poalb01G019550.1	TALE	BEL1-like homeodomain 1	turquoise
Poalb01G008940.1	TALE	TALE family protein	blue
Poalb03G010950.1	TALE	TALE family protein	blue
Poalb02G002710.1	TALE	BEL1-like homeodomain 7	turquoise
Poalb09G001510.1	TALE	BEL1-like homeodomain 1	turquoise
Poalb05G019050.1	TALE	BEL1-like homeodomain 11	turquoise
Poalb04G017850.1	TALE	BEL1-like homeodomain 8	blue
Poalb07G005180.1	TALE	BEL1-like homeodomain 2	turquoise
Poalb08G004890.1	TALE	TALE family protein	blue
Poalb18G012200.1	TALE	homeobox gene 1	turquoise
Poalb06G005480.1	TALE	homeobox gene 1	blue
Poalb05G010610.1	TALE	BEL1-like homeodomain 2	turquoise
Poalb10G016580.1	TALE	TALE family protein	blue
Poalb07G010630.1	HD-ZIP	homeobox protein 6	blue
Poalb10G007910.1	HD-ZIP	HD-ZIP family protein	turquoise
Poalb05G005510.1	HD-ZIP	homeobox protein 6	blue
Poalb17G007510.1	HD-ZIP	HD-ZIP family protein	blue
Poalb03G006630.1	HD-ZIP	homeobox protein 2	turquoise
Poalb01G014000.1	HD-ZIP	Homeobox-leucine zipper protein 4 (HB-4) / HD-ZIP protein	turquoise
Poalb08G012990.1	HD-ZIP	HD-ZIP family protein	turquoise
Poalb12G005970.1	HD-ZIP	homeobox 1	turquoise
Poalb15G010170.1	HD-ZIP	homeobox 1	turquoise
Poalb16G009400.1	HD-ZIP	homeobox from Arabidopsis thaliana	turquoise
Poalb01G020770.1	HD-ZIP	homeobox from Arabidopsis thaliana	blue
Poalb09G002050.1	HD-ZIP	homeobox from Arabidopsis thaliana	tan
Poalb07G003080.1	HD-ZIP	HD-ZIP family protein	blue
Poalb06G002210.1	HD-ZIP	homeobox from Arabidopsis thaliana	turquoise
Poalb14G003910.1	HD-ZIP	homeobox-leucine zipper protein 3	turquoise
Poalb14G008350.1	HD-ZIP	homeobox 7	turquoise
Poalb12G000580.1	HD-ZIP	homeobox 7	blue
Poalb05G011920.1	HD-ZIP	HD-ZIP family protein	turquoise
Poalb02G007950.1	HD-ZIP	homeobox-leucine zipper protein 3	turquoise
Poalb02G011250.1	HD-ZIP	homeobox 7	blue
Poalb18G006080.1	HD-ZIP	homeobox from Arabidopsis thaliana	turquoise
Poalb06G016170.1	HD-ZIP	homeobox from Arabidopsis thaliana	blue
Poalb11G013390.1	HD-ZIP	homeobox protein 5	brown
Poalb05G012920.1	HD-ZIP	homeobox protein 5	turquoise
Poalb05G010370.1	HD-ZIP	homeobox protein 40	turquoise
Poalb11G012220.1	HD-ZIP	HD-ZIP family protein	turquoise
Poalb07G004930.1	HD-ZIP	homeobox protein 40	purple
Poalb06G020000.1	HD-ZIP	homeobox 51	turquoise
Poalb08G011150.1	HD-ZIP	homeobox-leucine zipper protein 17	turquoise
Poalb10G009400.1	HD-ZIP	homeobox-leucine zipper protein 17	#N/A
Poalb08G017070.1	HD-ZIP	homeobox 1	greenyellow
Poalb01G007450.1	HD-ZIP	homeobox 7	blue
Poalb11G007850.1	HD-ZIP	homeobox protein 52	brown
Poalb01G034190.1	HD-ZIP	homeobox protein 52	blue
Poalb17G001580.1	HD-ZIP	homeobox protein 52	midnightblue
Poalb07G001320.1	HD-ZIP	homeobox protein 52	blue
Poalb04G000590.1	TALE	KNOX/ELK homeobox transcription factor	turquoise
Poalb11G012230.1	TALE	KNOTTED-like from Arabidopsis thaliana	magenta
Poalb05G001010.1	TALE	KNOTTED1-like homeobox gene 6	turquoise
Poalb12G007410.1	TALE	KNOTTED1-like homeobox gene 6	#N/A
Poalb15G011440.1	TALE	KNOTTED1-like homeobox gene 6	purple
Poalb06G008010.1	TALE	KNOTTED1-like homeobox gene 3	turquoise
Poalb18G009400.1	TALE	KNOTTED1-like homeobox gene 3	blue
Poalb08G016340.1	TALE	KNOTTED1-like homeobox gene 6	#N/A
Poalb01G010050.1	TALE	KNOTTED-like homeobox of Arabidopsis thaliana 7	brown
Poalb13G006270.1	TALE	KNOTTED1-like homeobox gene 6	lightcyan
Poalb03G004150.1	HD-ZIP	HD-ZIP family protein	brown
Poalb01G016570.1	HD-ZIP	HD-ZIP family protein	blue
Poalb01G016850.1	HD-ZIP	HD-ZIP family protein	blue
Poalb02G017140.1	HD-ZIP	homeodomain GLABROUS 2	turquoise
Poalb04G001820.1	HD-ZIP	protodermal factor 2	turquoise
Poalb11G000770.1	HD-ZIP	protodermal factor 2	turquoise
Poalb14G005940.1	HD-ZIP	HD-ZIP family protein	turquoise
Poalb02G009360.1	HD-ZIP	HD-ZIP family protein	turquoise
Poalb12G002920.1	HD-ZIP	homeodomain GLABROUS 11	turquoise
Poalb15G007480.1	HD-ZIP	homeodomain GLABROUS 11	turquoise
Poalb06G006110.1	HD-ZIP	homeobox gene 8	turquoise
Poalb18G011330.1	HD-ZIP	homeobox gene 8	turquoise
Poalb15G003810.1	HD-ZIP	HD-ZIP family protein	turquoise
Poalb01G016990.1	HD-ZIP	HD-ZIP family protein	turquoise
Poalb01G032580.1	HD-ZIP	HD-ZIP family protein	turquoise
Poalb12G011520.1	HD-ZIP	HD-ZIP family protein	blue
Poalb11G006920.1	HD-ZIP	HD-ZIP family protein	turquoise
Poalb03G003950.1	HD-ZIP	HD-ZIP family protein	turquoise
Poalb01G012460.1	HD-ZIP	homeobox-7	turquoise
Poalb03G007830.1	HD-ZIP	homeobox-7	turquoise
Poalb09G001180.1	HD-ZIP	HD-ZIP family protein	turquoise
Poalb04G017660.1	HD-ZIP	HD-ZIP family protein	brown
Poalb04G006590.1	HD-ZIP	homeodomain GLABROUS 11	brown
Poalb01G026330.1	HB-PHD	Homeodomain-like protein with RING/FYVE/PHD-type zinc finger domain	turquoise
Poalb09G008330.1	HB-PHD	Homeodomain-like protein with RING/FYVE/PHD-type zinc finger domain	brown
Poalb18G006460.1	HB-PHD	pathogenesis related homeodomain protein A	turquoise
Poalb06G016480.1	HB-PHD	pathogenesis related homeodomain protein A	blue
Poalb01G001260.1	C3H	C3H family protein	turquoise
Poalb01G001830.1	C2H2	WIP domain protein 5	pink
Poalb01G004080.1	C2H2	C2H2 family protein	turquoise
Poalb01G007100.1	C3H	C3H family protein	green
Poalb01G011340.1	C2H2	C2H2-like zinc finger protein	turquoise
Poalb01G012710.1	C3H	C3H family protein	lightyellow
Poalb01G012920.1	C2H2	C2H2 family protein	turquoise
Poalb01G012980.1	LSD	lsd one like 1	turquoise
Poalb01G014210.1	C2H2	C2H2-like zinc finger protein	turquoise
Poalb01G020440.1	C2H2	C2H2 family protein	turquoise
Poalb01G021310.1	C2H2	C2H2 family protein	turquoise
Poalb01G022640.1	C2H2	C2H2 family protein	blue
Poalb01G022870.1	C3H	C3H family protein	turquoise
Poalb01G023360.1	C3H	CCCH-type zinc finger protein with ARM repeat domain	blue
Poalb01G023940.1	C3H	CCCH-type zinc finger protein with ARM repeat domain	brown
Poalb01G024020.1	C2H2	WIP domain protein 5	turquoise
Poalb01G024070.1	C3H	C3H family protein	blue
Poalb01G024870.1	C3H	C3H family protein	green
Poalb01G026030.1	C2H2	salt tolerance zinc finger	blue
Poalb01G028440.1	C2H2	C2H2 family protein	black
Poalb01G028910.1	C2H2	zinc ion binding;nucleic acid binding;zinc ion binding	turquoise
Poalb01G029960.1	C3H	C3H family protein	turquoise
Poalb02G002100.1	C2H2	C2H2-like zinc finger protein	blue
Poalb02G003890.1	C2H2	C2H2 family protein	blue
Poalb02G003900.1	C2H2	zinc finger protein 11	purple
Poalb02G004470.1	C2H2	indeterminate(ID)-domain 12	blue
Poalb02G006330.1	C2H2	salt tolerance zinc finger	yellow
Poalb02G008520.1	C2H2	C2H2-like zinc finger protein	blue
Poalb02G008540.1	C2H2	C2H2-like zinc finger protein	yellow
Poalb02G013250.1	C2H2	C2H2 family protein	turquoise
Poalb02G014020.1	C2H2	C2H2-like zinc finger protein	turquoise
Poalb02G017470.1	C3H	C3H family protein	turquoise
Poalb02G017930.1	C3H	C3H family protein	turquoise
Poalb02G019050.1	C2H2	indeterminate(ID)-domain 2	turquoise
Poalb03G000630.1	C2H2	C2H2 family protein	turquoise
Poalb03G000680.1	C2H2	C2H2 family protein	turquoise
Poalb03G003020.1	C2H2	indeterminate(ID)-domain 7	turquoise
Poalb03G004890.1	C3H	C3H family protein	turquoise
Poalb03G005930.1	C3H	C3H family protein	black
Poalb03G006410.1	C2H2	C2H2-like zinc finger protein	turquoise
Poalb03G007710.1	LSD	lsd one like 1	blue
Poalb03G007780.1	C2H2	C2H2 family protein	turquoise
Poalb03G014980.1	C2H2	C2H2 family protein	brown
Poalb03G017010.1	C2H2	C2H2 family protein	pink
Poalb03G017590.1	C2H2	C2H2-like zinc finger protein	black
Poalb03G017630.1	C3H	C3H family protein	turquoise
Poalb04G003600.1	LSD	lsd one like 2	turquoise
Poalb04G007260.1	C2H2	zinc finger protein 4	blue
Poalb04G008170.1	C3H	C3H family protein	turquoise
Poalb04G009800.1	C2H2	zinc-finger protein 1	turquoise
Poalb04G011450.1	C3H	C3H family protein	brown
Poalb04G014160.1	C3H	C3H family protein	brown
Poalb04G015320.1	C2H2	WIP domain protein 3	turquoise
Poalb04G015780.1	C2H2	histone deacetylase 2C	turquoise
Poalb04G018100.1	C2H2	C2H2 family protein	blue
Poalb04G018120.1	C2H2	C2H2 family protein	lightgreen
Poalb04G018380.1	C2H2	C2H2 family protein	turquoise
Poalb04G018920.1	C3H	C3H family protein	blue
Poalb05G001930.1	C2H2	indeterminate(ID)-domain 2	blue
Poalb05G005780.1	C2H2	C2H2 family protein	turquoise
Poalb05G008280.1	C2H2	C2H2 family protein	#N/A
Poalb05G010330.1	C2H2	C2H2-like zinc finger protein	brown
Poalb05G013980.1	C2H2	C2H2-like zinc finger protein	turquoise
Poalb05G014260.1	C3H	C3H family protein	black
Poalb05G017510.1	C2H2	indeterminate(ID)-domain 12	turquoise
Poalb05G018140.1	C2H2	zinc finger protein 11	#N/A
Poalb05G018150.1	C2H2	C2H2 family protein	blue
Poalb05G019640.1	C2H2	C2H2-like zinc finger protein	turquoise
Poalb06G000290.1	C2H2	zinc finger protein 2	blue
Poalb06G002070.1	C3H	C3H family protein	turquoise
Poalb06G002310.1	C2H2	zinc finger protein 7	#N/A
Poalb06G005220.1	C2H2	indeterminate(ID)-domain 7	blue
Poalb06G005850.1	C3H	C3H family protein	brown
Poalb06G009350.1	C3H	CCCH-type zinc finger protein with ARM repeat domain	turquoise
Poalb06G009360.1	C3H	CCCH-type zinc finger protein with ARM repeat domain	turquoise
Poalb06G014230.1	C2H2	C2H2 family protein	tan
Poalb06G014430.1	C3H	CCCH-type zinc finger protein with ARM repeat domain	blue
Poalb06G014450.1	C3H	CCCH-type zinc finger protein with ARM repeat domain	brown
Poalb06G015350.1	C2H2	C2H2 family protein	turquoise
Poalb06G016970.1	C3H	C3H family protein	turquoise
Poalb06G017700.1	C2H2	C2H2 family protein	#N/A
Poalb06G017710.1	C2H2	zinc-finger protein 10	#N/A
Poalb06G022880.1	C3H	C3H family protein	brown
Poalb06G023170.1	C3H	C3H family protein	brown
Poalb07G001310.1	C2H2	C2H2-like zinc finger protein	turquoise
Poalb07G001520.1	C3H	C3H family protein	turquoise
Poalb07G003530.1	C3H	HB-other family protein	turquoise
Poalb07G004850.1	C2H2	C2H2-like zinc finger protein	turquoise
Poalb07G010350.1	C2H2	C2H2 family protein	blue
Poalb07G011580.1	C3H	C3H family protein	turquoise
Poalb08G002480.1	C2H2	C2H2 family protein	turquoise
Poalb08G002890.1	C2H2	C2H2 family protein	turquoise
Poalb08G003560.1	C3H	C3H family protein	turquoise
Poalb08G004040.1	C2H2	C2H2 family protein	blue
Poalb08G005540.1	C3H	C3H family protein	blue
Poalb08G006470.1	C3H	floral homeotic protein (HUA1)	brown
Poalb08G007800.1	C2H2	C2H2-like zinc finger protein	grey60
Poalb08G010570.1	C2H2	zinc finger protein 3	blue
Poalb08G011650.1	C2H2	C2H2-like zinc finger protein	turquoise
Poalb08G012140.1	C2H2	zinc finger protein 4	blue
Poalb08G012350.1	C2H2	C2H2-like zinc finger protein	lightcyan
Poalb08G012510.1	C2H2	indeterminate(ID)-domain 5	blue
Poalb08G012520.1	C2H2	indeterminate(ID)-domain 5	brown
Poalb08G012650.1	C3H	C3H family protein	brown
Poalb08G014340.1	C2H2	C2H2 family protein	cyan
Poalb08G014350.1	C2H2	C2H2 family protein	turquoise
Poalb08G018450.1	C3H	C3H family protein	turquoise
Poalb09G000400.1	C2H2	C2H2 family protein	blue
Poalb09G001090.1	C3H	C3H family protein	turquoise
Poalb09G001580.1	C2H2	DNAJ heat shock N-terminal domain-containing protein	turquoise
Poalb09G002430.1	C2H2	C2H2 family protein	blue
Poalb09G003250.1	C2H2	C2H2 family protein	#N/A
Poalb09G003820.1	C2H2	C2H2 family protein	turquoise
Poalb09G004080.1	C3H	C3H family protein	blue
Poalb09G004630.1	C3H	CCCH-type zinc finger protein with ARM repeat domain	turquoise
Poalb09G005360.1	C3H	CCCH-type zinc finger protein with ARM repeat domain	brown
Poalb09G005450.1	C2H2	C2H2 family protein	#N/A
Poalb09G005480.1	C3H	C3H family protein	brown
Poalb09G007980.1	C2H2	salt tolerance zinc finger	yellow
Poalb09G011480.1	C3H	C3H family protein	turquoise
Poalb09G012720.1	C2H2	WIP domain protein 3	lightcyan
Poalb09G013280.1	C2H2	histone deacetylase 3	turquoise
Poalb09G013290.1	C3H	C3H family protein	turquoise
Poalb10G002020.1	C3H	C3H family protein	brown
Poalb10G002930.1	C2H2	zinc finger protein 5	turquoise
Poalb10G005830.1	C2H2	WRKY family protein	turquoise
Poalb10G006260.1	C2H2	C2H2 family protein	green
Poalb10G006270.1	C2H2	C2H2 family protein	#N/A
Poalb10G008370.1	C2H2	indeterminate(ID)-domain 5	turquoise
Poalb10G008380.1	C2H2	indeterminate(ID)-domain 5	turquoise
Poalb10G008550.1	C2H2	C2H2-like zinc finger protein	blue
Poalb10G008660.1	C2H2	zinc finger protein 4	turquoise
Poalb10G009980.1	C3H	C3H family protein	turquoise
Poalb10G010960.1	C2H2	C2H2-like zinc finger protein	green
Poalb10G011900.1	C2H2	C2H2 family protein	blue
Poalb10G013440.1	C2H2	C2H2-like zinc finger protein	turquoise
Poalb10G014810.1	C3H	floral homeotic protein (HUA1)	turquoise
Poalb10G015750.1	C3H	C3H family protein	blue
Poalb10G016810.1	C2H2	zinc-finger protein 10	turquoise
Poalb10G017640.1	C2H2	C2H2 family protein	blue
Poalb10G019100.1	C2H2	C2H2 family protein	turquoise
Poalb10G019460.1	C2H2	C2H2 family protein	turquoise
Poalb11G011880.1	C3H	C3H family protein	turquoise
Poalb11G015000.1	LSD	LSD family protein	green
Poalb11G015970.1	C2H2	C2H2 family protein	turquoise
Poalb12G003040.1	C2H2	C2H2-like zinc finger protein	blue
Poalb12G007860.1	C2H2	relative of early flowering 6	turquoise
Poalb12G007870.1	C3H	C3H family protein	turquoise
Poalb12G011160.1	C3H	zinc finger WD40 repeat protein 1	turquoise
Poalb13G001480.1	C2H2	transcription factor IIIA	turquoise
Poalb13G001900.1	C2H2	C2H2 family protein	turquoise
Poalb13G005960.1	C3H	C3H family protein	purple
Poalb13G007140.1	C2H2	indeterminate(ID)-domain 2	turquoise
Poalb13G012930.1	C3H	zinc finger protein 1	turquoise
Poalb13G012940.1	C3H	zinc finger protein 1	turquoise
Poalb14G001620.1	C2H2	salt tolerance zinc finger	blue
Poalb14G002210.1	C2H2	C2H2-like zinc finger protein	turquoise
Poalb14G005200.1	C2H2	C2H2-like zinc finger protein	turquoise
Poalb14G007850.1	C3H	C3H family protein	blue
Poalb14G010160.1	C2H2	C2H2 family protein	brown
Poalb14G010970.1	C2H2	indeterminate(ID)-domain 2	#N/A
Poalb14G012460.1	C2H2	C2H2-like zinc finger protein	turquoise
Poalb14G016300.1	C3H	C3H family protein	turquoise
Poalb14G018250.1	C2H2	C2H2-like zinc finger protein	turquoise
Poalb15G001820.1	C3H	C3H family protein	brown
Poalb15G003450.1	C3H	zinc finger WD40 repeat protein 1	turquoise
Poalb15G004190.1	C2H2	C2H2-like zinc finger protein	turquoise
Poalb15G007400.1	C2H2	C2H2-like zinc finger protein	turquoise
Poalb15G012290.1	C2H2	relative of early flowering 6	turquoise
Poalb15G012300.1	C3H	C3H family protein	turquoise
Poalb15G012390.1	C2H2	C2H2-like zinc finger protein	turquoise
Poalb16G000220.1	C2H2	C2H2 family protein	brown
Poalb16G000500.1	C2H2	C2H2 family protein	#N/A
Poalb16G000510.1	C2H2	zinc-finger protein 10	#N/A
Poalb16G006250.1	C2H2	C2H2 family protein	lightyellow
Poalb16G008350.1	C3H	C3H family protein	turquoise
Poalb16G008830.1	C2H2	C2H2 family protein	turquoise
Poalb16G008940.1	C3H	CCCH-type zinc finger protein with ARM repeat domain	brown
Poalb16G012040.1	C2H2	C2H2-like zinc finger protein	blue
Poalb17G001250.1	C3H	C3H family protein	turquoise
Poalb17G001600.1	C2H2	C2H2-like zinc finger protein	turquoise
Poalb17G008350.1	C2H2	C2H2-like zinc finger protein	turquoise
Poalb17G010920.1	C2H2	zinc finger protein 5	blue
Poalb17G011280.1	C3H	C3H family protein	brown
Poalb17G012570.1	C2H2	zinc finger protein 4	turquoise
Poalb18G003020.1	C2H2	zinc finger protein 2	turquoise
Poalb18G005410.1	C2H2	zinc finger protein 3	#N/A
Poalb18G005420.1	C2H2	C2H2 family protein	turquoise
Poalb18G012570.1	C3H	C3H family protein	turquoise
Poalb19G006850.1	C3H	zinc finger protein 1	blue
Poalb19G009630.1	C2H2	transcription factor IIIA	brown
Poalb19G009990.1	C2H2	C2H2 family protein	brown
Poalb01G000570.1	MYB	myb domain protein 5	blue
Poalb01G003150.1	MYB	DnaJ domain ;Myb-like DNA-binding domain	turquoise
Poalb01G003180.1	MYB	myb domain protein 33	#N/A
Poalb01G015240.1	MYB	myb domain protein 66	turquoise
Poalb01G017880.1	MYB	myb domain protein 26	pink
Poalb01G019750.1	MYB	MYB family protein	turquoise
Poalb01G022510.1	MYB	Homeodomain-like transcriptional regulator	blue
Poalb01G022650.1	MYB	myb domain protein 119	#N/A
Poalb01G029750.1	MYB	myb domain protein 40	turquoise
Poalb01G029760.1	MYB	myb domain protein 40	red
Poalb01G030280.1	MYB	myb domain protein 21	tan
Poalb01G030350.1	MYB	myb domain protein 118	red
Poalb02G003630.1	MYB	myb domain protein 14	turquoise
Poalb02G006580.1	MYB	myb domain protein 73	turquoise
Poalb02G007270.1	MYB	myb domain protein 73	yellow
Poalb02G008300.1	MYB	MYB family protein	red
Poalb03G010400.1	MYB	myb domain protein 3r-3	turquoise
Poalb03G015620.1	MYB	DnaJ domain ;Myb-like DNA-binding domain	turquoise
Poalb04G002680.1	MYB	MYB-like 102	turquoise
Poalb04G002760.1	MYB	MYB-like 102	turquoise
Poalb04G007460.1	MYB	myb domain protein 43	yellow
Poalb04G008760.1	MYB	MYB family protein	turquoise
Poalb04G009590.1	MYB	myb domain protein 121	#N/A
Poalb04G009790.1	MYB	myb domain protein 121	#N/A
Poalb04G011690.1	MYB	myb domain protein 4	brown
Poalb04G014440.1	MYB	myb domain protein 4	turquoise
Poalb05G000260.1	MYB	myb domain protein 61	turquoise
Poalb05G007780.1	MYB	myb domain protein 63	blue
Poalb05G009770.1	MYB	myb domain protein 98	#N/A
Poalb05G011610.1	MYB	myb domain protein 73	turquoise
Poalb05G018370.1	MYB	myb domain protein 15	blue
Poalb06G004720.1	MYB	myb domain protein 4	turquoise
Poalb06G005830.1	MYB	myb domain protein 84	brown
Poalb06G006500.1	MYB	Homeodomain-like protein	turquoise
Poalb06G015590.1	MYB	myb domain protein 82	blue
Poalb06G017380.1	MYB	myb domain protein 3r-5	blue
Poalb06G017410.1	MYB	MYB family protein	turquoise
Poalb06G018310.1	MYB	MYB family protein	brown
Poalb06G020400.1	MYB	myb domain protein 27	blue
Poalb07G003050.1	MYB	myb domain protein 84	blue
Poalb07G006620.1	MYB	myb domain protein 73	turquoise
Poalb07G008120.1	MYB	myb domain protein 63	lightyellow
Poalb07G008930.1	MYB	MYB family protein	blue
Poalb08G003280.1	MYB	MYB family protein	brown
Poalb08G005660.1	MYB	myb domain protein 77	turquoise
Poalb08G006600.1	MYB	myb domain protein 67	turquoise
Poalb08G008380.1	MYB	myb domain protein 108	turquoise
Poalb08G010440.1	MYB	myb domain protein 62	brown
Poalb08G013020.1	MYB	myb domain protein 88	brown
Poalb08G015120.1	MYB	myb domain protein 79	magenta
Poalb08G015730.1	MYB	myb domain protein 40	blue
Poalb09G000570.1	MYB	myb domain protein 36	grey
Poalb09G001610.1	MYB	myb domain protein 33	#N/A
Poalb09G003840.1	MYB	myb domain protein 119	#N/A
Poalb09G008580.1	MYB	myb domain protein 73	brown
Poalb09G011800.1	MYB	myb domain protein 4	turquoise
Poalb10G000420.1	MYB	myb domain protein 50	turquoise
Poalb10G005270.1	MYB	myb domain protein 79	greenyellow
Poalb10G007870.1	MYB	myb domain protein 88	turquoise
Poalb10G010400.1	MYB	myb domain protein 62	brown
Poalb10G012760.1	MYB	myb domain protein 108	turquoise
Poalb10G014090.1	MYB	myb domain protein 105	turquoise
Poalb10G014640.1	MYB	myb domain protein 67	lightgreen
Poalb10G016430.1	MYB	myb domain protein 109	tan
Poalb10G018680.1	MYB	MYB family protein	blue
Poalb10G020470.1	MYB	MYB family protein	midnightblue
Poalb11G010700.1	MYB	MYB-like 102	lightcyan
Poalb12G004350.1	MYB	myb domain protein 62	blue
Poalb12G005080.1	MYB	MYB family protein	blue
Poalb12G006230.1	MYB	MYB family protein	magenta
Poalb12G006840.1	MYB	myb domain protein 66	turquoise
Poalb12G006980.1	MYB	myb domain protein 98	greenyellow
Poalb12G007190.1	MYB	myb domain protein 86	brown
Poalb12G010480.1	MYB	myb domain protein 85	turquoise
Poalb12G011630.1	MYB	myb domain protein 17	blue
Poalb13G001530.1	MYB	myb domain protein 6	blue
Poalb13G004380.1	MYB	MYB-like 102	turquoise
Poalb13G004430.1	MYB	myb domain protein 15	turquoise
Poalb13G009500.1	MYB	cell division cycle 5	turquoise
Poalb13G011180.1	MYB	myb domain protein 105	blue
Poalb14G000340.1	MYB	myb domain protein 5	brown
Poalb14G001970.1	MYB	myb domain protein 73	blue
Poalb14G003080.1	MYB	myb domain protein 73	turquoise
Poalb14G004660.1	MYB	MYB family protein	black
Poalb14G006330.1	MYB	Homeodomain-like protein	red
Poalb14G006480.1	MYB	myb domain protein 17	turquoise
Poalb14G009540.1	MYB	myb domain protein 78	turquoise
Poalb15G001880.1	MYB	myb domain protein 9	tan
Poalb15G002760.1	MYB	myb domain protein 42	blue
Poalb15G003960.1	MYB	myb domain protein 17	turquoise
Poalb15G008080.1	MYB	myb domain protein 4r1	brown
Poalb15G008600.1	MYB	myb domain protein 116	turquoise
Poalb15G011150.1	MYB	myb domain protein 66	turquoise
Poalb15G011310.1	MYB	myb domain protein 98	salmon
Poalb15G011750.1	MYB	myb domain protein 50	blue
Poalb16G000340.1	MYB	myb domain protein 36	brown
Poalb16G001320.1	MYB	MYB family protein	blue
Poalb17G006250.1	MYB	myb domain protein 24	#N/A
Poalb17G006620.1	MYB	myb domain protein 24	#N/A
Poalb17G007560.1	MYB	myb domain protein 94	blue
Poalb17G010550.1	MYB	MYB family protein	turquoise
Poalb17G011750.1	MYB	myb domain protein 113	red
Poalb17G011770.1	MYB	production of anthocyanin pigment 1	midnightblue
Poalb17G011780.1	MYB	myb domain protein 113	#N/A
Poalb17G011790.1	MYB	myb domain protein 113	red
Poalb17G011940.1	MYB	myb domain protein 6	brown
Poalb17G012080.1	MYB	myb domain protein 43	blue
Poalb18G005640.1	MYB	myb domain protein 82	turquoise
Poalb18G010720.1	MYB	Homeodomain-like protein	turquoise
Poalb18G012580.1	MYB	myb domain protein 84	yellow
Poalb19G000800.1	MYB	myb domain protein 7	turquoise
Poalb19G003370.1	MYB	cell division cycle 5	turquoise
Poalb19G005570.1	MYB	myb domain protein 117	brown
Poalb19G012310.1	MYB	MYB-like 102	brown
Poalb01G001300.1	MYB_related	DNA-binding bromodomain-containing protein	turquoise
Poalb01G007120.1	MYB_related	MYB_related family protein	#N/A
Poalb01G007680.1	MYB_related	myb domain protein 111	turquoise
Poalb01G010640.1	MYB_related	myb domain protein 42	blue
Poalb01G013280.1	MYB_related	MYB_related family protein	turquoise
Poalb01G014020.1	MYB_related	MYB_related family protein	turquoise
Poalb01G015290.1	MYB_related	TRF-like 6	blue
Poalb01G017120.1	MYB_related	MYB_related family protein	turquoise
Poalb01G020740.1	MYB_related	DNA-binding bromodomain-containing protein	blue
Poalb01G021800.1	MYB_related	TRF-like 2	turquoise
Poalb01G025770.1	MYB_related	telomere repeat binding factor 1	blue
Poalb01G026510.1	MYB_related	myb domain protein 73	green
Poalb01G039630.1	MYB_related	myb domain protein 103	blue
Poalb02G000480.1	MYB_related	MYB_related family protein	brown
Poalb02G009590.1	MYB_related	myb domain protein 17	turquoise
Poalb02G010110.1	MYB_related	MYB_related family protein	blue
Poalb02G010640.1	MYB_related	MYB_related family protein	turquoise
Poalb02G011030.1	MYB_related	myb domain protein 3	brown
Poalb02G011300.1	MYB_related	MYB_related family protein	#N/A
Poalb02G011580.1	MYB_related	MYB_related family protein	blue
Poalb02G011610.1	MYB_related	MYB_related family protein	blue
Poalb02G012030.1	MYB_related	myb domain protein 61	turquoise
Poalb02G012640.1	MYB_related	myb domain protein 121	#N/A
Poalb02G013170.1	MYB_related	myb domain protein 111	turquoise
Poalb02G017520.1	MYB_related	DNA-binding bromodomain-containing protein	brown
Poalb03G003910.1	MYB_related	MYB_related family protein	blue
Poalb03G005070.1	MYB_related	TRF-like 6	blue
Poalb03G005970.1	MYB_related	myb domain protein 119	turquoise
Poalb03G006560.1	MYB_related	myb domain protein 93	pink
Poalb03G006600.1	MYB_related	MYB_related family protein	magenta
Poalb03G009480.1	MYB_related	myb domain protein 42	royalblue
Poalb03G012120.1	MYB_related	myb domain protein 111	brown
Poalb03G012130.1	MYB_related	myb domain protein 111	turquoise
Poalb03G012980.1	MYB_related	myb domain protein 67	turquoise
Poalb03G014090.1	MYB_related	MYB_related family protein	turquoise
Poalb04G001380.1	MYB_related	MYB_related family protein	turquoise
Poalb04G001890.1	MYB_related	MYB_related family protein	turquoise
Poalb04G002140.1	MYB_related	myb domain protein 14	#N/A
Poalb04G003120.1	MYB_related	DNA-binding bromodomain-containing protein	turquoise
Poalb04G006470.1	MYB_related	MYB_related family protein	brown
Poalb04G006560.1	MYB_related	MYB_related family protein	blue
Poalb04G007590.1	MYB_related	myb domain protein 6	turquoise
Poalb04G010930.1	MYB_related	myb domain protein 94	tan
Poalb05G002050.1	MYB_related	DNA binding	turquoise
Poalb05G002100.1	MYB_related	DNA binding	turquoise
Poalb05G005800.1	MYB_related	myb domain protein 93	brown
Poalb05G006890.1	MYB_related	MYB family protein	blue
Poalb05G009270.1	MYB_related	myb domain protein 32	blue
Poalb05G013180.1	MYB_related	myb domain protein 93	lightyellow
Poalb06G000400.1	MYB_related	myb domain protein 36	#N/A
Poalb06G004690.1	MYB_related	myb domain protein 3	turquoise
Poalb06G005460.1	MYB_related	MYB_related family protein	brown
Poalb06G009460.1	MYB_related	high response to osmotic stress 10	turquoise
Poalb06G009530.1	MYB_related	high response to osmotic stress 10	turquoise
Poalb06G014470.1	MYB_related	MYB_related family protein	#N/A
Poalb06G020710.1	MYB_related	TSL-kinase interacting protein 1	turquoise
Poalb06G020770.1	MYB_related	TRF-like 6	turquoise
Poalb06G021460.1	MYB_related	MYB_related family protein	blue
Poalb06G022780.1	MYB_related	MYB_related family protein	brown
Poalb06G023020.1	MYB_related	MYB_related family protein	turquoise
Poalb07G000180.1	MYB_related	MYB_related family protein	turquoise
Poalb07G002640.1	MYB_related	MYB_related family protein	turquoise
Poalb08G001120.1	MYB_related	MYB family protein	brown
Poalb08G005050.1	MYB_related	myb domain protein 109	turquoise
Poalb08G005130.1	MYB_related	MYB family protein	blue
Poalb08G007170.1	MYB_related	myb domain protein 117	turquoise
Poalb08G014630.1	MYB_related	myb domain protein 14	turquoise
Poalb08G016610.1	MYB_related	MYB_related family protein	blue
Poalb08G018390.1	MYB_related	DNA binding	brown
Poalb09G002020.1	MYB_related	DNA-binding bromodomain-containing protein	blue
Poalb09G002380.1	MYB_related	myb domain protein 48	blue
Poalb09G002840.1	MYB_related	TRF-like 2	blue
Poalb09G004680.1	MYB_related	myb domain protein 83	turquoise
Poalb09G007800.1	MYB_related	telomere repeat binding factor 1	turquoise
Poalb10G001900.1	MYB_related	MYB_related family protein	turquoise
Poalb10G002060.1	MYB_related	DNA binding	brown
Poalb10G003110.1	MYB_related	MYB_related family protein	blue
Poalb10G011930.1	MYB_related	myb domain protein 111	turquoise
Poalb10G013950.1	MYB_related	myb domain protein 16	turquoise
Poalb10G016310.1	MYB_related	MYB family protein	blue
Poalb11G001080.1	MYB_related	MYB_related family protein	turquoise
Poalb11G010580.1	MYB_related	myb domain protein 15	#N/A
Poalb11G010590.1	MYB_related	myb domain protein 15	#N/A
Poalb11G010600.1	MYB_related	MYB-like 102	#N/A
Poalb11G012200.1	MYB_related	myb domain protein 68	blue
Poalb11G012860.1	MYB_related	MYB_related family protein	brown
Poalb11G013680.1	MYB_related	myb domain protein 93	turquoise
Poalb11G015860.1	MYB_related	myb domain protein 103	turquoise
Poalb12G002890.1	MYB_related	MYB_related family protein	blue
Poalb12G006110.1	MYB_related	MYB family protein	cyan
Poalb12G006340.1	MYB_related	MYB_related family protein	turquoise
Poalb13G003270.1	MYB_related	myb domain protein 97	blue
Poalb13G004990.1	MYB_related	MYB_related family protein	brown
Poalb13G007280.1	MYB_related	DNA binding	turquoise
Poalb13G010360.1	MYB_related	myb domain protein 5	brown
Poalb13G010370.1	MYB_related	myb domain protein 5	turquoise
Poalb13G011230.1	MYB_related	myb domain protein 60	#N/A
Poalb14G000840.1	MYB_related	MYB_related family protein	blue
Poalb14G007180.1	MYB_related	MYB_related family protein	turquoise
Poalb14G008130.1	MYB_related	myb domain protein 111	brown
Poalb14G008710.1	MYB_related	MYB_related family protein	blue
Poalb14G009070.1	MYB_related	myb domain protein 61	brown
Poalb14G010060.1	MYB_related	myb domain protein 111	brown
Poalb15G003950.1	MYB_related	myb domain protein 19	turquoise
Poalb15G006420.1	MYB_related	MYB_related family protein	turquoise
Poalb15G007120.1	MYB_related	MYB_related family protein	blue
Poalb15G008040.1	MYB_related	myb domain protein 6	brown
Poalb15G008190.1	MYB_related	myb domain protein 6	blue
Poalb15G010380.1	MYB_related	MYB family protein	#N/A
Poalb15G010470.1	MYB_related	MYB_related family protein	turquoise
Poalb15G011170.1	MYB_related	myb domain protein 66	blue
Poalb15G012840.1	MYB_related	MYB_related family protein	turquoise
Poalb16G008070.1	MYB_related	myb domain protein 24	#N/A
Poalb16G008900.1	MYB_related	MYB_related family protein	brown
Poalb16G011670.1	MYB_related	MYB_related family protein	blue
Poalb16G012300.1	MYB_related	TSL-kinase interacting protein 1	turquoise
Poalb17G006520.1	MYB_related	MYB family protein	turquoise
Poalb17G007870.1	MYB_related	myb domain protein 16	#N/A
Poalb17G009150.1	MYB_related	myb domain protein 121	#N/A
Poalb17G011760.1	MYB_related	myb domain protein 113	#N/A
Poalb17G013940.1	MYB_related	MYB_related family protein	brown
Poalb17G014100.1	MYB_related	MYB_related family protein	blue
Poalb18G000580.1	MYB_related	MYB_related family protein	turquoise
Poalb18G003090.1	MYB_related	myb domain protein 36	#N/A
Poalb18G008170.1	MYB_related	myb domain protein 93	turquoise
Poalb18G011630.1	MYB_related	myb domain protein 7	#N/A
Poalb18G011780.1	MYB_related	myb domain protein 41	turquoise
Poalb19G005910.1	MYB_related	myb domain protein 60	blue
Poalb19G006600.1	MYB_related	myb domain protein 92	#N/A
Poalb19G006610.1	MYB_related	myb domain protein 9	blue
Poalb19G009680.1	MYB_related	myb domain protein 3	turquoise
Poalb19G012370.1	MYB_related	myb domain protein 15	#N/A
Poalb01G006960.1	bZIP		turquoise
Poalb07G012310.1	B3		#N/A
Poalb07G012440.1	B3		#N/A
Poalb07G012460.1	B3		#N/A
Poalb07G012470.1	B3		#N/A
Poalb02G018700.1	HB-other		turquoise
Poalb14G011300.1	HB-other		brown
Poalb05G013110.1	C2H2		turquoise
Poalb05G013830.1	C2H2		brown
Poalb10G008280.1	C3H		blue
Poalb11G013620.1	C2H2		turquoise
Poalb04G009820.1	MYB_related		turquoise
Poalb08G007790.1	MYB_related		turquoise
Poalb17G008360.1	MYB_related		brown
"#N/A" means not available
