# Supplementary material for: Study on the Interactions of Cyclins with CDKs Involved in Auxin Signal during Leaf Development by WGCNA in Populus alba
Source: Int J Mol Sci. 2023 Aug 30;24(17):13445. doi: 10.3390/ijms241713445 (PMC10487486; doi:10.3390/ijms241713445)
Supplement: Supplementary file 1 [file ijms-24-13445-s001.zip › Supplementary Files/Table S15. Primers list.xlsx]

## Sheet: Y2H
Table S15. Primers list
Name	sequence
PoalbCDKA;1-pGBKT7-F	ATGGAGGCCGAATTCATGGATCAGTATGAGAAAGT
PoalbCDKA;1-pGBKT7-R	CAGGTCGACGGATCCTTATGGTACAAAACCAATAT
PoalbCYCD3;3-pGADT7-F	GAGGCCAGTGAATTCATGTCTTTCTTTCAAGAACA
PoalbCYCD3;3-pGADT7-R	GAGCTCGATGGATCCCTAATGAGGACTGCTAAGCA
PoalbCYCD1;4-pGADT7-F	GAGGCCAGTGAATTCATGTCTCACCCTCACTCTCC
PoalbCYCD1;4-pGADT7-R	GAGCTCGATGGATCCCTACGGTTCCTGTACATCCG
PoalbCYCD3;5-pGADT7-F	GAGGCCAGTGAATTCATGGCATCAATGTATAACCC
PoalbCYCD3;5-pGADT7-R	GAGCTCGATGGATCCTTAAGGCACTAGCGAGGAAT
PoalbCYCB1;1-pGADT7-F	GAGGCCAGTGAATTCATGGCTTCAAGGGTTCAGCA
PoalbCYCB1;1-pGADT7-R	GAGCTCGATGGATCCTTAACTCAAACCACCAGGCA
PoalbCYCB2;2-pGADT7-F	GAGGCCAGTGAATTCATGGCTGGATCCGATGAGAA
PoalbCYCB2;2-pGADT7-R	GAGCTCGATGGATCCCTAAAATTTAGCTTCCAGTA
PoalbCDKB2;2-pGBKT7-F	ATGGAGGCCGAATTCATGGTGTCGGCGATGGATTT
PoalbCDKB2;2-pGBKT7-R	CAGGTCGACGGATCCTTAGAGATGGTCCTTCTCTA
pGADT7-screen/F	TCGATGATGAAGATACCCCACCAAAC
pGADT7-screen/R	AGATGGTGCACGATGCACAG
pGBKT7-screen/F	CGACATCATCATCGGAAGAGAGTAGT
pGBKT7-screen/R	CCGGAATTAGCTTGGCTGCAA

## Sheet: qRT-PCR
Table S15. Primers list
Name	sequence
Poalbactin-F	GCCCAGAGGTCCTCTTCCAA
Poalbactin-R	GGGGCTAGTGCTGAGATTT
PaCDAK;1-F	TCCCAGGGGATTCGGAGATT
PaCDAK;1-R	AGGCCACTTAGGGAATGCAC
PaCYCD1;4-F	TCCCGACAATTTCAGTCGGC
PaCYCD1;4-R	CTCTTGCCGGCAGCAGATA
PaCYCD3;3-F	ATCAAGGAGGTTGAGCCACG
PaCYCD3;3-R	TGAGCCTGTAACACTCATTCACT
PaCYCD3;5-F	AAACCCGTCTTTGGCTAGGG
PaCYCD3;5-R	AGTGAGAGGCAAGACACAGC
PaCDKB2;2-F	GTTGGACGTGAAACAAGGGC
PaCDKB2;2-R	GGCAGAAAGCCACACCCTTA
PaCYCB1;1-F	GCAAACAAACCAAAGGGGCA
PaCYCB1;1-R	GCCGGCTCTCATTCTCAACT
PaCYCB2;2-F	GGGTTTTACGTGGCGGAGTA
PaCYCB2;2-R	TTTGTTGACAGCACAGGGGT
