# Supplementary material for: Study on the Interactions of Cyclins with CDKs Involved in Auxin Signal during Leaf Development by WGCNA in Populus alba
Source: Int J Mol Sci. 2023 Aug 30;24(17):13445. doi: 10.3390/ijms241713445 (PMC10487486; doi:10.3390/ijms241713445)
Supplement: Supplementary file 1 [file ijms-24-13445-s001.zip › Supplementary Files/Table S2. Basic information of cyclins and CDKs in P. alba.xlsx]

## Sheet: Sheet1
Table S2. Basic information of cyclins and CDKs in P. alba
Gene name	Gene ID	Domain	Domain	Protein length (aa)	pI	MW (KDa)	Exon
PoalbCYCA1;1	Poalb05G014680.1	cyclin_N	cyclin_C	493	6.48	55.1551	11
PoalbCYCA1;2	Poalb14G014730.1	cyclin_N	cyclin_C	499	6.72	55.5003	11
PoalbCYCA2;1	Poalb06G006940.1	cyclin_N	cyclin_C	489	9.25	54.9845	11
PoalbCYCA2;2	Poalb18G010360.1	cyclin_N	cyclin_C	499	8.11	56.2112	11
PoalbCYCA2;3	Poalb03G004620.1	cyclin_N	cyclin_C	486	8.74	54.987	11
PoalbCYCA2;4	Poalb01G015970.1	cyclin_N	cyclin_C	503	9.05	56.7965	11
PoalbCYCA3;1	Poalb02G006500.1	cyclin_N	cyclin_C	633	9.25	71.721	14
PoalbCYCA3;2	Poalb14G001860.1	cyclin_N	cyclin_C	457	8.17	52.1899	9
PoalbCYCA3;3	Poalb14G002860.1	cyclin_N	cyclin_C	683	9.1	77.9335	15
PoalbCYCB1;1	Poalb16G006810.1	cyclin_N	cyclin_C	450	9.07	49.7315	9
PoalbCYCB1;2	Poalb06G012840.1	cyclin_N	cyclin_C	562	8.59	62.5535	13
PoalbCYCB1;3	Poalb01G024440.1	cyclin_N	cyclin_C	405	7.58	45.6566	8
PoalbCYCB1;4	Poalb09G005840.1	cyclin_N	cyclin_C	354	8.81	39.7301	7
PoalbCYCB2;1	Poalb09G014540.1	cyclin_N	cyclin_C	400	4.99	45.8229	10
PoalbCYCB2;2	Poalb02G000780.1	cyclin_N	cyclin_C	436	5.45	49.5761	11
PoalbCYCB2;3	Poalb05G020810.1	cyclin_N	cyclin_C	436	5.36	49.4689	11
PoalbCYCB3;1	Poalb08G006710.1	cyclin_N	cyclin_C	665	9.8	74.3956	22
PoalbCYCC1;1	Poalb14G019080.1	cyclin_N	\	174	5.14	20.5608	5
PoalbCYCC1;2	Poalb02G015560.1	cyclin_N	\	251	7.09	29.4985	9
PoalbCYCD1;1	Poalb08G012860.1	cyclin_N	cyclin_C	396	5.26	44.0781	7
PoalbCYCD1;2	Poalb10G008040.1	cyclin_N	cyclin_C	327	5.1	36.8746	6
PoalbCYCD1;3	Poalb01G025740.1	cyclin_N	cyclin_C	289	5.78	32.3111	5
PoalbCYCD1;4	Poalb09G007780.1	cyclin_N	cyclin_C	356	5.13	39.6246	5
PoalbCYCD1;5	Poalb07G002700.1	cyclin_N	cyclin_C	309	8.43	34.5871	5
PoalbCYCD1;6	Poalb14G000880.1	cyclin_N	cyclin_C	312	8.2	35.0116	5
PoalbCYCD2;1	Poalb11G013150.1	cyclin_N	cyclin_C	440	5.14	49.1043	6
PoalbCYCD2;2	Poalb05G012710.1	cyclin_N	cyclin_C	343	5.02	38.2216	6
PoalbCYCD3;1	Poalb09G008730.1	cyclin_N	cyclin_C	353	5.11	40.5234	4
PoalbCYCD3;2	Poalb01G026650.1	cyclin_N	cyclin_C	367	4.92	42.0028	5
PoalbCYCD3;3	Poalb05G011570.1	cyclin_N	cyclin_C	371	5.46	42.6554	4
PoalbCYCD3;4	Poalb02G006620.1	cyclin_N	cyclin_C	373	4.88	42.6247	4
PoalbCYCD3;5	Poalb14G002050.1	cyclin_N	cyclin_C	379	4.75	43.129	4
PoalbCYCD5;1	Poalb07G007090.1	cyclin_N	cyclin_C	341	5.34	38.7632	6
PoalbCYCD5;2	Poalb14G001560.1	cyclin_N	cyclin_C	303	5.36	34.7032	5
PoalbCYCD5;3	Poalb02G006300.1	cyclin_N	cyclin_C	309	5.82	35.4502	5
PoalbCYCD6;1	Poalb13G004410.1	cyclin_N	cyclin_C	314	6.61	35.6919	6
PoalbCYCD6;2	Poalb19G012360.1	cyclin_N	cyclin_C	368	7.57	41.858	7
PoalbCYCD6;3	Poalb04G002590.1	cyclin_N	cyclin_C	305	5.61	34.8079	6
PoalbCYCD6;4	Poalb11G010640.1	cyclin_N	cyclin_C	270	5.05	31.155	7
PoalbCYCD6;5	Poalb11G010610.1	cyclin_N	cyclin_C	226	5.54	26.0353	6
PoalbCYCD7;1	Poalb06G017680.1	cyclin_N	cyclin_C	351	6.63	40.0743	6
PoalbCYCH1;1	Poalb05G001970.1	cyclin_N	cyclin_C	332	6.61	38.6991	13
PoalbCYCL1;1	Poalb08G003410.1	cyclin_N	\	493	8.53	56.0143	9
PoalbCYCT1;1	Poalb08G013200.1	cyclin_N	\	479	6.38	54.5751	9
PoalbCYCT1;2	Poalb10G007690.1	cyclin_N	\	416	7.59	47.1862	7
PoalbCYCT1;3	Poalb02G002840.1	cyclin_N	cyclin_C	426	8.92	48.2382	6
PoalbCYCT1;4	Poalb05G007830.1	cyclin_N	\	603	6.26	69.0526	7
PoalbCYCT1;5	Poalb03G012520.1	cyclin_N	\	523	6.49	59.3286	7
PoalbCYCT1;6	Poalb01G007210.1	cyclin_N	\	593	6.2	67.1049	6
PoalbCYCU1;1	Poalb07G000040.1	cyclin_N	\	230	5.97	25.5312	2
PoalbCYCU2;1	Poalb02G008510.1	cyclin_N	\	223	8.99	25.8277	2
PoalbCYCU2;2	Poalb14G005220.1	cyclin_N	\	224	8.91	25.9297	2
PoalbCYCU3;1	Poalb05G017090.1	cyclin_N	\	276	7.63	31.4725	3
PoalbCYCU3;2	Poalb02G004940.1	cyclin_N	\	230	8.54	26.1543	2
PoalbCYCU3;3	Poalb05G002280.1	cyclin_N	\	188	5.63	20.8802	2
PoalbCYCU3;4	Poalb13G007480.1	cyclin_N	\	200	9.28	22.6059	2
PoalbCYCU4;1	Poalb14G004380.1	cyclin_N	\	202	6.51	23.2236	2
PoalbCYCU4;2	Poalb14G004320.1	cyclin_N	\	202	6.51	23.2236	2
PoalbCYCU4;3	Poalb12G009660.1	cyclin_N	\	201	6.94	23.0537	2
PoalbCYCU4;4	Poalb15G002230.1	cyclin_N	\	128	6.95	14.6901	2
PoalbCYCU4;5	Poalb15G002220.1	cyclin_N	\	181	8.29	20.7852	2
PoalbCYCU4;6	Poalb15G000990.1	cyclin_N	\	201	7.67	23.1116	2
PoalbSDS	Poalb10G008730.1	cyclin_N	cyclin_C	618	5.65	70.4381	8
PoalbCDKA;1	Poalb04G011340.1	Pkinase	PK_Tyr_Ser-Thr	237	7.82	27.2636	7
PoalbCDKB1;1	Poalb16G003200.1	Pkinase	PK_Tyr_Ser-Thr	308	6.87	35.0103	4
PoalbCDKB1;2	Poalb06G019610.1	Pkinase	PK_Tyr_Ser-Thr	322	7.21	36.5178	4
PoalbCDKB2;1	Poalb02G000300.1	Pkinase	PK_Tyr_Ser-Thr	321	8.83	36.4744	8
PoalbCDKB2;2	Poalb05G021370.1	Pkinase	PK_Tyr_Ser-Thr	306	8.74	35.1279	8
PoalbCDKC;1	Poalb12G001910.1	Pkinase	PK_Tyr_Ser-Thr	508	9.42	56.53	10
PoalbCDKC;2	Poalb06G012210.1	Pkinase	PK_Tyr_Ser-Thr	679	7.88	73.618	13
PoalbCDKD;1	Poalb12G003940.1	Pkinase	PK_Tyr_Ser-Thr	416	9.12	47.3133	7
PoalbCDKD;3	Poalb14G006320.1	Pkinase	PK_Tyr_Ser-Thr	533	9.13	60.578	10
PoalbCDKE;1	Poalb01G007830.1	Pkinase	PK_Tyr_Ser-Thr	469	9.1	52.0223	1
PoalbCDKE;2	Poalb03G011980.1	Pkinase	PK_Tyr_Ser-Thr	378	9.52	42.0506	2
PoalbCDKF;1	Poalb18G001910.1	Pkinase	PK_Tyr_Ser-Thr	478	4.45	53.3925	2
PoalbCDKG;1	Poalb18G011560.1	Pkinase	PK_Tyr_Ser-Thr	146	5.68	16.5021	2
PoalbCDKG;2	Poalb08G015530.1	Pkinase	PK_Tyr_Ser-Thr	805	5.44	89.9423	8
PoalbCDKG;3	Poalb10G004820.1	Pkinase	PK_Tyr_Ser-Thr	800	5.51	89.2106	7
PoalbCDKG;4	Poalb12G008030.1	Pkinase	PK_Tyr_Ser-Thr	822	5.73	93.2299	7
PoalbCDKG;5	Poalb15G012560.1	Pkinase	PK_Tyr_Ser-Thr	664	5.17	75.3678	7
