# Supplementary material for: Study on the Interactions of Cyclins with CDKs Involved in Auxin Signal during Leaf Development by WGCNA in Populus alba
Source: Int J Mol Sci. 2023 Aug 30;24(17):13445. doi: 10.3390/ijms241713445 (PMC10487486; doi:10.3390/ijms241713445)
Supplement: Supplementary file 1 [file ijms-24-13445-s001.zip › Supplementary Files/Table S3. Genes location.xlsx]

## Sheet: Sheet1
Table S3. Genes location
chromosome	Chr01	S=0	E=54845925
PoalbCYCA2;4	Chr01	17327380	17333559
PoalbCYCB1;3	Chr01	31624570	31627259
PoalbCYCD1;3	Chr01	33193335	33194780
PoalbCYCD3;2	Chr01	33950823	33953179
PoalbCYCT1;6	Chr01	7654732	7659956
PoalbCDKE;1	Chr01	8262259	8263668
chromosome	Chr02	S=0	E=20497534
PoalbCYCA3;1	Chr02	5414084	5420623
PoalbCYCB2;2	Chr02	698585	701198
PoalbCYCC1;2	Chr02	14987302	14991606
PoalbCYCD3;4	Chr02	5490088	5491522
PoalbCYCD5;3	Chr02	5246284	5247613
PoalbCYCT1;3	Chr02	2297792	2300956
PoalbCYCU2;1	Chr02	7205403	7206197
PoalbCYCU3;2	Chr02	3977478	3978457
PoalbCDKB2;1	Chr02	268324	270247
chromosome	Chr03	S=0	E=22729064
PoalbCYCA2;3	Chr03	9761098	9767335
PoalbCYCT1;5	Chr03	17248108	17253987
PoalbCDKE;2	Chr03	16824259	16825668
chromosome	Chr04	S=0	E=23201528
PoalbCYCD6;3	Chr04	2669832	2671237
PoalbCDKA;1	Chr04	14896044	14899632
chromosome	Chr05	S=0	E=23195753
PoalbCYCA1;1	Chr05	17354885	17358143
PoalbCYCB2;3	Chr05	22700546	22703383
PoalbCYCD2;2	Chr05	14378108	14380172
PoalbCYCD3;3	Chr05	12036847	12038335
PoalbCYCH1;1	Chr05	2011799	2015173
PoalbCYCT1;4	Chr05	7690232	7693576
PoalbCYCU3;1	Chr05	19777649	19778842
PoalbCYCU3;3	Chr05	2357615	2359359
PoalbCDKB2;2	Chr05	23047122	23049067
chromosome	Chr06	S=0	E=25597893
PoalbCYCA2;1	Chr06	7727729	7732471
PoalbCYCB1;2	Chr06	13627060	13631719
PoalbCYCD7;1	Chr06	18443359	18444971
PoalbCDKB1;2	Chr06	20439177	20440919
PoalbCDKC;2	Chr06	13168249	13179730
chromosome	Chr07	S=0	E=14512659
PoalbCYCD1;5	Chr07	2456127	2457616
PoalbCYCD5;1	Chr07	7725881	7727792
PoalbCYCU1;1	Chr07	48065	49392
chromosome	Chr08	S=0	E=20287380
PoalbCYCB3;1	Chr08	5354660	5364587
PoalbCYCD1;1	Chr08	10239206	10242139
PoalbCYCL1;1	Chr08	2537751	2541100
PoalbCYCT1;1	Chr08	10549347	10558994
PoalbCDKG;2	Chr08	12517671	12524585
chromosome	Chr09	S=0	E=13159327
PoalbCYCB1;4	Chr09	6529296	6532122
PoalbCYCB2;1	Chr09	12851133	12854147
PoalbCYCD1;4	Chr09	8025715	8027360
PoalbCYCD3;1	Chr09	8653201	8654643
chromosome	Chr10	S=0	E=21974925
PoalbCYCD1;2	Chr10	11276339	11278525
PoalbCYCT1;2	Chr10	10880263	10887205
PoalbSDS	Chr10	11945357	11949540
PoalbCDKG;3	Chr10	7875455	7879129
chromosome	Chr11	S=0	E=23470193
PoalbCYCD2;1	Chr11	20205966	20208214
PoalbCYCD6;4	Chr11	17433959	17435464
PoalbCYCD6;5	Chr11	17411324	17412443
chromosome	Chr12	S=0	E=15344156
PoalbCYCU4;3	Chr12	13070528	13072140
PoalbCDKC;1	Chr12	2734534	2738031
PoalbCDKD;1	Chr12	5111397	5116323
PoalbCDKG;4	Chr12	11531879	11535953
chromosome	Chr13	S=0	E=16678925
PoalbCYCD6;1	Chr13	6407358	6409063
PoalbCYCU3;4	Chr13	9087473	9088893
chromosome	Chr14	S=0	E=23638893
PoalbCYCA1;2	Chr14	13443032	13446708
PoalbCYCA3;2	Chr14	1658631	1663189
PoalbCYCA3;3	Chr14	2460626	2469191
PoalbCYCC1;1	Chr14	21354817	21357418
PoalbCYCD1;6	Chr14	883848	885411
PoalbCYCD3;5	Chr14	1779878	1781350
PoalbCYCD5;2	Chr14	1411314	1412604
PoalbCYCU2;2	Chr14	5271805	5272650
PoalbCYCU4;1	Chr14	4319862	4321089
PoalbCYCU4;2	Chr14	4171062	4172285
PoalbCDKD;3	Chr14	6222065	6229432
chromosome	Chr15	S=0	E=16453283
PoalbCYCU4;4	Chr15	3054373	3055619
PoalbCYCU4;5	Chr15	3035316	3036932
PoalbCYCU4;6	Chr15	1662986	1664675
PoalbCDKG;5	Chr15	15665807	15668438
chromosome	Chr16	S=0	E=15880742
PoalbCYCB1;1	Chr16	7865094	7867828
PoalbCDKB1;1	Chr16	4202196	4204738
chromosome	Chr17	S=0	E=21591698
chromosome	Chr18	S=0	E=16114313
PoalbCYCA2;2	Chr18	12515355	12520226
PoalbCDKF;1	Chr18	3666505	3668395
PoalbCDKG;1	Chr18	14181276	14182747
chromosome	Chr19	S=0	E=22597151
PoalbCYCD6;2	Chr19	21424657	21427045
