# Supplementary material for: Study on the Interactions of Cyclins with CDKs Involved in Auxin Signal during Leaf Development by WGCNA in Populus alba
Source: Int J Mol Sci. 2023 Aug 30;24(17):13445. doi: 10.3390/ijms241713445 (PMC10487486; doi:10.3390/ijms241713445)
Supplement: Supplementary file 1 [file ijms-24-13445-s001.zip › Supplementary Files/Table S4. Duplicated gene pairs in P. alba.xlsx]

## Sheet: Sheet1
Table S4. Duplicated gene pairs in P. alba
Gene ID	Gene ID	duplication type	ka	ks	ka/ks
PoalbCYCA1;1	PoalbCYCA1;2	WGD	0.0433489	0.151435	0.286254
PoalbCYCA2;1	PoalbCYCA2;4	WGD	0.346293	2.16063	0.160274
PoalbCYCA2;1	PoalbCYCA2;3	WGD	0.339324	2.11681	0.1603
PoalbCYCA2;1	PoalbCYCA2;2	WGD	0.0819403	0.232436	0.352528
PoalbCYCA2;2	PoalbCYCA2;4	WGD	0.339054	1.69802	0.199675
PoalbCYCA2;3	PoalbCYCA2;4	WGD	0.1028	0.227091	0.452683
PoalbCYCA3;1	PoalbCYCA3;2	WGD	0.194047	0.433015	0.448129
PoalbCYCA3;2	PoalbCYCA3;3	Transposed	0.0680712	0.161904	0.420442
PoalbCYCB1;1	PoalbCYCB1;2	WGD	0.0688929	0.228832	0.301063
PoalbCYCB1;3	PoalbCYCB1;4	WGD	0.0656633	0.267074	0.245862
PoalbCYCB2;1	PoalbCYCB2;2	WGD	0.210281	4.24978	0.0494805
PoalbCYCB2;1	PoalbCYCB2;3	WGD	0.213276	4.24093	0.05029
PoalbCYCB2;2	PoalbCYCB2;3	WGD	0.0753495	0.27044	0.278618
PoalbCYCC1;1	PoalbCYCT1;4	Transposed	0.71867	3.55973	0.201889
PoalbCYCC1;2	PoalbCYCT1;4	Transposed	0.90431	2.63836	0.342754
PoalbCYCD1;1	PoalbCYCD1;2	WGD	0.0473584	0.206367	0.229486
PoalbCYCD1;3	PoalbCYCD1;4	WGD	0.0706409	0.204545	0.345356
PoalbCYCD1;5	PoalbCYCD1;6	WGD	0.12776	0.261777	0.48805
PoalbCYCD1;5	PoalbCYCD5;2	WGD	0.717299	2.82476	0.253933
PoalbCYCD1;6	PoalbCYCD5;3	WGD	0.822642	4.0181	0.204734
PoalbCYCD1;6	PoalbCYCD5;1	WGD	0.756839	4.01447	0.188528
PoalbCYCD2;1	PoalbCYCD2;2	WGD	0.0603521	0.202151	0.298549
PoalbCYCD3;1	PoalbCYCD3;2	WGD	0.0599688	0.20557	0.29172
PoalbCYCD3;1	PoalbCYCD3;4	WGD	0.404157	2.09078	0.193304
PoalbCYCD3;1	PoalbCYCD3;3	WGD	0.367561	4.0679	0.0903564
PoalbCYCD3;1	PoalbCYCD3;5	WGD	0.432718	2.17575	0.198882
PoalbCYCD3;2	PoalbCYCD3;4	WGD	0.378291	1.51796	0.24921
PoalbCYCD3;2	PoalbCYCD3;3	WGD	0.311583	1.93285	0.161203
PoalbCYCD3;2	PoalbCYCD3;5	WGD	0.357184	1.81334	0.196976
PoalbCYCD3;3	PoalbCYCD3;4	WGD	0.368745	1.56878	0.235053
PoalbCYCD3;3	PoalbCYCD3;5	WGD	0.389761	1.90624	0.204466
PoalbCYCD3;4	PoalbCYCD3;5	WGD	0.109591	0.272035	0.402857
PoalbCYCD5;1	PoalbCYCD5;3	WGD	0.525318	1.46896	0.357611
PoalbCYCD5;1	PoalbCYCD5;2	WGD	0.534225	3.22264	0.165772
PoalbCYCD5;2	PoalbCYCD5;3	WGD	0.120409	0.316284	0.380697
PoalbCYCD6;1	PoalbCYCD6;3	WGD	0.329266	1.32797	0.247948
PoalbCYCD6;1	PoalbCYCD6;5	WGD	0.302656	2.53707	0.119294
PoalbCYCD6;1	PoalbCYCD6;2	WGD	0.0728649	0.245275	0.297074
PoalbCYCD6;3	PoalbCYCD6;5	WGD	0.145564	0.30027	0.484777
PoalbCYCT1;1	PoalbCYCT1;2	WGD	0.11475	0.479742	0.239192
PoalbCYCT1;5	PoalbCYCT1;6	WGD	0.0496277	0.210826	0.235396
PoalbCYCU2;1	PoalbCYCU2;2	WGD	0.0308973	0.254507	0.1214
PoalbCYCU3;1	PoalbCYCU3;2	WGD	0.0849291	0.264398	0.321217
PoalbCYCU3;3	PoalbCYCU3;4	WGD	0.0895191	0.394342	0.227009
PoalbCYCU4;1	PoalbCYCU4;2	Proximal	/	/	/
PoalbCYCU4;3	PoalbCYCU4;6	WGD	0.0600642	0.314988	0.190687
PoalbCYCU4;3	PoalbCYCU4;5	WGD	0.0707592	0.319024	0.221799
PoalbCYCU4;5	PoalbCYCU4;6	WGD	0.0371174	0.0515021	0.720695
PoalbCDKA;1	PoalbCDKB1;2	Transposed	0.322722	3.81213	0.0846566
PoalbCDKB1;1	PoalbCDKB1;2	WGD	0.0327665	0.418148	0.0783611
PoalbCDKB2;1	PoalbCDKB2;2	WGD	0.0213334	0.160506	0.132913
PoalbCDKC;1	PoalbCDKC;2	Transposed	0.227258	1.41722	0.160355
PoalbCDKD;1	PoalbCDKD;3	Transposed	0.0591409	0.355652	0.166288
PoalbCDKE;1	PoalbCDKE;2	WGD	0.0395398	0.199028	0.198664
PoalbCDKG;1	PoalbCDKG;3	Transposed	0.114813	0.655819	0.175068
PoalbCDKG;2	PoalbCDKG;3	WGD	0.0778735	0.387571	0.200927
PoalbCDKG;2	PoalbCDKG;4	WGD	0.367973	2.7049	0.13604
PoalbCDKG;2	PoalbCDKG;5	WGD	0.355127	2.66339	0.133336
PoalbCDKG;4	PoalbCDKG;5	WGD	0.0828426	0.23064	0.359185
