# Supplementary material for: Study on the Interactions of Cyclins with CDKs Involved in Auxin Signal during Leaf Development by WGCNA in Populus alba
Source: Int J Mol Sci. 2023 Aug 30;24(17):13445. doi: 10.3390/ijms241713445 (PMC10487486; doi:10.3390/ijms241713445)
Supplement: Supplementary file 1 [file ijms-24-13445-s001.zip › Supplementary Files/Table S5. Cis-acting elements of cyclin and CDK genes on promoters.xlsx]

## Sheet: cyclin promotors
Table S5. Cis-acting elements of cyclin and CDK genes on promoters
Gene name	Cis-acting elements	Sequence	Position	Strand
PoalbCYCA1;1	P-box	CCTTTTG	1872	+
PoalbCYCA1;1	MBS	CAACTG	653	-
PoalbCYCA1;1	TGACG-motif	TGACG	966	+
PoalbCYCA1;1	MRE	AACCTAA	417	+
PoalbCYCA1;1	GT1-motif	GGTTAA	446	-
PoalbCYCA1;1	ABRE	ACGTG	589	+
PoalbCYCA1;1	MSA-like	(T/C)C(T/C)AACGG(T/C)(T/C)A	1523	-
PoalbCYCA1;1	MSA-like	TCAAACGGT	1525	-
PoalbCYCA1;1	TC-rich repeats	GTTTTCTTAC	338	+
PoalbCYCA1;1	A-box	CCGTCC	1382	-
PoalbCYCA1;1	I-box	TGATAATGT	791	+
PoalbCYCA1;1	ARE	AAACCA	307	+
PoalbCYCA1;1	ARE	AAACCA	657	-
PoalbCYCA1;1	ARE	AAACCA	1591	+
PoalbCYCA1;1	TCT-motif	TCTTAC	1806	-
PoalbCYCA1;1	Box 4	ATTAAT	945	+
PoalbCYCA1;1	O2-site	GATGATGTGG	1203	+
PoalbCYCA1;1	AE-box	AGAAACAA	1676	+
PoalbCYCA1;1	AE-box	AGAAACAA	1809	+
PoalbCYCA1;1	TCA-element	CCATCTTTTT	978	+
PoalbCYCA1;1	TCA-element	CCATCTTTTT	1307	-
PoalbCYCA1;1	G-box	TACGTG	588	+
PoalbCYCA1;1	G-box	GCCACGTGGA	1640	-
PoalbCYCA1;1	CGTCA-motif	CGTCA	966	-
PoalbCYCA1;2	O2-site	GATGA(C/T)(A/G)TG(A/G)	842	+
PoalbCYCA1;2	G-box	CACGTG	1319	-
PoalbCYCA1;2	G-box	GCCACGTGGA	1621	-
PoalbCYCA1;2	TCA-element	CCATCTTTTT	776	+
PoalbCYCA1;2	AE-box	AGAAACAA	1132	-
PoalbCYCA1;2	AE-box	AGAAACTT	1308	+
PoalbCYCA1;2	CGTCA-motif	CGTCA	904	-
PoalbCYCA1;2	CGTCA-motif	CGTCA	1642	+
PoalbCYCA1;2	MSA-like	(T/C)C(T/C)AACGG(T/C)(T/C)A	1502	-
PoalbCYCA1;2	MSA-like	TCAAACGGT	1504	-
PoalbCYCA1;2	MSA-like	TCCAACGGT	1734	+
PoalbCYCA1;2	ARE	AAACCA	270	-
PoalbCYCA1;2	ARE	AAACCA	358	+
PoalbCYCA1;2	ARE	AAACCA	499	-
PoalbCYCA1;2	ARE	AAACCA	1296	-
PoalbCYCA1;2	TGACG-motif	TGACG	904	+
PoalbCYCA1;2	TGACG-motif	TGACG	1642	-
PoalbCYCA1;2	GT1-motif	GGTTAAT	1570	-
PoalbCYCA1;2	GT1-motif	GGTTAA	1571	-
PoalbCYCA1;2	ABRE	CACGTG	1319	-
PoalbCYCA1;2	ABRE	ACGTG	1320	+
PoalbCYCA1;2	G-Box	CACGTG	1319	-
PoalbCYCA1;2	P-box	CCTTTTG	1877	+
PoalbCYCA1;2	AUXREs	TGTCTC	117	+
PoalbCYCA1;2	AUXREs	TGTCTC	427	+
PoalbCYCA2;1	A-box	CCGTCC	91	+
PoalbCYCA2;1	LTR	CCGAAA	436	+
PoalbCYCA2;1	LTR	CCGAAA	1067	+
PoalbCYCA2;1	LTR	CCGAAA	1244	+
PoalbCYCA2;1	ATCT-motif	AATCTAATCC	743	-
PoalbCYCA2;1	TGA-element	AACGAC	532	+
PoalbCYCA2;1	Box 4	ATTAAT	1179	-
PoalbCYCA2;1	G-box	TACGTG	1970	-
PoalbCYCA2;1	AE-box	AGAAACAA	957	-
PoalbCYCA2;1	MBS	CAACTG	1077	-
PoalbCYCA2;1	G-Box	CACGTT	394	+
PoalbCYCA2;1	G-Box	CACGTT	872	-
PoalbCYCA2;1	circadian	CAAAGATATC	1553	-
PoalbCYCA2;1	TCCC-motif	TCTCCCT	333	+
PoalbCYCA2;1	ABRE	GCAACGTGTC	392	-
PoalbCYCA2;1	ABRE	ACGTG	394	-
PoalbCYCA2;1	ABRE	ACGTG	873	+
PoalbCYCA2;1	ABRE	ACGTG	1970	-
PoalbCYCA2;1	GT1-motif	GGTTAA	927	+
PoalbCYCA2;1	GT1-motif	GGTTAA	1569	-
PoalbCYCA2;1	AUXREs	TGTCTC	461	+
PoalbCYCA2;1	AUXREs	TGTCTC	829	-
PoalbCYCA2;2	P-box	CCTTTTG	724	+
PoalbCYCA2;2	MBS	CAACTG	1072	-
PoalbCYCA2;2	GT1-motif	GGTTAA	866	+
PoalbCYCA2;2	GT1-motif	GGTTAAT	1095	+
PoalbCYCA2;2	ABRE	GCAACGTGTC	355	-
PoalbCYCA2;2	ABRE	ACGTG	357	-
PoalbCYCA2;2	ABRE	AACCCGG	1583	+
PoalbCYCA2;2	TCCC-motif	TCTCCCT	276	+
PoalbCYCA2;2	ARE	AAACCA	709	-
PoalbCYCA2;2	ARE	AAACCA	1376	-
PoalbCYCA2;2	LTR	CCGAAA	399	+
PoalbCYCA2;2	TC-rich repeats	GTTTTCTTAC	820	-
PoalbCYCA2;2	A-box	CCGTCC	83	+
PoalbCYCA2;2	AE-box	AGAAACAA	391	-
PoalbCYCA2;2	G-box	CACGTC	357	+
PoalbCYCA2;2	Box 4	ATTAAT	702	+
PoalbCYCA2;2	Box 4	ATTAAT	1182	-
PoalbCYCA2;2	Box 4	ATTAAT	1341	-
PoalbCYCA2;2	TCT-motif	TCTTAC	846	+
PoalbCYCA2;2	TGA-element	AACGAC	132	+
PoalbCYCA2;2	TGA-element	AACGAC	414	-
PoalbCYCA2;2	TGA-element	AACGAC	501	-
PoalbCYCA2;2	O2-site	GATGA(C/T)(A/G)TG(A/G)	620	+
PoalbCYCA2;2	O2-site	GATGACATGG	647	+
PoalbCYCA2;2	AUXREs	TGTCTC	1564	+
PoalbCYCA2;3	TGACG-motif	TGACG	30	-
PoalbCYCA2;3	TGACG-motif	TGACG	224	+
PoalbCYCA2;3	G-box	CACGAC	401	+
PoalbCYCA2;3	AE-box	AGAAACTT	442	+
PoalbCYCA2;3	AE-box	AGAAACAA	462	-
PoalbCYCA2;3	AE-box	AGAAACAA	1580	-
PoalbCYCA2;3	TCA-element	CCATCTTTTT	578	+
PoalbCYCA2;3	TCA-element	CCATCTTTTT	907	+
PoalbCYCA2;3	TCA-element	TCAGAAGAGG	1728	-
PoalbCYCA2;3	TCA-element	TCAGAAGAGG	1806	-
PoalbCYCA2;3	CGTCA-motif	CGTCA	30	+
PoalbCYCA2;3	CGTCA-motif	CGTCA	224	-
PoalbCYCA2;3	TCT-motif	TCTTAC	532	+
PoalbCYCA2;3	TGA-element	AACGAC	371	+
PoalbCYCA2;3	O2-site	GATGACATGG	1310	-
PoalbCYCA2;3	ARE	AAACCA	3	+
PoalbCYCA2;3	ARE	AAACCA	684	-
PoalbCYCA2;3	ARE	AAACCA	691	-
PoalbCYCA2;3	ARE	AAACCA	760	-
PoalbCYCA2;3	ARE	AAACCA	791	-
PoalbCYCA2;3	ARE	AAACCA	1124	-
PoalbCYCA2;3	ARE	AAACCA	1440	-
PoalbCYCA2;3	LTR	CCGAAA	663	-
PoalbCYCA2;4	LTR	CCGAAA	491	-
PoalbCYCA2;4	I-box	AGATAAGG	1039	+
PoalbCYCA2;4	ARE	AAACCA	728	-
PoalbCYCA2;4	TCT-motif	TCTTAC	569	+
PoalbCYCA2;4	TGA-element	AACGAC	1928	-
PoalbCYCA2;4	AE-box	AGAAACAA	1099	-
PoalbCYCA2;4	AE-box	AGAAACAA	1669	-
PoalbCYCA2;4	TCA-element	CCATCTTTTT	895	+
PoalbCYCA2;4	TCA-element	CCATCTTTTT	1350	+
PoalbCYCA2;4	CGTCA-motif	CGTCA	1677	-
PoalbCYCA2;4	G-Box	CACGTT	276	+
PoalbCYCA2;4	P-box	CCTTTTG	328	-
PoalbCYCA2;4	MBS	CAACTG	1484	+
PoalbCYCA2;4	circadian	CAAAGATATC	978	-
PoalbCYCA2;4	GATA-motif	AAGGATAAGG	1037	+
PoalbCYCA2;4	GATA-motif	AAGGATAAGG	1802	-
PoalbCYCA2;4	TGACG-motif	TGACG	1677	+
PoalbCYCA2;4	W box	TTGACC	333	-
PoalbCYCA2;4	W box	TTGACC	872	+
PoalbCYCA2;4	CAT-box	GCCACT	1243	+
PoalbCYCA2;4	CAT-box	GCCACT	1755	-
PoalbCYCA2;4	ABRE	ACGTG	276	-
PoalbCYCA3;1	G-Box	CACGTG	920	+
PoalbCYCA3;1	AT1-motif	AATTATTTTTTATT	1175	+
PoalbCYCA3;1	GATA-motif	AAGGATAAGG	1582	+
PoalbCYCA3;1	TCCC-motif	TCTCCCT	1913	+
PoalbCYCA3;1	W box	TTGACC	737	+
PoalbCYCA3;1	W box	TTGACC	1052	-
PoalbCYCA3;1	GT1-motif	GGTTAAT	371	+
PoalbCYCA3;1	GT1-motif	GGTTAA	905	+
PoalbCYCA3;1	MRE	AACCTAA	790	+
PoalbCYCA3;1	ABRE	CACGTG	920	+
PoalbCYCA3;1	ABRE	ACGTG	921	+
PoalbCYCA3;1	GARE-motif	TCTGTTG	232	-
PoalbCYCA3;1	ARE	AAACCA	13	+
PoalbCYCA3;1	I-box	TGATAATGT	272	+
PoalbCYCA3;1	I-box	gGATAAGGTG	905	+
PoalbCYCA3;1	TCT-motif	TCTTAC	815	-
PoalbCYCA3;1	TCT-motif	TCTTAC	1378	-
PoalbCYCA3;1	TCT-motif	TCTTAC	1844	+
PoalbCYCA3;1	G-box	CACGTG	920	+
PoalbCYCA3;1	TCA-element	CCATCTTTTT	355	-
PoalbCYCA3;2	TC-rich repeats	ATTCTCTAAC	33	-
PoalbCYCA3;2	TC-rich repeats	GTTTTCTTAC	113	+
PoalbCYCA3;2	TC-rich repeats	ATTCTCTAAC	433	-
PoalbCYCA3;2	A-box	CCGTCC	1567	+
PoalbCYCA3;2	ARE	AAACCA	1760	-
PoalbCYCA3;2	I-box	gGATAAGGTG	1559	-
PoalbCYCA3;2	Box 4	ATTAAT	41	+
PoalbCYCA3;2	Box 4	ATTAAT	203	+
PoalbCYCA3;2	Box 4	ATTAAT	263	+
PoalbCYCA3;2	Box 4	ATTAAT	324	+
PoalbCYCA3;2	Box 4	ATTAAT	852	+
PoalbCYCA3;2	Box 4	ATTAAT	891	+
PoalbCYCA3;2	Box 4	ATTAAT	1333	-
PoalbCYCA3;2	Box 4	ATTAAT	1614	-
PoalbCYCA3;2	O2-site	GATGACATGG	162	+
PoalbCYCA3;2	TCA-element	CCATCTTTTT	1684	+
PoalbCYCA3;2	G-Box	CACGTT	805	+
PoalbCYCA3;2	MBS	CAACTG	630	-
PoalbCYCA3;2	MBS	CAACTG	1971	+
PoalbCYCA3;2	W box	TTGACC	942	+
PoalbCYCA3;2	GT1-motif	GGTTAA	1563	-
PoalbCYCA3;2	ABRE	GCAACGTGTC	803	-
PoalbCYCA3;2	ABRE	ACGTG	805	-
PoalbCYCA3;2	CAT-box	GCCACT	1890	+
PoalbCYCA3;3	AT1-motif	AATTATTTTTTATT	441	+
PoalbCYCA3;3	MBS	CAACTG	626	-
PoalbCYCA3;3	MBS	CAACTG	1971	+
PoalbCYCA3;3	G-Box	CACGTT	801	+
PoalbCYCA3;3	CAT-box	GCCACT	1890	+
PoalbCYCA3;3	ABRE	GCAACGTGTC	799	-
PoalbCYCA3;3	ABRE	ACGTG	801	-
PoalbCYCA3;3	GT1-motif	GGTTAAT	390	-
PoalbCYCA3;3	GT1-motif	GGTTAA	391	-
PoalbCYCA3;3	GT1-motif	GGTTAA	1566	-
PoalbCYCA3;3	W box	TTGACC	91	-
PoalbCYCA3;3	W box	TTGACC	940	+
PoalbCYCA3;3	TCCC-motif	TCTCCCT	1668	+
PoalbCYCA3;3	TGACG-motif	TGACG	42	+
PoalbCYCA3;3	I-box	gGATAAGGTG	1562	-
PoalbCYCA3;3	ARE	AAACCA	1760	-
PoalbCYCA3;3	A-box	CCGTCC	1570	+
PoalbCYCA3;3	TC-rich repeats	ATTCTCTAAC	429	-
PoalbCYCA3;3	CGTCA-motif	CGTCA	42	-
PoalbCYCA3;3	TCA-element	CCATCTTTTT	1684	+
PoalbCYCA3;3	O2-site	GATGACATGG	156	+
PoalbCYCA3;3	Box 4	ATTAAT	197	+
PoalbCYCA3;3	Box 4	ATTAAT	256	+
PoalbCYCA3;3	Box 4	ATTAAT	317	+
PoalbCYCA3;3	Box 4	ATTAAT	849	+
PoalbCYCA3;3	Box 4	ATTAAT	889	+
PoalbCYCA3;3	Box 4	ATTAAT	1335	-
PoalbCYCA3;3	Box 4	ATTAAT	1618	-
PoalbCYCB1;1	MSA-like	(T/C)C(T/C)AACGG(T/C)(T/C)A	1742	+
PoalbCYCB1;1	MSA-like	TCCAACGGT	1823	-
PoalbCYCB1;1	I-box	AAGATAAGGCT	289	+
PoalbCYCB1;1	ARE	AAACCA	492	-
PoalbCYCB1;1	TCT-motif	TCTTAC	1694	+
PoalbCYCB1;1	TCT-motif	TCTTAC	1973	-
PoalbCYCB1;1	Box 4	ATTAAT	707	+
PoalbCYCB1;1	Box 4	ATTAAT	750	+
PoalbCYCB1;1	Box 4	ATTAAT	1393	-
PoalbCYCB1;1	Box 4	ATTAAT	1594	-
PoalbCYCB1;1	G-Box	CACGTT	1603	-
PoalbCYCB1;1	P-box	CCTTTTG	1719	-
PoalbCYCB1;1	TATC-box	TATCCCA	1732	+
PoalbCYCB1;1	GATA-motif	GATAGGG	1893	-
PoalbCYCB1;1	TCCC-motif	TCTCCCT	1874	+
PoalbCYCB1;1	W box	TTGACC	975	+
PoalbCYCB1;1	ABRE	GACACGTGGC	1601	+
PoalbCYCB1;1	ABRE	ACGTG	1604	+
PoalbCYCB1;1	AUXREs	TGTCGG	1625	+
PoalbCYCB1;2	A-box	CCGTCC	1756	-
PoalbCYCB1;2	MSA-like	(T/C)C(T/C)AACGG(T/C)(T/C)A	1703	+
PoalbCYCB1;2	MSA-like	TCCAACGGT	1784	-
PoalbCYCB1;2	TC-rich repeats	ATTCTCTAAC	1273	-
PoalbCYCB1;2	I-box	AGATAAGG	1849	-
PoalbCYCB1;2	ATCT-motif	AATCTAATCC	1399	-
PoalbCYCB1;2	ARE	AAACCA	557	-
PoalbCYCB1;2	ARE	AAACCA	1531	+
PoalbCYCB1;2	TCT-motif	TCTTAC	1643	+
PoalbCYCB1;2	Box 4	ATTAAT	453	+
PoalbCYCB1;2	Box 4	ATTAAT	703	+
PoalbCYCB1;2	Box 4	ATTAAT	734	+
PoalbCYCB1;2	Box 4	ATTAAT	1017	-
PoalbCYCB1;2	Box 4	ATTAAT	1213	-
PoalbCYCB1;2	Box 4	ATTAAT	1359	-
PoalbCYCB1;2	AE-box	AGAAACAA	1485	+
PoalbCYCB1;2	G-box	TAACACGTAG	1586	+
PoalbCYCB1;2	G-box	CACGAC	1668	+
PoalbCYCB1;2	AT1-motif	AATTATTTTTTATT	56	-
PoalbCYCB1;2	TCCC-motif	TCTCCCT	1933	-
PoalbCYCB1;2	CAT-box	GCCACT	1619	-
PoalbCYCB1;2	ABRE	TACGGTC	1733	-
PoalbCYCB1;2	MRE	AACCTAA	584	-
PoalbCYCB1;3	TGACG-motif	TGACG	33	-
PoalbCYCB1;3	TGACG-motif	TGACG	1150	-
PoalbCYCB1;3	TGACG-motif	TGACG	1631	-
PoalbCYCB1;3	TCCC-motif	TCTCCCT	1858	-
PoalbCYCB1;3	W box	TTGACC	1485	+
PoalbCYCB1;3	W box	TTGACC	1691	-
PoalbCYCB1;3	GT1-motif	GGTTAA	482	-
PoalbCYCB1;3	GT1-motif	GGTTAA	880	+
PoalbCYCB1;3	GT1-motif	GGTTAA	1039	+
PoalbCYCB1;3	MRE	AACCTAA	47	-
PoalbCYCB1;3	CAT-box	GCCACT	287	+
PoalbCYCB1;3	P-box	CCTTTTG	1740	-
PoalbCYCB1;3	AT1-motif	AATTATTTTTTATT	217	+
PoalbCYCB1;3	AT1-motif	AATTATTTTTTATT	1112	+
PoalbCYCB1;3	GATA-motif	AAGGATAAGG	1883	+
PoalbCYCB1;3	Box 4	ATTAAT	149	+
PoalbCYCB1;3	Box 4	ATTAAT	617	+
PoalbCYCB1;3	Box 4	ATTAAT	950	+
PoalbCYCB1;3	Box 4	ATTAAT	1243	-
PoalbCYCB1;3	Box 4	ATTAAT	1479	-
PoalbCYCB1;3	Box 4	ATTAAT	1698	-
PoalbCYCB1;3	CGTCA-motif	CGTCA	33	+
PoalbCYCB1;3	CGTCA-motif	CGTCA	1150	+
PoalbCYCB1;3	CGTCA-motif	CGTCA	1631	+
PoalbCYCB1;3	MSA-like	(T/C)C(T/C)AACGG(T/C)(T/C)A	1591	+
PoalbCYCB1;3	MSA-like	TCCAACGGT	1714	-
PoalbCYCB1;3	A-box	CCGTCC	1583	+
PoalbCYCB1;3	ARE	AAACCA	754	-
PoalbCYCB1;3	ARE	AAACCA	884	+
PoalbCYCB1;3	ARE	AAACCA	1125	-
PoalbCYCB1;3	ARE	AAACCA	1384	+
PoalbCYCB1;3	ARE	AAACCA	1517	+
PoalbCYCB1;3	AUXREs	TGTCTC	76	-
PoalbCYCB1;4	G-box	ACACGTGT	997	+
PoalbCYCB1;4	G-box	CACGTG	998	+
PoalbCYCB1;4	G-box	CACGTC	1656	+
PoalbCYCB1;4	AE-box	AGAAACAA	108	-
PoalbCYCB1;4	TCA-element	TCAGAAGAGG	619	-
PoalbCYCB1;4	TCA-element	CCATCTTTTT	699	+
PoalbCYCB1;4	CGTCA-motif	CGTCA	1662	+
PoalbCYCB1;4	TCT-motif	TCTTAC	943	+
PoalbCYCB1;4	Box 4	ATTAAT	653	+
PoalbCYCB1;4	Box 4	ATTAAT	763	+
PoalbCYCB1;4	Box 4	ATTAAT	1438	-
PoalbCYCB1;4	Box 4	ATTAAT	1532	-
PoalbCYCB1;4	O2-site	GATGATGTGG	1607	-
PoalbCYCB1;4	O2-site	GATGATGTGG	1790	-
PoalbCYCB1;4	ARE	AAACCA	518	-
PoalbCYCB1;4	ARE	AAACCA	683	-
PoalbCYCB1;4	ARE	AAACCA	1227	-
PoalbCYCB1;4	ARE	AAACCA	1640	+
PoalbCYCB1;4	TC-rich repeats	GTTTTCTTAC	939	+
PoalbCYCB1;4	TC-rich repeats	GTTTTCTTAC	1508	+
PoalbCYCB1;4	TC-rich repeats	GTTTTCTTAC	1988	-
PoalbCYCB1;4	MSA-like	TCAAACGGT	1678	+
PoalbCYCB1;4	MSA-like	TCCAACGGT	1707	-
PoalbCYCB1;4	LTR	CCGAAA	919	-
PoalbCYCB1;4	GT1-motif	GGTTAAT	1691	-
PoalbCYCB1;4	GT1-motif	GGTTAA	1692	-
PoalbCYCB1;4	MRE	AACCTAA	822	-
PoalbCYCB1;4	MRE	AACCTAA	1027	-
PoalbCYCB1;4	ABRE	CACGTG	998	+
PoalbCYCB1;4	ABRE	ACGTG	999	+
PoalbCYCB1;4	ABRE	ACGTG	1656	-
PoalbCYCB1;4	TGACG-motif	TGACG	1662	-
PoalbCYCB1;4	W box	TTGACC	1898	-
PoalbCYCB1;4	GATA-motif	AAGATAAGATT	1453	-
PoalbCYCB1;4	GCN4_motif	TGAGTCA	498	-
PoalbCYCB1;4	G-Box	CACGTG	998	+
PoalbCYCB2;1	MSA-like	TCCAACGGT	1528	+
PoalbCYCB2;1	MSA-like	TCCAACGGT	1683	+
PoalbCYCB2;1	ATCT-motif	AATCTAATCC	241	-
PoalbCYCB2;1	ARE	AAACCA	1904	-
PoalbCYCB2;1	TCT-motif	TCTTAC	1696	+
PoalbCYCB2;1	Box 4	ATTAAT	1241	-
PoalbCYCB2;1	Box 4	ATTAAT	1397	-
PoalbCYCB2;1	TGA-element	AACGAC	706	-
PoalbCYCB2;1	TCA-element	CCATCTTTTT	1227	+
PoalbCYCB2;1	G-box	TACGTG	341	+
PoalbCYCB2;1	CGTCA-motif	CGTCA	363	+
PoalbCYCB2;1	P-box	CCTTTTG	83	+
PoalbCYCB2;1	GCN4_motif	TGAGTCA	861	-
PoalbCYCB2;1	TCCC-motif	TCTCCCT	981	-
PoalbCYCB2;1	TGACG-motif	TGACG	363	-
PoalbCYCB2;1	GT1-motif	GGTTAA	1641	-
PoalbCYCB2;1	ABRE	ACGTG	342	+
PoalbCYCB2;1	AUXREs	TGTCTC	1270	+
PoalbCYCB2;1	AUXREs	TGTCTC	1424	-
PoalbCYCB2;2	I-box	AGATAAGG	263	+
PoalbCYCB2;2	I-box	ccttatcct	1317	-
PoalbCYCB2;2	ARE	AAACCA	794	+
PoalbCYCB2;2	ARE	AAACCA	1031	+
PoalbCYCB2;2	ARE	AAACCA	1492	-
PoalbCYCB2;2	ARE	AAACCA	1907	+
PoalbCYCB2;2	MSA-like	(T/C)C(T/C)AACGG(T/C)(T/C)A	1485	-
PoalbCYCB2;2	G-box	TACGTG	1721	-
PoalbCYCB2;2	AE-box	AGAAACAA	1575	-
PoalbCYCB2;2	CGTCA-motif	CGTCA	74	+
PoalbCYCB2;2	CGTCA-motif	CGTCA	256	-
PoalbCYCB2;2	Box 4	ATTAAT	868	+
PoalbCYCB2;2	Box 4	ATTAAT	1679	-
PoalbCYCB2;2	Box 4	ATTAAT	1970	-
PoalbCYCB2;2	GATA-motif	AAGGATAAGG	1316	+
PoalbCYCB2;2	P-box	CCTTTTG	330	+
PoalbCYCB2;2	MBS	CAACTG	1354	-
PoalbCYCB2;2	GT1-motif	GGTTAAT	1102	-
PoalbCYCB2;2	GT1-motif	GGTTAA	1103	-
PoalbCYCB2;2	MRE	AACCTAA	745	-
PoalbCYCB2;2	ABRE	ACGTG	1721	-
PoalbCYCB2;2	TCCC-motif	TCTCCCT	1651	-
PoalbCYCB2;2	TCCC-motif	TCTCCCT	1659	-
PoalbCYCB2;2	TGACG-motif	TGACG	74	-
PoalbCYCB2;2	TGACG-motif	TGACG	256	+
PoalbCYCB2;2	AUXREs	TGTCGG	314	+
PoalbCYCB2;3	CGTCA-motif	CGTCA	336	-
PoalbCYCB2;3	TCA-element	TCAGAAGAGG	254	-
PoalbCYCB2;3	TCA-element	TCAGAAGAGG	259	+
PoalbCYCB2;3	TCA-element	TCAGAAGAGG	307	+
PoalbCYCB2;3	AE-box	AGAAACTT	794	+
PoalbCYCB2;3	AE-box	AGAAACAA	1573	-
PoalbCYCB2;3	Box 4	ATTAAT	742	+
PoalbCYCB2;3	Box 4	ATTAAT	1178	-
PoalbCYCB2;3	ARE	AAACCA	1489	-
PoalbCYCB2;3	ARE	AAACCA	1877	-
PoalbCYCB2;3	ATCT-motif	AATCTAATCC	386	-
PoalbCYCB2;3	TC-rich repeats	GTTTTCTTAC	1879	+
PoalbCYCB2;3	MSA-like	(T/C)C(T/C)AACGG(T/C)(T/C)A	1482	-
PoalbCYCB2;3	ABRE	AACCCGG	1845	-
PoalbCYCB2;3	CAT-box	GCCACT	348	-
PoalbCYCB2;3	GT1-motif	GGTTAAT	1334	-
PoalbCYCB2;3	GT1-motif	GGTTAA	1335	-
PoalbCYCB2;3	W box	TTGACC	1726	-
PoalbCYCB2;3	TGACG-motif	TGACG	336	+
PoalbCYCB2;3	GCN4_motif	TGAGTCA	272	+
PoalbCYCB2;3	GATA-motif	AAGGATAAGG	985	+
PoalbCYCB2;3	AUXREs	TGTCTC	328	-
PoalbCYCB3;1	TC-rich repeats	GTTTTCTTAC	319	-
PoalbCYCB3;1	ARE	AAACCA	1482	+
PoalbCYCB3;1	ARE	AAACCA	1762	+
PoalbCYCB3;1	Box 4	ATTAAT	278	+
PoalbCYCB3;1	Box 4	ATTAAT	651	+
PoalbCYCB3;1	Box 4	ATTAAT	834	+
PoalbCYCB3;1	Box 4	ATTAAT	1180	-
PoalbCYCB3;1	Box 4	ATTAAT	1596	-
PoalbCYCB3;1	TCT-motif	TCTTAC	319	-
PoalbCYCB3;1	CGTCA-motif	CGTCA	788	+
PoalbCYCB3;1	CGTCA-motif	CGTCA	1947	+
PoalbCYCB3;1	AE-box	AGAAACAA	1408	+
PoalbCYCB3;1	TCA-element	CCATCTTTTT	410	-
PoalbCYCB3;1	G-Box	CACGTT	1111	+
PoalbCYCB3;1	G-Box	CACGTT	1142	-
PoalbCYCB3;1	GATA-motif	GATAGGA	865	-
PoalbCYCB3;1	GATA-motif	AAGGATAAGG	984	+
PoalbCYCB3;1	GATA-motif	GATAGGA	1272	-
PoalbCYCB3;1	GATA-motif	AAGGATAAGG	1727	+
PoalbCYCB3;1	TGACG-motif	TGACG	788	-
PoalbCYCB3;1	TGACG-motif	TGACG	1947	-
PoalbCYCB3;1	ABRE	ACGTG	1111	-
PoalbCYCB3;1	ABRE	ACGTG	1143	+
PoalbCYCB3;1	GT1-motif	GGTTAAT	488	-
PoalbCYCB3;1	GT1-motif	GGTTAA	489	-
PoalbCYCB3;1	MRE	AACCTAA	629	+
PoalbCYCB3;1	AUXREs	TGTCTC	417	+
PoalbCYCC1;1	P-box	CCTTTTG	1510	+
PoalbCYCC1;1	P-box	CCTTTTG	1610	-
PoalbCYCC1;1	MBS	CAACTG	1411	-
PoalbCYCC1;1	TATC-box	TATCCCA	1176	+
PoalbCYCC1;1	GATA-motif	AAGATAAGATT	544	-
PoalbCYCC1;1	W box	TTGACC	1607	-
PoalbCYCC1;1	GT1-motif	GGTTAA	1501	-
PoalbCYCC1;1	GARE-motif	TCTGTTG	411	-
PoalbCYCC1;1	TC-rich repeats	GTTTTCTTAC	1462	-
PoalbCYCC1;1	ARE	AAACCA	828	-
PoalbCYCC1;1	ARE	AAACCA	1334	-
PoalbCYCC1;1	ATCT-motif	AATCTAATCC	1006	+
PoalbCYCC1;1	I-box	cCATATCCAAT	642	-
PoalbCYCC1;1	I-box	gGATAAGGTG	645	+
PoalbCYCC1;1	Box 4	ATTAAT	191	+
PoalbCYCC1;1	Box 4	ATTAAT	231	+
PoalbCYCC1;1	Box 4	ATTAAT	944	+
PoalbCYCC1;1	TCT-motif	TCTTAC	1462	-
PoalbCYCC1;2	ARE	AAACCA	516	+
PoalbCYCC1;2	ARE	AAACCA	738	-
PoalbCYCC1;2	ARE	AAACCA	948	+
PoalbCYCC1;2	ARE	AAACCA	1245	+
PoalbCYCC1;2	ARE	AAACCA	1520	+
PoalbCYCC1;2	LTR	CCGAAA	1831	+
PoalbCYCC1;2	LTR	CCGAAA	1864	+
PoalbCYCC1;2	LTR	CCGAAA	1930	-
PoalbCYCC1;2	CGTCA-motif	CGTCA	586	-
PoalbCYCC1;2	Box 4	ATTAAT	899	+
PoalbCYCC1;2	Box 4	ATTAAT	1312	-
PoalbCYCC1;2	Box 4	ATTAAT	1449	-
PoalbCYCC1;2	Box 4	ATTAAT	1955	-
PoalbCYCC1;2	TGA-element	AACGAC	314	+
PoalbCYCC1;2	GCN4_motif	TGAGTCA	342	-
PoalbCYCC1;2	GCN4_motif	TGAGTCA	1497	+
PoalbCYCC1;2	MBS	CAACTG	1502	+
PoalbCYCC1;2	MBS	CAACTG	1964	-
PoalbCYCC1;2	GT1-motif	GGTTAA	883	-
PoalbCYCC1;2	GT1-motif	GGTTAA	1053	+
PoalbCYCC1;2	GT1-motif	GGTTAA	1186	+
PoalbCYCC1;2	GT1-motif	GGTTAAT	1509	-
PoalbCYCC1;2	GT1-motif	GGTTAA	1510	-
PoalbCYCC1;2	MRE	AACCTAA	967	+
PoalbCYCC1;2	MRE	AACCTAA	1050	-
PoalbCYCC1;2	ABRE	AACCCGG	503	+
PoalbCYCC1;2	TGACG-motif	TGACG	586	+
PoalbCYCC1;2	W box	TTGACC	65	+
PoalbCYCC1;2	W box	TTGACC	302	+
PoalbCYCD1;1	A-box	CCGTCC	1027	+
PoalbCYCD1;1	TCA-element	CCATCTTTTT	1344	+
PoalbCYCD1;1	AE-box	AGAAACAA	247	+
PoalbCYCD1;1	G-box	TACGTG	277	+
PoalbCYCD1;1	G-box	TAACACGTAG	554	-
PoalbCYCD1;1	G-box	CACGAC	1040	-
PoalbCYCD1;1	O2-site	GATGATGTGG	113	+
PoalbCYCD1;1	TCT-motif	TCTTAC	879	+
PoalbCYCD1;1	TCT-motif	TCTTAC	895	-
PoalbCYCD1;1	TCT-motif	TCTTAC	1716	+
PoalbCYCD1;1	Box 4	ATTAAT	28	+
PoalbCYCD1;1	Box 4	ATTAAT	32	+
PoalbCYCD1;1	Box 4	ATTAAT	757	+
PoalbCYCD1;1	MBS	CAACTG	252	+
PoalbCYCD1;1	G-Box	CACGTT	1267	+
PoalbCYCD1;1	CAT-box	GCCACT	361	+
PoalbCYCD1;1	ABRE	ACGTG	278	+
PoalbCYCD1;1	ABRE	ACGTG	1267	-
PoalbCYCD1;1	GT1-motif	GGTTAAT	1231	-
PoalbCYCD1;1	GT1-motif	GGTTAA	1232	-
PoalbCYCD1;1	AUXREs	TGTCTC	319	+
PoalbCYCD1;1	AUXREs	TGTCTC	875	+
PoalbCYCD1;2	W box	TTGACC	274	-
PoalbCYCD1;2	W box	TTGACC	1156	+
PoalbCYCD1;2	GT1-motif	GGTTAAT	112	-
PoalbCYCD1;2	GT1-motif	GGTTAA	113	-
PoalbCYCD1;2	GT1-motif	GGTTAA	231	-
PoalbCYCD1;2	MRE	AACCTAA	312	-
PoalbCYCD1;2	AT1-motif	AATTATTTTTTATT	616	-
PoalbCYCD1;2	MBS	CAACTG	383	+
PoalbCYCD1;2	Box 4	ATTAAT	1323	-
PoalbCYCD1;2	Box 4	ATTAAT	1746	-
PoalbCYCD1;2	AE-box	AGAAACAA	372	+
PoalbCYCD1;2	AE-box	AGAAACAA	1182	+
PoalbCYCD1;2	LTR	CCGAAA	1573	-
PoalbCYCD1;2	ARE	AAACCA	26	-
PoalbCYCD1;2	ARE	AAACCA	1277	-
PoalbCYCD1;2	ARE	AAACCA	1616	+
PoalbCYCD1;2	AUXREs	TGTCTC	1665	-
PoalbCYCD1;3	ARE	AAACCA	253	+
PoalbCYCD1;3	ARE	AAACCA	1388	+
PoalbCYCD1;3	LTR	CCGAAA	1620	+
PoalbCYCD1;3	G-box	CACGTG	1453	-
PoalbCYCD1;3	G-box	GCCACGTGGA	1887	+
PoalbCYCD1;3	G-box	CACGTG	1889	-
PoalbCYCD1;3	AE-box	AGAAACAA	1057	-
PoalbCYCD1;3	Box 4	ATTAAT	901	+
PoalbCYCD1;3	MBS	CAACTG	267	-
PoalbCYCD1;3	G-Box	CACGTG	1453	-
PoalbCYCD1;3	G-Box	CACGTG	1889	-
PoalbCYCD1;3	ABRE	CACGTG	1453	-
PoalbCYCD1;3	ABRE	ACGTG	1454	+
PoalbCYCD1;3	ABRE	GACACGTGGC	1887	+
PoalbCYCD1;3	ABRE	CACGTG	1889	-
PoalbCYCD1;3	ABRE	ACGTG	1890	+
PoalbCYCD1;3	GT1-motif	GGTTAA	910	-
PoalbCYCD1;3	GT1-motif	GGTTAAT	1744	-
PoalbCYCD1;3	GT1-motif	GGTTAA	1745	-
PoalbCYCD1;3	W box	TTGACC	284	-
PoalbCYCD1;3	W box	TTGACC	1424	-
PoalbCYCD1;3	TCCC-motif	TCTCCCT	525	+
PoalbCYCD1;3	AUXREs	TGTCTC	1771	+
PoalbCYCD1;3	AUXREs	TGTCGG	111	-
PoalbCYCD1;4	I-box	AGATAAGG	1706	-
PoalbCYCD1;4	ARE	AAACCA	73	+
PoalbCYCD1;4	ARE	AAACCA	222	-
PoalbCYCD1;4	CGTCA-motif	CGTCA	905	+
PoalbCYCD1;4	AE-box	AGAAACAA	38	+
PoalbCYCD1;4	AE-box	AGAAACTT	295	+
PoalbCYCD1;4	AE-box	AGAAACAA	739	-
PoalbCYCD1;4	AE-box	AGAAACAA	1556	+
PoalbCYCD1;4	G-box	CACGTG	1657	-
PoalbCYCD1;4	TCT-motif	TCTTAC	82	+
PoalbCYCD1;4	TCT-motif	TCTTAC	684	+
PoalbCYCD1;4	Box 4	ATTAAT	608	+
PoalbCYCD1;4	Box 4	ATTAAT	635	+
PoalbCYCD1;4	Box 4	ATTAAT	1106	-
PoalbCYCD1;4	GATA-motif	AAGGATAAGG	807	-
PoalbCYCD1;4	GATA-motif	AAGGATAAGG	813	-
PoalbCYCD1;4	AT1-motif	AATTATTTTTTATT	561	-
PoalbCYCD1;4	AT1-motif	AATTATTTTTTATT	1083	+
PoalbCYCD1;4	G-Box	CACGTG	1657	-
PoalbCYCD1;4	CAT-box	GCCACT	1925	+
PoalbCYCD1;4	CAT-box	GCCACT	1952	+
PoalbCYCD1;4	ABRE	CACGTG	1657	-
PoalbCYCD1;4	ABRE	ACGTG	1658	+
PoalbCYCD1;4	GT1-motif	GGTTAAT	104	+
PoalbCYCD1;4	GT1-motif	GGTTAAT	1198	+
PoalbCYCD1;4	W box	TTGACC	1008	+
PoalbCYCD1;4	W box	TTGACC	1624	-
PoalbCYCD1;4	TCCC-motif	TCTCCCT	1825	-
PoalbCYCD1;4	TGACG-motif	TGACG	905	-
PoalbCYCD1;4	AUXREs	TGTCTC	168	-
PoalbCYCD1;4	AUXREs	TGTCTC	237	-
PoalbCYCD1;5	TGA-element	AACGAC	1227	+
PoalbCYCD1;5	Box 4	ATTAAT	452	+
PoalbCYCD1;5	Box 4	ATTAAT	1344	-
PoalbCYCD1;5	Box 4	ATTAAT	1451	-
PoalbCYCD1;5	CGTCA-motif	CGTCA	867	-
PoalbCYCD1;5	CGTCA-motif	CGTCA	1553	+
PoalbCYCD1;5	G-box	GCCACGTGGA	1617	+
PoalbCYCD1;5	G-box	CACGTG	1619	-
PoalbCYCD1;5	AE-box	AGAAACTT	359	+
PoalbCYCD1;5	LTR	CCGAAA	578	+
PoalbCYCD1;5	LTR	CCGAAA	1593	+
PoalbCYCD1;5	ARE	AAACCA	254	+
PoalbCYCD1;5	ARE	AAACCA	741	+
PoalbCYCD1;5	ARE	AAACCA	1694	+
PoalbCYCD1;5	ARE	AAACCA	1987	+
PoalbCYCD1;5	W box	TTGACC	62	-
PoalbCYCD1;5	W box	TTGACC	1376	-
PoalbCYCD1;5	TCCC-motif	TCTCCCT	825	+
PoalbCYCD1;5	TGACG-motif	TGACG	867	+
PoalbCYCD1;5	TGACG-motif	TGACG	1553	-
PoalbCYCD1;5	CAT-box	GCCACT	1819	-
PoalbCYCD1;5	ABRE	CACGTG	1619	-
PoalbCYCD1;5	ABRE	ACGTG	1620	+
PoalbCYCD1;5	GT1-motif	GGTTAAT	987	-
PoalbCYCD1;5	GT1-motif	GGTTAA	988	-
PoalbCYCD1;5	GT1-motif	GGTTAA	995	+
PoalbCYCD1;5	GT1-motif	GGTTAA	1080	-
PoalbCYCD1;5	GT1-motif	GGTTAA	1562	+
PoalbCYCD1;5	MRE	AACCTAA	852	+
PoalbCYCD1;5	MRE	AACCTAA	940	+
PoalbCYCD1;5	G-Box	CACGTG	1619	-
PoalbCYCD1;5	AUXREs	TGTCGG	1886	+
PoalbCYCD1;6	Box 4	ATTAAT	739	+
PoalbCYCD1;6	Box 4	ATTAAT	1023	-
PoalbCYCD1;6	TCT-motif	TCTTAC	156	+
PoalbCYCD1;6	TCT-motif	TCTTAC	324	-
PoalbCYCD1;6	TCT-motif	TCTTAC	1222	-
PoalbCYCD1;6	O2-site	GATGA(C/T)(A/G)TG(A/G)	541	-
PoalbCYCD1;6	CGTCA-motif	CGTCA	539	+
PoalbCYCD1;6	CGTCA-motif	CGTCA	1631	-
PoalbCYCD1;6	GARE-motif	TCTGTTG	13	-
PoalbCYCD1;6	GARE-motif	TCTGTTG	1576	+
PoalbCYCD1;6	ATCT-motif	AATCTAATCC	1388	+
PoalbCYCD1;6	TGACG-motif	TGACG	539	-
PoalbCYCD1;6	TGACG-motif	TGACG	1631	+
PoalbCYCD1;6	GT1-motif	GGTTAAT	49	+
PoalbCYCD1;6	ABRE	ACGTG	412	+
PoalbCYCD1;6	G-Box	CACGTT	411	-
PoalbCYCD1;6	MBS	CAACTG	1971	-
PoalbCYCD1;6	TATC-box	TATCCCA	225	-
PoalbCYCD2;1	TGACG-motif	TGACG	112	-
PoalbCYCD2;1	TCCC-motif	TCTCCCT	1680	+
PoalbCYCD2;1	P-box	CCTTTTG	1423	-
PoalbCYCD2;1	AT1-motif	AATTATTTTTTATT	752	-
PoalbCYCD2;1	GATA-motif	AAGATAAGATT	722	-
PoalbCYCD2;1	Box 4	ATTAAT	1010	-
PoalbCYCD2;1	Box 4	ATTAAT	1199	-
PoalbCYCD2;1	Box 4	ATTAAT	1214	-
PoalbCYCD2;1	CGTCA-motif	CGTCA	112	+
PoalbCYCD2;1	LTR	CCGAAA	207	+
PoalbCYCD2;1	LTR	CCGAAA	1979	-
PoalbCYCD2;1	ARE	AAACCA	570	+
PoalbCYCD2;2	ABRE	ACGTG	1133	-
PoalbCYCD2;2	GT1-motif	GGTTAAT	39	-
PoalbCYCD2;2	GT1-motif	GGTTAA	40	-
PoalbCYCD2;2	GT1-motif	GGTTAA	860	+
PoalbCYCD2;2	GT1-motif	GGTTAA	872	+
PoalbCYCD2;2	GT1-motif	GGTTAAT	911	+
PoalbCYCD2;2	GT1-motif	GGTTAA	1442	-
PoalbCYCD2;2	TGACG-motif	TGACG	1205	-
PoalbCYCD2;2	GATA-motif	GATAGGA	576	-
PoalbCYCD2;2	MBS	CAACTG	722	+
PoalbCYCD2;2	TATC-box	TATCCCA	579	+
PoalbCYCD2;2	AT1-motif	AATTATTTTTTATT	1289	-
PoalbCYCD2;2	AT1-motif	AATTATTTTTTATT	1450	-
PoalbCYCD2;2	CGTCA-motif	CGTCA	1205	+
PoalbCYCD2;2	G-box	TACGTG	1133	-
PoalbCYCD2;2	O2-site	GATGATGTGG	1771	-
PoalbCYCD2;2	Box 4	ATTAAT	223	+
PoalbCYCD2;2	Box 4	ATTAAT	962	+
PoalbCYCD2;2	Box 4	ATTAAT	1509	-
PoalbCYCD2;2	Box 4	ATTAAT	1556	-
PoalbCYCD2;2	ARE	AAACCA	794	-
PoalbCYCD2;2	ARE	AAACCA	839	-
PoalbCYCD2;2	ARE	AAACCA	973	-
PoalbCYCD2;2	LTR	CCGAAA	1365	+
PoalbCYCD3;1	LTR	CCGAAA	932	-
PoalbCYCD3;1	LTR	CCGAAA	1673	+
PoalbCYCD3;1	TC-rich repeats	GTTTTCTTAC	301	-
PoalbCYCD3;1	ARE	AAACCA	921	-
PoalbCYCD3;1	ARE	AAACCA	1247	+
PoalbCYCD3;1	ARE	AAACCA	1661	+
PoalbCYCD3;1	O2-site	GTTGACGTGA	1230	-
PoalbCYCD3;1	O2-site	GATGA(C/T)(A/G)TG(A/G)	1313	+
PoalbCYCD3;1	TGA-element	AACGAC	399	+
PoalbCYCD3;1	Box 4	ATTAAT	237	+
PoalbCYCD3;1	TCT-motif	TCTTAC	817	-
PoalbCYCD3;1	CGTCA-motif	CGTCA	484	-
PoalbCYCD3;1	CGTCA-motif	CGTCA	1058	-
PoalbCYCD3;1	TCA-element	CCATCTTTTT	85	+
PoalbCYCD3;1	TCA-element	CCATCTTTTT	695	+
PoalbCYCD3;1	TCA-element	CCATCTTTTT	718	-
PoalbCYCD3;1	G-box	CACGAC	1231	+
PoalbCYCD3;1	MBS	CAACTG	573	-
PoalbCYCD3;1	W box	TTGACC	1402	+
PoalbCYCD3;1	TGACG-motif	TGACG	484	+
PoalbCYCD3;1	TGACG-motif	TGACG	1058	+
PoalbCYCD3;1	MRE	AACCTAA	1587	-
PoalbCYCD3;1	GT1-motif	GGTTAA	1480	-
PoalbCYCD3;1	AUXREs	TGTCTC	225	-
PoalbCYCD3;1	AUXREs	TGTCTC	1921	-
PoalbCYCD3;2	MSA-like	(T/C)C(T/C)AACGG(T/C)(T/C)A	1047	+
PoalbCYCD3;2	LTR	CCGAAA	1646	+
PoalbCYCD3;2	I-box	atGATAAGGTC	832	-
PoalbCYCD3;2	ARE	AAACCA	146	-
PoalbCYCD3;2	ARE	AAACCA	1683	+
PoalbCYCD3;2	ARE	AAACCA	1888	+
PoalbCYCD3;2	TCT-motif	TCTTAC	710	+
PoalbCYCD3;2	Box 4	ATTAAT	382	+
PoalbCYCD3;2	G-box	CACGAC	31	-
PoalbCYCD3;2	G-box	CACGTC	969	-
PoalbCYCD3;2	AT1-motif	AATTATTTTTTATT	1411	+
PoalbCYCD3;2	MBS	CAACTG	1065	-
PoalbCYCD3;2	GATA-motif	AAGATAAGATT	420	-
PoalbCYCD3;2	GCN4_motif	TGAGTCA	49	-
PoalbCYCD3;2	MRE	AACCTAA	292	-
PoalbCYCD3;2	GT1-motif	GGTTAAT	504	+
PoalbCYCD3;2	CAT-box	GCCACT	805	+
PoalbCYCD3;2	CAT-box	GCCACT	1856	+
PoalbCYCD3;2	ABRE	AACCCGG	233	-
PoalbCYCD3;2	ABRE	ACGTG	970	+
PoalbCYCD3;2	AUXREs	TGTCTC	1861	+
PoalbCYCD3;2	AUXREs	TGTCTC	232	-
PoalbCYCD3;3	ATCT-motif	AATCTAATCC	150	+
PoalbCYCD3;3	ARE	AAACCA	413	+
PoalbCYCD3;3	TCA-element	TCAGAAGAGG	1965	+
PoalbCYCD3;3	CGTCA-motif	CGTCA	287	-
PoalbCYCD3;3	CGTCA-motif	CGTCA	520	-
PoalbCYCD3;3	CGTCA-motif	CGTCA	707	-
PoalbCYCD3;3	Box 4	ATTAAT	132	+
PoalbCYCD3;3	Box 4	ATTAAT	339	+
PoalbCYCD3;3	Box 4	ATTAAT	971	+
PoalbCYCD3;3	Box 4	ATTAAT	988	+
PoalbCYCD3;3	Box 4	ATTAAT	1470	-
PoalbCYCD3;3	Box 4	ATTAAT	1559	-
PoalbCYCD3;3	Box 4	ATTAAT	1624	-
PoalbCYCD3;3	GATA-motif	GATAGGA	735	-
PoalbCYCD3;3	AT1-motif	AATTATTTTTTATT	1580	+
PoalbCYCD3;3	CAT-box	GCCACT	719	-
PoalbCYCD3;3	ABRE	TACGGTC	505	+
PoalbCYCD3;3	TCCC-motif	TCTCCCT	1931	+
PoalbCYCD3;3	TGACG-motif	TGACG	287	+
PoalbCYCD3;3	TGACG-motif	TGACG	520	+
PoalbCYCD3;3	TGACG-motif	TGACG	707	+
PoalbCYCD3;3	W box	TTGACC	508	-
PoalbCYCD3;3	AUXREs	TGTCTC	1851	+
PoalbCYCD3;4	ARE	AAACCA	504	-
PoalbCYCD3;4	Box 4	ATTAAT	257	+
PoalbCYCD3;4	Box 4	ATTAAT	312	+
PoalbCYCD3;4	Box 4	ATTAAT	361	+
PoalbCYCD3;4	Box 4	ATTAAT	837	+
PoalbCYCD3;4	Box 4	ATTAAT	850	+
PoalbCYCD3;4	Box 4	ATTAAT	1096	-
PoalbCYCD3;4	G-box	ACACGTG(G/t)CACC	605	-
PoalbCYCD3;4	G-box	ACACGTGT	609	+
PoalbCYCD3;4	G-box	CACGTG	610	+
PoalbCYCD3;4	G-Box	CACGTG	610	+
PoalbCYCD3;4	GATA-motif	AAGATAAGATT	1155	-
PoalbCYCD3;4	TCCC-motif	TCTCCCT	1896	-
PoalbCYCD3;4	ABRE	GACACGTGGC	608	+
PoalbCYCD3;4	ABRE	CACGTG	610	+
PoalbCYCD3;4	ABRE	ACGTG	611	+
PoalbCYCD3;4	MRE	AACCTAA	775	-
PoalbCYCD3;4	GT1-motif	GGTTAA	582	+
PoalbCYCD3;4	GT1-motif	GGTTAA	1651	-
PoalbCYCD3;4	GT1-motif	GGTTAA	1728	-
PoalbCYCD3;5	G-box	CACGTC	1723	-
PoalbCYCD3;5	CGTCA-motif	CGTCA	1641	-
PoalbCYCD3;5	CGTCA-motif	CGTCA	1722	-
PoalbCYCD3;5	TCT-motif	TCTTAC	1711	-
PoalbCYCD3;5	TCT-motif	TCTTAC	1893	-
PoalbCYCD3;5	Box 4	ATTAAT	800	+
PoalbCYCD3;5	Box 4	ATTAAT	1092	-
PoalbCYCD3;5	Box 4	ATTAAT	1107	-
PoalbCYCD3;5	TGA-element	AACGAC	776	-
PoalbCYCD3;5	I-box	cCATATCCAAT	153	+
PoalbCYCD3;5	ARE	AAACCA	1654	+
PoalbCYCD3;5	TC-rich repeats	ATTCTCTAAC	1566	+
PoalbCYCD3;5	GT1-motif	GGTTAA	1117	-
PoalbCYCD3;5	GT1-motif	GGTTAA	1305	-
PoalbCYCD3;5	MRE	AACCTAA	1583	+
PoalbCYCD3;5	ABRE	ACGTG	1724	+
PoalbCYCD3;5	TGACG-motif	TGACG	1641	+
PoalbCYCD3;5	TGACG-motif	TGACG	1722	+
PoalbCYCD3;5	GATA-motif	GATAGGA	61	+
PoalbCYCD3;5	AT1-motif	AATTATTTTTTATT	312	+
PoalbCYCD3;5	AUXREs	TGTCTC	1923	+
PoalbCYCD3;5	AUXREs	TGTCTC	1802	-
PoalbCYCD5;1	MRE	AACCTAA	100	+
PoalbCYCD5;1	GT1-motif	GGTTAA	17	+
PoalbCYCD5;1	GT1-motif	GGTTAAT	331	-
PoalbCYCD5;1	GT1-motif	GGTTAA	332	-
PoalbCYCD5;1	GT1-motif	GGTTAA	569	-
PoalbCYCD5;1	GT1-motif	GGTTAA	1529	-
PoalbCYCD5;1	ABRE	ACGTG	1693	+
PoalbCYCD5;1	ABRE	CACGTG	1762	-
PoalbCYCD5;1	ABRE	ACGTG	1763	+
PoalbCYCD5;1	CAT-box	GCCACT	1618	-
PoalbCYCD5;1	MBSI	aaaAaaC(G/C)GTTA	1348	-
PoalbCYCD5;1	GATA-motif	AAGATAAGATT	1494	-
PoalbCYCD5;1	GATA-motif	AAGGATAAGG	1873	-
PoalbCYCD5;1	G-Box	CACGTG	1762	-
PoalbCYCD5;1	AE-box	AGAAACAA	131	-
PoalbCYCD5;1	AE-box	AGAAACAA	1172	-
PoalbCYCD5;1	G-box	TACGTG	1692	+
PoalbCYCD5;1	G-box	CACGTG	1762	-
PoalbCYCD5;1	Box 4	ATTAAT	236	+
PoalbCYCD5;1	Box 4	ATTAAT	506	+
PoalbCYCD5;1	Box 4	ATTAAT	594	+
PoalbCYCD5;1	Box 4	ATTAAT	653	+
PoalbCYCD5;1	TCT-motif	TCTTAC	1180	+
PoalbCYCD5;1	ARE	AAACCA	632	-
PoalbCYCD5;1	ARE	AAACCA	980	-
PoalbCYCD5;1	I-box	TGATAATGT	426	+
PoalbCYCD5;1	TC-rich repeats	GTTTTCTTAC	1035	+
PoalbCYCD5;1	AUXREs	TGTCTC	1105	+
PoalbCYCD5;2	TGACG-motif	TGACG	774	+
PoalbCYCD5;2	TGACG-motif	TGACG	782	+
PoalbCYCD5;2	TGACG-motif	TGACG	961	+
PoalbCYCD5;2	W box	TTGACC	1536	+
PoalbCYCD5;2	W box	TTGACC	1914	-
PoalbCYCD5;2	GT1-motif	GGTTAA	123	-
PoalbCYCD5;2	GT1-motif	GGTTAA	521	-
PoalbCYCD5;2	ABRE	ACGTG	1097	+
PoalbCYCD5;2	ABRE	ACGTG	1205	-
PoalbCYCD5;2	G-Box	TCCACATGGCA	830	+
PoalbCYCD5;2	G-Box	CACGTT	1096	-
PoalbCYCD5;2	TATC-box	TATCCCA	1775	-
PoalbCYCD5;2	Box 4	ATTAAT	377	+
PoalbCYCD5;2	Box 4	ATTAAT	1461	-
PoalbCYCD5;2	Box 4	ATTAAT	1554	-
PoalbCYCD5;2	Box 4	ATTAAT	1751	-
PoalbCYCD5;2	TGA-element	AACGAC	392	-
PoalbCYCD5;2	G-box	GCCACGTGGA	976	+
PoalbCYCD5;2	G-box	TACGTG	1205	-
PoalbCYCD5;2	AE-box	AGAAACAA	1064	+
PoalbCYCD5;2	CGTCA-motif	CGTCA	774	-
PoalbCYCD5;2	CGTCA-motif	CGTCA	782	-
PoalbCYCD5;2	CGTCA-motif	CGTCA	961	-
PoalbCYCD5;2	GARE-motif	TCTGTTG	1843	-
PoalbCYCD5;2	A-box	CCGTCC	634	+
PoalbCYCD5;2	ARE	AAACCA	1633	+
PoalbCYCD5;2	AUXREs	TGTCTC	156	+
PoalbCYCD5;2	AUXREs	TGTCTC	477	+
PoalbCYCD5;2	AUXREs	TGTCGG	649	-
PoalbCYCD5;3	CGTCA-motif	CGTCA	36	+
PoalbCYCD5;3	CGTCA-motif	CGTCA	1706	+
PoalbCYCD5;3	G-box	CACGTC	1704	+
PoalbCYCD5;3	G-box	CACGAC	1875	+
PoalbCYCD5;3	O2-site	GATGA(C/T)(A/G)TG(A/G)	25	+
PoalbCYCD5;3	O2-site	GATGA(C/T)(A/G)TG(A/G)	724	+
PoalbCYCD5;3	O2-site	GTTGACGTGA	757	-
PoalbCYCD5;3	Box 4	ATTAAT	1472	-
PoalbCYCD5;3	Box 4	ATTAAT	1492	-
PoalbCYCD5;3	ARE	AAACCA	910	+
PoalbCYCD5;3	A-box	CCGTCC	1652	+
PoalbCYCD5;3	CAT-box	GCCACT	1481	+
PoalbCYCD5;3	ABRE	ACGTG	1704	-
PoalbCYCD5;3	MRE	AACCTAA	1383	-
PoalbCYCD5;3	TCCC-motif	TCTCCCT	1932	+
PoalbCYCD5;3	TGACG-motif	TGACG	36	-
PoalbCYCD5;3	TGACG-motif	TGACG	1706	-
PoalbCYCD5;3	GATA-motif	AAGATAAGATT	570	+
PoalbCYCD5;3	GATA-motif	AAGATAAGATT	1277	+
PoalbCYCD5;3	MBS	CAACTG	1461	+
PoalbCYCD6;1	GT1-motif	GGTTAA	94	+
PoalbCYCD6;1	GT1-motif	GGTTAAT	1311	-
PoalbCYCD6;1	GT1-motif	GGTTAA	1312	-
PoalbCYCD6;1	GT1-motif	GGTTAAT	1719	-
PoalbCYCD6;1	GT1-motif	GGTTAA	1720	-
PoalbCYCD6;1	P-box	CCTTTTG	212	+
PoalbCYCD6;1	P-box	CCTTTTG	1919	-
PoalbCYCD6;1	MBS	CAACTG	1256	-
PoalbCYCD6;1	AT1-motif	AATTATTTTTTATT	1076	+
PoalbCYCD6;1	circadian	CAAAGATATC	522	+
PoalbCYCD6;1	Box 4	ATTAAT	384	+
PoalbCYCD6;1	Box 4	ATTAAT	604	+
PoalbCYCD6;1	Box 4	ATTAAT	608	+
PoalbCYCD6;1	Box 4	ATTAAT	727	+
PoalbCYCD6;1	Box 4	ATTAAT	935	+
PoalbCYCD6;1	Box 4	ATTAAT	1439	-
PoalbCYCD6;1	AE-box	AGAAACTT	115	+
PoalbCYCD6;1	AE-box	AGAAACAA	1856	+
PoalbCYCD6;1	GARE-motif	TCTGTTG	811	-
PoalbCYCD6;1	TC-rich repeats	GTTTTCTTAC	832	+
PoalbCYCD6;1	ARE	AAACCA	1252	+
PoalbCYCD6;1	ARE	AAACCA	1358	-
PoalbCYCD6;1	I-box	GATAAGGGT	856	+
PoalbCYCD6;1	AUXREs	TGTCTC	1180	-
PoalbCYCD6;2	CGTCA-motif	CGTCA	90	+
PoalbCYCD6;2	TCA-element	CCATCTTTTT	1808	+
PoalbCYCD6;2	Box 4	ATTAAT	221	+
PoalbCYCD6;2	Box 4	ATTAAT	560	+
PoalbCYCD6;2	Box 4	ATTAAT	1429	-
PoalbCYCD6;2	Box 4	ATTAAT	1858	-
PoalbCYCD6;2	ARE	AAACCA	164	-
PoalbCYCD6;2	ARE	AAACCA	1441	+
PoalbCYCD6;2	ARE	AAACCA	1724	+
PoalbCYCD6;2	GT1-motif	GGTTAAT	783	-
PoalbCYCD6;2	GT1-motif	GGTTAA	784	-
PoalbCYCD6;2	GT1-motif	GGTTAA	1175	-
PoalbCYCD6;2	W box	TTGACC	1510	-
PoalbCYCD6;2	TCCC-motif	TCTCCCT	29	-
PoalbCYCD6;2	TGACG-motif	TGACG	90	-
PoalbCYCD6;2	GCN4_motif	TGAGTCA	1682	-
PoalbCYCD6;2	GATA-motif	GATAGGG	1043	-
PoalbCYCD6;2	MBS	CAACTG	1728	-
PoalbCYCD6;2	P-box	CAACAAACCCCTT	314	+
PoalbCYCD6;3	W box	TTGACC	36	-
PoalbCYCD6;3	W box	TTGACC	54	+
PoalbCYCD6;3	W box	TTGACC	1034	-
PoalbCYCD6;3	W box	TTGACC	1069	-
PoalbCYCD6;3	GT1-motif	GGTTAAT	316	-
PoalbCYCD6;3	GT1-motif	GGTTAA	317	-
PoalbCYCD6;3	GT1-motif	GGTTAA	1556	+
PoalbCYCD6;3	P-box	CCTTTTG	930	-
PoalbCYCD6;3	P-box	CCTTTTG	1988	-
PoalbCYCD6;3	AT1-motif	AATTATTTTTTATT	770	-
PoalbCYCD6;3	MBSI	aaaAaaC(G/C)GTTA	1305	-
PoalbCYCD6;3	MBSI	TTTTTACGGTTA	1314	+
PoalbCYCD6;3	GATA-motif	AAGATAAGATT	363	-
PoalbCYCD6;3	Box 4	ATTAAT	272	+
PoalbCYCD6;3	Box 4	ATTAAT	691	+
PoalbCYCD6;3	Box 4	ATTAAT	1023	-
PoalbCYCD6;3	Box 4	ATTAAT	1045	-
PoalbCYCD6;3	Box 4	ATTAAT	1623	-
PoalbCYCD6;3	TCT-motif	TCTTAC	1707	+
PoalbCYCD6;3	TCA-element	CCATCTTTTT	1001	+
PoalbCYCD6;3	ARE	AAACCA	1055	+
PoalbCYCD6;3	ARE	AAACCA	1355	-
PoalbCYCD6;3	ARE	AAACCA	1672	+
PoalbCYCD6;4	P-box	CCTTTTG	307	-
PoalbCYCD6;4	P-box	CCTTTTG	1988	-
PoalbCYCD6;4	TATC-box	TATCCCA	139	-
PoalbCYCD6;4	AT1-motif	AATTATTTTTTATT	1311	-
PoalbCYCD6;4	ABRE	TACGTGTC	248	-
PoalbCYCD6;4	ABRE	ACGTG	250	-
PoalbCYCD6;4	ABRE	ACGTG	1355	-
PoalbCYCD6;4	W box	TTGACC	1324	+
PoalbCYCD6;4	W box	TTGACC	1376	+
PoalbCYCD6;4	ARE	AAACCA	531	-
PoalbCYCD6;4	TC-rich repeats	GTTTTCTTAC	209	+
PoalbCYCD6;4	TC-rich repeats	GTTTTCTTAC	1177	+
PoalbCYCD6;4	TC-rich repeats	GTTTTCTTAC	1940	+
PoalbCYCD6;4	G-box	TACGTG	250	-
PoalbCYCD6;4	G-box	TACGTG	1355	-
PoalbCYCD6;4	TCT-motif	TCTTAC	1181	+
PoalbCYCD6;4	TCT-motif	TCTTAC	1944	+
PoalbCYCD6;4	Box 4	ATTAAT	332	+
PoalbCYCD6;4	Box 4	ATTAAT	800	+
PoalbCYCD6;4	Box 4	ATTAAT	882	+
PoalbCYCD6;4	Box 4	ATTAAT	1318	-
PoalbCYCD6;4	Box 4	ATTAAT	1361	-
PoalbCYCD6;4	Box 4	ATTAAT	1385	-
PoalbCYCD6;4	AUXREs	TGTCTC	1934	+
PoalbCYCD6;5	G-Box	CACGTG	1695	-
PoalbCYCD6;5	MRE	AACCTAA	674	+
PoalbCYCD6;5	MRE	AACCTAA	789	-
PoalbCYCD6;5	GT1-motif	GGTTAA	536	+
PoalbCYCD6;5	GT1-motif	GGTTAA	578	+
PoalbCYCD6;5	CAT-box	GCCACT	726	+
PoalbCYCD6;5	CAT-box	GCCACT	944	-
PoalbCYCD6;5	ABRE	AACCCGG	575	-
PoalbCYCD6;5	ABRE	ACGTG	587	+
PoalbCYCD6;5	ABRE	CACGTG	1695	-
PoalbCYCD6;5	ABRE	ACGTG	1696	+
PoalbCYCD6;5	ABRE	TACGTGTC	1842	-
PoalbCYCD6;5	ABRE	ACGTG	1844	-
PoalbCYCD6;5	W box	TTGACC	703	+
PoalbCYCD6;5	ARE	AAACCA	939	+
PoalbCYCD6;5	ARE	AAACCA	1335	+
PoalbCYCD6;5	ARE	AAACCA	1522	+
PoalbCYCD6;5	AE-box	AGAAACAA	53	+
PoalbCYCD6;5	AE-box	AGAAACAA	97	-
PoalbCYCD6;5	G-box	TACGTG	586	+
PoalbCYCD6;5	G-box	CACGTG	1695	-
PoalbCYCD6;5	G-box	TACGTG	1844	-
PoalbCYCD6;5	Box 4	ATTAAT	561	+
PoalbCYCD6;5	Box 4	ATTAAT	1095	-
PoalbCYCD6;5	Box 4	ATTAAT	1222	-
PoalbCYCD6;5	O2-site	GATGA(C/T)(A/G)TG(A/G)	860	+
PoalbCYCD7;1	G-box	TAACACGTAG	257	-
PoalbCYCD7;1	G-box	TACGTG	258	+
PoalbCYCD7;1	G-box	TAACACGTAG	490	-
PoalbCYCD7;1	G-box	TACGTG	491	+
PoalbCYCD7;1	G-box	TACGTG	1164	+
PoalbCYCD7;1	G-box	TACGTG	1189	-
PoalbCYCD7;1	G-box	CACGTC	1415	-
PoalbCYCD7;1	G-box	CACGAC	1701	-
PoalbCYCD7;1	G-box	CACGAC	1727	+
PoalbCYCD7;1	Box 4	ATTAAT	121	+
PoalbCYCD7;1	Box 4	ATTAAT	749	+
PoalbCYCD7;1	Box 4	ATTAAT	1108	-
PoalbCYCD7;1	Box 4	ATTAAT	1378	-
PoalbCYCD7;1	Box 4	ATTAAT	1812	-
PoalbCYCD7;1	Box 4	ATTAAT	1916	-
PoalbCYCD7;1	TCT-motif	TCTTAC	1787	+
PoalbCYCD7;1	ABRE	GCAACGTGTC	256	+
PoalbCYCD7;1	ABRE	TACGTGTC	258	+
PoalbCYCD7;1	ABRE	ACGTG	259	+
PoalbCYCD7;1	ABRE	ACGTG	492	+
PoalbCYCD7;1	ABRE	ACGTG	1165	+
PoalbCYCD7;1	ABRE	CGTACGTGCA	1187	-
PoalbCYCD7;1	ABRE	ACGTG	1189	-
PoalbCYCD7;1	ABRE	ACGTG	1416	+
PoalbCYCD7;1	GT1-motif	GGTTAA	329	+
PoalbCYCD7;1	GT1-motif	GGTTAA	1327	-
PoalbCYCD7;1	MRE	AACCTAA	551	+
PoalbCYCD7;1	W box	TTGACC	507	-
PoalbCYCD7;1	TCCC-motif	TCTCCCT	1775	+
PoalbCYCD7;1	GATA-motif	AAGGATAAGG	916	-
PoalbCYCH1;1	AT1-motif	AATTATTTTTTATT	1062	+
PoalbCYCH1;1	G-Box	CACGTT	1504	-
PoalbCYCH1;1	G-Box	CACGTT	1607	-
PoalbCYCH1;1	P-box	CCTTTTG	798	+
PoalbCYCH1;1	GATA-motif	GATAGGG	1980	+
PoalbCYCH1;1	GCN4_motif	TGAGTCA	715	+
PoalbCYCH1;1	GCN4_motif	TGAGTCA	1423	+
PoalbCYCH1;1	GCN4_motif	TGAGTCA	1582	+
PoalbCYCH1;1	W box	TTGACC	45	-
PoalbCYCH1;1	ABRE	GCAACGTGTC	553	+
PoalbCYCH1;1	ABRE	ACGTG	1505	+
PoalbCYCH1;1	ABRE	ACGTG	1608	+
PoalbCYCH1;1	GT1-motif	GGTTAA	60	+
PoalbCYCH1;1	GT1-motif	GGTTAAT	1332	+
PoalbCYCH1;1	GT1-motif	GGTTAAT	1567	-
PoalbCYCH1;1	GT1-motif	GGTTAA	1568	-
PoalbCYCH1;1	ATCT-motif	AATCTAATCC	1172	-
PoalbCYCH1;1	ARE	AAACCA	1364	-
PoalbCYCH1;1	O2-site	GATGACATGG	11	-
PoalbCYCH1;1	TCT-motif	TCTTAC	546	-
PoalbCYCH1;1	TCT-motif	TCTTAC	1451	+
PoalbCYCH1;1	Box 4	ATTAAT	876	+
PoalbCYCH1;1	Box 4	ATTAAT	1446	-
PoalbCYCH1;1	Box 4	ATTAAT	1467	-
PoalbCYCH1;1	Box 4	ATTAAT	1527	-
PoalbCYCH1;1	Box 4	ATTAAT	1560	-
PoalbCYCL1;1	G-Box	TCCACATGGCA	1424	+
PoalbCYCL1;1	G-Box	CACGTG	1426	-
PoalbCYCL1;1	TATC-box	TATCCCA	496	+
PoalbCYCL1;1	AT1-motif	AATTATTTTTTATT	168	-
PoalbCYCL1;1	GATA-motif	AAGGATAAGG	483	+
PoalbCYCL1;1	GATA-motif	AAGATAAGATT	484	+
PoalbCYCL1;1	GCN4_motif	TGAGTCA	1461	-
PoalbCYCL1;1	TGACG-motif	TGACG	1171	-
PoalbCYCL1;1	GT1-motif	GGTTAA	187	+
PoalbCYCL1;1	GT1-motif	GGTTAA	418	-
PoalbCYCL1;1	GT1-motif	GGTTAAT	1367	-
PoalbCYCL1;1	GT1-motif	GGTTAA	1368	-
PoalbCYCL1;1	ABRE	ACGTG	102	+
PoalbCYCL1;1	ABRE	ACGTG	147	+
PoalbCYCL1;1	ABRE	CACGTG	1426	-
PoalbCYCL1;1	ABRE	ACGTG	1427	+
PoalbCYCL1;1	LTR	CCGAAA	899	-
PoalbCYCL1;1	LTR	CCGAAA	1008	+
PoalbCYCL1;1	ATCT-motif	AATCTAATCC	485	-
PoalbCYCL1;1	ATCT-motif	AATCTAATCC	794	+
PoalbCYCL1;1	ATCT-motif	AATCTAATCC	806	-
PoalbCYCL1;1	ARE	AAACCA	867	+
PoalbCYCL1;1	ARE	AAACCA	888	+
PoalbCYCL1;1	ARE	AAACCA	1047	-
PoalbCYCL1;1	Box 4	ATTAAT	218	+
PoalbCYCL1;1	Box 4	ATTAAT	232	+
PoalbCYCL1;1	Box 4	ATTAAT	262	+
PoalbCYCL1;1	Box 4	ATTAAT	1940	-
PoalbCYCL1;1	G-box	TACGTG	101	+
PoalbCYCL1;1	G-box	TACGTG	146	+
PoalbCYCL1;1	G-box	CTTCCACGTGGCA	1422	+
PoalbCYCL1;1	G-box	GCCACGTGGA	1424	-
PoalbCYCL1;1	G-box	CACGTG	1426	-
PoalbCYCL1;1	TCA-element	CCATCTTTTT	1927	-
PoalbCYCL1;1	CGTCA-motif	CGTCA	1171	+
PoalbCYCT1;1	Box 4	ATTAAT	571	+
PoalbCYCT1;1	Box 4	ATTAAT	633	+
PoalbCYCT1;1	Box 4	ATTAAT	751	+
PoalbCYCT1;1	Box 4	ATTAAT	1930	-
PoalbCYCT1;1	AE-box	AGAAACAA	1961	-
PoalbCYCT1;1	G-box	TAACACGTAG	1536	-
PoalbCYCT1;1	CGTCA-motif	CGTCA	1556	-
PoalbCYCT1;1	TC-rich repeats	GTTTTCTTAC	825	+
PoalbCYCT1;1	TC-rich repeats	ATTCTCTAAC	924	-
PoalbCYCT1;1	ARE	AAACCA	823	-
PoalbCYCT1;1	ARE	AAACCA	1116	+
PoalbCYCT1;1	ARE	AAACCA	1175	+
PoalbCYCT1;1	ARE	AAACCA	1526	-
PoalbCYCT1;1	ARE	AAACCA	1904	-
PoalbCYCT1;1	ATCT-motif	AATCTAATCC	974	+
PoalbCYCT1;1	TGACG-motif	TGACG	1556	+
PoalbCYCT1;1	GT1-motif	GGTTAAT	1734	+
PoalbCYCT1;1	ABRE	GCAACGTGTC	111	-
PoalbCYCT1;1	CAT-box	GCCACT	1806	+
PoalbCYCT1;1	P-box	CCTTTTG	1478	+
PoalbCYCT1;1	GATA-motif	AAGATAAGATT	974	-
PoalbCYCT1;1	GATA-motif	AAGATAAGATT	1596	-
PoalbCYCT1;1	GCN4_motif	TGAGTCA	84	+
PoalbCYCT1;1	AUXREs	TGTCTC	1250	+
PoalbCYCT1;2	LTR	CCGAAA	846	-
PoalbCYCT1;2	ATCT-motif	AATCTAATCC	365	+
PoalbCYCT1;2	I-box	gGATAAGGTG	777	-
PoalbCYCT1;2	I-box	ccttatcct	779	+
PoalbCYCT1;2	ARE	AAACCA	1417	+
PoalbCYCT1;2	ARE	AAACCA	1435	-
PoalbCYCT1;2	ARE	AAACCA	1703	-
PoalbCYCT1;2	Box 4	ATTAAT	522	+
PoalbCYCT1;2	Box 4	ATTAAT	1157	-
PoalbCYCT1;2	G-box	CACGTC	1539	-
PoalbCYCT1;2	G-box	TACGTG	1905	+
PoalbCYCT1;2	TCA-element	CCATCTTTTT	1824	+
PoalbCYCT1;2	AE-box	AGAAACTT	1715	+
PoalbCYCT1;2	CGTCA-motif	CGTCA	1349	-
PoalbCYCT1;2	CGTCA-motif	CGTCA	1538	-
PoalbCYCT1;2	MBSI	TTTTTACGGTTA	149	-
PoalbCYCT1;2	GATA-motif	AAGGATAAGG	779	-
PoalbCYCT1;2	TGACG-motif	TGACG	1349	+
PoalbCYCT1;2	TGACG-motif	TGACG	1538	+
PoalbCYCT1;2	W box	TTGACC	1335	+
PoalbCYCT1;2	GT1-motif	GGTTAA	148	-
PoalbCYCT1;2	GT1-motif	GGTTAAT	440	+
PoalbCYCT1;2	GT1-motif	GGTTAA	1065	-
PoalbCYCT1;2	ABRE	ACGTG	1540	+
PoalbCYCT1;2	ABRE	ACGTG	1906	+
PoalbCYCT1;3	TCT-motif	TCTTAC	302	-
PoalbCYCT1;3	Box 4	ATTAAT	91	+
PoalbCYCT1;3	Box 4	ATTAAT	224	+
PoalbCYCT1;3	Box 4	ATTAAT	245	+
PoalbCYCT1;3	Box 4	ATTAAT	351	+
PoalbCYCT1;3	Box 4	ATTAAT	1024	-
PoalbCYCT1;3	Box 4	ATTAAT	1499	-
PoalbCYCT1;3	CGTCA-motif	CGTCA	1272	+
PoalbCYCT1;3	CGTCA-motif	CGTCA	1318	+
PoalbCYCT1;3	G-box	TACGTG	1124	-
PoalbCYCT1;3	G-box	CACGTG	1182	-
PoalbCYCT1;3	G-box	CACGTC	1297	+
PoalbCYCT1;3	G-box	CACGAC	1463	+
PoalbCYCT1;3	AE-box	AGAAACAA	1361	+
PoalbCYCT1;3	AE-box	AGAAACTT	1639	+
PoalbCYCT1;3	LTR	CCGAAA	195	-
PoalbCYCT1;3	LTR	CCGAAA	1065	+
PoalbCYCT1;3	MSA-like	TCAAACGGT	1385	+
PoalbCYCT1;3	TGACG-motif	TGACG	1272	-
PoalbCYCT1;3	TGACG-motif	TGACG	1318	-
PoalbCYCT1;3	ABRE	ACGTG	437	-
PoalbCYCT1;3	ABRE	ACGTG	938	+
PoalbCYCT1;3	ABRE	ACGTG	1124	-
PoalbCYCT1;3	ABRE	CACGTG	1182	-
PoalbCYCT1;3	ABRE	ACGTG	1183	+
PoalbCYCT1;3	ABRE	ACGTG	1297	-
PoalbCYCT1;3	GT1-motif	GGTTAA	337	+
PoalbCYCT1;3	MRE	AACCTAA	1394	+
PoalbCYCT1;3	G-Box	CACGTT	437	+
PoalbCYCT1;3	G-Box	CACGTT	937	-
PoalbCYCT1;3	G-Box	CACGTG	1182	-
PoalbCYCT1;3	P-box	CCTTTTG	877	+
PoalbCYCT1;3	GATA-motif	GATAGGA	154	+
PoalbCYCT1;3	GATA-motif	AAGGATAAGG	1435	-
PoalbCYCT1;3	AUXREs	TGTCTC	83	+
PoalbCYCT1;4	I-box	atGATAAGGTC	466	+
PoalbCYCT1;4	ARE	AAACCA	232	+
PoalbCYCT1;4	ARE	AAACCA	1244	-
PoalbCYCT1;4	ARE	AAACCA	1389	-
PoalbCYCT1;4	ARE	AAACCA	1447	-
PoalbCYCT1;4	ARE	AAACCA	1797	-
PoalbCYCT1;4	LTR	CCGAAA	1743	-
PoalbCYCT1;4	GARE-motif	TCTGTTG	1588	+
PoalbCYCT1;4	A-box	AATAACAAACTCC	1528	-
PoalbCYCT1;4	TCA-element	CCATCTTTTT	1177	+
PoalbCYCT1;4	G-box	CACGTC	477	+
PoalbCYCT1;4	G-box	CACGTC	1543	-
PoalbCYCT1;4	CGTCA-motif	CGTCA	443	-
PoalbCYCT1;4	CGTCA-motif	CGTCA	1542	-
PoalbCYCT1;4	TCT-motif	TCTTAC	285	-
PoalbCYCT1;4	TCT-motif	TCTTAC	942	-
PoalbCYCT1;4	Box 4	ATTAAT	171	+
PoalbCYCT1;4	Box 4	ATTAAT	623	+
PoalbCYCT1;4	Box 4	ATTAAT	728	+
PoalbCYCT1;4	Box 4	ATTAAT	853	+
PoalbCYCT1;4	TGA-element	AACGAC	240	-
PoalbCYCT1;4	O2-site	GATGATGTGG	465	+
PoalbCYCT1;4	GT1-motif	GGTTAAT	581	+
PoalbCYCT1;4	ABRE	ACGTG	477	-
PoalbCYCT1;4	ABRE	ACGTG	1544	+
PoalbCYCT1;4	TGACG-motif	TGACG	443	+
PoalbCYCT1;4	TGACG-motif	TGACG	1542	+
PoalbCYCT1;5	ARE	AAACCA	165	-
PoalbCYCT1;5	ARE	AAACCA	668	-
PoalbCYCT1;5	ARE	AAACCA	1785	-
PoalbCYCT1;5	TC-rich repeats	GTTTTCTTAC	224	+
PoalbCYCT1;5	TC-rich repeats	GTTTTCTTAC	561	+
PoalbCYCT1;5	GARE-motif	TCTGTTG	1292	+
PoalbCYCT1;5	GARE-motif	TCTGTTG	1602	+
PoalbCYCT1;5	O2-site	GATGA(C/T)(A/G)TG(A/G)	1928	+
PoalbCYCT1;5	TGA-element	AACGAC	1083	+
PoalbCYCT1;5	Box 4	ATTAAT	1631	-
PoalbCYCT1;5	TCT-motif	TCTTAC	228	+
PoalbCYCT1;5	TCT-motif	TCTTAC	1558	-
PoalbCYCT1;5	TATC-box	TATCCCA	945	+
PoalbCYCT1;5	AT1-motif	AATTATTTTTTATT	486	-
PoalbCYCT1;5	G-Box	CACGTT	993	+
PoalbCYCT1;5	ABRE	ACGTG	993	-
PoalbCYCT1;5	CAT-box	GCCACT	787	+
PoalbCYCT1;5	MRE	AACCTAA	661	-
PoalbCYCT1;5	MRE	AACCTAA	1451	-
PoalbCYCT1;5	GT1-motif	GGTTAA	171	+
PoalbCYCT1;5	GT1-motif	GGTTAA	173	-
PoalbCYCT1;5	GT1-motif	GGTTAA	809	+
PoalbCYCT1;5	GT1-motif	GGTTAA	1712	+
PoalbCYCT1;5	W box	TTGACC	1285	-
PoalbCYCT1;5	TCCC-motif	TCTCCCT	1125	+
PoalbCYCT1;5	AUXREs	TGTCTC	1517	+
PoalbCYCT1;5	AUXREs	TGTCTC	1607	+
PoalbCYCT1;5	AUXREs	TGTCTC	1864	+
PoalbCYCT1;6	MBS	CAACTG	14	-
PoalbCYCT1;6	MBS	CAACTG	1179	-
PoalbCYCT1;6	W box	TTGACC	2	+
PoalbCYCT1;6	W box	TTGACC	1870	+
PoalbCYCT1;6	GT1-motif	GGTTAAT	46	+
PoalbCYCT1;6	GT1-motif	GGTTAA	931	+
PoalbCYCT1;6	GT1-motif	GGTTAA	1666	+
PoalbCYCT1;6	MRE	AACCTAA	1238	+
PoalbCYCT1;6	MRE	AACCTAA	1501	-
PoalbCYCT1;6	TC-rich repeats	GTTTTCTTAC	1621	-
PoalbCYCT1;6	ATCT-motif	AATCTAATCC	1901	-
PoalbCYCT1;6	I-box	AAGATAAGGCT	300	+
PoalbCYCT1;6	TGA-element	AACGAC	1111	+
PoalbCYCT1;6	TGA-element	AACGAC	1120	+
PoalbCYCT1;6	O2-site	GATGA(C/T)(A/G)TG(A/G)	1928	+
PoalbCYCT1;6	TCT-motif	TCTTAC	1621	-
PoalbCYCT1;6	Box 4	ATTAAT	693	+
PoalbCYCT1;6	Box 4	ATTAAT	726	+
PoalbCYCT1;6	AE-box	AGAAACTT	1771	-
PoalbCYCT1;6	AUXREs	TGTCTC	1268	+
PoalbCYCT1;6	AUXREs	TGTCTC	282	-
PoalbCYCU1;1	LTR	CCGAAA	681	-
PoalbCYCU1;1	O2-site	GTTGACGTGA	570	+
PoalbCYCU1;1	O2-site	GATGACATGG	1784	-
PoalbCYCU1;1	Box 4	ATTAAT	1249	-
PoalbCYCU1;1	CGTCA-motif	CGTCA	1921	+
PoalbCYCU1;1	G-box	CACGAC	990	-
PoalbCYCU1;1	G-box	CACGTC	1914	-
PoalbCYCU1;1	G-box	GCCACGTGGA	1929	-
PoalbCYCU1;1	G-box	CACGTG	1931	-
PoalbCYCU1;1	AuxRR-core	GGTCCAT	1770	+
PoalbCYCU1;1	G-Box	CACGTG	1931	-
PoalbCYCU1;1	GCN4_motif	TGAGTCA	644	-
PoalbCYCU1;1	W box	TTGACC	595	+
PoalbCYCU1;1	TGACG-motif	TGACG	1921	-
PoalbCYCU1;1	ABRE	ACGTG	1915	+
PoalbCYCU1;1	ABRE	GACACGTGGC	1929	-
PoalbCYCU1;1	ABRE	CACGTG	1931	-
PoalbCYCU1;1	ABRE	ACGTG	1932	+
PoalbCYCU1;1	CAT-box	GCCACT	1735	+
PoalbCYCU1;1	GT1-motif	GGTTAA	559	+
PoalbCYCU1;1	GT1-motif	GGTTAAT	717	-
PoalbCYCU1;1	GT1-motif	GGTTAA	718	-
PoalbCYCU1;1	MRE	AACCTAA	1077	-
PoalbCYCU2;1	TGA-element	AACGAC	439	+
PoalbCYCU2;1	TCT-motif	TCTTAC	1628	-
PoalbCYCU2;1	Box 4	ATTAAT	114	+
PoalbCYCU2;1	Box 4	ATTAAT	167	+
PoalbCYCU2;1	Box 4	ATTAAT	282	+
PoalbCYCU2;1	Box 4	ATTAAT	1176	-
PoalbCYCU2;1	Box 4	ATTAAT	1387	-
PoalbCYCU2;1	CGTCA-motif	CGTCA	1329	+
PoalbCYCU2;1	CGTCA-motif	CGTCA	1600	+
PoalbCYCU2;1	CGTCA-motif	CGTCA	1674	+
PoalbCYCU2;1	G-box	CACGTG	551	+
PoalbCYCU2;1	G-box	TAACACGTAG	921	-
PoalbCYCU2;1	G-box	TACGTG	922	+
PoalbCYCU2;1	G-box	TAACACGTAG	1528	-
PoalbCYCU2;1	AuxRR-core	GGTCCAT	863	+
PoalbCYCU2;1	A-box	CCGTCC	458	+
PoalbCYCU2;1	LTR	CCGAAA	1900	-
PoalbCYCU2;1	ARE	AAACCA	936	+
PoalbCYCU2;1	TCCC-motif	TCTCCCT	1859	+
PoalbCYCU2;1	TCCC-motif	TCTCCCT	1865	+
PoalbCYCU2;1	TGACG-motif	TGACG	1329	-
PoalbCYCU2;1	TGACG-motif	TGACG	1600	-
PoalbCYCU2;1	TGACG-motif	TGACG	1674	-
PoalbCYCU2;1	ABRE	CACGTG	551	+
PoalbCYCU2;1	ABRE	ACGTG	552	+
PoalbCYCU2;1	ABRE	TACGTGTC	922	+
PoalbCYCU2;1	ABRE	ACGTG	923	+
PoalbCYCU2;1	ABRE	ACGTG	1256	+
PoalbCYCU2;1	GT1-motif	GGTTAAT	1370	+
PoalbCYCU2;1	GT1-motif	GGTTAA	1796	-
PoalbCYCU2;1	AT1-motif	AATTATTTTTTATT	1241	-
PoalbCYCU2;1	MBS	CAACTG	603	-
PoalbCYCU2;1	G-Box	CACGTG	551	+
PoalbCYCU2;1	G-Box	CACGTT	1255	-
PoalbCYCU2;1	AUXREs	TGTCGG	720	+
PoalbCYCU2;2	TCCC-motif	TCTCCCT	1841	+
PoalbCYCU2;2	TGACG-motif	TGACG	564	+
PoalbCYCU2;2	Box 4	ATTAAT	139	+
PoalbCYCU2;2	Box 4	ATTAAT	171	+
PoalbCYCU2;2	Box 4	ATTAAT	508	+
PoalbCYCU2;2	Box 4	ATTAAT	554	+
PoalbCYCU2;2	Box 4	ATTAAT	637	+
PoalbCYCU2;2	Box 4	ATTAAT	835	+
PoalbCYCU2;2	Box 4	ATTAAT	839	+
PoalbCYCU2;2	Box 4	ATTAAT	937	+
PoalbCYCU2;2	Box 4	ATTAAT	1249	-
PoalbCYCU2;2	Box 4	ATTAAT	1439	-
PoalbCYCU2;2	Box 4	ATTAAT	1807	-
PoalbCYCU2;2	TGA-element	AACGAC	1431	+
PoalbCYCU2;2	O2-site	GATGACATGG	1124	-
PoalbCYCU2;2	TCA-element	CCATCTTTTT	422	+
PoalbCYCU2;2	TCA-element	CCATCTTTTT	1014	+
PoalbCYCU2;2	TCA-element	CCATCTTTTT	1954	+
PoalbCYCU2;2	CGTCA-motif	CGTCA	564	-
PoalbCYCU2;2	GARE-motif	TCTGTTG	981	-
PoalbCYCU2;2	ARE	AAACCA	310	+
PoalbCYCU2;2	ARE	AAACCA	615	+
PoalbCYCU2;2	ARE	AAACCA	788	+
PoalbCYCU2;2	ARE	AAACCA	1262	+
PoalbCYCU2;2	AUXREs	TGTCTC	1636	-
PoalbCYCU2;2	AUXREs	TGTCGG	969	+
PoalbCYCU2;2	AUXREs	TGTCGG	128	-
PoalbCYCU3;1	TCA-element	CCATCTTTTT	1265	+
PoalbCYCU3;1	G-box	TACGTG	1213	-
PoalbCYCU3;1	Box 4	ATTAAT	1596	-
PoalbCYCU3;1	Box 4	ATTAAT	1771	-
PoalbCYCU3;1	TCT-motif	TCTTAC	314	-
PoalbCYCU3;1	ARE	AAACCA	267	+
PoalbCYCU3;1	ARE	AAACCA	1015	+
PoalbCYCU3;1	I-box	cCATATCCAAT	798	+
PoalbCYCU3;1	TC-rich repeats	GTTTTCTTAC	571	+
PoalbCYCU3;1	TC-rich repeats	ATTCTCTAAC	1816	-
PoalbCYCU3;1	GARE-motif	TCTGTTG	1548	+
PoalbCYCU3;1	ABRE	ACGTG	386	+
PoalbCYCU3;1	ABRE	ACGTG	1213	-
PoalbCYCU3;1	GT1-motif	GTGTGTGAA	682	+
PoalbCYCU3;1	GT1-motif	GGTTAA	1279	+
PoalbCYCU3;1	TCCC-motif	TCTCCCT	1289	-
PoalbCYCU3;1	TCCC-motif	TCTCCCT	1310	-
PoalbCYCU3;1	GATA-motif	GATAGGA	504	-
PoalbCYCU3;1	MBSI	aaaAaaC(G/C)GTTA	1604	-
PoalbCYCU3;1	circadian	CAAAGATATC	1260	+
PoalbCYCU3;1	G-Box	CACGTT	385	-
PoalbCYCU3;1	AUXREs	TGTCTC	1173	+
PoalbCYCU3;2	ARE	AAACCA	901	+
PoalbCYCU3;2	ARE	AAACCA	918	+
PoalbCYCU3;2	AE-box	AGAAACAA	1865	-
PoalbCYCU3;2	CGTCA-motif	CGTCA	850	-
PoalbCYCU3;2	CGTCA-motif	CGTCA	1071	+
PoalbCYCU3;2	Box 4	ATTAAT	306	+
PoalbCYCU3;2	Box 4	ATTAAT	583	+
PoalbCYCU3;2	Box 4	ATTAAT	1397	-
PoalbCYCU3;2	GATA-motif	AAGATAAGATT	1681	-
PoalbCYCU3;2	MBS	CAACTG	1222	+
PoalbCYCU3;2	MBS	CAACTG	1562	-
PoalbCYCU3;2	GT1-motif	GGTTAA	714	-
PoalbCYCU3;2	GT1-motif	GGTTAAT	1358	+
PoalbCYCU3;2	MRE	AACCTAA	230	-
PoalbCYCU3;2	MRE	AACCTAA	1265	-
PoalbCYCU3;2	MRE	AACCTAA	1621	-
PoalbCYCU3;2	TGACG-motif	TGACG	850	+
PoalbCYCU3;2	TGACG-motif	TGACG	1071	-
PoalbCYCU3;2	W box	TTGACC	209	+
PoalbCYCU3;2	W box	TTGACC	1000	-
PoalbCYCU3;2	AUXREs	TGTCGG	1209	-
PoalbCYCU3;3	GARE-motif	TCTGTTG	1504	-
PoalbCYCU3;3	LTR	CCGAAA	1433	+
PoalbCYCU3;3	G-box	TACGTG	1824	-
PoalbCYCU3;3	Box 4	ATTAAT	258	+
PoalbCYCU3;3	Box 4	ATTAAT	338	+
PoalbCYCU3;3	Box 4	ATTAAT	392	+
PoalbCYCU3;3	Box 4	ATTAAT	738	+
PoalbCYCU3;3	TCT-motif	TCTTAC	117	-
PoalbCYCU3;3	TCT-motif	TCTTAC	1831	-
PoalbCYCU3;3	TCT-motif	TCTTAC	1906	-
PoalbCYCU3;3	O2-site	GATGATGTGG	61	-
PoalbCYCU3;3	TGA-element	AACGAC	86	-
PoalbCYCU3;3	P-box	CCTTTTG	1495	-
PoalbCYCU3;3	MBS	CAACTG	1259	+
PoalbCYCU3;3	MBS	CAACTG	1314	-
PoalbCYCU3;3	TATC-box	TATCCCA	351	+
PoalbCYCU3;3	GT1-motif	GGTTAAT	1151	-
PoalbCYCU3;3	GT1-motif	GGTTAA	1152	-
PoalbCYCU3;3	GT1-motif	GGTTAAT	1265	+
PoalbCYCU3;3	ABRE	ACGTG	1824	-
PoalbCYCU3;4	Box 4	ATTAAT	77	+
PoalbCYCU3;4	Box 4	ATTAAT	99	+
PoalbCYCU3;4	Box 4	ATTAAT	651	+
PoalbCYCU3;4	Box 4	ATTAAT	685	+
PoalbCYCU3;4	Box 4	ATTAAT	1260	-
PoalbCYCU3;4	TCT-motif	TCTTAC	478	-
PoalbCYCU3;4	TGA-element	AACGAC	151	+
PoalbCYCU3;4	G-box	TACGTG	488	-
PoalbCYCU3;4	G-box	CCACGTAA	1246	-
PoalbCYCU3;4	G-box	TACGTG	1247	+
PoalbCYCU3;4	AE-box	AGAAACTT	1623	+
PoalbCYCU3;4	TCA-element	CCATCTTTTT	1766	-
PoalbCYCU3;4	TC-rich repeats	GTTTTCTTAC	557	-
PoalbCYCU3;4	ARE	AAACCA	704	-
PoalbCYCU3;4	ARE	AAACCA	1792	-
PoalbCYCU3;4	ARE	AAACCA	1925	-
PoalbCYCU3;4	GT1-motif	GGTTAAT	1098	-
PoalbCYCU3;4	GT1-motif	GGTTAA	1099	-
PoalbCYCU3;4	GT1-motif	GGTTAAT	1180	+
PoalbCYCU3;4	MRE	AACCTAA	968	+
PoalbCYCU3;4	ABRE	ACGTG	17	+
PoalbCYCU3;4	ABRE	ACGTG	488	-
PoalbCYCU3;4	ABRE	ACGTG	531	-
PoalbCYCU3;4	ABRE	ACGTG	1248	+
PoalbCYCU3;4	G-Box	CACGTT	16	-
PoalbCYCU3;4	G-Box	CACGTT	531	+
PoalbCYCU3;4	MBS	CAACTG	1675	-
PoalbCYCU3;4	GATA-motif	AAGGATAAGG	1864	-
PoalbCYCU4;1	W box	TTGACC	850	-
PoalbCYCU4;1	ABRE	ACGTG	222	+
PoalbCYCU4;1	ABRE	ACGTG	1897	-
PoalbCYCU4;1	GT1-motif	GGTTAAT	343	-
PoalbCYCU4;1	GT1-motif	GGTTAA	344	-
PoalbCYCU4;1	GT1-motif	GGTTAAT	736	+
PoalbCYCU4;1	GT1-motif	GGTTAA	747	+
PoalbCYCU4;1	GT1-motif	GGTTAAT	1771	-
PoalbCYCU4;1	GT1-motif	GGTTAA	1772	-
PoalbCYCU4;1	G-Box	CACGTT	1897	+
PoalbCYCU4;1	P-box	CCTTTTG	1078	+
PoalbCYCU4;1	circadian	CAAAGATATC	1005	+
PoalbCYCU4;1	O2-site	GATGACATGG	1323	-
PoalbCYCU4;1	Box 4	ATTAAT	138	+
PoalbCYCU4;1	Box 4	ATTAAT	194	+
PoalbCYCU4;1	Box 4	ATTAAT	654	+
PoalbCYCU4;1	Box 4	ATTAAT	764	+
PoalbCYCU4;1	Box 4	ATTAAT	1196	-
PoalbCYCU4;1	G-box	CCACGTAA	220	-
PoalbCYCU4;1	G-box	TACGTG	221	+
PoalbCYCU4;1	TC-rich repeats	GTTTTCTTAC	1872	+
PoalbCYCU4;1	GARE-motif	TCTGTTG	459	-
PoalbCYCU4;1	LTR	CCGAAA	620	+
PoalbCYCU4;1	LTR	CCGAAA	1942	+
PoalbCYCU4;1	ARE	AAACCA	451	+
PoalbCYCU4;1	ARE	AAACCA	1579	-
PoalbCYCU4;1	AUXREs	TGTCTC	964	-
PoalbCYCU4;1	AUXREs	TGTCTC	1836	-
PoalbCYCU4;2	LTR	CCGAAA	625	+
PoalbCYCU4;2	LTR	CCGAAA	1943	+
PoalbCYCU4;2	TC-rich repeats	GTTTTCTTAC	1873	+
PoalbCYCU4;2	GARE-motif	TCTGTTG	471	-
PoalbCYCU4;2	ARE	AAACCA	463	+
PoalbCYCU4;2	ARE	AAACCA	1581	-
PoalbCYCU4;2	Box 4	ATTAAT	153	+
PoalbCYCU4;2	Box 4	ATTAAT	208	+
PoalbCYCU4;2	Box 4	ATTAAT	659	+
PoalbCYCU4;2	Box 4	ATTAAT	771	+
PoalbCYCU4;2	Box 4	ATTAAT	1199	-
PoalbCYCU4;2	O2-site	GATGACATGG	1326	-
PoalbCYCU4;2	TGA-element	AACGAC	11	-
PoalbCYCU4;2	G-box	CACGTC	8	+
PoalbCYCU4;2	G-box	CCACGTAA	233	-
PoalbCYCU4;2	G-box	TACGTG	234	+
PoalbCYCU4;2	G-Box	CACGTT	1898	+
PoalbCYCU4;2	P-box	CCTTTTG	1081	+
PoalbCYCU4;2	circadian	CAAAGATATC	1012	+
PoalbCYCU4;2	W box	TTGACC	857	-
PoalbCYCU4;2	GT1-motif	GGTTAAT	354	-
PoalbCYCU4;2	GT1-motif	GGTTAA	355	-
PoalbCYCU4;2	GT1-motif	GGTTAAT	743	+
PoalbCYCU4;2	GT1-motif	GGTTAA	754	+
PoalbCYCU4;2	GT1-motif	GGTTAAT	1772	-
PoalbCYCU4;2	GT1-motif	GGTTAA	1773	-
PoalbCYCU4;2	GT1-motif	GGTTAAT	1889	-
PoalbCYCU4;2	GT1-motif	GGTTAA	1890	-
PoalbCYCU4;2	ABRE	ACGTG	8	-
PoalbCYCU4;2	ABRE	ACGTG	235	+
PoalbCYCU4;2	ABRE	ACGTG	1898	-
PoalbCYCU4;2	AUXREs	TGTCTC	957	-
PoalbCYCU4;2	AUXREs	TGTCTC	1821	-
PoalbCYCU4;3	ARE	AAACCA	1978	+
PoalbCYCU4;3	ARE	AAACCA	1988	+
PoalbCYCU4;3	LTR	CCGAAA	510	-
PoalbCYCU4;3	TC-rich repeats	ATTCTCTAAC	951	-
PoalbCYCU4;3	AE-box	AGAAACTT	906	-
PoalbCYCU4;3	AE-box	AGAAACAA	1180	+
PoalbCYCU4;3	G-box	TACGTG	341	+
PoalbCYCU4;3	G-box	CACGAC	1089	+
PoalbCYCU4;3	TGA-element	AACGAC	1343	-
PoalbCYCU4;3	Box 4	ATTAAT	37	+
PoalbCYCU4;3	Box 4	ATTAAT	179	+
PoalbCYCU4;3	Box 4	ATTAAT	851	+
PoalbCYCU4;3	Box 4	ATTAAT	1122	-
PoalbCYCU4;3	Box 4	ATTAAT	1557	-
PoalbCYCU4;3	P-box	CCTTTTG	1932	-
PoalbCYCU4;3	ABRE	ACGTG	342	+
PoalbCYCU4;3	GT1-motif	GGTTAAT	1117	+
PoalbCYCU4;3	GT1-motif	GGTTAAT	1450	-
PoalbCYCU4;3	GT1-motif	GGTTAA	1451	-
PoalbCYCU4;4	circadian	CAAAGATATC	382	-
PoalbCYCU4;4	circadian	CAAAGATATC	1266	-
PoalbCYCU4;4	GATA-motif	AAGGATAAGG	932	-
PoalbCYCU4;4	GATA-motif	AAGATAAGATT	1728	+
PoalbCYCU4;4	G-Box	CACGTT	350	+
PoalbCYCU4;4	G-Box	CACGTT	1459	+
PoalbCYCU4;4	MBS	CAACTG	235	+
PoalbCYCU4;4	ABRE	ACGTG	350	-
PoalbCYCU4;4	ABRE	ACGTG	631	-
PoalbCYCU4;4	ABRE	ACGTG	1459	-
PoalbCYCU4;4	CAT-box	GCCACT	1360	+
PoalbCYCU4;4	TGACG-motif	TGACG	394	-
PoalbCYCU4;4	TCCC-motif	TCTCCCT	1860	-
PoalbCYCU4;4	ARE	AAACCA	486	+
PoalbCYCU4;4	ARE	AAACCA	1204	-
PoalbCYCU4;4	ARE	AAACCA	1383	-
PoalbCYCU4;4	ARE	AAACCA	1684	+
PoalbCYCU4;4	ARE	AAACCA	1988	+
PoalbCYCU4;4	GARE-motif	TCTGTTG	674	+
PoalbCYCU4;4	GARE-motif	TCTGTTG	1366	+
PoalbCYCU4;4	AE-box	AGAAACAA	472	+
PoalbCYCU4;4	G-box	CACGTC	631	+
PoalbCYCU4;4	CGTCA-motif	CGTCA	394	+
PoalbCYCU4;4	Box 4	ATTAAT	65	+
PoalbCYCU4;4	Box 4	ATTAAT	559	+
PoalbCYCU4;4	TCT-motif	TCTTAC	1049	+
PoalbCYCU4;4	TCT-motif	TCTTAC	1882	+
PoalbCYCU4;4	O2-site	GTTGACGTGA	991	+
PoalbCYCU4;5	MBS	CAACTG	109	+
PoalbCYCU4;5	G-Box	CACGTT	211	+
PoalbCYCU4;5	G-Box	CACGTT	1366	+
PoalbCYCU4;5	GATA-motif	AAGGATAAGG	799	-
PoalbCYCU4;5	circadian	CAAAGATATC	243	-
PoalbCYCU4;5	TCCC-motif	TCTCCCT	1765	-
PoalbCYCU4;5	TGACG-motif	TGACG	255	-
PoalbCYCU4;5	CAT-box	GCCACT	1266	+
PoalbCYCU4;5	ABRE	ACGTG	211	-
PoalbCYCU4;5	ABRE	ACGTG	1366	-
PoalbCYCU4;5	GARE-motif	TCTGTTG	540	+
PoalbCYCU4;5	GARE-motif	TCTGTTG	1272	+
PoalbCYCU4;5	I-box	gGATAAGGTG	842	+
PoalbCYCU4;5	ARE	AAACCA	351	+
PoalbCYCU4;5	ARE	AAACCA	1107	-
PoalbCYCU4;5	ARE	AAACCA	1289	-
PoalbCYCU4;5	ARE	AAACCA	1892	+
PoalbCYCU4;5	O2-site	GTTGACGTGA	858	+
PoalbCYCU4;5	TCT-motif	TCTTAC	943	+
PoalbCYCU4;5	TCT-motif	TCTTAC	1787	+
PoalbCYCU4;5	Box 4	ATTAAT	424	+
PoalbCYCU4;5	CGTCA-motif	CGTCA	255	+
PoalbCYCU4;5	AE-box	AGAAACAA	337	+
PoalbCYCU4;6	G-Box	CACGTT	307	+
PoalbCYCU4;6	G-Box	CACGTT	1452	+
PoalbCYCU4;6	circadian	CAAAGATATC	1259	-
PoalbCYCU4;6	GATA-motif	GATAGGG	145	+
PoalbCYCU4;6	GATA-motif	AAGGATAAGG	888	-
PoalbCYCU4;6	TGACG-motif	TGACG	351	-
PoalbCYCU4;6	TCCC-motif	TCTCCCT	1839	-
PoalbCYCU4;6	GT1-motif	GGTTAAT	159	-
PoalbCYCU4;6	GT1-motif	GGTTAA	160	-
PoalbCYCU4;6	ABRE	ACGTG	307	-
PoalbCYCU4;6	ABRE	ACGTG	588	-
PoalbCYCU4;6	ABRE	ACGTG	880	+
PoalbCYCU4;6	ABRE	ACGTG	1452	-
PoalbCYCU4;6	CAT-box	GCCACT	1353	+
PoalbCYCU4;6	GARE-motif	TCTGTTG	631	+
PoalbCYCU4;6	GARE-motif	TCTGTTG	1359	+
PoalbCYCU4;6	ARE	AAACCA	39	-
PoalbCYCU4;6	ARE	AAACCA	443	+
PoalbCYCU4;6	ARE	AAACCA	671	+
PoalbCYCU4;6	ARE	AAACCA	1197	-
PoalbCYCU4;6	ARE	AAACCA	1376	-
PoalbCYCU4;6	ARE	AAACCA	1662	+
PoalbCYCU4;6	ARE	AAACCA	1988	+
PoalbCYCU4;6	I-box	gGATAAGGTG	931	+
PoalbCYCU4;6	Box 4	ATTAAT	516	+
PoalbCYCU4;6	TCT-motif	TCTTAC	1036	+
PoalbCYCU4;6	O2-site	GTTGACGTGA	947	+
PoalbCYCU4;6	AE-box	AGAAACAA	429	+
PoalbCYCU4;6	G-box	CACGTC	588	+
PoalbCYCU4;6	G-box	CACGTC	879	-
PoalbCYCU4;6	CGTCA-motif	CGTCA	351	+
PoalbSDS	ABRE	ACGTG	351	-
PoalbSDS	ABRE	CACGTG	1671	-
PoalbSDS	ABRE	ACGTG	1672	+
PoalbSDS	ABRE	CACGTG	1795	-
PoalbSDS	ABRE	ACGTG	1796	+
PoalbSDS	MRE	AACCTAA	73	-
PoalbSDS	W box	TTGACC	141	-
PoalbSDS	W box	TTGACC	169	-
PoalbSDS	TCCC-motif	TCTCCCT	322	+
PoalbSDS	TCCC-motif	TCTCCCT	1025	+
PoalbSDS	G-Box	CACGTT	351	+
PoalbSDS	G-Box	CACGTG	1671	-
PoalbSDS	G-Box	CACGTG	1795	-
PoalbSDS	AuxRR-core	GGTCCAT	313	-
PoalbSDS	AuxRR-core	GGTCCAT	1771	-
PoalbSDS	G-box	CACGTG	1671	-
PoalbSDS	G-box	CACGTG	1795	-
PoalbSDS	G-box	CACGAC	1873	+
PoalbSDS	TGA-element	AACGAC	633	+
PoalbSDS	TCT-motif	TCTTAC	363	-
PoalbSDS	Box 4	ATTAAT	806	+
PoalbSDS	Box 4	ATTAAT	871	+
PoalbSDS	Box 4	ATTAAT	894	+
PoalbSDS	Box 4	ATTAAT	921	+
PoalbSDS	Box 4	ATTAAT	1242	-
PoalbSDS	Box 4	ATTAAT	1408	-
PoalbSDS	Box 4	ATTAAT	1575	-
PoalbSDS	Box 4	ATTAAT	1610	-
PoalbSDS	ARE	AAACCA	411	+
PoalbSDS	ARE	AAACCA	885	-
PoalbSDS	GARE-motif	TCTGTTG	1687	+
PoalbSDS	LTR	CCGAAA	495	+
PoalbSDS	AUXREs	TGTCTC	320	+

## Sheet: CDK promotors
Gene name	Cis-acting elements	Sequence	Position	Strand
PoalbCDKA;1	CGTCA-motif	CGTCA	830	-
PoalbCDKA;1	TGACG-motif	TGACG	830	+
PoalbCDKA;1	ATCT-motif	AATCTAATCC	1509	+
PoalbCDKA;1	GATA-motif	GATAGGA	922	+
PoalbCDKA;1	Box 4	ATTAAT	147	+
PoalbCDKA;1	Box 4	ATTAAT	275	+
PoalbCDKA;1	Box 4	ATTAAT	1781	-
PoalbCDKA;1	Box 4	ATTAAT	1820	-
PoalbCDKA;1	W box	TTGACC	371	-
PoalbCDKA;1	W box	TTGACC	547	-
PoalbCDKA;1	W box	TTGACC	1695	+
PoalbCDKA;1	TCT-motif	TCTTAC	1466	-
PoalbCDKA;1	TCT-motif	TCTTAC	1482	-
PoalbCDKA;1	TCCC-motif	TCTCCCT	1331	-
PoalbCDKA;1	GT1-motif	GTGTGTGAA	298	+
PoalbCDKA;1	TCA-element	CCATCTTTTT	435	-
PoalbCDKA;1	MBS	CAACTG	374	+
PoalbCDKA;1	MBSI	aaaAaaC(G/C)GTTA	1193	-
PoalbCDKB1;1	ARE	AAACCA	517	-
PoalbCDKB1;1	ARE	AAACCA	1062	-
PoalbCDKB1;1	Box 4	ATTAAT	1146	-
PoalbCDKB1;1	Box 4	ATTAAT	1361	-
PoalbCDKB1;1	ATCT-motif	AATCTAATCC	496	-
PoalbCDKB1;1	O2-site	GATGACATGG	371	+
PoalbCDKB1;1	TGA-element	AACGAC	1538	+
PoalbCDKB1;1	GATA-motif	GATAGGG	1738	-
PoalbCDKB1;1	TCA-element	CCATCTTTTT	1231	-
PoalbCDKB1;1	MSA-like	(T/C)C(T/C)AACGG(T/C)(T/C)A	1741	-
PoalbCDKB1;1	MBS	CAACTG	911	-
PoalbCDKB1;1	MBS	CAACTG	1030	-
PoalbCDKB1;1	W box	TTGACC	9	-
PoalbCDKB1;1	W box	TTGACC	379	-
PoalbCDKB1;1	W box	TTGACC	1688	+
PoalbCDKB1;1	GT1-motif	GGTTAA	563	-
PoalbCDKB1;1	TCCC-motif	TCTCCCT	1818	+
PoalbCDKB1;2	ARE	AAACCA	1223	+
PoalbCDKB1;2	ARE	AAACCA	1470	+
PoalbCDKB1;2	ARE	AAACCA	1546	-
PoalbCDKB1;2	Box 4	ATTAAT	456	+
PoalbCDKB1;2	Box 4	ATTAAT	977	+
PoalbCDKB1;2	Box 4	ATTAAT	1358	-
PoalbCDKB1;2	Box 4	ATTAAT	1601	-
PoalbCDKB1;2	AE-box	AGAAACAA	265	-
PoalbCDKB1;2	AE-box	AGAAACAA	1032	-
PoalbCDKB1;2	AE-box	AGAAACTT	1836	-
PoalbCDKB1;2	CAT-box	GCCACT	1585	-
PoalbCDKB1;2	ABRE	ACGTG	207	+
PoalbCDKB1;2	TC-rich repeats	ATTCTCTAAC	431	-
PoalbCDKB1;2	GATA-motif	GATAGGA	1165	+
PoalbCDKB1;2	GATA-motif	GATAGGA	1907	-
PoalbCDKB1;2	AT1-motif	AATTATTTTTTATT	1367	-
PoalbCDKB1;2	G-box	CCACGTAA	205	-
PoalbCDKB1;2	G-box	TACGTG	206	+
PoalbCDKB1;2	MBSI	aaaAaaC(G/C)GTTA	476	+
PoalbCDKB1;2	GARE-motif	TCTGTTG	1983	-
PoalbCDKB1;2	TCCC-motif	TCTCCCT	502	-
PoalbCDKB1;2	TCCC-motif	TCTCCCT	650	+
PoalbCDKB1;2	TCCC-motif	TCTCCCT	747	+
PoalbCDKB1;2	MRE	AACCTAA	1139	+
PoalbCDKB1;2	GT1-motif	GGTTAA	341	-
PoalbCDKB1;2	GT1-motif	GGTTAAT	1531	+
PoalbCDKB1;2	circadian	CAAAGATATC	511	-
PoalbCDKB1;2	LTR	CCGAAA	400	-
PoalbCDKB2;1	P-box	CCTTTTG	1329	+
PoalbCDKB2;1	ATCT-motif	AATCTAATCC	1454	+
PoalbCDKB2;1	GATA-motif	AAGATAAGATT	90	-
PoalbCDKB2;1	GATA-motif	GATAGGA	1423	+
PoalbCDKB2;1	GATA-motif	AAGGATAAGG	1797	+
PoalbCDKB2;1	ARE	AAACCA	295	+
PoalbCDKB2;1	ARE	AAACCA	330	+
PoalbCDKB2;1	ARE	AAACCA	896	+
PoalbCDKB2;1	ARE	AAACCA	1170	+
PoalbCDKB2;1	ARE	AAACCA	1544	+
PoalbCDKB2;1	ARE	AAACCA	1935	-
PoalbCDKB2;1	Box 4	ATTAAT	287	+
PoalbCDKB2;1	CAT-box	GCCACT	614	-
PoalbCDKB2;1	GARE-motif	TCTGTTG	1407	-
PoalbCDKB2;1	W box	TTGACC	1276	+
PoalbCDKB2;1	TCT-motif	TCTTAC	97	+
PoalbCDKB2;1	TCT-motif	TCTTAC	809	-
PoalbCDKB2;1	MRE	AACCTAA	1206	+
PoalbCDKB2;1	MRE	AACCTAA	1567	+
PoalbCDKB2;1	GT1-motif	GGTTAAT	1523	-
PoalbCDKB2;1	GT1-motif	GGTTAA	1524	-
PoalbCDKB2;1	TCA-element	CCATCTTTTT	135	-
PoalbCDKB2;1	MBS	CAACTG	468	-
PoalbCDKB2;1	MBS	CAACTG	673	-
PoalbCDKB2;1	MBS	CAACTG	1721	-
PoalbCDKB2;1	AUXREs	TGTCTC	1023	+
PoalbCDKB2;1	AUXREs	TGTCGG	1787	+
PoalbCDKB2;2	GT1-motif	GGTTAA	851	+
PoalbCDKB2;2	AuxRR-core	GGTCCAT	1029	+
PoalbCDKB2;2	AuxRR-core	GGTCCAT	1229	+
PoalbCDKB2;2	TCCC-motif	TCTCCCT	1172	-
PoalbCDKB2;2	TCT-motif	TCTTAC	869	+
PoalbCDKB2;2	G-box	TAACACGTAG	812	+
PoalbCDKB2;2	G-box	TACGTG	815	-
PoalbCDKB2;2	MBS	CAACTG	1247	-
PoalbCDKB2;2	TGA-element	AACGAC	1919	-
PoalbCDKB2;2	G-Box	CACGTT	746	-
PoalbCDKB2;2	GATA-motif	GATAGGG	1169	+
PoalbCDKB2;2	GATA-motif	GATAGGG	1477	-
PoalbCDKB2;2	TC-rich repeats	GTTTTCTTAC	495	+
PoalbCDKB2;2	ATCT-motif	AATCTAATCC	1353	-
PoalbCDKB2;2	ATCT-motif	AATCTAATCC	1422	-
PoalbCDKB2;2	TGACG-motif	TGACG	1040	+
PoalbCDKB2;2	CGTCA-motif	CGTCA	1040	-
PoalbCDKB2;2	O2-site	GATGA(C/T)(A/G)TG(A/G)	255	-
PoalbCDKB2;2	ABRE	ACGTG	747	+
PoalbCDKB2;2	ABRE	ACGTG	815	-
PoalbCDKB2;2	Box 4	ATTAAT	522	+
PoalbCDKB2;2	ARE	AAACCA	1387	+
PoalbCDKC;1	ABRE	CACGTG	118	+
PoalbCDKC;1	ABRE	ACGTG	119	+
PoalbCDKC;1	ABRE	ACGTG	266	+
PoalbCDKC;1	AE-box	AGAAACTT	343	+
PoalbCDKC;1	AE-box	AGAAACAA	1904	-
PoalbCDKC;1	Box 4	ATTAAT	313	+
PoalbCDKC;1	Box 4	ATTAAT	1161	-
PoalbCDKC;1	ARE	AAACCA	252	+
PoalbCDKC;1	ARE	AAACCA	861	-
PoalbCDKC;1	ARE	AAACCA	1059	-
PoalbCDKC;1	ARE	AAACCA	1079	+
PoalbCDKC;1	G-Box	CACGTG	118	+
PoalbCDKC;1	G-Box	TCCACATGGCA	1397	-
PoalbCDKC;1	GATA-motif	AAGGATAAGG	693	+
PoalbCDKC;1	P-box	CCTTTTG	1083	-
PoalbCDKC;1	TGACG-motif	TGACG	818	-
PoalbCDKC;1	CGTCA-motif	CGTCA	818	+
PoalbCDKC;1	G-box	CACGTG	118	+
PoalbCDKC;1	G-box	TACGTG	265	+
PoalbCDKC;1	GT1-motif	GGTTAAT	1564	-
PoalbCDKC;1	GT1-motif	GGTTAA	1565	-
PoalbCDKC;1	LTR	CCGAAA	171	-
PoalbCDKC;1	W box	TTGACC	1341	+
PoalbCDKC;1	AUXREs	TGTCTC	132	+
PoalbCDKC;1	AUXREs	TGTCTC	530	+
PoalbCDKC;1	AUXREs	TGTCTC	1116	+
PoalbCDKC;1	AUXREs	TGTCTC	1261	-
PoalbCDKC;2	G-box	CACGTG	1541	-
PoalbCDKC;2	MBS	CAACTG	721	-
PoalbCDKC;2	MBS	CAACTG	1093	+
PoalbCDKC;2	MRE	AACCTAA	834	+
PoalbCDKC;2	circadian	CAAAGATATC	312	-
PoalbCDKC;2	W box	TTGACC	1524	+
PoalbCDKC;2	W box	TTGACC	1613	-
PoalbCDKC;2	CAT-box	GCCACT	865	+
PoalbCDKC;2	CAT-box	GCCACT	1512	+
PoalbCDKC;2	ABRE	CACGTG	1541	-
PoalbCDKC;2	ABRE	ACGTG	1542	+
PoalbCDKC;2	ARE	AAACCA	93	-
PoalbCDKC;2	G-Box	CACGTG	1541	-
PoalbCDKC;2	CGTCA-motif	CGTCA	1594	+
PoalbCDKC;2	CGTCA-motif	CGTCA	1675	-
PoalbCDKC;2	O2-site	GATGACATGG	18	+
PoalbCDKC;2	O2-site	GATGATGTGG	764	-
PoalbCDKC;2	TGACG-motif	TGACG	1594	-
PoalbCDKC;2	TGACG-motif	TGACG	1675	+
PoalbCDKC;2	GCN4_motif	TGAGTCA	1916	-
PoalbCDKC;2	AUXREs	TGTCTC	661	+
PoalbCDKC;2	AUXREs	TGTCTC	1224	+
PoalbCDKC;2	AUXREs	TGTCTC	1566	-
PoalbCDKD;1	ARE	AAACCA	833	+
PoalbCDKD;1	ARE	AAACCA	1356	+
PoalbCDKD;1	ARE	AAACCA	1480	+
PoalbCDKD;1	Box 4	ATTAAT	265	+
PoalbCDKD;1	Box 4	ATTAAT	300	+
PoalbCDKD;1	Box 4	ATTAAT	490	+
PoalbCDKD;1	Box 4	ATTAAT	1557	-
PoalbCDKD;1	Box 4	ATTAAT	1933	-
PoalbCDKD;1	GCN4_motif	TGAGTCA	662	-
PoalbCDKD;1	ATCT-motif	AATCTAATCC	1048	+
PoalbCDKD;1	GATA-motif	AAGGATAAGG	953	+
PoalbCDKD;1	TCA-element	CCATCTTTTT	626	-
PoalbCDKD;1	W box	TTGACC	1203	+
PoalbCDKD;1	W box	TTGACC	1387	+
PoalbCDKD;1	MRE	AACCTAA	1581	+
PoalbCDKD;1	AuxRR-core	GGTCCAT	173	+
PoalbCDKD;1	AuxRR-core	GGTCCAT	509	+
PoalbCDKD;1	GT1-motif	GGTTAA	312	-
PoalbCDKD;1	GT1-motif	GGTTAA	1363	+
PoalbCDKD;1	GT1-motif	GGTTAA	1701	-
PoalbCDKD;1	LTR	CCGAAA	1908	+
PoalbCDKD;3	GARE-motif	TCTGTTG	1790	-
PoalbCDKD;3	TCA-element	TCAGAAGAGG	212	+
PoalbCDKD;3	G-box	CACGTG	638	+
PoalbCDKD;3	G-box	CACGTG	936	+
PoalbCDKD;3	G-box	CACGTG	1299	-
PoalbCDKD;3	TC-rich repeats	ATTCTCTAAC	353	+
PoalbCDKD;3	GCN4_motif	TGAGTCA	1317	-
PoalbCDKD;3	G-Box	CACGTG	638	+
PoalbCDKD;3	G-Box	CACGTG	936	+
PoalbCDKD;3	G-Box	CACGTG	1299	-
PoalbCDKD;3	GATA-motif	AAGATAAGATT	216	+
PoalbCDKD;3	GATA-motif	AAGATAAGATT	322	-
PoalbCDKD;3	GATA-motif	AAGGATAAGG	659	-
PoalbCDKD;3	GATA-motif	AAGGATAAGG	946	+
PoalbCDKD;3	GATA-motif	AAGATAAGATT	947	+
PoalbCDKD;3	I-box	gGATAAGGTG	657	-
PoalbCDKD;3	I-box	AGATAAGG	659	-
PoalbCDKD;3	I-box	AAGATAAGGCT	947	+
PoalbCDKD;3	I-box	AGATAAGG	948	+
PoalbCDKD;3	I-box	gGATAAGGTG	1471	-
PoalbCDKD;3	I-box	AGATAAGG	1473	-
PoalbCDKD;3	ARE	AAACCA	500	+
PoalbCDKD;3	ABRE	CACGTG	638	+
PoalbCDKD;3	ABRE	ACGTG	639	+
PoalbCDKD;3	ABRE	CACGTG	936	+
PoalbCDKD;3	ABRE	ACGTG	937	+
PoalbCDKD;3	ABRE	CACGTG	1299	-
PoalbCDKD;3	ABRE	ACGTG	1300	+
PoalbCDKD;3	Box 4	ATTAAT	119	+
PoalbCDKD;3	Box 4	ATTAAT	285	+
PoalbCDKD;3	Box 4	ATTAAT	922	+
PoalbCDKE;1	MBS	CAACTG	886	+
PoalbCDKE;1	MBS	CAACTG	1873	-
PoalbCDKE;1	circadian	CAAAGATATC	1816	+
PoalbCDKE;1	GT1-motif	GGTTAA	1271	+
PoalbCDKE;1	AuxRR-core	GGTCCAT	1891	-
PoalbCDKE;1	TCT-motif	TCTTAC	1430	+
PoalbCDKE;1	W box	TTGACC	76	+
PoalbCDKE;1	Box 4	ATTAAT	394	+
PoalbCDKE;1	ARE	AAACCA	965	-
PoalbCDKE;1	GATA-motif	GATAGGA	1503	+
PoalbCDKE;1	P-box	CCTTTTG	358	+
PoalbCDKE;1	O2-site	GATGACATGG	412	+
PoalbCDKE;1	AUXREs	TGTCGG	1159	+
PoalbCDKE;2	ATCT-motif	AATCTAATCC	1047	-
PoalbCDKE;2	TC-rich repeats	GTTTTCTTAC	1833	+
PoalbCDKE;2	CGTCA-motif	CGTCA	730	-
PoalbCDKE;2	CGTCA-motif	CGTCA	1200	-
PoalbCDKE;2	TGACG-motif	TGACG	730	+
PoalbCDKE;2	TGACG-motif	TGACG	1200	+
PoalbCDKE;2	G-Box	CACGTT	714	-
PoalbCDKE;2	GATA-motif	AAGGATAAGG	1551	+
PoalbCDKE;2	GATA-motif	GATAGGG	1656	+
PoalbCDKE;2	ARE	AAACCA	925	-
PoalbCDKE;2	ARE	AAACCA	1228	-
PoalbCDKE;2	ABRE	ACGTG	715	+
PoalbCDKE;2	Box 4	ATTAAT	379	+
PoalbCDKE;2	TCT-motif	TCTTAC	244	+
PoalbCDKE;2	TCT-motif	TCTTAC	1586	+
PoalbCDKE;2	TCT-motif	TCTTAC	1837	+
PoalbCDKE;2	W box	TTGACC	893	+
PoalbCDKE;2	GARE-motif	TCTGTTG	1373	+
PoalbCDKE;2	GT1-motif	GGTTAA	1878	-
PoalbCDKE;2	circadian	CAAAGATATC	1817	+
PoalbCDKE;2	TCCC-motif	TCTCCCT	1659	-
PoalbCDKE;2	MRE	AACCTAA	1958	+
PoalbCDKF;1	ARE	AAACCA	713	+
PoalbCDKF;1	ARE	AAACCA	1026	-
PoalbCDKF;1	ARE	AAACCA	1894	+
PoalbCDKF;1	ABRE	ACGTG	838	+
PoalbCDKF;1	ABRE	ACGTG	1487	-
PoalbCDKF;1	TC-rich repeats	GTTTTCTTAC	620	-
PoalbCDKF;1	P-box	CCTTTTG	2	-
PoalbCDKF;1	O2-site	GATGATGTGG	1420	-
PoalbCDKF;1	O2-site	GATGACATGG	1450	-
PoalbCDKF;1	O2-site	GATGACATGG	1567	-
PoalbCDKF;1	CGTCA-motif	CGTCA	302	-
PoalbCDKF;1	CGTCA-motif	CGTCA	1489	+
PoalbCDKF;1	CGTCA-motif	CGTCA	1522	+
PoalbCDKF;1	TGACG-motif	TGACG	302	+
PoalbCDKF;1	TGACG-motif	TGACG	1489	-
PoalbCDKF;1	TGACG-motif	TGACG	1522	-
PoalbCDKF;1	G-Box	CACGTT	837	-
PoalbCDKF;1	TGA-element	AACGAC	1171	-
PoalbCDKF;1	MBS	CAACTG	167	-
PoalbCDKF;1	MBS	CAACTG	1561	+
PoalbCDKF;1	G-box	CACGTC	1487	+
PoalbCDKF;1	TCT-motif	TCTTAC	459	+
PoalbCDKF;1	TCT-motif	TCTTAC	620	-
PoalbCDKF;1	TCT-motif	TCTTAC	742	+
PoalbCDKF;1	GARE-motif	TCTGTTG	877	+
PoalbCDKF;1	GARE-motif	TCTGTTG	1575	+
PoalbCDKF;1	W box	TTGACC	124	-
PoalbCDKF;1	W box	TTGACC	1610	-
PoalbCDKF;1	GT1-motif	GGTTAAT	1799	+
PoalbCDKF;1	TCCC-motif	TCTCCCT	1643	-
PoalbCDKF;1	AUXREs	TGTCTC	1508	+
PoalbCDKF;1	AUXREs	TGTCGG	51	-
PoalbCDKG;1	TCA-element	CCATCTTTTT	975	+
PoalbCDKG;1	TCA-element	CCATCTTTTT	1229	+
PoalbCDKG;1	TCA-element	CCATCTTTTT	1763	+
PoalbCDKG;1	TCCC-motif	TCTCCCT	390	+
PoalbCDKG;1	MRE	AACCTAA	800	-
PoalbCDKG;1	MRE	AACCTAA	1837	+
PoalbCDKG;1	W box	TTGACC	1718	-
PoalbCDKG;1	W box	TTGACC	1743	-
PoalbCDKG;1	GARE-motif	TCTGTTG	1779	-
PoalbCDKG;1	TCT-motif	TCTTAC	970	+
PoalbCDKG;1	ABRE	ACGTG	406	-
PoalbCDKG;1	ABRE	AACCCGG	1600	+
PoalbCDKG;1	ABRE	AACCCGG	1748	+
PoalbCDKG;1	ARE	AAACCA	182	+
PoalbCDKG;1	ARE	AAACCA	810	-
PoalbCDKG;1	ARE	AAACCA	834	-
PoalbCDKG;1	ARE	AAACCA	847	-
PoalbCDKG;1	TGA-element	AACGAC	1791	+
PoalbCDKG;1	TGA-element	AACGAC	1898	+
PoalbCDKG;1	G-Box	CACGTT	406	+
PoalbCDKG;1	O2-site	GATGATGTGG	1374	+
PoalbCDKG;1	AUXREs	TGTCGG	1265	+
PoalbCDKG;2	G-box	TACGTG	722	+
PoalbCDKG;2	MBS	CAACTG	1336	+
PoalbCDKG;2	TATC-box	TATCCCA	176	+
PoalbCDKG;2	GT1-motif	GGTTAAT	828	-
PoalbCDKG;2	GT1-motif	GGTTAA	829	-
PoalbCDKG;2	GT1-motif	GGTTAA	1918	+
PoalbCDKG;2	circadian	CAAAGATATC	196	-
PoalbCDKG;2	LTR	CCGAAA	450	-
PoalbCDKG;2	LTR	CCGAAA	1991	-
PoalbCDKG;2	AuxRR-core	GGTCCAT	1079	+
PoalbCDKG;2	TCT-motif	TCTTAC	121	-
PoalbCDKG;2	W box	TTGACC	353	-
PoalbCDKG;2	ABRE	CGTACGTGCA	720	+
PoalbCDKG;2	ABRE	ACGTG	723	+
PoalbCDKG;2	ABRE	GCAACGTGTC	810	+
PoalbCDKG;2	ABRE	ACGTG	1327	-
PoalbCDKG;2	Box 4	ATTAAT	1225	-
PoalbCDKG;2	Box 4	ATTAAT	1774	-
PoalbCDKG;2	ARE	AAACCA	1123	-
PoalbCDKG;2	G-Box	CACGTT	1327	+
PoalbCDKG;2	GATA-motif	AAGGATAAGG	12	+
PoalbCDKG;2	P-box	CCTTTTG	618	+
PoalbCDKG;2	P-box	CCTTTTG	1739	+
PoalbCDKG;2	ATCT-motif	AATCTAATCC	289	-
PoalbCDKG;2	TC-rich repeats	GTTTTCTTAC	121	-
PoalbCDKG;2	O2-site	GATGACATGG	497	-
PoalbCDKG;3	MRE	AACCTAA	500	+
PoalbCDKG;3	GT1-motif	GGTTAAT	1072	-
PoalbCDKG;3	GT1-motif	GGTTAA	1073	-
PoalbCDKG;3	A-box	CCGTCC	560	+
PoalbCDKG;3	TCT-motif	TCTTAC	981	+
PoalbCDKG;3	MBS	CAACTG	1460	-
PoalbCDKG;3	MBS	CAACTG	1642	+
PoalbCDKG;3	G-box	TACGTG	73	+
PoalbCDKG;3	G-box	CACGTC	1502	+
PoalbCDKG;3	MBSI	aaaAaaC(G/C)GTTA	187	-
PoalbCDKG;3	AT1-motif	AATTATTTTTTATT	229	+
PoalbCDKG;3	TATC-box	TATCCCA	1893	-
PoalbCDKG;3	AE-box	AGAAACAA	1188	-
PoalbCDKG;3	Box 4	ATTAAT	303	+
PoalbCDKG;3	Box 4	ATTAAT	657	+
PoalbCDKG;3	ABRE	ACGTG	74	+
PoalbCDKG;3	ABRE	ACGTG	1502	-
PoalbCDKG;3	CAT-box	GCCACT	544	+
PoalbCDKG;3	ARE	AAACCA	415	-
PoalbCDKG;3	AUXREs	TGTCGG	1326	+
PoalbCDKG;4	TCT-motif	TCTTAC	1673	-
PoalbCDKG;4	W box	TTGACC	1550	-
PoalbCDKG;4	MBS	CAACTG	245	-
PoalbCDKG;4	MBS	CAACTG	1615	+
PoalbCDKG;4	G-Box	TCCACATGGCA	232	+
PoalbCDKG;4	P-box	CCTTTTG	31	-
PoalbCDKG;4	P-box	CCTTTTG	379	+
PoalbCDKG;4	P-box	CCTTTTG	1386	-
PoalbCDKG;4	CGTCA-motif	CGTCA	904	-
PoalbCDKG;4	CGTCA-motif	CGTCA	1714	+
PoalbCDKG;4	TGACG-motif	TGACG	904	+
PoalbCDKG;4	TGACG-motif	TGACG	1714	-
PoalbCDKG;4	CAT-box	GCCACT	1363	-
PoalbCDKG;4	Box 4	ATTAAT	25	+
PoalbCDKG;4	Box 4	ATTAAT	660	+
PoalbCDKG;4	Box 4	ATTAAT	932	+
PoalbCDKG;4	Box 4	ATTAAT	977	+
PoalbCDKG;4	Box 4	ATTAAT	1096	-
PoalbCDKG;4	Box 4	ATTAAT	1222	-
PoalbCDKG;4	Box 4	ATTAAT	1296	-
PoalbCDKG;4	Box 4	ATTAAT	1798	-
PoalbCDKG;4	ARE	AAACCA	1554	+
PoalbCDKG;4	ARE	AAACCA	1719	+
PoalbCDKG;4	AUXREs	TGTCTC	1649	+
PoalbCDKG;4	AUXREs	TGTCTC	289	-
PoalbCDKG;5	G-box	TAAACGTG	1600	+
PoalbCDKG;5	TCT-motif	TCTTAC	1688	-
PoalbCDKG;5	GT1-motif	GGTTAAT	338	-
PoalbCDKG;5	GT1-motif	GGTTAA	339	-
PoalbCDKG;5	GT1-motif	GGTTAAT	1035	-
PoalbCDKG;5	GT1-motif	GGTTAA	1036	-
PoalbCDKG;5	circadian	CAAAGATATC	1918	-
PoalbCDKG;5	ARE	AAACCA	488	-
PoalbCDKG;5	ARE	AAACCA	1080	-
PoalbCDKG;5	ARE	AAACCA	1573	+
PoalbCDKG;5	ARE	AAACCA	1734	+
PoalbCDKG;5	AE-box	AGAAACAA	351	+
PoalbCDKG;5	Box 4	ATTAAT	28	+
PoalbCDKG;5	Box 4	ATTAAT	384	+
PoalbCDKG;5	Box 4	ATTAAT	1384	-
PoalbCDKG;5	ABRE	ACGTG	1603	+
PoalbCDKG;5	CGTCA-motif	CGTCA	175	+
PoalbCDKG;5	CGTCA-motif	CGTCA	1729	+
PoalbCDKG;5	CGTCA-motif	CGTCA	1757	-
PoalbCDKG;5	TGACG-motif	TGACG	175	-
PoalbCDKG;5	TGACG-motif	TGACG	1729	-
PoalbCDKG;5	TGACG-motif	TGACG	1757	+
PoalbCDKG;5	ATCT-motif	AATCTAATCC	646	+
PoalbCDKG;5	G-Box	CACGTT	1602	-
PoalbCDKG;5	AUXREs	TGTCTC	1676	+
