# Supplementary material for: Study on the Interactions of Cyclins with CDKs Involved in Auxin Signal during Leaf Development by WGCNA in Populus alba
Source: Int J Mol Sci. 2023 Aug 30;24(17):13445. doi: 10.3390/ijms241713445 (PMC10487486; doi:10.3390/ijms241713445)
Supplement: Supplementary file 1 [file ijms-24-13445-s001.zip › Supplementary Files/Table S6. All genes expression information under IBA treatment on the fifth leaf.xlsx]

## Sheet: sheet1
Table S6. All genes expression information under IBA treatment on the fifth leaf
Gene ID	Control_1_tpm	Control_2_tpm	Control_3_tpm	Treat_1_tpm	Treat_2_tpm	Treat_3_tpm	Control_1 counts	Control_2_counts	Control_3_counts	Treat_1_counts	Treat_2_counts	Treat_3_counts
Poalb01G000010.1	1.45663	0.639769	0.599742	0.196782	0.814663	0.2345	20	9	9	3	16	3
Poalb01G000020.1	22.9011	25.2509	20.8821	25.6937	24.6982	25.5852	293	331	292	365	452	305
Poalb01G000030.1	0	0	0	0	0	0	0	0	0	0	0	0
Poalb01G000040.1	0.0371906	0	0.0340279	0	0.0779996	0	1	0	1	0	3	0
Poalb01G000050.1	0	0	0	0	0	0	0	0	0	0	0	0
Poalb01G000060.1	0	0	0	0	0	0	0	0	0	0	0	0
Poalb01G000070.1	11.9174	9.47321	16.0749	14.8272	14.7732	14.7682	194	158	286	268	344	224
Poalb01G000080.1	0	0	0	0	0	0	0	0	0	0	0	0
Poalb01G000090.1	0	0.0372845	0	0	0	0	0	1	0	0	0	0
Poalb01G000100.1	0	0	0	0	0	0	0	0	0	0	0	0
Poalb01G000110.1	38.4551	47.2535	46.5093	48.5805	51.2323	41.828	668	841	883	937	1273	677
Poalb01G000120.1	3.84956	3.75727	3.61488	2.4999	3.45609	2.8051	190	190	195	137	244	129
Poalb01G000130.1	0	0	0	0	0	0	0	0	0	0	0	0
Poalb01G000140.1	77.4901	85.8646	78.819	83.6913	88.2303	73.3032	1737	1972	1931	2083	2829	1531
Poalb01G000150.1	3.7129	2.58849	4.24645	2.38853	3.56907	3.34445	56	40	70	40	77	47
Poalb01G000160.1	0.156959	0.0765982	0.107709	0.070681	0.0822976	0.126343	4	2	3	2	3	3
Poalb01G000170.1	0	0	0	0	0	0	0	0	0	0	0	0
Poalb01G000180.1	0	0	0	0	0	0	0	0	0	0	0	0
Poalb01G000190.1	22.3008	22.9967	22.351	30.2335	26.1126	24.4418	283	299	310	426	474	289
Poalb01G000200.1	11.5079	10.953	12.1643	12.0381	13.5918	12.7345	161	157	186	187	272	166
Poalb01G000210.1	21.2462	18.2247	19.3932	19.7712	20.2158	15.0031	421	370	420	435	573	277
Poalb01G000220.1	44.2645	54.6169	48.5592	45.9757	42.2648	40.3065	1181	1493	1416	1362	1613	1002
Poalb01G000230.1	21.1097	18.7666	18.1488	21.5156	20.4666	23.7127	729	664	685	825	1011	763
Poalb01G000240.1	191.69	234.153	220.664	254.42	245.458	186.771	5892	7374	7413	8683	10792	5349
Poalb01G000250.1	1.98336	1.59013	2.31157	1.48855	1.25451	1.59648	84	69	107	70	76	63
Poalb01G000260.1	18.6295	13.8729	10.8585	17.1511	13.4098	15.551	135	103	86	138	139	105
Poalb01G000270.1	1.44568	0.564408	1.71956	0.260404	1.61708	2.948	10	4	13	2	16	19
Poalb01G000280.1	116.946	124.668	119.241	100.882	111.957	100.091	3698	4039	4121	3542	5064	2949
Poalb01G000290.1	1.15911	1.55279	0.977357	0.511727	0.587886	0.51224	51	70	47	25	37	21
Poalb01G000300.1	0	0	0	0	0.0692883	0	0	0	0	0	1	0
Poalb01G000310.1	0.337325	1.48157	1.33744	3.08868	2.16172	3.07729	6	27	26	61	55	51
Poalb01G000320.1	1.95873	4.75992	3.14542	6.76833	6.90262	5.62019	49	122	86	188	247	131
Poalb01G000330.1	0	0	0	0.0844724	0	0.234881	0	0	0	3	0	7
Poalb01G000340.1	1.90808	1.14605	0.80576	2.64379	1.23132	2.993	13	8	6	20	12	19
Poalb01G000350.1	35.7689	37.6711	38.4188	43.6741	40.4247	41.2719	253	273	297	343	409	272
Poalb01G000360.1	0	0	0	0	0	0	0	0	0	0	0	0
Poalb01G000370.1	0.796721	1.29603	1.21495	1.62644	1.2625	1.0261	15	25	25	34	34	18
Poalb01G000380.1	2.37052	2.95638	2.13881	3.58791	3.42954	2.36748	72	92	71	121	149	67
Poalb01G000390.1	20.4891	22.6303	19.1049	20.6078	22.2613	18.535	471	533	480	526	732	397
Poalb01G000400.1	10.2327	10.535	10.7722	9.21586	9.50711	9.13756	1149	1212	1322	1149	1527	956
Poalb01G000410.1	20.5735	20.174	23.9257	17.6632	14.5173	12.8975	214	215	272	204	216	125
Poalb01G000420.1	0	0	0	0	0	0	0	0	0	0	0	0
Poalb01G000430.1	0	0	0.264548	0	0	0.155158	0	0	2	0	0	1
Poalb01G000440.1	419.613	451.817	401.669	282.163	264.772	234.279	2597	2865	2717	1939	2344	1351
Poalb01G000450.1	7.66806	7.58688	8.12699	6.95773	7.74699	6.78288	802	813	929	808	1159	661
Poalb01G000460.1	26.3234	29.7882	25.4811	31.5414	30.1377	29.48	345	400	365	459	565	360
Poalb01G000470.1	0	0	0	0	0	0	0	0	0	0	0	0
Poalb01G000480.1	57.6826	71.5225	63.1175	76.4059	77.6844	65.6948	1128	1433	1349	1659	2173	1197
Poalb01G000490.1	49.5397	56.2581	55.6249	60.4361	52.9332	38.3435	1162	1352	1426	1574	1776	838
Poalb01G000500.1	0	0.0651617	0	0	0	0	0	1	0	0	0	0
Poalb01G000510.1	0.565516	0	0	0	0	0	3	0	0	0	0	0
Poalb01G000520.1	21.2918	21.4637	22.7102	21.2	21.4256	17.8845	1279	1321	1491	1414	1841	1001
Poalb01G000530.1	0.971087	1.99039	1.59931	1.31188	1.69721	1.66755	10	21	18	15	25	16
Poalb01G000540.1	0	0	0	0	0	0	0	0	0	0	0	0
Poalb01G000550.1	0	0	0	0	0	0	0	0	0	0	0	0
Poalb01G000560.1	5.94474	3.35441	4.58933	4.18281	4.15596	6.47989	64	37	54	50	64	65
Poalb01G000570.1	28.0831	29.1858	34.0194	32.3393	30.0641	39.8398	463	493	613	592	709	612
Poalb01G000580.1	6.19554	3.12776	4.69132	3.84819	5.52613	5.9615	29	15	24	20	37	26
Poalb01G000590.1	4.49168	3.84561	2.3793	4.75503	5.28863	4.8207	57	50	33	67	96	57
Poalb01G000600.1	0	0	0.171633	0	0	0	0	0	2	0	0	0
Poalb01G000610.1	21.3804	25.2515	23.1283	23.3008	20.2667	19.3612	576	697	681	697	781	486
Poalb01G000620.1	0.189902	0	0.0868762	0	0	0	4	0	2	0	0	0
Poalb01G000630.1	0.255394	0.142441	0.30044	0.164296	0.357091	0.195787	7	4	9	5	14	5
Poalb01G000640.1	74.7421	73.8174	73.459	87.5765	87.6086	95.551	2103	2128	2259	2736	3526	2505
Poalb01G000650.1	2.03218	2.05974	1.94876	2.28779	2.41791	1.55189	104	108	109	130	177	74
Poalb01G000660.1	0.0322069	0.251478	0.14734	0.174039	0.180126	0.207397	1	8	5	6	8	6
Poalb01G000670.1	1.86934	5.21293	3.66509	3.12665	5.97419	2.5795	7	20	15	13	32	9
Poalb01G000680.1	5.89644	7.50662	6.91969	5.77228	6.72097	6.87866	46	60	59	50	75	50
Poalb01G000690.1	19.6507	20.7026	18.1006	19.413	19.1922	16.2363	743	802	748	815	1038	572
Poalb01G000700.1	6.76133	7.81081	7.87793	6.94576	7.55186	7.39833	256	303	326	292	409	261
Poalb01G000710.1	0	0	0	0	0	0	0	0	0	0	0	0
Poalb01G000720.1	0	0	0	0	0	0	0	0	0	0	0	0
Poalb01G000730.1	2.39933	2.37389	4.69132	8.318	5.42273	2.22233	73	74	156	281	236	63
Poalb01G000740.1	0.814726	1.07351	0.969075	0.770452	0.683488	1.22417	20	27	26	21	24	28
Poalb01G000750.1	3.66627	6.20251	5.29264	5.76005	4.12941	5.24643	90	156	142	157	145	120
Poalb01G000760.1	0	0	0	0	0	0	0	0	0	0	0	0
Poalb01G000770.1	0	0.403582	0.567498	0.99308	0	0	0	6	9	16	0	0
Poalb01G000780.1	0	0	0	0	0	0	0	0	0	0	0	0
Poalb01G000790.1	0	0	0	0	0	0	0	0	0	0	0	0
Poalb01G000800.1	29.7576	28.164	33.9872	33.7429	32.5372	35.8086	1023	992	1277	1288	1600	1147
Poalb01G000810.1	0.323152	0.394255	0.443507	1.0914	0.338872	0.173411	4	5	6	15	6	2
Poalb01G000820.1	0	0	0	0	0	0	0	0	0	0	0	0
Poalb01G000830.1	0	0	0	0	0	0	0	0	0	0	0	0
Poalb01G000840.1	0	0	0	0	0.054642	0	0	0	0	0	1	0
Poalb01G000850.1	0	0	0	0	0	0	0	0	0	0	0	0
Poalb01G000860.1	0	0	0	0	0	0	0	0	0	0	0	0
Poalb01G000870.1	44.8475	41.5615	36.7507	44.1534	41.3463	41.9202	891	846	798	974	1175	776
Poalb01G000880.1	20.2221	23.1346	25.6304	26.5127	26.6289	19.2484	610	715	845	888	1149	541
Poalb01G000890.1	7.14509	7.20887	7.56585	7.9173	6.62275	5.64366	178	184	206	219	236	131
Poalb01G000900.1	0	0	0	0.494767	0	1.1792	0	0	0	2	0	4
Poalb01G000910.1	0	0	0	0	0	0	0	0	0	0	0	0
Poalb01G000920.1	1.28612	3.07546	2.53002	2.02705	2.69738	2.4846	20	49	43	35	60	36
Poalb01G000930.1	56.966	59.2137	63.1579	70.0203	76.2266	64.5996	477	508	578	651	913	504
Poalb01G000940.1	67.7936	68.1097	74.6162	69.5659	73.8727	72.2259	818	842	984	932	1275	812
Poalb01G000950.1	18.9902	22.9369	20.4159	15.9272	15.9312	8.40725	160	198	188	149	192	66
Poalb01G000960.1	0	0	0	0	0	0	0	0	0	0	0	0
Poalb01G000970.1	8.28814	9.67468	9.35349	10.175	9.4344	7.25463	347	415	428	473	565	283
Poalb01G000980.1	24.8083	24.2135	24.9725	22.5394	27.1277	24.4262	1138	1138	1252	1148	1780	1044
Poalb01G000990.1	0	0	0	0.0551492	0	0	0	0	0	1	0	0
Poalb01G001000.1	0	0.118776	0	0	0	0.130607	0	2	0	0	0	2
Poalb01G001010.1	5.57598	5.06697	2.11109	3.11703	2.68839	1.0318	29	27	12	18	20	5
Poalb01G001020.1	0	0.227473	0.213242	0.209901	0	0.250133	0	2	2	2	0	2
Poalb01G001030.1	0	0	0.111345	0	0	0	0	0	1	0	0	0
Poalb01G001040.1	12.0859	12.8685	12.8173	20.5328	14.21	10.6128	44	48	51	83	74	36
Poalb01G001050.1	3.16783	3.69852	2.75168	3.81007	4.219	3.16318	158	189	150	211	301	147
Poalb01G001060.1	0	0	0	0	0	0	0	0	0	0	0	0
Poalb01G001070.1	79.5269	78.864	79.6136	82.2396	84.2149	83.9847	3495	3551	3824	4013	5294	3439
Poalb01G001080.1	34.0758	32.0568	32.0545	33.9558	33.6766	38.4079	498	480	512	551	704	523
Poalb01G001090.1	0.835979	1.83586	1.91222	0.752906	1.16886	1.34582	4	9	10	4	8	6
Poalb01G001100.1	8.50966	6.83376	9.16581	9.45878	12.7265	12.0232	158	130	186	195	338	208
Poalb01G001110.1	34.7754	32.1038	31.7391	28.0368	28.3935	29.0164	2013	1904	2008	1802	2351	1565
Poalb01G001120.1	159.931	152.359	148.119	126.061	141.938	139.468	1963	1916	1987	1718	2492	1595
Poalb01G001130.1	0.591616	0.288716	0.36087	0.177609	0.413598	0.211651	6	3	4	2	6	2
Poalb01G001140.1	26.7743	25.804	25.8169	23.0314	21.9104	24.2473	557	550	587	532	652	470
Poalb01G001150.1	12.3967	11.3587	6.24994	13.899	9.19712	9.50341	49	46	27	61	52	35
Poalb01G001160.1	7.91722	7.99024	7.09611	5.82079	7.75641	5.54917	147	152	144	120	206	96
Poalb01G001170.1	25.7342	27.5492	29.6838	26.4295	28.0969	22.3358	2551	2798	3216	2909	3984	2063
Poalb01G001180.1	2.57457	3.28066	1.98172	3.50569	2.64982	1.51316	252	329	212	381	371	138
Poalb01G001190.1	0.109403	0.133475	0.125124	0.123164	0.325054	0.0587083	4	5	5	5	17	2
Poalb01G001200.1	0.340037	0.482741	0.480822	0.0835217	0.172887	0	11	16	17	3	8	0
Poalb01G001210.1	0	0.420539	0	0	0.0376525	0	0	8	0	0	1	0
Poalb01G001220.1	0.106524	0	0	0.0959382	0.148941	0.0571633	2	0	0	2	4	1
Poalb01G001230.1	1.21693	0.902695	1.20252	1.66592	0.884786	1.04486	25	19	27	38	26	20
Poalb01G001240.1	8.12788	7.63553	7.92473	6.83981	8.96721	7.41477	320	308	341	299	505	272
Poalb01G001250.1	0	0	0	0	0	0	0	0	0	0	0	0
Poalb01G001260.1	37.5744	32.5191	33.5062	34.3032	36.2214	31.0327	512	454	499	519	706	394
Poalb01G001270.1	6.29222	7.87647	6.74163	9.62749	8.30718	6.50209	269	345	315	457	508	259
Poalb01G001280.1	0	0	0	0	0	0	0	0	0	0	0	0
Poalb01G001290.1	19.3249	23.5176	18.9286	16.4839	19.7035	15.3594	397	495	425	376	579	294
Poalb01G001300.1	4.73556	5.45734	5.92505	5.78084	4.24797	5.84788	166	196	227	225	213	191
Poalb01G001310.1	13.6195	15.3782	11.9726	14.4307	15.3711	13.5662	153	177	147	180	247	142
Poalb01G001320.1	30.6804	27.6603	29.0658	27.3305	28.4034	30.3259	734	678	760	726	972	676
Poalb01G001330.1	52.4266	51.5593	53.7817	50.4825	51.1631	52.0898	1576	1588	1767	1685	2200	1459
Poalb01G001340.1	12.3377	11.4163	11.5084	8.94703	10.0815	8.85627	154	146	157	124	180	103
Poalb01G001350.1	0.268916	0.262469	0.61512	0.847677	1.034	0	2	2	5	7	11	0
Poalb01G001360.1	3.80246	5.18181	3.61039	4.32921	4.71471	5.00499	53	74	55	67	94	65
Poalb01G001370.1	6.31662	4.87795	5.71595	5.50138	6.35702	7.8968	91	72	90	88	131	106
Poalb01G001380.1	1.03288	0.930573	1.05409	0.858686	0.833178	0.511636	26	24	29	24	30	12
Poalb01G001390.1	29.9414	33.9852	37.0229	45.8336	38.6539	35.9333	313	364	423	532	578	350
Poalb01G001400.1	0	0.100356	0.0235193	0.208358	0.035941	0.0551764	0	4	1	9	2	2
Poalb01G001410.1	206.499	156.949	179.256	99.9889	111.614	124.296	9698	7552	9201	5214	7498	5439
Poalb01G001420.1	42.7601	50.4454	55.2779	23.6119	22.5385	33.7963	1768	2137	2498	1084	1333	1302
Poalb01G001430.1	0.334808	0	0.262574	0.215384	0.401252	0.256666	7	0	6	5	12	5
Poalb01G001440.1	0.0437985	0.170994	0.280517	0.0394461	0.122478	0.564081	1	4	7	1	4	12
Poalb01G001450.1	0	0	0	0	0	0.0623443	0	0	0	0	0	3
Poalb01G001460.1	0	0	0	0	0	0	0	0	0	0	0	0
Poalb01G001470.1	0	0	0	0	0.0726591	0	0	0	0	0	1	0
Poalb01G001480.1	0	0	0	0	0	0	0	0	0	0	0	0
Poalb01G001490.1	27.0159	29.6702	43.2685	25.5149	22.4259	39.0777	1110	1249	1943	1164	1318	1496
Poalb01G001500.1	39.2178	40.9475	60.8876	34.2783	29.6054	54.9069	1491	1595	2530	1447	1610	1945
Poalb01G001510.1	0	0	0	0	0	0	0	0	0	0	0	0
Poalb01G001520.1	3.65174	5.41903	4.87542	4.73193	4.22014	3.39934	98	149	143	141	162	85
Poalb01G001530.1	0	0	0	0	0	0	0	0	0	0	0	0
Poalb01G001540.1	23.8388	26.9644	26.9726	24.9555	25.675	22.2709	579	671	716	673	892	504
Poalb01G001550.1	3.90124	1.63187	1.52978	0.752906	1.94811	1.49536	14	6	6	3	10	5
Poalb01G001560.1	5.26126	3.36117	5.20771	5.42767	3.54439	4.41466	110	72	119	126	106	86
Poalb01G001570.1	0	0	0	0	0	0	0	0	0	0	0	0
Poalb01G001580.1	0.975309	1.08792	0.509926	0.501937	0.909117	0.548299	21	24	12	12	28	11
Poalb01G001590.1	21.2638	22.5887	20.2438	21.3022	24.0093	29.1257	543	591	565	604	877	693
Poalb01G001600.1	0	0	0	0	0	0	0	0	0	0	0	0
Poalb01G001610.1	0	0	0	0	0	0	0	0	0	0	0	0
Poalb01G001620.1	0	0	0	0	0	0	0	0	0	0	0	0
Poalb01G001630.1	11.596	10.8021	10.3378	9.34276	10.1623	10.708	351	335	342	314	440	302
Poalb01G001640.1	11.0344	11.7766	13.2121	16.9312	14.3127	14.2238	567	620	742	966	1052	681
Poalb01G001650.1	2.95177	2.0007	2.21312	1.14461	1.34706	1.628	72	50	59	31	47	37
Poalb01G001660.1	119.473	109.912	108.433	93.9832	105.428	109.652	2734	2577	2712	2388	3451	2338
Poalb01G001670.1	30.7805	57.2662	37.148	84.6518	66.3443	25.6843	373	711	492	1139	1150	290
Poalb01G001680.1	4.622	3.60895	2.0299	2.49762	2.71424	2.38107	25	20	12	15	21	12
Poalb01G001690.1	0.766037	0.859822	0.911162	0.896888	0.133884	0	20	23	26	26	5	0
Poalb01G001700.1	6.85338	5.94584	5.57384	4.4578	4.52501	3.6777	36	32	32	26	34	18
Poalb01G001710.1	1.43143	1.17055	7.15024	1.04528	1.48754	2.98952	37	31	202	30	55	72
Poalb01G001720.1	0	0	0	0	0	0	0	0	0	0	0	0
Poalb01G001730.1	0	0	0	0	0	0	0	0	0	0	0	0
Poalb01G001740.1	0.132604	0	0.0404424	0.119426	0	0	3	0	1	3	0	0
Poalb01G001750.1	7.04375	6.68907	7.31567	9.60141	8.78384	6.33381	37	36	42	56	66	31
Poalb01G001760.1	39.7533	42.1428	43.9299	37.96	41.0769	32.7677	1776	1929	2145	1883	2625	1364
Poalb01G001770.1	8.16022	7.41702	6.29968	9.96752	7.98672	5.47373	160	149	135	217	224	100
Poalb01G001780.1	0	0.0695058	0	0	0	0	0	2	0	0	0	0
Poalb01G001790.1	28.0143	36.0197	30.3611	43.8507	36.4956	37.7217	271	357	321	471	505	340
Poalb01G001800.1	136.371	137.766	143.18	139.135	145.297	127.752	1227	1270	1408	1390	1870	1071
Poalb01G001810.1	33.4023	30.5825	24.3564	15.2095	14.2006	16.9237	985	924	785	498	599	465
Poalb01G001820.1	24.2947	25.0672	20.8315	22.3806	27.0295	24.7334	350	370	328	358	557	332
Poalb01G001830.1	0.629265	2.04726	1.79123	1.44832	1.66191	1.95104	9	30	28	23	34	26
Poalb01G001840.1	19.972	17.6391	17.6864	18.2879	18.8797	21.3248	778	704	753	791	1052	774
Poalb01G001850.1	10.5791	10.2293	12.1849	10.2553	12.106	10.318	537	532	676	578	879	488
Poalb01G001860.1	7.97586	8.61871	7.81886	6.79846	8.06516	10.2416	56	62	60	53	81	67
Poalb01G001870.1	2.54974	2.44781	2.10344	2.67282	2.39617	1.97388	61	60	55	71	82	44
Poalb01G001880.1	4.77933	8.12663	5.25298	5.27897	6.28318	4.74229	159	277	191	195	299	147
Poalb01G001890.1	0	0	0.317936	0	0	0.372939	0	0	2	0	0	2
Poalb01G001900.1	0	0	0	0	0	0.783644	0	0	0	0	0	3
Poalb01G001910.1	3.25627	3.85925	1.56062	3.21199	3.68569	2.24666	42	51	22	46	68	27
Poalb01G001920.1	24.2511	20.4154	29.897	14.5341	10.1009	19.3477	1091	941	1470	726	650	811
Poalb01G001930.1	0	0	0	0	0	0	0	0	0	0	0	0
Poalb01G001940.1	0	0	0	0	0	0	0	0	0	0	0	0
Poalb01G001950.1	13.9286	9.01386	8.79622	9.20383	12.1189	9.74928	184	122	127	135	229	120
Poalb01G001960.1	154.689	141.465	149.834	131.246	143.001	132.589	5696	5337	6030	5366	7532	4549
Poalb01G001970.1	0	0	0	0	0	0	0	0	0	0	0	0
Poalb01G001980.1	0.510465	0.166076	0.467056	0.612985	0.118955	0.182619	3	1	3	4	1	1
Poalb01G001990.1	0.0370116	0.0722485	0.118525	0.0166668	0.0646869	0	2	4	7	1	5	0
Poalb01G002000.1	10.9422	12.9319	12.0588	13.4756	12.1955	10.9933	313	379	377	428	499	293
Poalb01G002010.1	3.68814	2.83178	2.47464	2.43587	3.23157	3.00831	75	59	55	55	94	57
Poalb01G002020.1	9.10974	10.9684	9.97474	12.9792	8.16957	4.48782	244	301	292	386	313	112
Poalb01G002030.1	6.29795	5.73988	6.94539	5.14622	6.99797	5.77449	151	141	182	137	240	129
Poalb01G002040.1	0	0	0	0	0	0	0	0	0	0	0	0
Poalb01G002050.1	0	0	0	0	0	0	0	0	0	0	0	0
Poalb01G002060.1	1.8488	2.64657	2.59376	2.1091	2.06799	1.98423	15	22	23	19	24	15
Poalb01G002070.1	0.0329803	0.0321896	0	0.118812	0.0691695	0.106189	1	1	0	4	3	3
Poalb01G002080.1	6.18028	7.18978	6.85419	7.30905	8.24846	8.57599	99	118	120	130	189	128
Poalb01G002090.1	5.56441	7.25927	7.35959	8.38552	7.78015	5.97201	101	135	146	169	202	101
Poalb01G002100.1	0	0	0	0	0	0	0	0	0	0	0	0
Poalb01G002110.1	0	0	0	0	0	0	0	0	0	0	0	0
Poalb01G002120.1	0	0	0	0	0	0	0	0	0	0	0	0
Poalb01G002130.1	0	0	0	0	0	0	0	0	0	0	0	0
Poalb01G002140.1	0	0	0	0	0	0	0	0	0	0	0	0
Poalb01G002150.1	26.8692	28.631	26.3886	27.5293	30.3305	23.1493	218	238	234	248	352	175
Poalb01G002160.1	14.5149	15.0868	14.028	10.7523	14.7598	13.2852	231	246	244	190	336	197
Poalb01G002170.1	37.9319	39.7034	36.1423	37.1075	35.6623	36.0778	290	311	302	315	390	257
Poalb01G002180.1	0	0	0	0	0	0	0	0	0	0	0	0
Poalb01G002190.1	0	0	0	0	0	0	0	0	0	0	0	0
Poalb01G002200.1	41.2894	48.7108	41.0373	42.3607	42.3608	37.1201	1078	1303	1171	1228	1582	903
Poalb01G002210.1	0	0	0	0	0	0	0	0	0	0	0	0
Poalb01G002220.1	0.322764	0.450037	0.379693	0.249163	0.612462	0.643328	7	10	9	6	19	13
Poalb01G002230.1	2.03928	0.142171	0.799656	1.57426	1.22199	0.156333	14	1	6	12	12	1
Poalb01G002240.1	24.4922	17.4261	23.4566	30.5106	25.7637	14.74	107	78	112	148	161	60
Poalb01G002250.1	26.8963	28.5295	33.8629	41.3402	35.5085	29.8208	242	263	333	413	457	250
Poalb01G002260.1	0	0	0	0	0	0	0	0	0	0	0	0
Poalb01G002270.1	0	0	0	0	0	0	0	0	0	0	0	0
Poalb01G002280.1	0.0606547	0.503204	0.110993	0.136568	0.148413	0	2	17	4	5	7	0
Poalb01G002290.1	2.22635	4.06938	3.48145	3.82793	4.8108	2.73698	55	103	94	105	170	63
Poalb01G002300.1	0	0.099294	0	0.366494	0	0	0	1	0	4	0	0
Poalb01G002310.1	6.63018	7.88313	6.2318	6.73131	6.78418	6.46896	110	134	113	124	161	100
Poalb01G002320.1	10.7748	8.34069	5.43921	8.19831	9.74054	8.77278	116	92	64	98	150	88
Poalb01G002330.1	13.9873	16.8191	17.1867	14.5941	15.4005	10.2531	694	855	932	804	1093	474
Poalb01G002340.1	30.0177	25.8139	24.4216	24.6235	22.8286	28.2983	740	652	658	674	805	650
Poalb01G002350.1	7.9705	8.13302	7.31637	7.73781	7.20039	6.47131	308	322	309	332	398	233
Poalb01G002360.1	20.5536	18.2959	22.2249	16.8826	14.8325	12.6145	341	311	403	311	352	195
Poalb01G002370.1	62.6584	74.4067	60.7023	67.2203	59.9948	43.118	1020	1241	1080	1215	1397	654
Poalb01G002380.1	250.9	214.711	224.612	230.818	242.651	252.574	9317	8169	9116	9517	12889	8739
Poalb01G002390.1	0.151398	0	0	0.363608	0.282245	0.379139	3	0	0	8	8	7
Poalb01G002400.1	10.8947	15.2396	14.0147	15.131	14.6297	12.6189	404	579	568	623	776	436
Poalb01G002410.1	46.9243	42.895	43.2132	44.3916	45.6599	47.6593	615	576	619	646	856	582
Poalb01G002420.1	0.163407	0	0.0249185	0.0490562	0	0.146147	6	0	1	2	0	5
Poalb01G002430.1	0	0	0	0	0	0	0	0	0	0	0	0
Poalb01G002440.1	3.55427	3.05644	3.86804	4.18819	4.46605	3.74741	227	200	270	297	408	223
Poalb01G002450.1	29.8284	32.4645	31.0224	35.6	34.985	27.4071	695	775	790	921	1166	595
Poalb01G002460.1	1.52413	2.11696	1.12634	1.1087	1.27043	1.44703	26	37	21	21	31	23
Poalb01G002470.1	27.1851	32.8415	35.1479	27.6124	29.4819	29.5233	673	833	951	759	1044	681
Poalb01G002480.1	16.9588	12.5664	15.6723	18.4406	16.0986	12.8442	299	227	302	361	406	211
Poalb01G002490.1	7.95383	9.92332	8.98606	9.53049	11.2177	9.1303	115	147	142	153	232	123
Poalb01G002500.1	8.44383	9.73081	9.07546	9.34559	9.93921	9.22613	332	392	390	408	559	338
Poalb01G002510.1	0.825511	1.61144	0.645161	0.727989	0.613183	0.849065	48	96	41	47	51	46
Poalb01G002520.1	1.05225	1.40049	1.05029	0.947688	2.20689	0.205333	11	15	12	11	33	2
Poalb01G002530.1	0	0.129425	0.0606636	0.0597132	0.533042	0	0	4	2	2	23	0
Poalb01G002540.1	14.9182	19.324	17.5608	29.2718	28.0938	21.7318	862	1144	1109	1878	2322	1170
Poalb01G002550.1	0	0	0	0	0	0	0	0	0	0	0	0
Poalb01G002560.1	0	0	0	0	0	0	0	0	0	0	0	0
Poalb01G002570.1	44.3782	49.6736	47.5663	35.1261	44.6578	44.206	974	1117	1141	856	1402	904
Poalb01G002580.1	0.598781	1.55847	0.852229	1.91744	1.72094	1.14248	9	24	14	32	37	16
Poalb01G002590.1	6.40918	4.70028	3.92023	5.45337	4.85197	3.49633	181	136	121	171	196	92
Poalb01G002600.1	22.408	30.1253	28.1743	22.4598	26.9344	24.6701	310	427	426	345	533	318
Poalb01G002610.1	23.7298	23.7813	21.0818	22.8506	23.8104	24.7859	448	460	435	479	643	436
Poalb01G002620.1	14.5724	14.4206	14.8147	9.11412	12.876	17.8121	72	73	80	50	91	82
Poalb01G002630.1	7.44728	12.9956	6.31841	35.4873	18.6799	6.73333	165	295	153	873	592	139
Poalb01G002640.1	0	0	0	0	0	0	0	0	0	0	0	0
Poalb01G002650.1	0	0	0	0	0	0	0	0	0	0	0	0
Poalb01G002660.1	6.97469	8.21803	5.74916	7.80955	9.75199	6.74378	111	134	100	138	222	100
Poalb01G002670.1	36.3187	42.5054	35.8866	47.461	37.2621	37.3329	663	795	716	962	973	635
Poalb01G002680.1	19.2275	15.1048	15.304	5.34992	6.66633	8.05306	123	99	107	38	61	48
Poalb01G002690.1	0	0	0	0	0	0	0	0	0	0	0	0
Poalb01G002700.1	1.37832	3.49771	2.20694	3.04131	1.49355	2.29289	20	52	35	49	31	31
Poalb01G002710.1	0	0	0	0	0.253621	0	0	0	0	0	3	0
Poalb01G002720.1	3.6324	5.24707	5.98231	5.36517	6.50089	2.33909	25	37	45	41	64	15
Poalb01G002730.1	0.587399	2.29327	0.967405	1.79869	2.54603	0.504341	5	20	9	17	31	4
Poalb01G002740.1	19.0023	16.603	18.254	15.8222	17.9171	15.7378	1603	1435	1683	1482	2162	1237
Poalb01G002750.1	0	0.278023	0.130314	0	0	0	0	2	1	0	0	0
Poalb01G002760.1	0.730159	0	2.0042	1.3152	0	1.17547	2	0	6	4	0	3
Poalb01G002770.1	10.6745	10.9297	9.69304	11.0286	11.3768	11.1106	265	278	263	304	404	257
Poalb01G002780.1	82.3836	76.573	82.4405	87.3426	87.2254	73.5062	587	559	642	691	889	488
Poalb01G002790.1	24.0344	29.1481	23.6749	26.2516	26.5264	29.3075	235	292	253	285	371	267
Poalb01G002800.1	18.3487	17.5761	17.4283	15.4107	16.8651	15.3037	1023	1004	1062	954	1345	795
Poalb01G002810.1	6.86266	7.84891	9.43242	9.50248	8.01021	7.49514	227	266	341	349	379	231
Poalb01G002820.1	0.879691	0.858601	0.459933	0.792274	0.527135	0.269751	7	7	4	7	6	2
Poalb01G002830.1	0	0	0.135849	0	0	0	0	0	2	0	0	0
Poalb01G002840.1	0	0	0	0	0	0	0	0	0	0	0	0
Poalb01G002850.1	7.89672	7.93409	8.34844	5.73742	7.26027	5.44832	476	490	550	384	626	306
Poalb01G002860.1	35.3823	32.4329	34.5956	35.3462	39.5154	35.7822	641	602	685	711	1024	604
Poalb01G002870.1	22.1599	20.9584	20.4792	17.367	19.0341	16.5526	1194	1157	1206	1039	1467	831
Poalb01G002880.1	22.8712	23.4719	20.5672	19.1343	22.4555	20.9969	408	429	401	379	573	349
Poalb01G002890.1	0	0	0	0.0983911	0.0763746	0	0	0	0	1	1	0
Poalb01G002900.1	17.2069	19.7835	18.6324	16.805	19.7546	18.6368	545	642	645	591	895	550
Poalb01G002910.1	239.761	225.991	222.853	260.438	270.328	274.039	4726	4564	4801	5700	7622	5033
Poalb01G002920.1	0	0	0	0	0	0	0	0	0	0	0	0
Poalb01G002930.1	17.5816	17.6712	17.9347	16.5756	15.3249	18.7089	235	242	262	246	293	233
Poalb01G002940.1	4.39486	3.0109	3.71181	2.70219	3.36787	3.94578	104	73	96	71	114	87
Poalb01G002950.1	1.49675	1.79799	0.632063	0	0.724416	0.864981	13	16	6	0	9	7
Poalb01G002960.1	1.13103	1.41932	1.03485	1.4552	0.90366	1.12717	14	18	14	20	16	13
Poalb01G002970.1	9.99077	5.01361	12.8494	6.91825	5.56786	4.60263	212	109	298	163	169	91
Poalb01G002980.1	0.966463	0.843999	1.21006	1.46598	1.10238	1.09185	19	17	26	32	31	20
Poalb01G002990.1	20.9158	24.1982	22.8273	20.6394	22.3158	18.0858	669	793	798	733	1021	539
Poalb01G003000.1	9.36726	9.94467	9.99912	12.1366	9.59318	11.3762	114	124	133	164	167	129
Poalb01G003010.1	41.951	43.7011	44.2886	48.0149	51.6058	46.9721	624	666	720	793	1098	651
Poalb01G003020.1	0	0	0	0	0	0	0	0	0	0	0	0
Poalb01G003030.1	0	0	0	0	0	0	0	0	0	0	0	0
Poalb01G003040.1	0	0	0.023614	0.0232441	0	0	0	0	1	1	0	0
Poalb01G003050.1	13.1028	13.5727	11.5752	13.2476	13.1963	14.2782	261	277	252	293	376	265
Poalb01G003060.1	11.7102	10.7279	11.3447	9.11696	10.1757	7.97153	391	367	414	338	486	248
Poalb01G003070.1	1.5314	0.332151	0.622741	0	0.416343	0.0913096	18	4	8	0	7	1
Poalb01G003080.1	3.78811	3.9027	3.29092	3.99752	4.28002	5.40026	198	209	188	232	320	263
Poalb01G003090.1	16.3244	17.6053	20.1181	16.0309	14.7063	16.141	343	379	462	374	442	316
Poalb01G003100.1	1.59344	1.18659	0.712769	1.15871	1.21299	0.912087	135	103	66	109	147	72
Poalb01G003110.1	117.991	126.514	116.968	133.466	142.747	119.89	1258	1382	1363	1580	2177	1191
Poalb01G003120.1	6.40918	9.49912	7.38448	7.2688	11.7824	7.89772	27	41	34	34	71	31
Poalb01G003130.1	10.9821	11.2738	11.479	11.1711	13.1935	14.9906	309	325	353	349	531	393
Poalb01G003140.1	9.30889	7.33999	8.51727	10.0313	9.91805	9.81626	229	185	229	274	349	225
Poalb01G003150.1	14.658	16.1311	16.7508	16.7556	20.4326	15.891	494	557	617	627	985	499
Poalb01G003160.1	0	0	0.0897573	0	0	0	0	0	2	0	0	0
Poalb01G003170.1	0	0	0	0	0	0	0	0	0	0	0	0
Poalb01G003180.1	4.04317	5.42608	3.11361	3.76277	5.18206	4.3755	120	165	101	124	220	121
Poalb01G003190.1	8.22206	9.93734	8.17629	9.66444	9.10211	8.45092	449	556	488	586	711	430
Poalb01G003200.1	18.1493	18.3807	17.8884	15.5366	16.6328	17.1645	505	524	544	480	662	445
Poalb01G003210.1	0	0	0.494787	0.324691	0.546079	0.25795	0	0	9	6	13	4
Poalb01G003220.1	0.795123	0	0.198411	0.520807	0.70747	0.310315	11	0	3	8	14	4
Poalb01G003230.1	9.57621	7.95379	10.3424	8.6246	8.47997	8.14153	255	217	301	255	323	202
Poalb01G003240.1	23.9544	33.5092	28.5511	25.2551	21.2189	17.203	674	966	878	789	854	451
Poalb01G003250.1	8.70462	10.9503	7.96438	13.5538	13.1174	10.0481	225	290	225	389	485	242
Poalb01G003260.1	0.75975	1.54011	0.641669	2.73701	2.41056	1.0663	13	27	12	52	59	17
Poalb01G003270.1	11.9245	12.4182	12.4765	13.5657	10.8094	11.6345	209	223	239	264	271	190
Poalb01G003280.1	88.6976	84.5151	82.6311	87.1897	93.6236	97.4075	1979	1932	2015	2160	2988	2025
Poalb01G003290.1	24.1462	26.3314	29.1843	33.5598	28.2385	30.2341	162	181	214	250	271	189
Poalb01G003300.1	3.91162	4.83951	4.88959	5.16032	6.54765	5.85376	71	90	97	104	170	99
Poalb01G003310.1	0.234482	1.48759	0.858167	1.42547	1.22945	0.440402	4	26	16	27	30	7
Poalb01G003320.1	0	0	0	0	0	0	0	0	0	0	0	0
Poalb01G003330.1	0.893742	1.06092	0.64093	0.739664	0.759909	0.518492	37	45	29	34	45	20
Poalb01G003340.1	0	0	0	0	0	0	0	0	0	0	0	0
Poalb01G003350.1	17.2332	16.3708	15.9081	16.2576	15.6584	14.1049	337	328	340	353	438	257
Poalb01G003360.1	13.5749	17.5127	17.3573	15.967	16.8249	16.9592	317	419	443	414	562	369
Poalb01G003370.1	37.2225	38.7361	27.0653	33.7456	44.4618	37.8326	151	161	120	152	258	143
Poalb01G003380.1	0	0	0	0	0	0	0	0	0	0	0	0
Poalb01G003390.1	10.0229	12.7772	13.787	15.2904	11.8689	12.806	147	192	221	249	249	175
Poalb01G003400.1	0	1.23464	0.462959	0.455706	0.884338	0.543052	0	5	2	2	5	2
Poalb01G003410.1	12.6306	11.2285	13.2495	13.6216	14.3418	16.2325	157	143	180	188	255	188
Poalb01G003420.1	29.9842	23.0317	28.2955	36.4501	36.5658	33.4072	446	351	460	602	778	463
Poalb01G003430.1	0.788013	0	0	0	0	0.507442	5	0	0	0	0	3
Poalb01G003440.1	0.758981	0.740785	0.231479	0.911412	0.176868	1.35763	3	3	1	4	1	5
Poalb01G003450.1	8.88476	4.6694	8.00414	4.4318	5.63797	3.66753	65	35	64	36	59	25
Poalb01G003460.1	27.0159	31.3568	23.1597	29.3729	32.669	45.1902	111	132	104	134	192	173
Poalb01G003470.1	33.7756	37.5331	33.0653	32.8811	34.4956	34.3104	729	830	780	788	1065	690
Poalb01G003480.1	16.7729	19.8646	17.2181	16.1655	15.3009	13.2817	328	398	368	351	428	242
Poalb01G003490.1	0	0	0	0	0	0	0	0	0	0	0	0
Poalb01G003500.1	0	0	0	0	0	0	0	0	0	0	0	0
Poalb01G003510.1	0.752382	1.00632	0.764888	1.00387	0.993535	0.897216	27	37	30	40	51	30
Poalb01G003520.1	19.0139	22.7284	15.3771	23.9229	24.544	23.9989	267	327	236	373	493	314
Poalb01G003530.1	0	1.23464	0.925918	0.455706	1.23807	1.62916	0	5	4	2	7	6
Poalb01G003540.1	0.235631	0.137989	0.34495	0	0.329459	0	5	3	8	0	10	0
Poalb01G003550.1	0	0.446823	0.55849	1.51179	0.320046	0.491333	0	3	4	11	3	3
Poalb01G003560.1	0	0.808903	0.151659	0.895698	0.347636	0	0	5	1	6	3	0
Poalb01G003570.1	0	0	0	0	0	0	0	0	0	0	0	0
Poalb01G003580.1	4.83662	5.88148	6.13015	5.42713	6.45767	6.5099	122	152	169	152	233	153
Poalb01G003590.1	77.348	66.9069	58.0222	39.9757	44.0829	39.5202	1943	1722	1593	1115	1584	925
Poalb01G003600.1	52.5753	50.8913	48.99	62.3526	61.9123	67.3177	1575	1562	1604	2074	2653	1879
Poalb01G003610.1	45.1241	32.1229	42.7132	40.874	40.6286	45.9197	521	380	539	524	671	494
Poalb01G003620.1	0.451016	0.32436	0.608133	0.641364	0.779964	0.789772	19	14	28	30	47	31
Poalb01G003630.1	0	0	0	0	0	0	0	0	0	0	0	0
Poalb01G003640.1	0	0	0	0	0	0	0	0	0	0	0	0
Poalb01G003650.1	0	0	0	0	0	0	0	0	0	0	0	0
Poalb01G003660.1	0	0	0	0	0	0	0	0	0	0	0	0
Poalb01G003670.1	0	0	0	0	0	0	0	0	0	0	0	0
Poalb01G003680.1	5.10941	2.69031	3.75223	2.36139	3.28998	3.24692	76	41	61	39	70	45
Poalb01G003690.1	0.0967423	0.16524	0.243417	0.370297	0.118357	0.0519144	4	7	11	17	7	2
Poalb01G003700.1	0	0.0931343	0.611152	0.730487	0.733803	0.460853	0	2	14	17	22	9
Poalb01G003710.1	1.45663	1.42171	2.34566	1.52178	1.46639	1.3132	25	25	44	29	36	21
Poalb01G003720.1	0.605591	1.32991	0.554092	5.45412	1.58763	1.62488	4	9	4	40	15	10
Poalb01G003730.1	4.85139	7.0809	5.21257	5.171	2.83152	2.29289	109	163	128	129	91	48
Poalb01G003740.1	50.4136	54.8121	50.6855	74.6525	62.9886	63.7953	860	958	945	1414	1537	1014
Poalb01G003750.1	53.2974	44.6666	70.6784	234.03	180.641	106.197	474	407	687	2311	2298	880
Poalb01G003760.1	6.99183	5.36187	7.73001	6.82178	7.50654	7.05732	168	132	203	182	258	158
Poalb01G003770.1	6.58845	5.51186	7.87354	8.23458	8.74196	8.94706	49	42	64	68	93	62
Poalb01G003780.1	20.7323	25.2941	24.6294	23.4907	25.0137	20.4565	124	155	161	156	214	114
Poalb01G003790.1	1.32604	2.04922	1.61769	1.66699	1.81543	1.92721	48	76	64	67	94	65
Poalb01G003800.1	0.0636673	0.528198	0.320392	0.831438	0.222549	0.341655	2	17	11	29	10	10
Poalb01G003810.1	0	0	0	0	0	0	0	0	0	0	0	0
Poalb01G003820.1	0	0	0.0252041	0	0.0192578	0	0	0	1	0	1	0
Poalb01G003830.1	0	0	0	0.0491258	0	0	0	0	0	2	0	0
Poalb01G003840.1	139.542	137.529	137.564	150.011	152.912	162.768	2453	2477	2643	2928	3845	2666
Poalb01G003850.1	0	0	0	0.152348	0.118258	0	0	0	0	3	3	0
Poalb01G003860.1	7.10836	7.7341	9.06277	10.3901	7.7393	8.12932	61	68	85	99	95	65
Poalb01G003870.1	95.6436	99.2578	96.7395	98.8951	102.642	116.26	2323	2470	2568	2667	3566	2631
Poalb01G003880.1	0	0	0	0	0	0	0	0	0	0	0	0
Poalb01G003890.1	6.50963	7.4125	5.95606	14.6569	13.147	11.256	108	126	108	270	312	174
Poalb01G003900.1	0.131695	0.128538	0.481984	0	0.276204	0	1	1	4	0	3	0
Poalb01G003910.1	25.3293	31.3353	21.9743	22.9081	22.4446	27.4131	714	905	677	717	905	720
Poalb01G003920.1	0.686697	0.521293	0.209434	0.893329	0.266705	0.736999	9	7	3	13	5	9
Poalb01G003930.1	0.162258	0	0.0742297	0.146134	0	0	2	0	1	2	0	0
Poalb01G003940.1	0	0	0	0	0	0	0	0	0	0	0	0
Poalb01G003950.1	0.298101	0	0.409126	0.134239	0.0521005	0.479906	4	0	6	2	1	6
Poalb01G003960.1	0	0	0.0982817	0	0.150189	0	0	0	1	0	2	0
Poalb01G003970.1	0	0	0	0.217366	0.112485	0.086343	0	0	0	3	2	1
Poalb01G003980.1	0	0	0	0	0	0	0	0	0	0	0	0
Poalb01G003990.1	0.40394	0.551958	0.517424	0.727598	0.225915	0.346823	5	7	7	10	4	4
Poalb01G004000.1	6.70779	7.03746	5.49764	6.27735	6.12525	5.46384	307	330	275	319	401	233
Poalb01G004010.1	86.2855	114.46	107.445	120.645	120.644	114.436	543	738	739	843	1086	671
Poalb01G004020.1	5.56586	6.17321	6.77077	7.23434	5.35025	5.09111	88	100	117	127	121	75
Poalb01G004030.1	6.0805	7.5387	7.36777	4.88424	5.62953	6.87866	37	47	49	33	49	39
Poalb01G004040.1	17.992	15.978	16.25	15.7173	18.1385	14.6689	233	212	230	226	336	177
Poalb01G004050.1	16.553	16.9322	16.0713	16.4271	19.9776	17.3001	687	720	729	757	1186	669
Poalb01G004060.1	13.4814	13.1582	16.3792	11.3455	16.6865	10.1994	61	61	81	57	108	43
Poalb01G004070.1	45.0006	49.2266	41.5481	39.055	43.7578	42.1501	770	863	777	742	1071	672
Poalb01G004080.1	2.07684	7.97742	4.35213	10.1367	6.08868	3.37941	31	122	71	168	130	47
Poalb01G004090.1	4.86213	7.04645	3.77462	5.37419	3.60512	5.06016	66	98	56	81	70	64
Poalb01G004100.1	0.683212	0.381047	1.69673	0.879027	1.50113	0	7	4	19	10	22	0
Poalb01G004110.1	3.40852	3.2415	1.75924	3.46337	1.89409	1.9698	39	38	22	44	31	21
Poalb01G004120.1	77.4563	87.2218	90.3611	85.7971	84.5467	76.4469	709	818	904	872	1107	652
Poalb01G004130.1	0	0	0	0	0	0	0	0	0	0	0	0
Poalb01G004140.1	8.51505	7.34577	9.85176	6.97621	9.40936	10.3769	155	137	196	141	245	176
Poalb01G004150.1	0.840548	1.02549	0.865202	2.17643	0.954892	1.46594	8	10	9	23	13	13
Poalb01G004160.1	0	0	0.0199687	0.0982794	0.0305152	0.0468467	0	0	1	5	2	2
Poalb01G004170.1	0	0	0	0	0	0	0	0	0	0	0	0
Poalb01G004180.1	0	0.156388	0	0	0	0	0	1	0	0	0	0
Poalb01G004190.1	4.26809	4.16576	3.67315	2.35966	3.27924	3.40153	101	101	95	62	111	75
Poalb01G004200.1	0	0	0	0	0.142999	0	0	0	0	0	1	0
Poalb01G004210.1	0	0	0	0	0	0	0	0	0	0	0	0
Poalb01G004220.1	8.74574	4.69963	10.2498	6.72613	8.38117	6.64429	89	49	114	76	122	63
Poalb01G004230.1	18.6259	22.8767	22.1864	24.5895	24.3767	18.7735	805	1013	1048	1180	1507	756
Poalb01G004240.1	0	0	0	0	0	0	0	0	0	0	0	0
Poalb01G004250.1	0	0	0	0.14351	0	0.684065	0	0	0	1	0	4
Poalb01G004260.1	0	0	0.305071	0	0	0	0	0	1	0	0	0
Poalb01G004270.1	0	0.815937	0	0	0	0	0	5	0	0	0	0
Poalb01G004280.1	0.0794526	0.465287	0	0.214672	0	0.511636	1	6	0	3	0	6
Poalb01G004290.1	0	0.543958	0.424938	0	0	0.0996907	0	6	5	0	0	1
Poalb01G004300.1	0	0	0	0	0	0.400698	0	0	0	0	0	2
Poalb01G004310.1	0	0	0.143028	0.0703936	0.109284	0	0	0	2	1	2	0
Poalb01G004320.1	0	0	0	0	0.0521005	0.0799844	0	0	0	0	1	1
Poalb01G004330.1	0	0	0	0	0	0	0	0	0	0	0	0
Poalb01G004340.1	12.378	10.9802	12.497	8.92385	10.8061	6.77322	406	369	448	325	507	207
Poalb01G004350.1	0.222713	0	0	0.200581	0	0	1	0	0	1	0	0
Poalb01G004360.1	2.15088	0.381693	0	1.23272	1.09358	0.419715	11	2	0	7	8	2
Poalb01G004370.1	1.02852	0.903472	1.14495	0.864555	1.28228	1.83976	60	54	73	56	107	100
Poalb01G004380.1	2.49806	2.95536	2.42415	1.0681	1.88752	1.70612	99	120	105	47	107	63
Poalb01G004390.1	0.461092	0.450037	0	0.581381	0.612462	0.0494867	10	10	0	14	19	1
Poalb01G004400.1	9.44801	11.0415	8.83413	6.34453	7.70594	8.98376	228	273	233	170	266	202
Poalb01G004410.1	26.117	24.2124	24.615	28.4525	31.7003	29.1546	997	947	1027	1206	1731	1037
Poalb01G004420.1	10.7953	11.7946	11.0567	9.04539	8.93626	6.68651	201	225	225	187	238	116
Poalb01G004430.1	0	0	0	0	0	0	0	0	0	0	0	0
Poalb01G004440.1	3.02899	2.95638	3.2534	1.4233	3.49859	2.12013	23	23	27	12	38	15
Poalb01G004450.1	6.5923	8.84709	3.39283	9.15319	3.93657	5.74859	48	66	27	74	41	39
Poalb01G004460.1	17.2687	18.7666	19.0074	16.249	19.5323	14.9929	335	373	403	350	542	271
Poalb01G004470.1	28.9624	26.1408	27.2971	20.1957	22.6515	21.4676	598	553	616	463	669	413
Poalb01G004480.1	34.0712	28.3375	28.7812	30.0967	28.2281	25.5061	886	755	818	869	1050	618
Poalb01G004490.1	22.5995	33.3316	30.4585	45.8767	40.3258	37.1139	315	476	464	710	804	482
Poalb01G004500.1	0.0368343	0.107854	0.117957	0.066348	0.0772525	0.0592988	2	6	7	4	6	3
Poalb01G004510.1	0.133923	0.186732	0.122534	0.206768	0.147126	0.102667	7	10	7	12	11	5
Poalb01G004520.1	10.5616	19.119	14.7017	13.9022	16.1556	13.4667	117	217	178	171	256	139
Poalb01G004530.1	52.2172	31.6846	27.5334	15.0633	12.2911	14.1342	793	493	457	254	267	200
Poalb01G004540.1	133.291	134.793	126.922	108.767	112.153	121.418	5428	5624	5649	4918	6533	4607
Poalb01G004550.1	18.2415	23.0973	22.7799	22.7561	24.4712	25.6627	148	192	202	205	284	194
Poalb01G004560.1	0.237377	0.926744	0.579175	0.249419	0.608483	0.976599	6	24	16	7	22	23
Poalb01G004570.1	13.8641	12.4452	12.4999	13.8231	15.0927	13.5039	411	378	405	455	640	373
Poalb01G004580.1	11.8023	13.045	13.8737	11.8261	11.4475	10.3599	302	342	388	336	419	247
Poalb01G004590.1	1.72747	0.366534	4.05451	0.947015	0.105015	0.483655	23	5	59	14	2	6
Poalb01G004600.1	2.11126	0.147189	5.65717	0.882819	0.368994	0.0809254	28	2	82	13	7	1
Poalb01G004610.1	9.11108	9.41394	7.8476	7.92274	6.19383	6.30543	290	307	273	280	282	187
Poalb01G004620.1	0	0	0	0	0	0	0	0	0	0	0	0
Poalb01G004630.1	95.0972	113.006	125.051	175.83	143.148	147.266	2285	2782	3284	4691	4920	3297
Poalb01G004640.1	0	0	0	0	0	0	0	0	0	0	0	0
Poalb01G004650.1	93.3757	106.949	102.493	104.571	103.525	101.014	1758	2063	2109	2186	2788	1772
Poalb01G004660.1	83.6461	101.073	71.3839	83.3973	65.6897	32.6698	1962	2429	1830	2172	2204	714
Poalb01G004670.1	12.9762	20.4306	13.5193	17.2315	17.9447	16.1631	137	221	156	202	271	159
Poalb01G004680.1	0	0	0.0897573	0	0.0137163	0	0	0	5	0	1	0
Poalb01G004690.1	0	0	0	0	0	0	0	0	0	0	0	0
Poalb01G004700.1	0	0	0	0	0	0	0	0	0	0	0	0
Poalb01G004710.1	0	0	0	0	0	0	0	0	0	0	0	0
Poalb01G004720.1	0	0	0	0	0	0	0	0	0	0	0	0
Poalb01G004730.1	0	0	0	0	0	0	0	0	0	0	0	0
Poalb01G004740.1	0	0.0194674	0	0	0.0557757	0	0	1	0	0	4	0
Poalb01G004750.1	1.76027	2.90749	2.72559	8.04867	6.72097	3.77842	13	22	22	66	71	26
Poalb01G004760.1	0	0	0	0	0	0	0	0	0	0	0	0
Poalb01G004770.1	3.35913	4.43977	4.97839	5.56219	5.14928	3.04188	192	260	311	353	421	162
Poalb01G004780.1	1.06083	2.07079	1.21327	3.46337	2.13217	1.42317	8	16	10	29	23	10
Poalb01G004790.1	22.4541	19.4735	18.2552	20.9937	20.5312	21.2013	341	303	303	354	446	300
Poalb01G004800.1	45.5105	47.6786	45.3855	40.9395	45.5219	43.7575	845	907	921	844	1209	757
Poalb01G004810.1	82.6575	79.6559	81.365	93.5486	98.4768	101.722	791	781	851	994	1348	907
Poalb01G004820.1	6.11337	8.27653	10.5555	9.41326	9.71956	7.61943	62	86	117	106	141	72
Poalb01G004830.1	0	0	0	0	0	0	0	0	0	0	0	0
Poalb01G004840.1	0	0	0	0	0	0	0	0	0	0	0	0
Poalb01G004850.1	0	0	0	0	0	0	0	0	0	0	0	0
Poalb01G004860.1	2.34034	2.28423	1.55351	2.19044	1.41156	2.41328	51	51	37	53	44	49
Poalb01G004870.1	0	0	0	0	0	0	0	0	0	0	0	0
Poalb01G004880.1	0	0	0	0	0	0	0	0	0	0	0	0
Poalb01G004890.1	0	0	0	0	0	0	0	0	0	0	0	0
Poalb01G004900.1	0	0	0	0	0	0	0	0	0	0	0	0
Poalb01G004910.1	38.7571	45.9502	34.3866	31.4	35.4698	35.1496	1155	1403	1120	1039	1512	976
Poalb01G004920.1	3.13919	0.765982	3.76981	2.82724	1.78311	0.210571	16	4	21	16	13	1
Poalb01G004930.1	99.1591	93.6987	97.3867	110.457	104.079	97.726	722	699	775	893	1084	663
Poalb01G004940.1	0.190686	0.403248	0.348941	0.429343	0.177745	0.170545	6	13	12	15	8	5
Poalb01G004950.1	8.29561	8.30257	8.07258	7.78783	8.99406	8.26193	236	242	251	246	366	219
Poalb01G004960.1	11.2283	10.0279	16.6188	10.6413	10.9536	12.4446	306	280	495	322	427	316
Poalb01G004970.1	25.4788	28.9356	27.4719	24.0559	22.8447	22.4658	269	313	317	282	345	221
Poalb01G004980.1	0.395086	0	0	0	0.0920681	0	3	0	0	0	1	0
Poalb01G004990.1	0.236128	0.197543	0.462959	0.151902	0.070747	0.0724069	7	6	15	5	3	2
Poalb01G005000.1	0	0	0	0	0	0	0	0	0	0	0	0
Poalb01G005010.1	0.259831	0.126801	0.38632	0.468023	0.386002	0.139432	8	4	13	16	17	4
Poalb01G005020.1	105.495	133.743	124.73	130.165	124.562	120.583	1646	2138	2127	2255	2780	1753
Poalb01G005030.1	80.254	75.6782	72.8556	78.6787	85.181	85.9084	384	371	381	418	583	383
Poalb01G005040.1	0	0	0	0	0	0	0	0	0	0	0	0
Poalb01G005050.1	0	0	0	0	0	0	0	0	0	0	0	0
Poalb01G005060.1	0	0.034371	0	0	0	0	0	1	0	0	0	0
Poalb01G005070.1	11.1484	13.8769	9.26427	10.9938	12.2087	11.435	316	403	287	346	495	302
Poalb01G005080.1	34.057	38.0284	37.2485	36.3603	34.7677	41.8771	604	691	722	716	882	692
Poalb01G005090.1	8.46658	10.566	10.3189	9.83713	9.80471	10.8902	262	335	349	338	434	314
Poalb01G005100.1	130.103	109.127	121.675	89.7882	91.1328	86.9074	1536	1320	1570	1177	1539	956
Poalb01G005110.1	5.32811	7.2353	8.40763	6.18955	5.50634	5.0554	69	96	119	89	102	61
Poalb01G005120.1	0	0.34121	0	0	0.244399	0.1876	0	2	0	0	2	1
Poalb01G005130.1	7.25745	8.18737	10.8659	7.04558	7.90702	7.89022	77	89	126	83	120	78
Poalb01G005140.1	1909.8	1591.54	1760.09	1465.12	1510.28	1683.32	37148	31718	37418	31643	42021	30508
Poalb01G005150.1	29.3648	29.4969	28.8272	35.791	35.5679	34.7849	617	635	662	835	1069	681
Poalb01G005160.1	23.4906	21.1018	21.294	19.9026	19.5851	19.4688	540	497	535	508	644	417
Poalb01G005170.1	0	0.178729	0	0	0	0	0	1	0	0	0	0
Poalb01G005180.1	8.63709	9.11912	10.0774	10.2375	12.208	9.16873	367	397	468	483	742	363
Poalb01G005190.1	9.95109	7.90171	12.3456	10.3293	8.84338	11.0421	59	48	80	68	75	61
Poalb01G005200.1	37.4575	33.104	38.1736	32.3788	34.0219	32.329	1915	1734	2133	1838	2488	1540
Poalb01G005210.1	16.0229	27.6759	22.6569	23.264	26.205	17.4051	165	292	255	266	386	167
Poalb01G005220.1	232.293	283.61	266.745	293.304	305.72	284.905	1933	2418	2426	2710	3639	2209
Poalb01G005230.1	171.914	235.162	197.767	266.465	235.045	224.677	1061	1487	1334	1826	2075	1292
Poalb01G005240.1	2.24946	1.72506	2.20518	1.15767	1.79725	0.862227	14	11	15	8	16	5
Poalb01G005250.1	14.3678	17.2199	22.8122	14.0818	13.2942	18.7084	136	167	236	148	180	165
Poalb01G005260.1	13.4727	11.8911	16.2893	14.6994	16.577	15.5131	700	633	925	848	1232	751
Poalb01G005270.1	0	0	0	0	0	0	0	0	0	0	0	0
Poalb01G005280.1	0	0	0	0	0	0	0	0	0	0	0	0
Poalb01G005290.1	0	0	0	0	0	0	0	0	0	0	0	0
Poalb01G005300.1	19.7426	18.7666	29.3731	53.6513	47.5269	42.9302	115	112	187	347	396	233
Poalb01G005310.1	0.663018	0.647123	1.21327	3.70222	1.29784	1.99244	5	5	10	31	14	14
Poalb01G005320.1	0.686697	0.167559	0	0.927688	0	0.18425	4	1	0	6	0	1
Poalb01G005330.1	0	0.11443	0	0	0	0	0	2	0	0	0	0
Poalb01G005340.1	0	0	0	0	0	0	0	0	0	0	0	0
Poalb01G005350.1	1.88842	5.86455	3.45566	8.5038	6.36092	3.31649	11	35	22	55	53	18
Poalb01G005360.1	0	0	0	0	0	0	0	0	0	0	0	0
Poalb01G005370.1	2.39707	2.19026	2.00656	3.03159	3.42288	3.44845	47	44	43	66	96	63
Poalb01G005380.1	12.6686	15.3026	13.3176	14.4846	15.2949	14.8984	282	349	324	358	487	309
Poalb01G005390.1	0.366239	0	0	0	0	0	2	0	0	0	0	0
Poalb01G005400.1	0.380401	0.0675056	0.142385	0.155727	0.169233	0.0927876	22	4	9	10	14	5
Poalb01G005410.1	13.1881	10.466	12.2921	20.98	12.3218	14.4187	107	87	109	189	143	109
Poalb01G005420.1	1.67196	5.13561	3.37451	7.17475	3.74724	1.31944	34	107	75	162	109	25
Poalb01G005430.1	46.6826	42.4211	44.022	43.0102	53.7052	50.2942	522	486	538	534	859	524
Poalb01G005440.1	0.208995	1.08792	0.828629	2.19598	1.46108	0.299072	3	16	13	35	30	4
Poalb01G005450.1	0	0	0	0	0	0	0	0	0	0	0	0
Poalb01G005460.1	25.8686	35.8046	34.0853	43.2351	40.8564	32.5152	409	580	589	759	924	479
Poalb01G005470.1	0	0	0.20697	0.203727	0.237211	0.121388	0	0	2	2	3	1
Poalb01G005480.1	40.0237	67.6431	41.5347	33.0711	32.9984	36.6805	1684	2916	1910	1545	1986	1438
Poalb01G005490.1	0	0	0	0	0	0	0	0	0	0	0	0
Poalb01G005500.1	2.17085	3.85925	1.70249	5.16712	3.73989	2.99554	28	51	24	74	69	36
Poalb01G005510.1	114.063	126.113	105.396	88.7732	103.925	101.27	2628	2977	2654	2271	3425	2174
Poalb01G005520.1	77.1286	77.0566	72.3022	61.3305	65.4276	65.5817	1059	1084	1085	935	1285	839
Poalb01G005530.1	7.06894	7.53028	7.79833	10.3683	7.20104	9.53763	175	191	211	285	255	220
Poalb01G005540.1	1.05196	1.54011	2.5132	1.31587	0.980567	1.81898	18	27	47	25	24	29
Poalb01G005550.1	0.181392	0.796693	0.331933	0.571782	0.634054	0.292018	2	9	4	7	10	3
Poalb01G005560.1	0	0	0	0	0	0	0	0	0	0	0	0
Poalb01G005570.1	0.285699	0.501929	0.235263	0.720463	0.619168	0.490603	10	18	9	28	31	16
Poalb01G005580.1	23.9919	25.6864	24.6502	32.1817	29.7785	28.0625	423	464	475	630	751	461
Poalb01G005590.1	0	0	0	0	0	0	0	0	0	0	0	0
Poalb01G005600.1	30.5255	29.1772	28.3148	34.7601	29.6311	30.4268	435	426	441	550	604	404
Poalb01G005610.1	0.0748153	0.401619	0.171133	2.49309	1.30758	0.321182	2	11	5	74	50	8
Poalb01G005620.1	278.092	347.181	341.888	419.424	394.857	399.518	1967	2516	2643	3294	3995	2633
Poalb01G005630.1	0	0	0.210688	0	0	0	0	0	2	0	0	0
Poalb01G005640.1	27.1693	26.365	30.1653	33.7396	29.2581	31.3465	520	517	631	717	801	559
Poalb01G005650.1	7.46099	8.14561	6.55669	6.66645	6.90652	7.37451	253	283	243	251	335	233
Poalb01G005660.1	0.578839	1.15449	0.828963	0.951973	0.756549	1.05341	23	47	36	42	43	39
Poalb01G005670.1	0	0	0	0	0	0	0	0	0	0	0	0
Poalb01G005680.1	68.9929	90.8221	78.9308	95.6593	83.9582	64.3357	671	905	839	1033	1168	583
Poalb01G005690.1	6.20889	10.1652	4.58136	14.7915	11.9017	12.4676	31	52	25	82	85	58
Poalb01G005700.1	2.39045	6.59366	2.94792	5.61627	5.66741	3.79256	23	65	31	60	78	34
Poalb01G005710.1	0.549358	0.919178	0.538544	0.247383	0.466353	0.631713	14	24	15	7	17	15
Poalb01G005720.1	0	0.530129	0.298177	0.19567	0.151886	1.04929	0	5	3	2	2	9
Poalb01G005730.1	0	0.182791	0.0571183	0.112447	0.436427	0.468999	0	3	1	2	10	7
Poalb01G005740.1	7.2181	8.19898	5.52254	9.97539	7.96076	6.61152	116	135	97	178	183	99
Poalb01G005750.1	0	0	0	0	0	0	0	0	0	0	0	0
Poalb01G005760.1	4.33532	4.06807	5.13577	4.39771	4.31758	3.68966	285	274	369	321	406	226
Poalb01G005770.1	0	0	0	0	0	0	0	0	0	0	0	0
Poalb01G005780.1	5.65144	5.73166	5.77748	4.86236	6.35678	5.4216	179	186	200	171	288	160
Poalb01G005790.1	2.54974	2.08064	2.14169	2.8234	2.77605	1.61499	61	51	56	75	95	36
Poalb01G005800.1	1.05646	1.80448	0.724963	0.523311	1.47714	1.02046	20	35	15	11	40	18
Poalb01G005810.1	1.65596	0.957783	1.29067	0.96665	1.50069	0.362035	54	32	46	35	70	11
Poalb01G005820.1	11.0406	11.9403	11.4929	12.324	12.8532	11.9749	472	523	537	585	786	477
Poalb01G005830.1	289.859	194.721	351.187	524.453	492.399	499.918	2005	1380	2655	4028	4872	3222
Poalb01G005840.1	2.00885	0	0	0	0	0	7	0	0	0	0	0
Poalb01G005850.1	5.93637	4.61473	6.00834	6.1981	6.7577	5.52548	113	90	125	131	184	98
Poalb01G005860.1	23.8088	25.3834	22.1864	20.13	20.8827	17.6064	1029	1124	1048	966	1291	709
Poalb01G005870.1	12.9445	11.6737	12.2593	9.13565	11.0076	10.4805	171	158	177	134	208	129
Poalb01G005880.1	19.1439	19.9905	22.7172	27.9328	24.663	24.494	229	245	297	371	422	273
Poalb01G005890.1	0	0	0	0	0	0	0	0	0	0	0	0
Poalb01G005900.1	17.1414	18.0751	18.1326	18.593	19.4406	18.4182	871	941	1007	1049	1413	872
Poalb01G005910.1	20.3218	17.9528	21.6449	23.2299	19.8897	20.58	390	353	454	495	546	368
Poalb01G005920.1	0.30764	1.27613	1.05555	0.969743	1.8281	2.72395	4	17	15	14	34	33
Poalb01G005930.1	1.66199	1.45434	1.38957	1.47103	1.22199	0.738097	58	52	53	57	61	24
Poalb01G005940.1	63.4184	59.5741	55.4838	49.1239	48.2195	52.461	1758	1692	1681	1512	1912	1355
Poalb01G005950.1	113.833	130.89	120.597	132.7	140.507	126.507	1634	1925	1892	2115	2885	1692
Poalb01G005960.1	193.731	185.647	176.976	172.754	176.512	168.952	2529	2483	2525	2504	3296	2055
Poalb01G005970.1	3.95007	3.2884	4.46454	2.35425	1.38074	1.80799	68	58	84	45	34	29
Poalb01G005980.1	24.9871	28.6183	27.1472	29.8656	25.9484	28.3784	859	1008	1020	1140	1276	909
Poalb01G005990.1	4.67909	6.10201	4.02935	4.56825	4.12329	3.41823	119	159	112	129	150	81
Poalb01G006000.1	16.3096	17.6574	20.5432	16.1273	15.9542	15.2297	531	589	731	583	743	462
Poalb01G006010.1	7.50343	11.977	7.79502	7.88409	8.36023	9.47912	96	157	109	112	153	113
Poalb01G006020.1	23.8358	22.6956	21.0011	23.2799	23.6252	21.0718	1350	1317	1300	1464	1914	1112
Poalb01G006030.1	0.411792	1.11301	0.869478	1.48349	1.528	0.61194	13	36	30	52	69	18
Poalb01G006040.1	62.1334	88.3592	71.1842	104.142	95.2137	87.4163	698	1017	874	1299	1530	915
Poalb01G006050.1	0	0	0	0	0	0	0	0	0	0	0	0
Poalb01G006060.1	2.49849	1.9842	2.15823	1.84489	2.1698	2.13188	161	131	152	132	200	128
Poalb01G006070.1	0	0	0	0	0	0	0	0	0	0	0	0
Poalb01G006080.1	0	0	0	0	0	0	0	0	0	0	0	0
Poalb01G006090.1	0	0	0	0	0	0	0	0	0	0	0	0
Poalb01G006100.1	0	0.0692493	0	0.0425998	0.0330675	0	0	3	0	2	2	0
Poalb01G006110.1	0	0	0	0	0	0	0	0	0	0	0	0
Poalb01G006120.1	1.64086	3.77795	3.11813	5.38072	4.02964	2.75447	39	92	81	142	137	61
Poalb01G006130.1	8.24037	8.04281	11.1698	12.7357	10.8104	10.1542	81	81	120	139	152	93
Poalb01G006140.1	6.92669	4.42937	3.38736	4.94767	5.00942	5.51147	58	38	31	46	60	43
Poalb01G006150.1	6.80058	9.74142	9.80342	10.3549	9.57695	11.0794	139	204	219	235	280	211
Poalb01G006160.1	0.244937	0.577739	0.541593	0.66179	0.3282	0.175252	12	29	29	36	23	8
Poalb01G006170.1	0	0.166076	0.10379	0.153246	0.0396517	0.121746	0	3	2	3	1	2
Poalb01G006180.1	0.790172	0	0	1.4233	1.10482	0	3	0	0	6	6	0
Poalb01G006190.1	0	0	0	0	0	0	0	0	0	0	0	0
Poalb01G006200.1	1.91509	1.42058	2.17277	3.24259	2.89189	1.39766	25	19	31	47	54	17
Poalb01G006210.1	5.99899	7.88195	3.79997	8.03501	9.24805	8.50202	78	105	54	116	172	103
Poalb01G006220.1	1.90823	2.06493	2.14449	2.05486	2.56658	2.1148	92	102	113	110	177	95
Poalb01G006230.1	56.7728	59.8517	49.1145	68.8303	69.8387	54.8774	312	337	295	420	549	281
Poalb01G006240.1	234.335	286.542	268.395	297.525	306.812	288.13	1950	2443	2441	2749	3652	2234
Poalb01G006250.1	0	0	0	0	0	0	0	0	0	0	0	0
Poalb01G006260.1	0.467823	0.821893	0.663462	0.589868	0.71952	0.60251	20	36	31	28	44	24
Poalb01G006270.1	0.692517	0.318077	0.484537	0.220129	0.398702	0.524643	17	8	13	6	14	12
Poalb01G006280.1	8.87424	9.76823	10.2397	8.70282	10.3055	9.57721	180	203	227	196	299	181
Poalb01G006290.1	62.9265	70.5168	69.3035	79.4126	63.2722	57.1137	324	372	390	454	466	274
Poalb01G006300.1	38.763	38.4779	41.5455	38.7945	39.4645	34.2359	881	896	1032	979	1283	725
Poalb01G006310.1	8.49588	10.0379	20.8654	17.3168	16.7243	14.3972	38	46	102	86	107	60
Poalb01G006320.1	26.0945	26.8094	20.2149	23.1787	18.9106	19.8028	437	460	370	431	453	309
Poalb01G006330.1	8.70382	10.9279	7.99985	12.8273	11.6165	15.1161	220	283	221	360	420	356
Poalb01G006340.1	29.7233	34.9506	38.3321	40.5119	31.94	41.0826	337	406	475	510	518	434
Poalb01G006350.1	31.7297	35.7238	32.8576	30.2851	36.4379	34.2853	736	849	833	780	1209	741
Poalb01G006360.1	0.41104	0.267457	0.250724	0.329061	0.766286	0.441149	9	6	6	8	24	9
Poalb01G006370.1	35.4241	31.4317	29.3785	34.719	35.2271	36.9008	374	340	339	407	532	363
Poalb01G006380.1	27.7042	27.9144	26.2941	31.7786	34.2553	35.3548	402	415	417	512	711	478
Poalb01G006390.1	38.1733	43.8917	37.1181	33.6505	33.9003	39.7979	1084	1277	1152	1061	1377	1053
Poalb01G006400.1	29.9541	29.5208	26.1717	22.41	21.2469	20.9492	821	829	784	682	833	535
Poalb01G006410.1	16.685	14.8271	14.3066	6.49739	8.33178	6.0373	525	478	492	227	375	177
Poalb01G006420.1	9.49258	6.54464	9.38756	8.07634	8.7542	8.62722	235	166	254	222	310	199
Poalb01G006430.1	15.1435	14.0822	12.2192	13.5044	13.4628	11.4858	508	484	448	503	646	359
Poalb01G006440.1	8.43438	8.99958	9.67911	10.4716	11.1933	7.1088	354	387	444	488	672	278
Poalb01G006450.1	11.1291	9.06808	9.86449	10.6944	12.5041	10.7179	224	187	217	239	360	201
Poalb01G006460.1	16.977	14.3256	14.056	11.0599	13.6814	14.0724	347	300	314	251	400	268
Poalb01G006470.1	20.8952	28.0541	24.6833	26.6821	19.6828	9.4757	213	293	275	302	287	90
Poalb01G006480.1	0.203897	0.21891	0.298493	0.25709	0.242326	0.109417	10	11	16	14	17	5
Poalb01G006490.1	0	0	0	0	0	0	0	0	0	0	0	0
Poalb01G006500.1	10.3763	9.7481	8.42686	9.99152	8.57106	10.0131	347	334	308	371	410	312
Poalb01G006510.1	6.42604	4.8398	6.7592	5.96975	6.61485	6.02787	127	98	146	131	187	111
Poalb01G006520.1	23.699	26.4041	22.2292	14.6992	15.2134	8.51834	636	726	652	438	584	213
Poalb01G006530.1	41.0749	34.1542	27.3945	19.0443	14.9137	10.5439	878	748	640	452	456	210
Poalb01G006540.1	0.25793	0.389063	0.300359	0.253417	0.458993	0.150995	11	17	14	12	28	6
Poalb01G006550.1	84.1791	102.987	101.264	111.292	106.224	106.2	359	450	472	527	648	422
Poalb01G006560.1	0.478032	0.155524	0	0.287019	0	0	3	1	0	2	0	0
Poalb01G006570.1	0.0200635	0	0	0.198767	0	0	1	0	0	11	0	0
Poalb01G006580.1	0	0	0	0	0	0	0	0	0	0	0	0
Poalb01G006590.1	8.0178	7.38052	7.0926	8.58997	8.26174	5.87269	211	199	204	251	311	144
Poalb01G006600.1	0	0	0	0.322674	0	0	0	0	0	3	0	0
Poalb01G006610.1	77.2763	83.2878	66.7675	65.1443	76.555	76.7461	844	932	797	790	1196	781
Poalb01G006620.1	12.2582	11.1309	14.694	10.7176	11.4391	16.4674	445	414	583	432	594	557
Poalb01G006630.1	7.14165	4.74909	3.44668	4.80631	4.88299	5.13793	91	62	48	68	89	61
Poalb01G006640.1	5.06796	6.23553	6.46367	3.81745	2.98471	5.50512	165	208	230	138	139	167
Poalb01G006650.1	5.24906	5.1789	6.31657	4.31636	4.46735	5.14368	92	93	121	84	112	84
Poalb01G006660.1	4.01031	2.14475	2.81479	2.77069	3.22607	2.12256	73	40	56	56	84	36
Poalb01G006670.1	1.87586	0.457721	1.71633	0.633543	1.31141	2.01327	8	2	8	3	8	8
Poalb01G006680.1	0.866105	0.619916	0.316981	0.572028	0.605493	0.929548	15	11	6	11	15	15
Poalb01G006690.1	11.3796	1.14897	5.50512	2.12043	10.8816	9.68627	87	9	46	18	119	69
Poalb01G006700.1	0.0630411	0.184589	0.17304	0	0.132216	0	1	3	3	0	3	0
Poalb01G006710.1	55.6302	50.0793	52.6785	56.9121	59.1294	66.0815	515	475	533	585	783	570
Poalb01G006720.1	76.0217	83.0559	84.1882	99.1003	93.2063	89.1501	1198	1341	1450	1734	2101	1309
Poalb01G006730.1	32.0199	23.4487	34.8637	27.0817	26.2295	30.8074	821	616	977	771	962	736
Poalb01G006740.1	0	0	0	0	0.0850756	0	0	0	0	0	2	0
Poalb01G006750.1	0.0818193	0.718719	0	0.0736887	0	0.175625	1	9	0	1	0	2
Poalb01G006760.1	0.324515	1.66286	0.964986	1.38827	0.96419	1.39315	4	21	13	19	17	16
Poalb01G006770.1	31.3312	39.4233	39.6779	46.9672	47.3853	38.5997	453	584	627	754	980	520
Poalb01G006780.1	0.812431	0	1.85836	0.365849	0.141992	0.435971	4	0	10	2	1	2
Poalb01G006790.1	6.57412	6.41651	8.5375	8.97674	4.59596	6.60048	31	31	44	47	31	29
Poalb01G006800.1	2.12068	4.96762	2.52244	6.30282	2.07559	6.60048	10	24	13	33	14	29
Poalb01G006810.1	1.36044	1.41634	2.07458	1.63366	1.36322	1.89812	30	32	50	40	43	39
Poalb01G006820.1	0.958182	0.124695	0.116893	1.03556	0.446576	1.23404	15	2	2	18	10	18
Poalb01G006830.1	36.7547	48.0015	41.7671	43.7044	42.0632	36.499	281	376	349	371	460	260
Poalb01G006840.1	77.1639	87.1437	82.1561	103.73	101.591	99.6384	1216	1407	1415	1815	2290	1463
Poalb01G006850.1	5.49358	6.90544	7.3873	9.14569	5.99359	4.82399	66	85	97	122	103	54
Poalb01G006860.1	2.8973	3.34199	2.49025	4.50712	3.00756	1.79034	33	39	31	57	49	19
Poalb01G006870.1	7.91722	5.04647	12.0486	8.22186	4.80069	10.1446	98	64	163	113	85	117
Poalb01G006880.1	6.02654	1.40049	11.0281	3.35998	8.82754	4.92799	21	5	42	13	44	16
Poalb01G006890.1	4.6857	16.401	12.8617	10.1864	12.7642	11.4452	29	104	87	70	113	66
Poalb01G006900.1	2.86978	1.68059	3.41346	0.516921	1.20376	1.848	10	6	13	2	6	6
Poalb01G006910.1	0.771305	0.376407	0.252041	0.793895	0.577734	0.473031	14	7	5	16	15	8
Poalb01G006920.1	3.81499	2.97882	5.30565	3.5046	4.26728	2.04722	50	40	76	51	80	25
Poalb01G006930.1	38.046	47.5819	42.3591	46.7309	48.6198	39.5889	558	715	679	761	1020	541
Poalb01G006940.1	2.03108	3.37005	1.85836	5.85358	2.69785	2.83381	10	17	10	32	19	13
Poalb01G006950.1	241.495	258.304	317.221	329.996	325.73	304.526	1189	1303	1707	1804	2294	1397
Poalb01G006960.1	7.53719	5.93023	9.42954	6.16479	3.38737	3.87956	98	79	134	89	63	47
Poalb01G006970.1	13.8653	13.9067	17.3121	14.1432	14.9414	13.4833	181	186	247	205	279	164
Poalb01G006980.1	8.28576	9.55073	9.62758	8.76715	8.44896	7.6379	652	770	828	766	951	560
Poalb01G006990.1	30.776	30.0381	32.8428	33.0253	29.2144	29.2609	517	517	603	616	702	458
Poalb01G007000.1	3.67684	2.89729	2.74689	3.22032	2.45256	3.1859	109	88	89	106	104	88
Poalb01G007010.1	26.1519	27.7878	28.7362	30.3462	26.4733	20.7687	846	921	1016	1090	1225	626
Poalb01G007020.1	410.135	341.968	368.106	302.787	328.071	359.787	15742	13448	15442	12904	18012	12867
Poalb01G007030.1	12.8706	12.1725	13.0541	12.0281	12.3658	11.2435	903	875	1001	937	1241	735
Poalb01G007040.1	15.3885	15.4289	12.722	21.7332	17.9301	13.4688	477	490	431	748	795	389
Poalb01G007050.1	23.1382	17.9714	28.7741	43.4388	39.5284	37.2497	284	226	386	592	694	426
Poalb01G007060.1	0.663018	0	0	0.597132	0.347636	0	4	0	0	4	3	0
Poalb01G007070.1	3.48373	3.4656	3.55527	4.58564	4.30891	5.75219	52	53	58	76	92	80
Poalb01G007080.1	33.5364	25.313	40.5717	38.9293	37.9813	30.3141	450	348	595	580	729	379
Poalb01G007090.1	2.99095	5.69947	3.38817	4.7461	7.36817	6.26722	21	41	26	37	74	41
Poalb01G007100.1	0	0	0	0	0	0	0	0	0	0	0	0
Poalb01G007110.1	24.4401	26.11	19.7521	21.9229	22.5178	26.6526	497	544	439	495	655	505
Poalb01G007120.1	0	0	0	0	0	0	0	0	0	0	0	0
Poalb01G007130.1	101.665	110.32	119.016	115.749	116.569	112.453	1306	1452	1671	1651	2142	1346
Poalb01G007140.1	0	0	0	0	0	0	0	0	0	0	0	0
Poalb01G007150.1	0.0544689	0	0	0.0490562	0.114237	0	1	0	0	1	3	0
Poalb01G007160.1	1.07483	2.33125	3.6059	1.93604	0.417452	1.79443	9	20	33	18	5	14
Poalb01G007170.1	0	0	0	0.291039	0	0	0	0	0	2	0	0
Poalb01G007180.1	6.78149	8.83819	7.73775	7.65246	7.36239	7.49231	170	227	212	213	264	175
Poalb01G007190.1	0.798928	0.818763	0.58479	1.2352	1.10775	1.28618	60	63	48	103	119	90
Poalb01G007200.1	2592.38	2354.24	2395.15	2068.48	2144.92	2304.35	30336	28226	30633	26876	35903	25125
Poalb01G007210.1	24.2448	21.9259	23.2196	26.0044	28.7621	25.7776	749	694	784	892	1271	742
Poalb01G007220.1	9.59958	8.73816	9.63976	8.92157	10.3403	8.31162	564	526	619	582	869	455
Poalb01G007230.1	29.4638	33.0777	34.6786	34.7583	40.3258	33.9974	213	245	274	279	417	229
Poalb01G007240.1	32.9838	35.0919	34.2858	35.8605	34.4869	29.5998	1477	1610	1678	1783	2209	1235
Poalb01G007250.1	1.36149	1.05765	1.62705	1.20117	1.14606	2.02781	49	39	64	48	59	68
Poalb01G007260.1	0.442012	0.215708	0	0.597132	0	0	2	1	0	3	0	0
Poalb01G007270.1	4.01642	3.6699	4.61313	5.23353	4.4209	3.5769	47	44	59	68	74	39
Poalb01G007280.1	0	0	0.254963	0.501937	0	0	0	0	1	2	0	0
Poalb01G007290.1	0	0	0	0	0	0	0	0	0	0	0	0
Poalb01G007300.1	0.689433	0.149534	0.210268	1.44882	1.07107	0.575505	9	2	3	21	20	7
Poalb01G007310.1	0	0	0	0	0	0	0	0	0	0	0	0
Poalb01G007320.1	3.49591	6.13112	4.94787	8.95359	7.33197	3.22437	64	115	99	182	192	55
Poalb01G007330.1	2.16414	1.46233	1.9801	2.62376	2.85132	2.412	26	18	26	35	49	27
Poalb01G007340.1	6.26253	6.16291	8.0267	5.47706	8.55725	5.16594	242	244	339	235	473	186
Poalb01G007350.1	0	0	0	0	0	0	0	0	0	0	0	0
Poalb01G007360.1	0.0298101	0.0581909	0.136375	0.0536956	0	0.191962	1	2	5	2	0	6
Poalb01G007370.1	0	0	0	0	0	0	0	0	0	0	0	0
Poalb01G007380.1	36.7391	37.7908	37.2782	39.2304	40.172	40.1386	835	880	926	990	1306	850
Poalb01G007390.1	163.983	161.337	145.905	131.84	141.129	151.656	5228	5270	5084	4667	6436	4505
Poalb01G007400.1	0.633005	0.656443	0.434381	0.78389	0.442533	0.254765	16	17	12	22	16	6
Poalb01G007410.1	0	0	0	0	0	0	0	0	0	0	0	0
Poalb01G007420.1	0	0	0	0	0	0	0	0	0	0	0	0
Poalb01G007430.1	2.07126	1.86903	1.64482	1.19669	0.874272	0.629145	53	49	46	34	32	15
Poalb01G007440.1	0	0	0	0	0	0	0	0	0	0	0	0
Poalb01G007450.1	0	0.381047	0.267905	0.351611	0.409399	0.104751	0	4	3	4	6	1
Poalb01G007460.1	27.7843	36.4523	29.29	30.0098	30.3323	32.7366	276	371	318	331	431	303
Poalb01G007470.1	52.3797	53.5533	53.2064	30.1826	37.2238	40.4976	1452	1521	1612	929	1476	1046
Poalb01G007480.1	75.9057	125.344	80.6101	331.863	243.159	103.642	529	895	614	2568	2424	673
Poalb01G007490.1	0	0	0	0.520807	0	0	0	0	0	4	0	0
Poalb01G007500.1	2.21856	0.962388	2.59376	1.55408	2.24032	0.661409	18	8	23	14	26	5
Poalb01G007510.1	24.6353	26.3596	24.913	25.9183	25.5574	24.3694	779	854	861	910	1156	718
Poalb01G007520.1	19.9246	22.8487	21.6849	20.5082	19.6553	20.8853	343	403	408	392	484	335
Poalb01G007530.1	32.5841	28.2829	34.3024	37.9573	38.9332	33.5306	1554	1382	1788	2010	2656	1490
Poalb01G007540.1	0	0	0	0	0	0	0	0	0	0	0	0
Poalb01G007550.1	0	0	0	0	0	0.0867057	0	0	0	0	0	1
Poalb01G007560.1	2.19117	1.71091	1.75423	2.22011	1.64673	0.881879	40	32	35	45	43	15
Poalb01G007570.1	2.31369	4.43856	1.75194	8.62249	5.29869	2.74005	29	57	24	120	95	32
Poalb01G007580.1	20.3735	22.8181	22.3459	19.2435	21.2044	18.34	800	918	959	839	1191	671
Poalb01G007590.1	21.1468	20.5036	21.0726	20.5539	19.8824	20.5236	606	602	660	654	815	548
Poalb01G007600.1	30.6667	29.6543	25.7206	28.4595	26.5436	25.7732	756	749	693	779	936	592
Poalb01G007610.1	1.09152	1.22925	1.07552	0.983052	1.70225	1.44181	13	15	14	13	29	16
Poalb01G007620.1	0	0	0.141022	0	0	0	0	0	4	0	0	0
Poalb01G007630.1	0.470056	0.699103	0.512003	1.04828	0.766769	0.552535	21	32	25	52	49	23
Poalb01G007640.1	31.9569	34.1013	37.5468	34.1927	36.063	39.2179	718	785	922	853	1159	821
Poalb01G007650.1	18.3834	16.661	18.1073	21.456	18.0974	18.7234	196	182	211	254	276	186
Poalb01G007660.1	8.79557	10.5811	8.10999	14.7991	13.4896	11.7084	129	159	130	241	283	160
Poalb01G007670.1	10.7	12.0213	11.1987	12.8721	14.6558	11.291	417	480	477	557	817	410
Poalb01G007680.1	0	0	0	0	0	0	0	0	0	0	0	0
Poalb01G007690.1	10.9817	12.4987	10.4303	9.85622	10.4401	8.84981	289	337	300	288	393	217
Poalb01G007700.1	0.884024	1.02461	1.36493	2.53781	2.27895	0.711585	16	19	27	51	59	12
Poalb01G007710.1	39.4389	40.8255	41.5891	41.0389	43.0378	42.4485	1403	1488	1617	1621	2190	1407
Poalb01G007720.1	10.5859	16.658	13.6391	19.4571	18.275	12.7526	49	79	69	100	121	55
Poalb01G007730.1	36.2293	38.7109	33.6146	34.0057	36.5951	33.7601	1351	1479	1370	1408	1952	1173
Poalb01G007740.1	0	0	0	0	0	0	0	0	0	0	0	0
Poalb01G007750.1	9.79984	7.46626	8.51247	8.23015	9.85742	8.25439	237	185	225	221	341	186
Poalb01G007760.1	12.633	9.69347	12.6491	15.2417	12.0533	13.5583	159	125	174	213	217	159
Poalb01G007770.1	234.332	241.225	249.924	239.33	220.298	224.932	7678	8098	8950	8707	10325	6867
Poalb01G007780.1	37.0026	33.9553	35.5013	28.4669	33.0004	37.6718	1070	1006	1122	914	1365	1015
Poalb01G007790.1	4.00573	10.5996	8.71477	13.5488	8.71237	3.15272	45	122	107	169	140	33
Poalb01G007800.1	51.1234	55.5151	52.1889	55.9177	54.7343	45.758	1590	1769	1774	1931	2435	1326
Poalb01G007810.1	8.42294	7.25716	7.77752	5.98155	5.96968	5.17458	435	384	439	343	441	249
Poalb01G007820.1	0	0	0	0	0	0	0	0	0	0	0	0
Poalb01G007830.1	15.0138	13.2963	12.4644	15.2167	13.0987	9.35204	367	333	333	413	458	213
Poalb01G007840.1	3.99533	6.27583	6.11166	12.9876	7.98661	5.15899	64	103	107	231	183	77
Poalb01G007850.1	44.4044	51.9236	50.1739	52.8824	55.4555	48.3974	515	617	636	681	920	523
Poalb01G007860.1	139.919	150.044	127.772	124.063	133.283	140.48	1550	1703	1547	1526	2112	1450
Poalb01G007870.1	5.44496	2.49114	2.95802	6.2831	4.28239	4.38286	32	15	19	41	36	24
Poalb01G007880.1	0	0	0	0	0	0	0	0	0	0	0	0
Poalb01G007890.1	26.9404	31.4467	26.5513	31.3821	33.4041	27.8864	985	1178	1061	1274	1747	950
Poalb01G007900.1	0.355126	0.099032	0.0928361	0.0913817	0.141867	0	7	2	2	2	4	0
Poalb01G007910.1	123.067	138.624	177.382	189.385	163.791	166.114	2317	2674	3650	3959	4411	2914
Poalb01G007920.1	12.4165	14.0602	19.0814	22.1482	18.4985	18.4365	206	239	346	408	439	285
Poalb01G007930.1	0.338811	0.165344	1.39499	1.75457	0.651371	1.45452	4	2	18	23	11	16
Poalb01G007940.1	30.1015	28.5833	28.4202	23.3702	26.1958	26.5614	1254	1220	1294	1081	1561	1031
Poalb01G007950.1	6.8417	7.3109	6.58367	10.0395	9.23618	9.62168	116	127	122	189	224	152
Poalb01G007960.1	27.3104	31.1979	24.7639	22.8318	23.3736	26.025	223	261	221	207	273	198
Poalb01G007970.1	27.2352	27.5979	25.2917	29.0515	30.7425	34.6684	602	625	611	713	972	714
Poalb01G007980.1	14.3494	13.1397	14.1435	15.491	15.6121	13.4967	453	425	488	543	705	397
Poalb01G007990.1	40.2345	39.0895	35.0157	31.803	35.6244	33.4838	1741	1733	1656	1528	2205	1350
Poalb01G008000.1	1.07674	1.50132	1.68887	2.63216	2.47332	4.12719	7	10	12	19	23	25
Poalb01G008010.1	11.3325	9.02868	10.7396	10.156	10.4331	10.063	811	662	840	807	1068	671
Poalb01G008020.1	1.70211	1.59977	2.10532	2.07234	1.76288	1.92828	54	52	73	73	80	57
Poalb01G008030.1	0.441167	0.466473	0.235463	1.02643	0.668242	0.394569	12	13	7	31	26	10
Poalb01G008040.1	1.60229	2.29982	1.89722	1.44307	1.5814	0.708097	17	25	22	17	24	7
Poalb01G008050.1	36.2247	45.5464	44.5792	42.4782	41.7775	33.9462	1884	2427	2534	2453	3108	1645
Poalb01G008060.1	41.0072	39.5528	37.6305	38.4698	39.711	40.2725	2378	2350	2385	2477	3294	2176
Poalb01G008070.1	47.4314	57.4402	51.6595	57.4996	54.8075	54.1552	893	1108	1063	1202	1476	950
Poalb01G008080.1	11.4517	11.7981	9.24896	10.6957	14.2821	10.5456	162	171	143	168	289	139
Poalb01G008090.1	0	0	0	0.131188	0.101833	0	0	0	0	1	1	0
Poalb01G008100.1	0.699183	0.511815	0	0	0	0	4	3	0	0	0	0
Poalb01G008110.1	146.828	170.425	145.622	173.168	155.579	175.949	1596	1898	1730	2090	2419	1782
Poalb01G008120.1	1.09092	0	0.623845	0	0.381332	0.292709	8	0	5	0	4	2
Poalb01G008130.1	1.57316	2.21787	2.39897	1.88911	3.78818	2.814	9	13	15	12	31	15
Poalb01G008140.1	20.9329	19.6404	19.2308	16.2417	16.184	16.1061	491	472	493	423	543	352
Poalb01G008150.1	0.518262	0.505837	0.521609	0.560113	1.19564	0.889961	10	10	11	12	33	16
Poalb01G008160.1	18.1301	22.0657	16.7088	18.7401	19.4571	17.6207	413	515	416	474	634	374
Poalb01G008170.1	142.106	145.628	130.942	139.254	133.117	133.912	4804	5044	4838	5227	6437	4218
Poalb01G008180.1	9.52524	9.88441	8.55323	10.6197	8.63948	8.01876	269	286	264	333	349	211
Poalb01G008190.1	0.0494281	0.192972	0.226124	0.0890326	0.310996	0	1	4	5	2	9	0
Poalb01G008200.1	14.906	19.6529	13.5811	5.52785	8.86643	2.68873	476	643	474	196	405	80
Poalb01G008210.1	0	0	0.174183	0	0	0	0	0	1	0	0	0
Poalb01G008220.1	7.81887	7.15145	8.63874	7.30762	7.52886	6.64995	159	149	192	165	219	126
Poalb01G008230.1	13.5675	19.1728	22.7712	19.4158	20.5993	14.74	163	236	299	259	354	165
Poalb01G008240.1	108.744	127.513	137.361	141.058	152.401	141.719	854	1026	1179	1230	1712	1037
Poalb01G008250.1	20.4623	32.0237	29.6973	39.5586	33.1732	25.7476	232	372	368	498	538	272
Poalb01G008260.1	0.198222	4.25633	0.181365	4.28458	2.3558	0.638226	1	22	1	24	17	3
Poalb01G008270.1	6.801	4.7531	5.07031	5.36898	5.22416	4.77601	81	58	66	71	89	53
Poalb01G008280.1	10.2427	9.64636	9.53609	8.90118	10.6782	16.3931	57	55	58	55	85	85
Poalb01G008290.1	1.98514	2.15898	0.570846	1.83896	2.41876	4.13937	35	39	11	36	61	68
Poalb01G008300.1	99.4887	83.109	88.5653	110.976	100.853	119.924	1811	1550	1762	2243	2626	2034
Poalb01G008310.1	4.8648	4.52206	3.70925	3.4425	3.07707	4.7239	42	40	35	33	38	38
Poalb01G008320.1	2.78905	4.04203	4.02113	5.70885	5.22906	6.30417	66	98	104	150	177	139
Poalb01G008330.1	0.53945	0.827383	0.599341	0.936983	0.727319	0.785738	14	22	17	27	27	19
Poalb01G008340.1	8.16856	10.0579	8.27879	8.5641	7.61417	7.10345	195	246	216	227	260	158
Poalb01G008350.1	10.9006	10.8794	8.38065	9.98786	9.15534	9.30243	576	589	484	586	692	458
Poalb01G008360.1	0.30043	1.0263	1.09953	2.29989	0.630091	1.45097	2	7	8	17	6	9
Poalb01G008370.1	137.734	138.82	136.18	153.217	159.448	159.565	2543	2626	2748	3141	4211	2745
Poalb01G008380.1	2.1411	2.79326	3.95684	3.07388	3.57167	2.3662	101	135	204	161	241	104
Poalb01G008390.1	19.8424	18.2756	20.7887	20.3876	21.0421	18.5064	710	670	813	810	1077	617
Poalb01G008400.1	27.5766	23.1287	26.2581	21.068	20.6482	19.9216	1450	1246	1509	1230	1553	976
Poalb01G008410.1	4.90302	4.73856	5.32171	4.19933	4.06619	5.52012	102	101	121	97	121	107
Poalb01G008420.1	4.52412	4.13968	1.81099	3.31057	1.97676	3.94511	16	15	7	13	10	13
Poalb01G008430.1	0	0	0	0	0	0	0	0	0	0	0	0
Poalb01G008440.1	4.42012	5.98588	5.56083	11.9924	12.6308	9.30991	80	111	110	241	327	157
Poalb01G008450.1	267.373	303.507	311.045	317.052	311.839	298.627	2656	3089	3377	3497	4431	2764
Poalb01G008460.1	4.08517	5.07707	2.61644	2.7962	3.42712	3.18601	150	191	105	114	180	109
Poalb01G008470.1	23.1037	20.6769	18.8214	23.7113	24.3887	25.9906	602	552	536	686	909	631
Poalb01G008480.1	8.61372	9.52644	8.78402	8.14204	8.91158	7.67051	323	366	360	339	478	268
Poalb01G008490.1	146.945	237.217	156.235	100.403	105.227	115.436	3783	6257	4396	2870	3875	2769
Poalb01G008500.1	0	0.0868822	0	0	0	0	0	1	0	0	0	0
Poalb01G008510.1	0	0	0	0	0	0	0	0	0	0	0	0
Poalb01G008520.1	5.29341	5.28047	4.6652	5.43342	6.09513	4.63683	136	139	131	155	224	111
Poalb01G008530.1	0	0.385614	0	0	0	0	0	3	0	0	0	0
Poalb01G008540.1	1.67196	1.34943	1.32385	1.73748	1.46108	1.13877	52	43	45	60	65	33
Poalb01G008550.1	0.86578	0.739395	0.544606	0.373628	0.617875	0.619466	48	42	33	23	49	32
Poalb01G008560.1	1.77646	4.28367	2.00783	1.97638	0.584432	2.01874	17	42	21	21	8	18
Poalb01G008570.1	0.308463	0	0.0940772	0	0	0	3	0	1	0	0	0
Poalb01G008580.1	0	0	0	0	0.274325	0	0	0	0	0	2	0
Poalb01G008590.1	30.9528	34.839	35.7677	36.7372	37.0602	36.1066	1312	1513	1657	1729	2247	1426
Poalb01G008600.1	7.59168	7.3058	4.51171	4.18543	4.71212	5.29225	214	211	139	131	190	139
Poalb01G008610.1	10.1275	6.16001	6.31179	7.667	8.51665	4.88332	69	43	47	58	83	31
Poalb01G008620.1	0.274679	0	0	0	0	0	1	0	0	0	0	0
Poalb01G008630.1	53.6465	51.5944	49.187	54.6263	55.2178	55.1095	957	943	959	1082	1409	916
Poalb01G008640.1	0.368873	2.61022	1.26564	5.58541	3.36854	0.618584	16	116	60	269	209	25
Poalb01G008650.1	91.3119	97.8069	109.073	119.384	102.897	99.2954	1211	1329	1581	1758	1952	1227
Poalb01G008660.1	16.2457	15.2541	17.2161	17.8725	18.7612	14.5666	158	152	183	193	261	132
Poalb01G008670.1	0	0	0	0	0	0	0	0	0	0	0	0
Poalb01G008680.1	0	0.040014	0	0.110769	0.0859825	0	0	1	0	3	3	0
Poalb01G008690.1	0.352799	0	0.242098	0.31774	0.184981	0.473302	4	0	3	4	3	5
Poalb01G008700.1	0	0	0	0	0	0	0	0	0	0	0	0
Poalb01G008710.1	7.3517	5.89412	6.30149	3.63799	5.26664	4.5087	364	299	341	200	373	208
Poalb01G008720.1	0.111142	0	0.406761	0.200195	0	0.357849	1	0	4	2	0	3
Poalb01G008730.1	28.0632	26.9984	28.0193	27.1282	29.7969	28.6641	1118	1102	1220	1200	1698	1064
Poalb01G008740.1	78.2516	80.2411	80.5979	71.9713	75.3374	75.2767	1225	1287	1379	1251	1687	1098
Poalb01G008750.1	4.02653	4.81339	4.8626	5.37167	4.78621	3.9354	347	425	458	514	590	316
Poalb01G008760.1	1.20643	0.993524	1.31081	2.85218	1.84497	1.53758	32	27	38	84	70	38
Poalb01G008770.1	0	0	0.111698	0.0549741	0.128018	0.131022	0	0	2	1	3	2
Poalb01G008780.1	0.306822	0	0.0935768	0	0	0	6	0	2	0	0	0
Poalb01G008790.1	0	0	0	0	0	0	0	0	0	0	0	0
Poalb01G008800.1	9.51257	11.655	11.111	12.5775	11.8855	11.2955	47	59	60	69	84	52
Poalb01G008810.1	120.738	115.566	119.202	119.881	125.82	124.954	1708	1675	1843	1883	2546	1647
Poalb01G008820.1	2.96424	3.79241	3.77504	4.94251	3.33248	5.45993	74	97	103	137	119	127
Poalb01G008830.1	25.1376	42.3401	26.7131	33.2143	33.7977	32.6031	638	1101	741	936	1227	771
Poalb01G008840.1	5.63231	7.58245	6.93035	8.52723	6.99252	6.46177	116	160	156	195	206	124
Poalb01G008850.1	0	0	0.499076	0	0	0	0	0	4	0	0	0
Poalb01G008860.1	15.794	17.6495	17.2783	17.8322	20.2429	16.3368	138	158	165	173	253	133
Poalb01G008870.1	43.1437	54.8746	40.3403	45.0238	47.514	39.2414	2098	2734	2144	2431	3305	1778
Poalb01G008880.1	27.8799	52.9217	48.3792	53.1627	36.9653	30.1285	145	282	275	307	275	146
Poalb01G008890.1	0	0	0	0	0	0	0	0	0	0	0	0
Poalb01G008900.1	75.6828	83.052	76.4834	70.8639	82.1293	85.7637	1110	1248	1226	1154	1723	1172
Poalb01G008910.1	0.55732	0	1.27481	2.00775	0.194811	0	2	0	5	8	1	0
Poalb01G008920.1	1.14563	0.801352	1.1705	1.08338	1.13462	0.655761	60	43	67	63	85	32
Poalb01G008930.1	16.9676	23.648	18.0331	21.7879	23.491	17.0177	458	654	532	653	907	428
Poalb01G008940.1	184.501	158.705	178.259	152.137	158.109	179.705	6218	5480	6566	5693	7622	5643
Poalb01G008950.1	25.3011	23.585	19.8509	14.5672	16.2348	16.7319	779	744	668	498	715	480
Poalb01G008960.1	0	0	0	0	0	0	0	0	0	0	0	0
Poalb01G008970.1	0	0	0	0	0	0	0	0	0	0	0	0
Poalb01G008980.1	24.148	26.5244	27.9817	27.4751	26.831	23.7232	319	359	404	403	507	292
Poalb01G008990.1	0	0	0	0	0	0	0	0	0	0	0	0
Poalb01G009000.1	15.8684	16.2219	13.8538	14.8107	14.0904	11.2462	633	663	604	656	804	418
Poalb01G009010.1	34.3334	38.9847	38.023	37.3125	39.1524	32.0599	1616	1880	1956	1950	2636	1406
Poalb01G009020.1	0	0	0	0	0	0	0	0	0	0	0	0
Poalb01G009030.1	9.3173	12.2355	13.3299	19.3765	15.8698	10.4543	110	148	172	254	268	115
Poalb01G009040.1	4.1799	2.85578	0.764888	8.031	4.18843	2.54211	30	21	6	64	43	17
Poalb01G009050.1	22.2476	22.3037	23.4873	24.9326	30.6138	27.3346	221	227	255	275	435	253
Poalb01G009060.1	0.980693	1.36326	1.08763	1.57912	1.43353	0.924951	33	47	40	59	69	29
Poalb01G009070.1	9.55688	9.10567	10.2015	10.3491	10.499	12.577	84	82	98	101	132	103
Poalb01G009080.1	50.0766	53.5428	47.9511	52.0118	56.242	50.0194	2943	3224	3080	3394	4728	2739
Poalb01G009090.1	5.47481	4.53133	5.49012	5.75913	5.02159	5.92285	125	106	137	146	164	126
Poalb01G009100.1	3.49226	3.64361	4.29711	3.39829	3.98488	3.36035	87	93	117	94	142	78
Poalb01G009110.1	139.289	252.354	170.736	334.047	281.104	180.493	1572	2918	2106	4186	4538	1898
Poalb01G009120.1	0.643599	1.0993	1.32495	1.15929	1.12485	0.604401	8	14	18	16	20	7
Poalb01G009130.1	0	0.832015	0	0.853046	1.1919	0.101655	0	9	0	10	18	1
Poalb01G009140.1	6.79469	7.57247	6.39324	7.5083	7.68111	9.51634	141	161	145	173	228	184
Poalb01G009150.1	14.4702	10.2539	16.6856	17.6739	13.3034	18.5085	73	53	92	99	96	87
Poalb01G009160.1	9.92774	10.3318	10.1779	11.0688	10.0135	10.6229	332	354	372	411	479	331
Poalb01G009170.1	0	0.0641592	0	0	0	0	0	2	0	0	0	0
Poalb01G009180.1	4.08585	4.26939	2.70484	1.90485	2.0835	2.47632	170	182	123	88	124	96
Poalb01G009190.1	9.24031	8.95629	8.72788	6.74607	9.39891	7.44361	433	430	447	351	630	325
Poalb01G009200.1	19.2892	14.105	16.4083	11.8776	14.6052	16.8659	626	469	582	428	678	510
Poalb01G009210.1	19.0303	16.8418	17.6827	17.0504	20.542	21.9059	193	175	196	192	298	207
Poalb01G009220.1	0	0.175388	0.328831	0	0.125626	0.0964298	0	2	4	0	2	1
Poalb01G009230.1	6.23224	5.79499	5.12663	6.3743	5.62142	5.57045	317	302	285	360	409	264
Poalb01G009240.1	1.8479	2.19171	1.92618	2.10667	2.64914	3.11297	79	96	90	100	162	124
Poalb01G009250.1	11.8731	13.0788	13.0304	12.6859	11.3287	12.609	381	430	457	452	520	377
Poalb01G009260.1	1.58034	0.899766	1.80744	2.96521	2.20963	1.55476	12	7	15	25	24	11
Poalb01G009270.1	64.981	56.7909	64.6591	53.0385	54.366	57.1541	1291	1156	1404	1170	1545	1058
Poalb01G009280.1	1.96486	5.10259	2.95347	6.66761	5.81339	3.31381	56	149	92	211	237	88
Poalb01G009290.1	42.2298	40.5649	42.7399	44.7617	47.5278	46.547	1074	1057	1188	1264	1729	1103
Poalb01G009300.1	2.24883	3.73136	2.26335	3.84819	3.69457	2.7756	20	34	22	38	47	23
Poalb01G009310.1	9.50198	9.60149	10.2793	8.65842	9.10457	8.33837	170	176	201	172	233	139
Poalb01G009320.1	123.349	133.671	127.262	129.421	135.834	139.987	1097	1218	1237	1278	1728	1160
Poalb01G009330.1	96.475	118.306	115.328	117.876	136.856	128.16	858	1078	1121	1164	1741	1062
Poalb01G009340.1	41.7545	39.643	39.4529	44.368	52.3361	50.6741	367	357	379	433	658	415
Poalb01G009350.1	0.463314	0	0	0	0	0	2	0	0	0	0	0
Poalb01G009360.1	0	0.0319703	0	0	0	0	0	1	0	0	0	0
Poalb01G009370.1	1.11317	3.85208	1.6435	1.09369	1.07889	0.705967	44	156	71	48	61	26
Poalb01G009380.1	55.1445	56.1495	50.8069	42.5302	54.5743	54.3139	717	748	722	614	1015	658
Poalb01G009390.1	0.202662	0.667585	0.463569	0.866983	0.566722	0.16313	8	27	20	38	32	6
Poalb01G009400.1	26.3359	27.7897	32.4127	43.9043	43.6388	41.2719	678	733	912	1255	1607	990
Poalb01G009410.1	13.3691	11.778	12.2781	12.3112	13.2319	12.9512	267	241	268	273	378	241
Poalb01G009420.1	0	0	0	0	0	0	0	0	0	0	0	0
Poalb01G009430.1	0	0	0	0	0	0	0	0	0	0	0	0
Poalb01G009440.1	0.183119	0	0	0	0	0	1	0	0	0	0	0
Poalb01G009450.1	9.99134	11.7929	10.3375	9.49549	9.29971	8.10476	344	416	389	363	458	260
Poalb01G009460.1	0.522183	0.855507	0.290079	0.554273	0.312906	0.140108	28	47	17	33	24	7
Poalb01G009470.1	0.0769101	0.225199	0	0.207802	0	0.330175	1	3	0	3	0	4
Poalb01G009480.1	0	0	0	0	0	0	0	0	0	0	0	0
Poalb01G009490.1	0.299494	0.233851	0.493246	0	0.251251	0.128573	5	4	9	0	6	2
Poalb01G009500.1	14.0034	20.0413	11.8168	20.9109	19.9346	15.6522	193	283	178	320	393	201
Poalb01G009510.1	4.94966	5.59745	5.87866	4.37207	4.84109	4.06079	208	241	270	204	291	159
Poalb01G009520.1	0.221006	0.647123	0.404424	0.199044	0.772525	0.237195	1	3	2	1	5	1
Poalb01G009530.1	26.6227	27.1393	34.1361	36.6651	37.6891	31.4699	720	752	1009	1101	1458	793
Poalb01G009540.1	0.843313	0.576166	0.308639	0.987364	0.530603	0.0905086	10	7	4	13	9	1
Poalb01G009550.1	0	2.20303	0.305955	1.43052	1.05198	3.22998	0	27	4	19	18	36
Poalb01G009560.1	3.7701	2.35502	2.34566	3.46337	2.53025	4.4509	50	32	34	51	48	55
Poalb01G009570.1	71.2603	61.0135	64.1999	60.1575	68.4838	71.3946	782	686	770	733	1075	730
Poalb01G009580.1	37.2343	35.8948	34.0679	36.1455	35.4184	47.6593	244	241	244	263	332	291
Poalb01G009590.1	11.4089	13.4714	14.1615	16.0953	14.2228	14.5565	143	173	194	224	255	170
Poalb01G009600.1	12.7819	27.1902	24.5894	34.8305	36.4307	31.892	117	255	246	354	477	272
Poalb01G009610.1	8.74435	8.76317	9.02568	8.68853	9.9821	8.36205	523	537	590	577	854	466
Poalb01G009620.1	0	0	0	0	0	0	0	0	0	0	0	0
Poalb01G009630.1	0.997969	2.66238	1.64358	0.778958	1.9535	1.71371	15	41	27	13	42	24
Poalb01G009640.1	0.153004	0.547565	0.233321	0.229666	0.320895	0.547373	3	11	5	5	9	10
Poalb01G009650.1	3.56314	4.85568	4.42886	4.96497	4.51198	3.10261	53	74	72	82	96	43
Poalb01G009660.1	0	0	0	0	0	0	0	0	0	0	0	0
Poalb01G009670.1	28.7811	57.5926	42.7874	39.8396	45.4613	54.8426	717	1470	1165	1102	1620	1273
Poalb01G009680.1	0.0804499	0	0	0	0	0	2	0	0	0	0	0
Poalb01G009690.1	0	0	0	0	0	0	0	0	0	0	0	0
Poalb01G009700.1	14.7493	17.6839	14.8859	19.796	20.4214	19.8423	359	441	396	535	711	450
Poalb01G009710.1	0	0	0	0	0	0	0	0	0	0	0	0
Poalb01G009720.1	0.425926	0.415715	0.50105	0.520601	0.57426	0.326518	14	14	18	19	27	10
Poalb01G009730.1	45.9472	41.157	42.4038	35.4697	33.5121	25.6171	231	212	233	198	241	120
Poalb01G009740.1	0	0	0	0	0.244399	0	0	0	0	0	2	0
Poalb01G009750.1	0.179697	0	0	0	0	0	1	0	0	0	0	0
Poalb01G009760.1	0	0	0	0	0	0	0	0	0	0	0	0
Poalb01G009770.1	3.48325	4.75963	3.18703	2.3842	2.62994	2.0935	50	70	50	38	54	28
Poalb01G009780.1	2.7866	3.35441	3.442	4.55926	4.41571	2.49227	60	74	81	109	136	50
Poalb01G009790.1	0.357721	0	0	0	0	0	4	0	0	0	0	0
Poalb01G009800.1	0	0	0	0	0	0.34109	0	0	0	0	0	2
Poalb01G009810.1	34.9521	29.1755	32.4783	42.4858	34.3939	36.4262	449	384	456	606	632	436
Poalb01G009820.1	18.8562	21.948	19.9708	18.0972	17.8553	12.665	457	545	529	487	619	286
Poalb01G009830.1	397.501	406.18	371.249	342.344	357.654	359.81	9055	9480	9243	8659	11654	7637
Poalb01G009840.1	104.905	97.3146	97.0903	89.3614	97.3484	85.7885	1735	1649	1755	1641	2303	1322
Poalb01G009850.1	0	0	0	0	0	0	0	0	0	0	0	0
Poalb01G009860.1	0	0	0	0	0	0	0	0	0	0	0	0
Poalb01G009870.1	0	0	0	0.293506	0.151886	0.116587	0	0	0	3	2	1
Poalb01G009880.1	0	0.0808903	0	0	0	0	0	1	0	0	0	0
Poalb01G009890.1	0	0	0	0	0	0	0	0	0	0	0	0
Poalb01G009900.1	0.732888	0.462852	0.23667	0.194135	0.512361	0.370152	17	11	6	5	17	8
Poalb01G009910.1	15.5222	13.9772	16.4471	18.8501	17.5025	17.5191	310	286	359	418	500	326
Poalb01G009920.1	15.2419	16.3299	14.8273	17.6324	16.1977	14.9011	348	382	370	447	529	317
Poalb01G009930.1	0	0	0	0	0	0	0	0	0	0	0	0
Poalb01G009940.1	0	0	0	0	0	0	0	0	0	0	0	0
Poalb01G009950.1	0	0	0	0	0	0	0	0	0	0	0	0
Poalb01G009960.1	2.75603	1.93222	2.07179	2.14421	2.32475	2.27746	213	153	175	184	257	164
Poalb01G009970.1	27.5399	28.9557	30.3706	28.6849	30.8558	25.6222	984	1060	1186	1138	1577	853
Poalb01G009980.1	7.24093	9.49139	9.0896	3.87502	4.96431	2.5529	207	278	284	123	203	68
Poalb01G009990.1	5.08964	7.00296	5.95038	6.78031	7.04219	7.96609	144	203	184	213	285	210
Poalb01G010000.1	26.6291	29.6229	29.5099	25.7332	25.294	28.8016	644	734	780	691	875	649
Poalb01G010010.1	59.3254	62.7136	66.751	55.7317	60.3611	59.0998	975	1056	1199	1017	1419	905
Poalb01G010020.1	0	0	0	0	0	0	0	0	0	0	0	0
Poalb01G010030.1	50.1312	56.8571	58.9317	53.265	53.0579	46.9247	790	918	1015	932	1196	689
Poalb01G010040.1	14.1941	14.5023	14.774	11.8407	14.0331	15.3203	705	738	802	653	997	709
Poalb01G010050.1	32.725	32.624	42.2335	23.9683	30.8007	23.7109	514	525	725	418	692	347
Poalb01G010060.1	13.1121	14.6483	13.2921	12.7231	12.9752	12.0376	491	562	544	529	695	420
Poalb01G010070.1	14.48	20.9676	14.9861	14.3238	20.7437	16.9419	122	181	138	134	250	133
Poalb01G010080.1	8.70151	8.76686	9.37407	8.15282	8.92859	12.5021	124	128	146	129	182	166
Poalb01G010090.1	13.0264	12.2573	12.1327	10.4323	11.397	10.4226	334	322	340	297	418	249
Poalb01G010100.1	0	0.120685	0	0.111362	0	0	0	2	0	2	0	0
Poalb01G010110.1	0	0	0	0	0	0	0	0	0	0	0	0
Poalb01G010120.1	245.116	206.158	219.841	181.132	188.776	241.908	3493	3010	3424	2866	3848	3212
Poalb01G010130.1	0.106524	0.155955	0.341128	0	0.521294	0.17149	2	3	7	0	14	3
Poalb01G010140.1	19.952	20.9424	22.9467	24.0428	20.2603	17.3462	358	385	450	479	520	290
Poalb01G010150.1	0	0	0	0	0	0	0	0	0	0	0	0
Poalb01G010160.1	0	0	0	0	0	0	0	0	0	0	0	0
Poalb01G010170.1	17.1601	14.6904	14.1496	13.4811	13.4708	13.491	415	364	374	362	466	304
Poalb01G010180.1	7.88372	8.07945	9.57766	8.08645	7.31805	10.3885	180	189	239	205	239	221
Poalb01G010190.1	34.1229	51.0867	45.1756	29.8769	33.8953	37.3231	575	882	832	559	817	586
Poalb01G010200.1	193.448	191.27	201.133	155.852	154.459	167.038	3300	3343	3750	2952	3769	2655
Poalb01G010210.1	0	0.31629	0	0	0.151033	0	0	3	0	0	2	0
Poalb01G010220.1	12.857	11.7008	13.7242	11.2142	11.7415	9.57211	222	207	259	215	290	154
Poalb01G010230.1	0.472808	0.153824	0	0	0.440719	0	3	1	0	0	4	0
Poalb01G010240.1	1.51547	1.2018	1.29993	0.511828	1.05946	1.11821	16	13	15	6	16	11
Poalb01G010250.1	5.24387	4.84673	4.18002	5.86769	4.72134	5.32954	132	125	115	164	170	125
Poalb01G010260.1	15.5526	17.998	16.0914	11.2885	13.3731	12.1844	474	562	536	382	583	346
Poalb01G010270.1	24.2602	27.2052	24.7357	20.2805	20.8395	15.9963	376	432	419	349	462	231
Poalb01G010280.1	86.2265	81.5475	75.1759	66.0539	65.9625	79.3527	870	843	829	740	952	746
Poalb01G010290.1	1.04877	3.4121	1.11952	2.67624	2.19959	4.12719	6	20	7	17	18	22
Poalb01G010300.1	26.382	34.4781	38.0488	30.2038	27.978	29.7542	236	316	372	300	358	248
Poalb01G010310.1	2.68389	3.21303	2.60913	3.45581	3.54738	2.63294	128	157	136	183	242	117
Poalb01G010320.1	0.386095	0	0	0	0	0	5	0	0	0	0	0
Poalb01G010330.1	0	0	0	0	0	0	0	0	0	0	0	0
Poalb01G010340.1	0	0	0	0	0	0	0	0	0	0	0	0
Poalb01G010350.1	70.9015	72.7986	62.1599	70.1332	72.9225	74.7194	885	931	848	972	1302	869
Poalb01G010360.1	3.04887	3.59972	2.65461	3.18878	3.43784	3.16664	62	75	59	72	100	60
Poalb01G010370.1	21.949	22.2312	19.5411	18.6489	23.2029	19.0486	371	385	361	350	561	300
Poalb01G010380.1	56.9959	59.8519	58.6205	49.1674	51.6074	56.8226	830	893	933	795	1075	771
Poalb01G010390.1	0	0	0	0	0	0	0	0	0	0	0	0
Poalb01G010400.1	0	0	0	0	0.407331	0	0	0	0	0	4	0
Poalb01G010410.1	0	0	0	0	0	0	0	0	0	0	0	0
Poalb01G010420.1	13.2386	11.5676	11.1323	12.6044	10.401	9.47225	210	188	193	222	236	140
Poalb01G010430.1	0	0	0	0	0	0	0	0	0	0	0	0
Poalb01G010440.1	4.84376	6.38351	5.15175	5.84609	5.91308	5.33052	197	266	229	264	344	202
Poalb01G010450.1	1.72555	1.44358	2.48098	1.55408	1.89566	0.264564	7	6	11	7	11	1
Poalb01G010460.1	21.1194	27.8107	22.4674	23.8193	26.6949	24.1582	547	738	636	685	989	583
Poalb01G010470.1	0.480688	0.469164	0.439811	1.01015	0.112016	1.20376	3	3	3	7	1	7
Poalb01G010480.1	9.47751	10.6689	10.3615	12.899	11.3251	10.9842	313	361	374	473	535	338
Poalb01G010490.1	2.32333	3.59692	2.85877	4.0406	4.03258	1.67667	58	92	78	112	144	39
Poalb01G010500.1	0	0	0	0	0.0435014	0	0	0	0	0	1	0
Poalb01G010510.1	9.83967	10.6817	10.3809	9.2688	12.1434	12.3385	392	436	452	410	692	458
Poalb01G010520.1	60.1372	54.8023	58.4387	58.2601	55.734	52.6876	1176	1098	1249	1265	1559	960
Poalb01G010530.1	3.64537	4.74396	4.64336	3.99124	3.34799	5.36995	51	68	71	62	67	70
Poalb01G010540.1	0.0881997	0	0.403496	0.397175	0.308301	0.189321	1	0	5	5	5	2
Poalb01G010550.1	12.8673	13.9914	14.6827	14.1443	13.2025	12.3396	263	293	328	321	386	235
Poalb01G010560.1	0	0	0	0	0	0	0	0	0	0	0	0
Poalb01G010570.1	1.26682	1.97832	1.64849	1.39447	1.67286	0.997053	45	72	64	55	85	33
Poalb01G010580.1	66.7047	72.6843	73.5499	80.3235	77.4462	68.2574	902	1007	1087	1206	1498	860
Poalb01G010590.1	17.8509	22.0809	17.9703	21.7804	20.6602	20.3897	389	493	428	527	644	414
Poalb01G010600.1	38.1414	27.4317	40.5708	26.8335	28.7391	26.5652	1581	1165	1838	1235	1704	1026
Poalb01G010610.1	145.603	135.688	148.076	122.044	120.726	125.956	3650	3485	4057	3397	4329	2942
Poalb01G010620.1	8.78294	8.03178	7.38448	8.19521	7.91028	7.47311	111	104	102	115	143	88
Poalb01G010630.1	16.3593	20.6328	17.6896	26.8842	24.6559	19.0398	154	199	182	281	332	167
Poalb01G010640.1	0.239347	0.0778695	1.45995	0.862249	0.446205	0.0856264	3	1	20	12	8	1
Poalb01G010650.1	11.4798	10.7896	13.27	11.3602	9.61082	7.40258	243	234	307	267	291	146
Poalb01G010660.1	3.87131	3.14875	6.37578	3.48661	2.43579	7.06332	30	25	54	30	27	51
Poalb01G010670.1	53.5789	53.2844	47.5038	45.8875	46.6438	50.9713	1162	1184	1126	1105	1447	1030
Poalb01G010680.1	0	0	0	0	0	0	0	0	0	0	0	0
Poalb01G010690.1	2.50794	3.26375	3.73945	1.25484	0.84418	2.59196	27	36	44	15	13	26
Poalb01G010700.1	178.171	192.503	154.619	133.861	133.303	139.275	5356	5929	5080	4468	5732	3901
Poalb01G010710.1	5.02972	6.27623	5.30103	8.19969	6.45391	6.42312	79	101	91	143	145	94
Poalb01G010720.1	6.71992	6.10387	9.16939	7.2066	5.75695	4.71084	173	161	258	206	212	113
Poalb01G010730.1	0.23027	0.898997	0.948095	0.518468	0.965888	0.617843	2	8	9	5	12	5
Poalb01G010740.1	0.192275	0.469164	0.351849	0.519505	0.470468	0.722259	2	5	4	6	7	7
Poalb01G010750.1	0	0	0	0	0	0	0	0	0	0	0	0
Poalb01G010760.1	0.0902701	0	0	0.0812997	0	0	1	0	0	1	0	0
Poalb01G010770.1	27.0463	31.5943	22.7143	16.9606	14.9308	11.6241	889	1064	816	619	702	356
Poalb01G010780.1	50.2212	47.6166	48.4886	52.1228	51.5609	49.0233	1050	1020	1108	1210	1542	955
Poalb01G010790.1	0.298432	0.374499	0.546107	2.2654	1.22199	0.777852	7	9	14	59	41	17
Poalb01G010800.1	1.07567	0.918643	0.369072	0.726581	1.69199	1.29877	8	7	3	6	18	9
Poalb01G010810.1	10.5636	11.3956	8.43589	8.63755	9.78184	9.19917	228	252	199	207	302	185
Poalb01G010820.1	22.0252	21.4971	20.6176	17.8208	17.6381	16.3778	433	433	443	389	496	300
Poalb01G010830.1	7.8523	7.66405	7.49523	6.76618	7.92273	9.47523	185	185	193	177	267	208
Poalb01G010840.1	22.4114	32.1251	22.0567	26.7014	22.779	28.8904	542	796	583	717	788	651
Poalb01G010850.1	0	0	0	0.844724	0.81963	0.503316	0	0	0	4	5	2
Poalb01G010860.1	48.8083	64.2394	54.4313	66.7142	58.1335	63.8921	1188	1602	1448	1803	2024	1449
Poalb01G010870.1	5.64227	7.35157	6.94174	5.47626	6.18482	5.90859	206	275	277	222	323	201
Poalb01G010880.1	0.397811	0.647123	0.788626	0.656846	0.092703	0.996219	6	10	13	11	2	14
Poalb01G010890.1	0	0	0	0	0	0	0	0	0	0	0	0
Poalb01G010900.1	25.0979	28.9802	24.754	19.922	15.5237	18.7185	295	349	318	260	261	205
Poalb01G010910.1	2.21324	3.44279	2.21487	0.80978	1.35386	2.89497	32	51	35	13	28	39
Poalb01G010920.1	0	0	0	0	0	0	0	0	0	0	0	0
Poalb01G010930.1	0.196199	0	0	0	0.0685813	0	2	0	0	0	1	0
Poalb01G010940.1	14.5224	14.3728	14.5673	12.0485	13.922	10.0996	571	579	626	526	783	370
Poalb01G010950.1	0	0	0	0	0	0	0	0	0	0	0	0
Poalb01G010960.1	1.63639	1.33096	1.37246	1.10533	1.90666	1.6099	12	10	11	9	20	11
Poalb01G010970.1	131.446	150.303	116.75	153.648	138.085	125.129	752	881	730	976	1130	667
Poalb01G010980.1	2.13639	3.79608	2.60629	3.89752	2.45095	1.82255	39	71	52	79	64	31
Poalb01G010990.1	1.98545	3.97769	3.15516	7.34083	6.06348	9.08431	19	39	33	78	83	81
Poalb01G011000.1	8.67704	6.54424	4.24023	8.52521	5.85931	5.29127	88	68	47	96	85	50
Poalb01G011010.1	38.7784	35.5909	33.2276	24.2391	31.4399	30.6736	1559	1466	1460	1082	1808	1149
Poalb01G011020.1	7.28033	6.01259	7.85681	6.38874	8.74379	6.81187	39	33	46	38	67	34
Poalb01G011030.1	0.259831	0.760806	0.0792452	0.0780038	0.121099	0	3	9	1	1	2	0
Poalb01G011040.1	4.74943	4.46111	5.0698	4.11649	4.92693	5.75505	186	179	217	179	276	210
Poalb01G011050.1	18.2127	16.0037	20.329	13.2762	14.6741	14.2732	341	307	416	276	393	249
Poalb01G011060.1	1.09092	0.665481	0	0.122814	2.00199	0.292709	8	5	0	1	21	2
Poalb01G011070.1	12.1755	10.2517	11.4052	8.46087	9.00951	8.81226	1471	1269	1506	1135	1557	992
Poalb01G011080.1	83.2578	83.4239	83.5965	76.5189	83.2328	69.193	5863	6019	6434	5983	8384	4540
Poalb01G011090.1	11.5976	14.0997	13.1711	12.2546	10.686	10.045	456	568	566	535	601	368
Poalb01G011100.1	32.2705	30.6278	31.2877	29.6489	30.6019	27.0153	1341	1304	1421	1368	1819	1046
Poalb01G011110.1	0	0	0	0	0	0	0	0	0	0	0	0
Poalb01G011120.1	0	0	0.209434	0.309229	0.0800115	0	0	0	2	3	1	0
Poalb01G011130.1	18.4251	17.7424	18.9196	18.0117	16.8294	16.5618	597	589	670	648	780	500
Poalb01G011140.1	7.53806	7.35734	12.2947	7.08416	8.93583	9.14549	23	23	41	24	39	26
Poalb01G011150.1	96.8715	103.646	113.142	108.23	115.308	115.585	2640	2894	3370	3275	4495	2935
Poalb01G011160.1	59.5885	55.3148	59.5989	52.7583	53.9637	49.7549	1063	1011	1162	1045	1377	827
Poalb01G011170.1	25.8343	27.3231	29.2949	34.443	30.2592	30.7267	610	661	756	903	1022	676
Poalb01G011180.1	0.124049	0.968596	0.680997	0.782051	0.0867222	0.798812	1	8	6	7	1	6
Poalb01G011190.1	0	0	0	0	0	0	0	0	0	0	0	0
Poalb01G011200.1	0	0	0	0	0	0	0	0	0	0	0	0
Poalb01G011210.1	30.3557	32.3516	27.3383	26.5423	26.1464	27.2468	892	974	878	866	1099	746
Poalb01G011220.1	1.01298	0.858113	0.76945	0.705756	0.841791	1.04616	53	46	44	41	63	51
Poalb01G011230.1	8.65855	10.4359	10.0649	10.4068	10.0599	9.12745	281	347	357	375	467	276
Poalb01G011240.1	0	0	0	0	0.0685813	0	0	0	0	0	1	0
Poalb01G011250.1	0.105356	0.0514152	0.192794	0.189774	0.0736545	0	2	1	4	4	2	0
Poalb01G011260.1	1.5064	1.79702	1.62716	1.90316	1.41879	2.15566	72	88	85	101	97	96
Poalb01G011270.1	0	0	0.325786	0.160341	0	0.764295	0	0	2	1	0	4
Poalb01G011280.1	9.33644	11.4885	9.86755	10.157	10.4477	10.1526	303	382	350	366	485	307
Poalb01G011290.1	0.0610398	0	0	0	0.0426728	0	1	0	0	0	1	0
Poalb01G011300.1	0	0	0	0	0	0	0	0	0	0	0	0
Poalb01G011310.1	0	0	0.179515	0	0	0	0	0	1	0	0	0
Poalb01G011320.1	15.2409	13.6359	16.5918	18.3972	15.0204	14.767	432	396	514	579	609	390
Poalb01G011330.1	10.9611	10.9472	11.1285	10.3311	14.3584	13.2883	301	308	334	315	564	340
Poalb01G011340.1	0.307149	0	0.112412	0.165976	0.343564	0.395578	5	0	2	3	8	6
Poalb01G011350.1	0	0	0	0	0	0	0	0	0	0	0	0
Poalb01G011360.1	1.90802	5.15531	3.06572	3.22726	2.92805	1.12378	82	227	144	154	180	45
Poalb01G011370.1	0	0	0	0	0	0	0	0	0	0	0	0
Poalb01G011380.1	10.346	10.7896	10.2118	12.9557	9.88329	9.39266	292	312	315	406	399	247
Poalb01G011390.1	5.85186	7.45223	5.09926	5.97305	7.48073	5.3833	105	137	100	119	192	90
Poalb01G011400.1	23.1205	23.0991	24.3471	23.816	23.847	19.5405	974	997	1121	1114	1437	767
Poalb01G011410.1	36.2646	38.4239	39.583	30.5237	32.0735	34.415	596	647	711	557	754	527
Poalb01G011420.1	2.50794	2.10426	1.81158	1.66432	1.99937	1.65277	57	49	45	42	65	35
Poalb01G011430.1	0	0	0	0	0.134419	0	0	0	0	0	3	0
Poalb01G011440.1	0	0	0	0	0	0	0	0	0	0	0	0
Poalb01G011450.1	8.27514	12.7684	8.21166	8.02822	9.46466	6.1059	272	430	295	293	445	187
Poalb01G011460.1	0	0	0	0	0	0	0	0	0	0	0	0
Poalb01G011470.1	34.7532	31.0349	25.2259	18.0384	19.4483	20.3395	1258	1151	998	725	1007	686
Poalb01G011480.1	0	0	0	0	0	0	0	0	0	0	0	0
Poalb01G011490.1	0	0	0	0	0	0	0	0	0	0	0	0
Poalb01G011500.1	3.82537	3.63541	4.97378	4.35188	7.10804	5.83425	38	37	54	48	101	54
Poalb01G011510.1	0.690219	0.962388	1.17283	0.976847	0.896129	2.22233	7	10	13	11	13	21
Poalb01G011520.1	0	0	0	0.0717053	0	0	0	0	0	2	0	0
Poalb01G011530.1	0	0	0	0	0	0	0	0	0	0	0	0
Poalb01G011540.1	0	0.403582	0.40986	0.310338	0.048179	0.073964	0	12	13	10	2	2
Poalb01G011550.1	14.256	13.1752	12.863	12.0981	13.0276	13.9575	433	410	427	408	566	395
Poalb01G011560.1	0	0	0	0	0	0	0	0	0	0	0	0
Poalb01G011570.1	0	0	0	0.279304	0.433611	0	0	0	0	1	2	0
Poalb01G011580.1	0.0602115	0.0587679	0.110182	0.13557	0.126281	0.129244	2	2	4	5	6	4
Poalb01G011590.1	0	0	0	0	0	0	0	0	0	0	0	0
Poalb01G011600.1	0.841204	0.703746	0.329858	0.974072	1.17617	0.322437	14	12	6	18	28	5
Poalb01G011610.1	13.6335	12.6204	14.1243	14.4812	14.8096	15.2227	446	423	505	526	693	464
Poalb01G011620.1	12.7158	11.4101	12.6196	13.7149	10.8969	10.2354	248	228	269	297	304	186
Poalb01G011630.1	43.5326	44.6753	38.0885	37.021	36.489	32.8172	1166	1226	1115	1101	1398	819
Poalb01G011640.1	0	0	0	0	0	0	0	0	0	0	0	0
Poalb01G011650.1	54.3746	60.1337	62.1221	61.7075	59.925	56.8931	1315	1490	1642	1657	2073	1282
Poalb01G011660.1	0	0	0	0	0	0	0	0	0	0	0	0
Poalb01G011670.1	0	0	0	0	0	0	0	0	0	0	0	0
Poalb01G011680.1	0.355407	0.693773	0.487775	1.21634	0.521776	0.801026	10	20	15	38	21	21
Poalb01G011690.1	35.2187	36.9757	46.5067	46.6354	40.0596	34.1209	185	199	267	272	301	167
Poalb01G011700.1	7.17341	7.56087	8.74059	8.36902	8.11131	6.97186	413	446	550	535	668	374
Poalb01G011710.1	8.25852	7.02712	9.26121	6.59871	6.89862	8.6362	195	170	239	173	233	190
Poalb01G011720.1	34.1099	46.5453	39.6575	52.4397	50.8819	44.1866	314	439	399	536	670	379
Poalb01G011730.1	11.4074	11.6241	11.225	11.243	9.37926	10.241	159	166	171	174	187	133
Poalb01G011740.1	4.12646	2.95638	2.73125	4.19083	1.87205	1.88456	94	69	68	106	61	40
Poalb01G011750.1	131.497	131.525	144.765	137.654	134.647	158.792	807	827	971	938	1182	908
Poalb01G011760.1	2.83976	1.9344	1.62392	2.21123	2.37819	1.80962	96	67	60	83	115	57
Poalb01G011770.1	7.7209	8.55677	6.24395	7.89576	8.00945	8.928	155	176	137	176	230	167
Poalb01G011780.1	0.897783	2.33669	2.39586	2.35832	2.19674	0.883252	12	32	35	35	42	11
Poalb01G011790.1	5.76826	8.04281	9.04754	1.23692	2.88042	3.24279	21	30	36	5	15	11
Poalb01G011800.1	3.09165	4.25761	4.41748	3.12771	4.11548	4.72718	73	103	114	82	139	104
Poalb01G011810.1	14.2815	9.89619	13.7459	12.5283	18.2395	17.1856	231	164	243	225	422	259
Poalb01G011820.1	117.716	143.838	127.283	153.734	168.256	139.277	1953	2445	2308	2832	3993	2153
Poalb01G011830.1	200.738	206.014	185.235	157.106	153.478	198.772	3748	3941	3780	3257	4099	3458
Poalb01G011840.1	46.3555	61.781	58.206	63.0664	58.692	44.0643	1461	1995	2005	2207	2646	1294
Poalb01G011850.1	1.81392	1.59339	1.16176	3.75743	1.77535	0.389358	10	9	7	23	14	2
Poalb01G011860.1	39.5	26.416	41.9733	35.1042	29.806	34.4307	378	259	439	373	408	307
Poalb01G011870.1	0.606694	0.364399	0.2562	0.840623	0.750399	0.400698	13	8	6	20	23	8
Poalb01G011880.1	0.864159	0	0	0	0	0	4	0	0	0	0	0
Poalb01G011890.1	95.2906	92.758	83.6222	87.4233	90.7775	94.3618	1125	1122	1079	1146	1533	1038
Poalb01G011900.1	0.477703	0	0.983428	0.215116	0	0	4	0	9	2	0	0
Poalb01G011910.1	0.109872	0	0	0	0.307244	0	1	0	0	0	4	0
Poalb01G011920.1	0	0	0	0	0	0	0	0	0	0	0	0
Poalb01G011930.1	25.4587	25.4565	23.3751	25.7347	24.9547	27.8968	286	293	287	321	401	292
Poalb01G011940.1	0.421041	0.479438	0.577854	0.632001	0.637756	0.376569	6	7	9	10	13	5
Poalb01G011950.1	5.94203	6.29199	4.66738	6.00788	6.74056	6.25697	106	115	91	119	172	104
Poalb01G011960.1	66.4295	69.7593	62.8713	67.0673	68.2564	67.0669	843	907	872	945	1239	793
Poalb01G011970.1	9.75725	9.7334	8.468	12.7292	11.536	10.472	136	139	129	197	230	136
Poalb01G011980.1	9.73311	10.9752	11.0408	12.3726	10.2715	9.70602	367	424	455	518	554	341
Poalb01G011990.1	3.44821	3.47529	6.20708	6.51491	6.65546	5.06848	92	95	181	193	254	126
Poalb01G012000.1	0	0.075978	0	0	0	0	0	1	0	0	0	0
Poalb01G012010.1	0.193241	0.565826	0.132606	0.261058	0.709248	0.674039	4	12	3	6	21	13
Poalb01G012020.1	0	0.299785	0	0	0	0.0659296	0	5	0	0	0	1
Poalb01G012030.1	11.5501	6.96286	6.58939	10.1576	9.30961	7.4377	170	105	106	166	196	102
Poalb01G012040.1	0	0	0	0	0	0	0	0	0	0	0	0
Poalb01G012050.1	9.78048	12.5291	9.96566	10.7104	9.09079	8.05161	176	231	196	214	234	135
Poalb01G012060.1	16.1511	19.267	15.0122	24.0127	18.8187	17.8845	63	77	64	104	105	65
Poalb01G012070.1	0	0	0	0	0	0	0	0	0	0	0	0
Poalb01G012080.1	6.7657	8.83703	5.07518	5.08528	4.85162	3.60395	272	364	223	227	279	135
Poalb01G012090.1	0	0	0	0	0	0	0	0	0	0	0	0
Poalb01G012100.1	1230.89	1181.34	1014.55	1003.5	1037.19	1150.19	7554	7428	6805	6838	9105	6577
Poalb01G012110.1	393.89	372.918	398.846	283.007	279.592	333.123	1434	1391	1587	1144	1456	1130
Poalb01G012120.1	35.2053	48.9869	41.7924	45.7717	44.7434	35.6528	390	556	506	563	709	368
Poalb01G012130.1	0	0	0	0	0	0	0	0	0	0	0	0
Poalb01G012140.1	3.22798	1.43831	3.2103	2.97041	1.42269	1.73222	46	21	50	47	29	23
Poalb01G012150.1	7.97505	8.74351	5.39768	8.56003	8.85946	10.5525	73	82	54	87	116	90
Poalb01G012160.1	0	0	0	0	0	0	0	0	0	0	0	0
Poalb01G012170.1	32.3347	23.2335	34.4911	24.0728	24.9906	30.4308	398	293	464	329	440	349
Poalb01G012180.1	0	0	0	0	0	0	0	0	0	0	0	0
Poalb01G012190.1	8.15645	7.9168	7.83494	7.97673	8.07148	8.68117	361	359	379	392	511	358
Poalb01G012200.1	51.1124	57.4313	53.7497	56.2145	55.1187	55.3749	529	609	608	646	816	534
Poalb01G012210.1	0	0.65275	0.458933	0.451744	0.350659	0.897216	0	4	3	3	3	5
Poalb01G012220.1	43.4731	44.2736	45.2766	43.404	42.4793	40.6854	875	913	996	970	1223	763
Poalb01G012230.1	15.0279	17.0383	17.0732	14.2092	16.4096	16.884	662	769	822	695	1034	693
Poalb01G012240.1	45.865	37.0967	42.8706	40.2142	44.8809	45.3854	1436	1190	1467	1398	2010	1324
Poalb01G012250.1	1.79304	2.19688	1.8849	1.64922	3.12045	2.41572	47	59	54	48	117	59
Poalb01G012260.1	0	0	0	0	0	0	0	0	0	0	0	0
Poalb01G012270.1	19.6103	19.1402	24.4085	23.2306	17.8471	16.7805	222	222	302	292	289	177
Poalb01G012280.1	37.0685	38.2248	41.8666	43.4308	43.5571	37.0058	1203	1271	1485	1565	2022	1119
Poalb01G012290.1	23.1331	21.9921	20.2954	20.5637	24.0835	23.9141	462	450	443	456	688	445
Poalb01G012300.1	0	0	0	0	0	0	0	0	0	0	0	0
Poalb01G012310.1	2.10561	1.5143	1.41956	0.499044	0.813489	1.18939	38	28	28	10	21	20
Poalb01G012320.1	1.31936	0.566602	0.788682	0.586206	0.516525	0.585284	75	33	49	37	42	31
Poalb01G012330.1	6.40918	5.26506	6.01075	5.48367	4.81669	5.04435	120	101	123	114	129	88
Poalb01G012340.1	0.235199	0.401731	0.215198	0.741394	0.287748	0.189321	4	7	4	14	7	3
Poalb01G012350.1	180.935	199.816	179.162	224.965	246.128	249.553	4244	4802	4593	5859	8258	5454
Poalb01G012360.1	0	0	0	0.193125	0.29982	0.0767136	0	0	0	3	6	1
Poalb01G012370.1	24.6974	37.3713	33.365	38.8136	41.3687	36.4687	149	231	220	260	357	205
Poalb01G012380.1	77.3514	76.9736	75.3302	83.0073	78.2277	88.9038	1227	1251	1306	1462	1775	1314
Poalb01G012390.1	10.1136	7.5181	10.0067	10.0618	8.79686	9.9709	172	131	186	190	214	158
Poalb01G012400.1	0	0	0.157075	0.927688	0.240035	0	0	0	1	6	2	0
Poalb01G012410.1	218.262	211.613	241.098	246.716	256.281	240.444	7072	7025	8538	8876	11878	7259
Poalb01G012420.1	0.447152	4.03699	1.63651	4.02717	5.0798	1.79965	4	37	16	40	65	15
Poalb01G012430.1	1.26831	1.03984	1.53179	1.46211	1.34774	0.762278	25	21	33	32	38	14
Poalb01G012440.1	5.66248	5.18257	4.99116	5.77228	6.0757	7.27935	273	256	263	309	419	327
Poalb01G012450.1	0	0	0	0	0	0	0	0	0	0	0	0
Poalb01G012460.1	2.71743	2.69686	3.00868	4.48346	4.00704	3.79878	119	121	144	218	251	155
Poalb01G012470.1	0.633875	0.721791	0.773294	0.475737	0.590854	0.340153	6	7	8	5	8	3
Poalb01G012480.1	113.223	121.983	118.319	135.947	133.981	139.629	2167	2392	2475	2889	3668	2490
Poalb01G012490.1	1.04877	0.454947	1.49269	2.93861	2.19959	2.2512	9	4	14	28	27	18
Poalb01G012500.1	0.241856	0.236057	0	0.653466	0.0845405	0	2	2	0	6	1	0
Poalb01G012510.1	0	0	0	0	0	0	0	0	0	0	0	0
Poalb01G012520.1	1.91081	1.865	2.62247	0.752906	1.41934	2.05078	16	16	24	7	17	16
Poalb01G012530.1	41.945	43.7029	46.6922	44.5375	40.3718	37.1023	637	680	775	751	877	525
Poalb01G012540.1	1.04741	0.584173	0.68453	1.01071	1.30758	1.12414	14	8	10	15	25	14
Poalb01G012550.1	5.65516	6.15038	7.39178	10.914	9.48843	10.5781	35	39	50	75	84	61
Poalb01G012560.1	0	0	0.0758295	0.298566	0.0869091	0	0	0	2	8	3	0
Poalb01G012570.1	0	0.370393	0.578698	0.0569633	0.353735	0.47517	0	6	10	1	8	7
Poalb01G012580.1	0.923176	0.932114	1.36895	0.487394	0.689901	0.30749	29	30	47	17	31	9
Poalb01G012590.1	5.14225	5.7609	3.43666	4.59098	3.75124	4.94303	115	132	84	114	120	103
Poalb01G012600.1	13.3717	14.642	15.4935	17.9149	18.4009	14.902	443	497	561	659	872	460
Poalb01G012610.1	8.19903	8.66149	8.47261	6.68928	5.91176	4.41706	255	276	288	231	263	128
Poalb01G012620.1	11.4387	11.2122	12.7918	9.06933	8.60056	11.0525	702	705	858	618	755	632
Poalb01G012630.1	6.38004	9.12737	7.59673	5.19505	6.84317	7.41019	73	107	95	66	112	79
Poalb01G012640.1	0	0.170605	0.0799656	0	0	0	0	2	1	0	0	0
Poalb01G012650.1	27.4095	22.6263	24.4547	19.0362	22.4986	19.6847	402	340	392	310	472	269
Poalb01G012660.1	44.4514	48.793	49.9744	59.7578	63.3366	60.299	682	767	838	1018	1390	862
Poalb01G012670.1	34.9949	39.759	37.6672	36.1918	37.2196	35.2795	890	1036	1047	1022	1354	836
Poalb01G012680.1	35.5397	37.6009	42.044	50.8252	45.5667	47.1573	512	555	662	813	939	633
Poalb01G012690.1	26.162	19.5357	18.5538	30.4701	28.9773	24.5827	498	381	386	644	789	436
Poalb01G012700.1	1.75938	3.8637	4.02441	6.39478	6.41347	8.90179	28	63	70	113	146	132
Poalb01G012710.1	38.0705	35.9849	33.1617	34.5904	37.2678	31.6762	792	767	754	799	1109	614
Poalb01G012720.1	0.0663018	0	0.242654	0	0	0.0711585	1	0	4	0	0	1
Poalb01G012730.1	13.0722	11.1484	10.7413	8.11548	7.18678	9.05803	206	180	185	142	162	133
Poalb01G012740.1	13.823	16.2305	17.3072	17.3636	15.876	15.6722	266	320	364	371	437	281
Poalb01G012750.1	60.6706	62.1325	62.2867	76.5217	79.1076	83.5199	934	980	1048	1308	1742	1198
Poalb01G012760.1	0.498491	2.22418	1.04251	5.00264	2.04118	0.229289	7	32	16	78	41	3
Poalb01G012770.1	67.9594	66.0874	76.2086	90.6895	89.4005	81.0318	820	817	1005	1215	1543	911
Poalb01G012780.1	9.61376	7.12124	11.9377	8.34919	9.60138	7.46211	112	85	152	108	160	81
Poalb01G012790.1	0	0.493857	0	0	0	0	0	4	0	0	0	0
Poalb01G012800.1	4.85857	16.1937	7.8031	22.5771	12.2134	4.21595	94	321	165	485	338	76
Poalb01G012810.1	0	0	0	0	0	0	0	0	0	0	0	0
Poalb01G012820.1	2.22426	11.8678	6.42192	26.4872	10.0901	2.65244	45	246	142	595	292	50
Poalb01G012830.1	0.381877	0.708172	0.873507	1.28973	0.80091	0.717238	20	38	50	75	60	35
Poalb01G012840.1	59.056	66.515	63.6534	67.0068	69.6928	61.9079	1247	1439	1469	1571	2105	1218
Poalb01G012850.1	32.693	31.6686	28.9824	26.891	26.927	27.8784	1061	1053	1028	969	1250	843
Poalb01G012860.1	0	0.357458	0	0	0	0	0	4	0	0	0	0
Poalb01G012870.1	9.03782	9.16707	9.16104	7.82051	7.37139	7.79792	102	106	113	98	119	82
Poalb01G012880.1	12.3269	12.8372	10.7389	10.8363	15.3387	13.4197	209	223	199	204	372	212
Poalb01G012890.1	33.7938	40.7827	33.9663	34.4837	37.7654	37.6093	406	502	446	460	649	421
Poalb01G012900.1	290.954	279.537	264.86	249.746	249.64	292.477	4923	4846	4898	4692	6042	4611
Poalb01G012910.1	0	0	0	0	0	0	0	0	0	0	0	0
Poalb01G012920.1	0	0	0.145995	0.0718541	0.167327	0.256879	0	0	2	1	3	3
Poalb01G012930.1	41.6302	52.4689	47.2091	46.6681	48.9583	46.8569	944	1219	1170	1175	1588	990
Poalb01G012940.1	721.764	627.522	712.84	686.674	697.605	757.735	14302	12740	15438	15108	19773	13990
Poalb01G012950.1	7.93342	6.29137	8.21652	6.9962	9.01265	8.21891	144	117	163	141	234	139
Poalb01G012960.1	33.0947	32.3012	31.4531	34.2139	26.3951	26.264	284	284	295	326	324	210
Poalb01G012970.1	0.155061	0.302686	0	0	0.216805	0	1	2	0	0	2	0
Poalb01G012980.1	123.734	127.963	115.399	97.7998	98.3421	117.507	1242	1316	1266	1090	1412	1099
Poalb01G012990.1	4.77105	4.65666	3.78453	4.92396	4.09414	5.25239	233	233	202	267	286	239
Poalb01G013000.1	0	0	0.451088	0	0	0	0	0	2	0	0	0
Poalb01G013010.1	2.2401	3.04534	2.6352	3.29044	3.15075	2.74765	84	117	108	137	169	96
Poalb01G013020.1	29.1441	25.9333	27.67	17.9304	20.2158	19.3361	770	702	799	526	764	476
Poalb01G013030.1	4.98789	6.12465	2.64991	3.33295	4.38691	3.88543	62	78	36	46	78	45
Poalb01G013040.1	30.4966	33.8047	28.0489	25.4879	28.5085	27.2299	958	1088	963	889	1281	797
Poalb01G013050.1	2.68005	2.11184	2.81209	2.30301	2.68151	2.16387	109	88	125	104	156	82
Poalb01G013060.1	78.317	87.8824	59.5354	68.1059	62.5378	79.0207	668	768	555	645	763	628
Poalb01G013070.1	31.5582	25.2941	30.5955	28.4222	27.3222	23.7762	151	124	160	151	187	106
Poalb01G013080.1	0.51359	1.31585	1.43911	2.77532	2.51335	0.930169	16	42	49	96	112	27
Poalb01G013090.1	8.61691	12.4341	11.6871	6.81717	7.55961	8.8129	255	377	378	224	320	243
Poalb01G013100.1	0	0.768222	0.10288	0.708876	0.235823	0.241356	0	7	1	7	3	2
Poalb01G013110.1	0	0	0	0	0	0	0	0	0	0	0	0
Poalb01G013120.1	0	0	0	0	0	0.0591288	0	0	0	0	0	1
Poalb01G013130.1	25.6528	24.2362	25.593	28.0202	28.3361	29.3985	531	514	579	644	839	567
Poalb01G013140.1	14.0309	12.8069	11.5302	16.0298	17.7107	13.6644	108	101	97	137	195	98
Poalb01G013150.1	3.0611	1.21376	1.9693	1.24922	1.80563	3.38799	64	26	45	29	54	66
Poalb01G013160.1	11.2432	12.9351	13.567	20.4476	20.4287	20.2279	207	244	273	418	538	347
Poalb01G013170.1	24.7211	26.9272	29.3575	29.9035	32.5181	28.1517	819	914	1063	1100	1541	869
Poalb01G013180.1	23.7744	26.6037	24.0541	26.705	27.7631	22.453	983	1127	1087	1226	1642	865
Poalb01G013190.1	114.493	112.599	121.09	123.364	126.35	128.966	3412	3438	3944	4082	5386	3581
Poalb01G013200.1	6.71747	6.65144	8.15042	8.8557	7.86098	6.42588	138	140	183	202	231	123
Poalb01G013210.1	11.975	10.1515	9.51637	10.0255	12.6166	10.318	213	185	185	198	321	171
Poalb01G013220.1	13.0473	17.9623	20.9853	25.2331	23.0433	24.6158	95	134	167	204	240	167
Poalb01G013230.1	0.165755	1.94137	0.909953	1.04498	0.811151	0	1	12	6	7	7	0
Poalb01G013240.1	30.8806	29.5715	31.8085	35.8581	39.5112	37.9368	159	156	179	205	291	182
Poalb01G013250.1	8.54945	12.1591	12.1008	15.3369	14.6861	13.7448	245	357	379	488	602	367
Poalb01G013260.1	11.8266	11.289	9.49379	10.9863	11.7779	12.0144	318	311	279	328	453	301
Poalb01G013270.1	4.74754	2.08517	1.52033	7.2688	3.319	5.0953	20	9	7	34	20	20
Poalb01G013280.1	21.0587	24.7838	22.1721	25.7828	24.1955	18.5396	345	416	397	469	567	283
Poalb01G013290.1	16.6274	14.0916	16.5281	16.8238	15.9773	12.3375	243	211	264	273	334	168
Poalb01G013300.1	29.1371	29.2325	26.6593	33.3016	36.2415	35.8748	394	405	394	500	701	452
Poalb01G013310.1	16.0825	20.3711	28.5141	22.3381	21.1373	25.2388	225	292	436	347	423	329
Poalb01G013320.1	5.01923	5.27574	4.80436	5.84182	5.88422	6.29853	65	70	68	84	109	76
Poalb01G013330.1	1.36453	1.87666	1.07825	2.29029	2.08133	1.66419	44	62	38	82	96	50
Poalb01G013340.1	0	0	0	0	0	0	0	0	0	0	0	0
Poalb01G013350.1	5.18605	6.06451	4.87933	6.47729	7.28533	6.87866	106	127	109	147	213	131
Poalb01G013360.1	3.99426	4.70508	4.10826	2.75382	2.71535	2.74949	145	175	163	111	141	93
Poalb01G013370.1	1.38755	0.884433	1.42501	1.19866	1.54414	1.0941	49	32	55	47	78	36
Poalb01G013380.1	47.118	60.9398	52.4873	53.0923	57.0175	58.7331	446	591	543	558	772	518
Poalb01G013390.1	69.0035	67.583	68.89	74.6081	74.6635	70.7794	1152	1156	1257	1383	1783	1101
Poalb01G013400.1	22.3518	22.1384	23.2089	19.9447	22.91	20.5621	1624	1648	1843	1609	2381	1392
Poalb01G013410.1	7.54098	7.71985	7.76668	8.61693	8.43686	7.90975	573	601	645	727	917	560
Poalb01G013420.1	20.4152	19.0264	19.0538	17.8332	18.1946	17.6032	997	952	1017	967	1271	801
Poalb01G013430.1	8.38708	6.79383	8.92672	6.01208	7.65832	6.91948	147	122	171	117	192	113
Poalb01G013440.1	21.2109	18.8741	21.2218	22.6756	16.2536	20.4586	385	351	421	457	422	346
Poalb01G013450.1	17.6455	15.7972	24.8298	16.2208	14.2927	18.285	145	133	223	148	168	140
Poalb01G013460.1	0.626985	1.63187	0.573666	1.50581	1.02276	0.897216	3	8	3	8	7	4
Poalb01G013470.1	6.25977	6.08981	7.66611	6.4359	6.60168	4.59184	1229	1225	1645	1403	1854	840
Poalb01G013480.1	0	0	0	0	0.176868	0.814578	0	0	0	0	1	3
Poalb01G013490.1	55.1811	64.9724	61.7272	86.2816	76.3711	83.5055	1478	1783	1807	2566	2926	2084
Poalb01G013500.1	11.1032	11.3657	8.92011	14.8778	17.2284	11.3352	41	43	36	61	91	39
Poalb01G013510.1	6.78207	4.64046	5.18177	5.60436	6.69653	5.10271	97	68	81	89	137	68
Poalb01G013520.1	11.7578	12.556	12.2767	17.3168	13.0551	13.5099	85	93	97	139	135	91
Poalb01G013530.1	3.62133	5.13345	6.94231	13.3177	10.9103	7.35677	84	122	176	343	362	159
Poalb01G013540.1	0	0	0	0	0	0	0	0	0	0	0	0
Poalb01G013550.1	6.1249	4.99433	9.50559	7.5412	6.66677	6.65676	79	66	134	108	123	80
Poalb01G013560.1	0.784797	0.255327	1.07709	0.824611	0.457209	0.280761	6	2	9	7	5	2
Poalb01G013570.1	8.89351	7.88562	9.97096	8.17896	8.3629	7.0579	142	129	174	145	191	105
Poalb01G013580.1	17.4229	19.375	18.1929	18.3216	17.4562	15.8467	531	605	606	620	761	450
Poalb01G013590.1	0	0.0286512	0	0.0528758	0.123132	0	0	1	0	2	6	0
Poalb01G013600.1	17.5409	16.7253	12.3456	18.8966	20.8468	15.3503	260	254	200	311	442	212
Poalb01G013610.1	14.6736	14.4629	15.939	20.5719	21.4262	19.0844	203	205	241	316	424	246
Poalb01G013620.1	5.81657	5.16788	4.6147	6.24798	4.39058	5.18492	301	274	261	359	325	250
Poalb01G013630.1	14.0442	14.186	13.7471	11.7654	13.6133	11.9907	401	415	429	373	556	319
Poalb01G013640.1	0.731703	0.793512	1.63651	1.28137	1.44934	0.959812	18	20	44	35	51	22
Poalb01G013650.1	0	0	0	0	0.0466734	0.0358263	0	0	0	0	2	1
Poalb01G013660.1	14.1717	13.9815	12.9665	10.1417	10.8714	13.9766	185	187	185	147	203	170
Poalb01G013670.1	4.61716	4.40955	4.45813	4.1775	4.44263	3.41015	651	637	687	654	896	448
Poalb01G013680.1	0	0	0	0	0	0	0	0	0	0	0	0
Poalb01G013690.1	112.682	125.62	109.1	103.633	96.2297	118.857	1512	1727	1600	1544	1847	1486
Poalb01G013700.1	0	0	0	0	0	0	0	0	0	0	0	0
Poalb01G013710.1	0	0	0	0.0410352	0	0	0	0	0	1	0	0
Poalb01G013720.1	0	0	0	0	0	0	0	0	0	0	0	0
Poalb01G013730.1	9.72019	8.65616	9.83488	7.79577	10.2427	7.6909	274	250	303	244	413	202
Poalb01G013740.1	75.2044	89.7465	82.6419	105.577	88.836	92.8619	970	1186	1165	1512	1639	1116
Poalb01G013750.1	0.0244314	0.16692	0.0894152	0.198032	0.0512399	0.104884	1	7	4	9	3	4
Poalb01G013760.1	26.3028	28.6243	29.6008	29.4775	31.2638	29.6207	487	543	599	606	828	511
Poalb01G013770.1	22.5752	23.1231	27.7238	22.651	23.5234	20.9123	263	276	353	293	392	227
Poalb01G013780.1	188.952	197.474	185.915	182.219	188.74	215.361	2388	2557	2568	2557	3412	2536
Poalb01G013790.1	0	0.151649	0.0710805	0	0	0.0416888	0	4	2	0	0	1
Poalb01G013800.1	0.735479	1.33314	0.384534	0.946275	0	0.338295	7	13	4	10	0	3
Poalb01G013810.1	11.7329	19.1701	15.5116	9.35668	11.5991	16.3645	227	380	328	201	321	295
Poalb01G013820.1	18.7335	18.5656	15.8972	9.64107	9.32588	11.4006	455	462	422	260	324	258
Poalb01G013830.1	15.5651	14.1866	14.1368	17.0076	18.4827	17.9336	136	127	135	165	231	146
Poalb01G013840.1	64.8206	66.1851	59.0435	51.4293	54.8917	47.1038	672	703	669	592	814	455
Poalb01G013850.1	121.879	139.198	122.432	136.517	131.76	119.622	2339	2737	2568	2909	3617	2139
Poalb01G013860.1	0.224883	0.036582	0.582985	0	0.393039	0.120678	6	1	17	0	15	3
Poalb01G013870.1	0	0	0	0	0	0	0	0	0	0	0	0
Poalb01G013880.1	10.8463	11.2479	8.90899	10.49	10.1676	12.6329	176	187	158	189	236	191
Poalb01G013890.1	25.5088	30.092	27.3758	30.4016	30.7723	32.2148	532	643	624	704	918	626
Poalb01G013900.1	1.62486	0.881059	1.73447	1.54469	1.38837	0.193765	18	10	21	19	22	2
Poalb01G013910.1	0.135405	0.330397	0.309726	1.70729	0.473308	0.145324	2	5	5	28	10	2
Poalb01G013920.1	3.56685	3.20935	2.65161	6.17383	4.59753	4.12719	64	59	52	123	118	69
Poalb01G013930.1	9.25972	11.3769	11.2631	19.7206	14.0131	11.2826	170	214	226	402	368	193
Poalb01G013940.1	40.9813	39.9988	35.1849	40.5745	46.2128	48.6527	292	292	274	321	471	323
Poalb01G013950.1	1.04741	1.97158	1.36906	1.01071	0.941459	0.562069	14	27	20	15	18	7
Poalb01G013960.1	27.6531	24.5863	32.1803	29.0689	29.6025	26.5717	640	583	814	747	980	573
Poalb01G013970.1	56.6495	51.8181	53.9326	55.569	58.4223	58.5815	987	925	1027	1075	1456	951
Poalb01G013980.1	2.66041	3.06875	2.65546	3.48515	3.32526	3.67727	66	78	72	96	118	85
Poalb01G013990.1	1.46075	2.8183	1.36761	1.46857	2.49365	1.67713	43	85	44	48	105	46
Poalb01G014000.1	31.8555	31.5253	23.5727	29.833	27.017	26.6974	502	509	406	522	609	392
Poalb01G014010.1	11.2788	10.5441	11.0633	9.44392	12.167	9.99887	569	545	610	529	878	470
Poalb01G014020.1	10.8084	8.55044	9.57695	12.296	10.6979	11.478	190	154	184	240	269	188
Poalb01G014030.1	37.819	48.8777	47.0366	46.1435	48.108	39.1618	1308	1732	1778	1772	2380	1262
Poalb01G014040.1	0	0	0	0	0	0	0	0	0	0	0	0
Poalb01G014050.1	14.4206	12.66	15.4981	8.03996	8.10784	6.30543	189	170	222	117	152	77
Poalb01G014060.1	7.00119	5.87868	6.42936	4.9841	6.24411	5.1659	272	234	273	215	347	187
Poalb01G014070.1	32.239	33.1628	30.7988	33.4476	31.7451	39.9716	612	645	639	705	862	707
Poalb01G014080.1	15.1394	12.8034	13.9958	12.7651	14.4941	14.2716	674	584	681	631	923	592
Poalb01G014090.1	38.0799	44.2158	49.0872	62.0872	58.161	53.6535	406	483	572	735	887	533
Poalb01G014100.1	0.378495	0.221652	0.369395	0.363608	0.246965	0.270813	15	9	16	16	14	10
Poalb01G014110.1	3.42978	4.76772	3.42339	3.32296	3.41498	3.23483	66	94	72	71	94	58
Poalb01G014120.1	53.0873	56.0046	49.7346	55.6535	55.8813	66.9047	878	949	899	1022	1322	1031
Poalb01G014130.1	1.46032	2.5418	2.53865	3.72641	3.89646	3.34355	60	107	114	170	229	128
Poalb01G014140.1	3.14075	7.70102	8.27055	8.48594	6.26576	6.74163	41	103	118	123	117	82
Poalb01G014150.1	0	0	0	0	0	0	0	0	0	0	0	0
Poalb01G014160.1	14.3868	11.2335	12.42	10.1523	11.4304	9.40971	425	340	401	333	483	259
Poalb01G014170.1	38.2663	36.2171	38.4583	29.1852	31.0754	28.2864	4257	4128	4676	3605	4945	2932
Poalb01G014180.1	3.6976	5.30728	3.98019	5.09319	5.35245	4.66877	85	125	100	130	176	100
Poalb01G014190.1	0.316069	0.154246	0.433786	0.237217	0.257791	0	6	3	9	5	7	0
Poalb01G014200.1	4.4498	3.4316	5.42852	2.47383	4.1478	3.06592	81	64	108	50	108	52
Poalb01G014210.1	1.38994	1.30009	0.582882	1.66909	1.66	0.310783	24	23	11	32	41	5
Poalb01G014220.1	16.3028	14.2071	16.3783	15.573	15.657	14.6632	1204	1075	1322	1277	1654	1009
Poalb01G014230.1	0	0	0	0	0	0	0	0	0	0	0	0
Poalb01G014240.1	18.092	16.2545	16.1379	14.658	15.1354	14.3802	239	220	233	215	286	177
Poalb01G014250.1	4.05827	3.99943	5.84011	4.93246	5.78444	5.28585	103	104	162	139	210	125
Poalb01G014260.1	42.5635	76.3494	55.6342	44.1061	45.3809	52.2072	259	476	370	298	395	296
Poalb01G014270.1	8.95626	10.1291	8.71492	7.36206	9.21804	7.59068	252	292	268	230	371	199
Poalb01G014280.1	0.55732	0.543958	0	2.00775	1.26627	0.149536	4	4	0	16	13	1
Poalb01G014290.1	0.0386872	0.528635	0.353972	0.76654	0.3516	0	1	14	10	22	13	0
Poalb01G014300.1	0	0	0	0	0	0	0	0	0	0	0	0
Poalb01G014310.1	1.02821	1.37153	1.12893	1.11124	0.646938	1.02996	30	41	36	36	27	28
Poalb01G014320.1	9.4008	8.7894	7.98897	8.95982	8.45438	7.73849	618	592	574	654	795	474
Poalb01G014330.1	30.7966	37.6922	32.5013	36.5415	37.8197	45.4691	378	474	436	498	664	520
Poalb01G014340.1	0	0	0	0	0	0	0	0	0	0	0	0
Poalb01G014350.1	0.162258	0.237551	0.222689	0.365334	0.794039	0.261215	2	3	3	5	14	3
Poalb01G014360.1	1.74796	1.42171	1.42161	2.79868	2.03666	1.98022	18	15	16	32	30	19
Poalb01G014370.1	52.338	55.3454	47.2312	57.938	53.4488	59.4596	803	870	792	987	1173	850
Poalb01G014380.1	17.801	16.1635	15.4927	17.2051	21.377	23.7646	287	267	273	308	493	357
Poalb01G014390.1	53.6949	60.6541	60.7607	74.3522	70.7979	62.6283	1360	1574	1682	2091	2565	1478
Poalb01G014400.1	0	0.0377597	0	0	0	0	0	1	0	0	0	0
Poalb01G014410.1	0	0	0	0	0	0	0	0	0	0	0	0
Poalb01G014420.1	37.7956	32.2487	40.488	49.6999	46.974	41.0112	1089	952	1275	1590	1936	1101
Poalb01G014430.1	18.0305	17.8173	18.3796	21.4944	18.7769	19.833	482	488	537	638	718	494
Poalb01G014440.1	54.0774	49.8938	53.2002	47.7046	47.4345	45.8357	585	553	629	573	734	462
Poalb01G014450.1	34.9004	46.6798	38.7329	41.4731	46.4255	43.6997	216	296	262	285	411	252
Poalb01G014460.1	3.6927	3.54203	3.20392	4.30054	3.73882	4.50985	58	57	55	75	84	66
Poalb01G014470.1	45.2135	46.8908	49.8532	48.1285	52.0463	51.4493	863	917	1040	1020	1421	915
Poalb01G014480.1	7.6691	7.05751	7.96922	6.16696	6.58693	5.76161	140	132	159	125	172	98
Poalb01G014490.1	0.0436989	0.213256	0.159931	0.196782	0.213849	0.468999	1	5	4	5	7	10
Poalb01G014500.1	7.25126	7.19156	9.11725	10.5123	10.3186	7.55648	310	315	426	499	631	301
Poalb01G014510.1	13.131	12.0768	12.1464	15.7898	15.1821	11.7699	364	343	368	486	602	304
Poalb01G014520.1	54.6318	53.4139	50.0032	37.2287	39.786	45.8195	2901	2906	2902	2195	3022	2267
Poalb01G014530.1	0.333666	1.09913	0.725068	1.31473	0.524848	0.671452	8	27	19	35	18	15
Poalb01G014540.1	70.699	84.3968	80.3272	81.8415	79.1413	57.3286	2618	3202	3251	3365	4192	1978
Poalb01G014550.1	67.4496	86.6083	80.9893	95.1834	93.6037	79.8175	1540	2026	2021	2413	3057	1698
Poalb01G014560.1	4.52822	4.75963	7.77637	6.27422	3.99362	5.15899	65	70	122	100	82	69
Poalb01G014570.1	3.6095	2.57447	4.1917	2.8132	2.23224	2.23494	52	38	66	45	46	30
Poalb01G014580.1	0.331509	0.452986	0.667299	1.67197	1.29784	0.711585	5	7	11	28	28	10
Poalb01G014590.1	82.3913	76.6796	80.3998	86.7409	89.7751	87.1193	947	903	1010	1107	1476	933
Poalb01G014600.1	2.13639	4.48312	2.44339	1.34687	3.13645	2.40753	20	43	25	14	42	21
Poalb01G014610.1	34.789	46.0218	29.7251	52.2666	43.0524	28.1704	892	1209	833	1488	1579	673
Poalb01G014620.1	16.0699	15.3545	15.0129	24.0709	15.61	12.3453	95	93	97	158	132	68
Poalb01G014630.1	35.8752	39.9561	32.8689	48.0487	41.4828	35.4207	737	841	738	1096	1219	678
Poalb01G014640.1	13.4381	15.6732	12.334	18.4586	15.6576	12.6537	318	380	319	485	530	279
Poalb01G014650.1	0	0	0.147423	0.653009	0.112642	0	0	0	2	9	2	0
Poalb01G014660.1	4.58748	6.61891	4.12437	8.83805	8.53368	8.0917	115	170	113	246	306	189
Poalb01G014670.1	61.0089	70.1568	64.8767	66.5639	67.2664	65.0425	752	886	874	911	1186	747
Poalb01G014680.1	0.159234	0.621666	0.10927	0.752906	0.11132	0.256347	4	16	3	21	4	6
Poalb01G014690.1	18.5846	16.6977	17.7855	16.8826	20.4087	16.3449	1850	1703	1935	1866	2906	1516
Poalb01G014700.1	50.7084	52.9907	55.1259	55.1347	57.6954	55.3585	1047	1121	1244	1264	1704	1065
Poalb01G014710.1	0.208995	0.203984	0.573666	1.69404	0	0	1	1	3	9	0	0
Poalb01G014720.1	0	0	0	0	0	0	0	0	0	0	0	0
Poalb01G014730.1	0.789091	1.41198	1.54024	1.87145	1.82045	0.988042	30	55	64	79	99	35
Poalb01G014740.1	58.4036	76.7669	80.6503	95.1885	97.16	73.5801	972	1309	1467	1759	2313	1141
Poalb01G014750.1	1.81499	0.996454	0.31137	1.48138	1.03095	1.40008	32	18	6	29	26	23
Poalb01G014760.1	2.21856	0.610746	0.312292	0.819732	0.318152	1.09896	39	11	6	16	8	18
Poalb01G014770.1	0	0	0	0	0	0	0	0	0	0	0	0
Poalb01G014780.1	37.2043	36.0251	36.0376	36.2461	38.1312	41.9036	1517	1505	1606	1641	2224	1592
Poalb01G014790.1	52.1103	61.9775	58.6601	71.8042	66.1395	53.3643	851	1037	1047	1302	1545	812
Poalb01G014800.1	27.4705	26.4684	24.3379	25.675	25.9256	23.2204	1483	1464	1436	1539	2002	1168
Poalb01G014810.1	0	0	0	0.138535	0	0	0	0	0	1	0	0
Poalb01G014820.1	13.8551	16.5587	9.96042	17.3168	15.4187	18.5117	98	120	77	136	156	122
Poalb01G014830.1	177.334	154.025	154.683	154.243	157.932	186.107	2979	2651	2840	2877	3795	2913
Poalb01G014840.1	53.4098	66.2787	55.849	105.963	103.375	76.6479	350	445	400	771	969	468
Poalb01G014850.1	8.33668	8.06089	6.66686	7.33309	8.05791	4.77285	643	637	562	628	889	343
Poalb01G014860.1	0	0	0	0	0.261009	0	0	0	0	0	2	0
Poalb01G014870.1	0	0	0	0	0	0.0433529	0	0	0	0	0	1
Poalb01G014880.1	0.123412	0.0481811	0	0.0889183	0.0345108	0.0264903	5	2	0	4	2	1
Poalb01G014890.1	0	0	0	0	0	0	0	0	0	0	0	0
Poalb01G014900.1	28.7668	34.9873	28.9798	41.2785	33.7611	36.4729	386	481	425	615	648	456
Poalb01G014910.1	20.339	18.6116	20.7226	16.3938	19.507	17.5065	1409	1321	1569	1261	1933	1130
Poalb01G014920.1	9.7333	9.54994	8.82746	7.92022	9.28759	8.63192	570	573	565	515	778	471
Poalb01G014930.1	6.15281	6.46724	4.33045	5.8078	4.4255	5.52409	104	112	80	109	107	87
Poalb01G014940.1	41.0248	42.9974	43.3303	40.6677	40.7749	37.2826	894	960	1032	984	1271	757
Poalb01G014950.1	0.284852	0.278023	0.390943	0.89791	0.29871	0	4	4	6	14	6	0
Poalb01G014960.1	0	0	0	0	0	0	0	0	0	0	0	0
Poalb01G014970.1	10.395	11.1417	11.3198	11.5446	11.614	11.9778	326	358	388	402	521	350
Poalb01G014980.1	11.6496	11.3703	12.1077	11.3069	10.2264	8.94225	309	309	351	333	388	221
Poalb01G014990.1	14.1703	13.6351	14.5687	14.8366	14.9822	12.6288	283	279	318	329	428	235
Poalb01G015000.1	15.5651	14.1962	12.949	10.7199	12.1252	12.6343	595	556	541	455	663	450
Poalb01G015010.1	54.986	45.6577	46.8774	40.7579	47.2107	47.3117	469	399	437	386	576	376
Poalb01G015020.1	22.5378	31.0714	29.6751	42.7529	43.6986	35.7161	640	904	921	1348	1775	945
Poalb01G015030.1	2.99369	2.59057	3.2474	2.80738	3.45218	3.08049	97	86	115	101	160	93
Poalb01G015040.1	0	0	0	0	0	0	0	0	0	0	0	0
Poalb01G015050.1	18.1331	18.014	17.3193	15.3903	15.6852	16.071	729	742	761	687	902	602
Poalb01G015060.1	45.3896	57.5303	51.6237	52.7075	56.7059	48.1506	432	561	537	557	772	427
Poalb01G015070.1	1.59025	3.80975	0.925918	7.0309	5.45763	2.79284	11	27	7	54	54	18
Poalb01G015080.1	4.2828	4.90615	4.59919	3.36998	4.27053	3.87076	190	223	223	166	271	160
Poalb01G015090.1	3.66435	4.62131	3.16438	1.44616	1.35283	1.54659	89	115	84	39	47	35
Poalb01G015100.1	0	0	0	0	0	0	0	0	0	0	0	0
Poalb01G015110.1	0	0	0	0	0	0	0	0	0	0	0	0
Poalb01G015120.1	0.746143	1.79263	1.4179	2.06768	1.88588	3.32639	13	32	27	40	47	54
Poalb01G015130.1	3.14057	3.15349	2.31534	3.21511	2.66943	1.91568	139	143	112	158	169	79
Poalb01G015140.1	41.5942	39.3332	45.13	49.6887	46.5256	44.3463	1060	1027	1257	1406	1696	1053
Poalb01G015150.1	15.6098	15.6933	16.7956	18.1616	14.1913	14.74	233	240	274	301	303	205
Poalb01G015160.1	0.0554107	0.811234	0.456288	0	0.232425	0	1	15	9	0	6	0
Poalb01G015170.1	6.93371	8.44735	8.09882	7.52906	8.62897	8.81383	141	176	180	170	251	167
Poalb01G015180.1	1.00107	0.909689	0.789607	0.683968	0.627451	0.778017	29	27	25	22	26	21
Poalb01G015190.1	0	0	0	0.679092	0.263567	0.134876	0	0	0	6	3	1
Poalb01G015200.1	856.066	655.28	626.387	393.203	402.025	417.452	4853	3806	3881	2475	3260	2205
Poalb01G015210.1	0	0	0	0	0	0	0	0	0	0	0	0
Poalb01G015220.1	3.91258	3.49145	3.68214	2.81902	2.11007	2.27955	35	32	36	28	27	19
Poalb01G015230.1	0	0	0	0.0350543	0	0	0	0	0	1	0	0
Poalb01G015240.1	0.394411	0.384955	0.180435	0.532826	0.344665	0.634953	4	4	2	6	5	6
Poalb01G015250.1	17.9264	14.5335	16.9311	18.8793	13.3409	14.4297	124	103	128	145	132	93
Poalb01G015260.1	17.5431	18.5184	19.6861	17.0592	18.4188	16.884	552	597	677	596	829	495
Poalb01G015270.1	0	0.727386	0.136375	0	0.312603	0.639875	0	5	1	0	3	4
Poalb01G015280.1	16.7843	19.4923	13.413	12.3418	18.1206	12.0852	158	188	138	129	244	106
Poalb01G015290.1	16.1429	13.1917	14.236	15.7744	15.0201	16.5735	553	463	533	600	736	529
Poalb01G015300.1	11.0297	15.6146	14.7285	15.6612	13.6156	16.2102	222	322	324	350	392	304
Poalb01G015310.1	33.4931	33.2955	31.638	34.9828	39.0792	34.8648	432	440	446	501	721	419
Poalb01G015320.1	2.28195	2.80467	1.70125	2.93054	2.8361	1.22455	54	68	44	77	96	27
Poalb01G015330.1	0	0	0	0	0	0	0	0	0	0	0	0
Poalb01G015340.1	23.4126	23.0847	21.903	21.603	22.7376	19.8146	979	989	1001	1003	1360	772
Poalb01G015350.1	1.36217	1.68746	1.72569	0.896512	1.39181	0.44983	26	33	36	19	38	8
Poalb01G015360.1	0	0	0	0	0	0	0	0	0	0	0	0
Poalb01G015370.1	51.4003	50.168	43.5954	38.9935	39.9456	39.4331	1890	1890	1752	1592	2101	1351
Poalb01G015380.1	25.107	24.1174	23.5293	25.0212	23.7548	22.2277	948	933	971	1049	1283	782
Poalb01G015390.1	38.6675	36.0816	35.6708	35.112	37.2067	30.7829	364	348	367	367	501	270
Poalb01G015400.1	1.4756	0.567361	1.02282	1.16788	0.781508	1.15177	33	13	25	29	25	24
Poalb01G015410.1	21.2382	19.7478	23.8015	63.2687	52.6256	22.9289	169	161	207	559	599	170
Poalb01G015420.1	18.572	21.1124	16.2597	20.0062	19.2464	17.822	255	297	244	305	378	228
Poalb01G015430.1	11.3975	11.3052	10.4283	10.0146	8.09755	8.30411	246	250	246	240	250	167
Poalb01G015440.1	0	0.157702	0	0	0	0	0	1	0	0	0	0
Poalb01G015450.1	12.7658	14.3057	16.0062	27.8205	18.9509	20.1285	81	93	111	196	172	119
Poalb01G015460.1	0.861481	0.339909	0.536661	0.511746	0.551004	0.629505	47	19	32	31	43	32
Poalb01G015470.1	40.2754	40.7164	40.1468	38.1858	41.0151	38.3414	1062	1100	1157	1118	1547	942
Poalb01G015480.1	6.1999	6.97044	6.74975	7.70423	8.17489	7.24365	79	91	94	109	149	86
Poalb01G015490.1	77.6222	78.4025	68.6105	48.4871	54.166	64.5829	1090	1128	1053	756	1088	845
Poalb01G015500.1	4.25224	8.39082	4.39811	6.1608	5.16998	4.96057	46	93	52	74	80	50
Poalb01G015510.1	13.2762	15.6388	14.9222	13.3999	12.4418	16.0911	232	280	285	260	311	262
Poalb01G015520.1	0	0	0	0	0	0.141342	0	0	0	0	0	1
Poalb01G015530.1	8.19732	13.6484	12.3533	12.9741	13.7369	8.53902	136	232	224	239	326	132
Poalb01G015540.1	3.59933	4.29574	3.65158	3.37603	3.35071	2.68208	193	236	214	201	257	134
Poalb01G015550.1	0	0	0	0	0	0	0	0	0	0	0	0
Poalb01G015560.1	0.0818193	0.239573	0.449169	0.147377	0.514798	0	1	3	6	2	9	0
Poalb01G015570.1	113.975	112.599	111.489	130.815	140.169	131.772	984	996	1052	1254	1731	1060
Poalb01G015580.1	26.2857	22.1873	23.7832	20.3856	20.4522	20.0091	540	467	534	465	601	383
Poalb01G015590.1	7.86886	6.43565	7.27645	6.57314	8.46866	5.97831	469	393	474	435	722	332
Poalb01G015600.1	0.0911257	0.088941	0.416882	0	0.318529	0.489004	1	1	5	0	5	5
Poalb01G015610.1	11.653	14.7858	13.4609	26.2376	19.6537	15.3206	80	104	101	200	193	98
Poalb01G015620.1	2.40344	2.86711	1.71038	0.841791	2.14698	1.57636	18	22	14	7	23	11
Poalb01G015630.1	1.30868	1.01529	2.45619	1.23908	2.01746	1.58461	39	31	80	41	86	44
Poalb01G015640.1	67.6468	66.1228	57.4961	52.672	63.9542	55.2442	1351	1353	1255	1168	1827	1028
Poalb01G015650.1	17.8981	15.0421	17.9754	12.328	14.0271	14.6909	727	626	798	556	815	556
Poalb01G015660.1	0	0	0	0	0	0	0	0	0	0	0	0
Poalb01G015670.1	88.7972	95.1694	79.0406	78.8878	88.6555	80.7213	1621	1780	1577	1599	2315	1373
Poalb01G015680.1	0	0	0	0	0	0	0	0	0	0	0	0
Poalb01G015690.1	15.0033	13.3925	13.7541	12.2792	14.277	11.1309	515	471	516	468	701	356
Poalb01G015700.1	0	0	0	0	0	0	0	0	0	0	0	0
Poalb01G015710.1	10.4285	12.193	9.83984	15.2623	14.8849	16.9052	96	115	99	156	196	145
Poalb01G015720.1	13.297	15.3545	15.5933	14.8992	12.4818	10.519	213	252	273	265	286	157
Poalb01G015730.1	19.3261	27.5243	23.2761	18.0717	18.7153	17.9903	392	572	516	407	543	340
Poalb01G015740.1	11.9074	10.7169	10.1357	7.82334	9.51853	10.0561	244	225	227	178	279	192
Poalb01G015750.1	0.027005	0	0.0988339	0	0.0943956	0	1	0	4	0	5	0
Poalb01G015760.1	6.0699	4.58778	5.18122	5.60006	4.51515	4.21061	328	254	306	336	349	212
Poalb01G015770.1	3.79652	1.43439	2.46518	0.496342	1.28426	0.722916	62	24	44	9	30	11
Poalb01G015780.1	24.5105	11.5717	20.8524	4.42603	6.95717	7.1204	399	193	371	80	162	108
Poalb01G015790.1	67.8799	33.456	50.1918	11.0651	15.9757	18.6581	1105	558	893	200	372	283
Poalb01G015800.1	35.9979	22.6638	27.9343	8.0775	11.4664	6.98854	586	378	497	146	267	106
Poalb01G015810.1	0.549358	0.714916	1.45207	0.549741	0.170691	0.131022	9	12	26	10	4	2
Poalb01G015820.1	69.5028	35.2257	56.7428	14.9748	25.727	26.387	882	458	787	211	467	312
Poalb01G015830.1	0	0	0.132274	0.0260404	0	0	0	0	5	1	0	0
Poalb01G015840.1	0.183119	0.357458	0.614339	0.329845	0.0853456	0.065511	3	6	11	6	2	1
Poalb01G015850.1	0	0.0521293	0.195471	0.0962047	0	0	0	1	4	2	0	0
Poalb01G015860.1	0.176399	0	0.564895	0.47661	0.369962	0.378642	2	0	7	6	6	4
Poalb01G015870.1	2.62896	4.27656	4.43348	3.38909	5.15334	2.54492	51	85	94	73	143	46
Poalb01G015880.1	54.4268	33.6359	39.0631	8.0775	14.0432	20.2404	886	561	695	146	327	307
Poalb01G015890.1	0.329615	0.321712	0.804226	0.29686	0.153622	0.11792	3	3	8	3	2	1
Poalb01G015900.1	0	0	0	0	0	0	0	0	0	0	0	0
Poalb01G015910.1	0	0	0	0	0	0	0	0	0	0	0	0
Poalb01G015920.1	0.626985	0	0.478055	0.28234	0.803594	0.224304	6	0	5	3	11	2
Poalb01G015930.1	2.95303	1.28099	2.52178	3.72342	2.75262	2.18333	45	20	42	63	60	31
Poalb01G015940.1	0	0	0	0	0	0	0	0	0	0	0	0
Poalb01G015950.1	10.2024	10.2711	8.7799	9.76682	9.95053	9.64798	286	295	269	304	399	252
Poalb01G015960.1	104.948	107.373	99.8538	96.6674	94.604	94.821	2156	2260	2242	2205	2780	1815
Poalb01G015970.1	0.190749	0.632999	0.488679	0.343588	0.613422	0.204722	5	17	14	10	23	5
Poalb01G015980.1	13.1325	15.3935	11.6133	12.6764	14.0569	13.2178	209	251	202	224	320	196
Poalb01G015990.1	26.5872	21.888	21.5058	22.4876	21.4694	21.1736	690	582	610	648	797	512
Poalb01G016000.1	34.4493	35.9692	34.2075	43.6929	39.2057	38.5014	387	414	420	545	630	403
Poalb01G016010.1	7.43332	9.48001	7.16393	17.7631	18.6386	13.0836	75	98	79	199	269	123
Poalb01G016020.1	1.97082	2.8619	2.77081	2.25119	2.0835	1.96042	41	61	63	52	62	38
Poalb01G016030.1	0.0471263	0.0459965	0.0862374	0.0848865	0.0988378	0.404627	1	1	2	2	3	8
Poalb01G016040.1	31.3701	27.4521	27.2966	23.1596	26.302	22.3995	1470	1318	1398	1205	1763	978
Poalb01G016050.1	3.90978	3.97286	4.70438	7.18721	5.31687	7.24271	73	76	96	149	142	126
Poalb01G016060.1	4.49475	4.49531	4.41715	4.57284	4.05392	4.82399	162	166	174	183	209	162
Poalb01G016070.1	0.442739	1.17291	2.19905	2.1646	2.3435	1.76492	7	19	38	38	53	26
Poalb01G016080.1	0	0	0	0	0	0	0	0	0	0	0	0
Poalb01G016090.1	25.1677	19.8346	18.5936	24.497	18.1412	17.4483	161	130	130	174	166	104
Poalb01G016100.1	29.9288	21.9085	25.3936	26.798	25.0592	25.865	344	258	319	342	412	277
Poalb01G016110.1	0	0	0	0	0	0	0	0	0	0	0	0
Poalb01G016120.1	0	0	0	0	0	0	0	0	0	0	0	0
Poalb01G016130.1	0	0	0	0	0	0	0	0	0	0	0	0
Poalb01G016140.1	1.03005	0	0.628301	0	0	0.368499	6	0	4	0	0	2
Poalb01G016150.1	6.43941	7.34728	6.16842	6.15347	5.70648	4.28294	213	249	223	226	270	132
Poalb01G016160.1	0	0	0	0	0	0	0	0	0	0	0	0
Poalb01G016170.1	12.3078	14.0415	14.8647	11.8484	12.7536	10.3914	450	526	594	481	667	354
Poalb01G016180.1	33.6384	34.2461	32.5335	37.9842	36.7668	32.0677	859	896	908	1077	1343	763
Poalb01G016190.1	42.3174	48.9856	47.4381	48.2452	49.6295	36.4058	2016	2391	2470	2552	3382	1616
Poalb01G016200.1	0	0	0	0	0.120376	0	0	0	0	0	6	0
Poalb01G016210.1	0	0	0	0	0	0.793691	0	0	0	0	0	3
Poalb01G016220.1	28.2295	27.439	25.3758	22.4069	24.0937	23.4187	969	965	952	854	1183	749
Poalb01G016230.1	0.754021	0.367972	1.72475	0.679092	0.790702	1.01157	4	2	10	4	6	5
Poalb01G016240.1	15.4846	17.015	16.4665	18.4251	18.3527	17.2792	302	340	351	399	512	314
Poalb01G016250.1	12.4667	14.1802	12.1085	13.7326	15.0174	9.88056	260	303	276	318	448	192
Poalb01G016260.1	2.85312	3.26901	3.40499	4.91575	3.122	3.06211	23	27	30	44	36	23
Poalb01G016270.1	2.301	2.30736	2.07648	2.04395	2.79857	1.89445	73	75	72	72	127	56
Poalb01G016280.1	97.6758	115.215	98.6456	93.7838	100.138	83.7695	4191	5065	4626	4468	6146	3349
Poalb01G016290.1	0.35331	0.235943	0.340279	0.133979	0.246999	0.279404	19	13	20	8	19	14
Poalb01G016300.1	0	0	0	0	0	0	0	0	0	0	0	0
Poalb01G016310.1	0	0	0.322797	0	0.616603	0.567962	0	0	2	0	5	3
Poalb01G016320.1	4.48925	3.47223	6.58747	4.272	4.97411	6.72714	53	42	85	56	84	74
Poalb01G016330.1	2.29582	2.07272	1.52293	1.91261	1.40438	2.2792	40	37	29	37	35	37
Poalb01G016340.1	0	0	0	0	0	0	0	0	0	0	0	0
Poalb01G016350.1	7.54381	5.77663	7.51957	6.07608	7.63211	5.62799	246	193	268	220	356	171
Poalb01G016360.1	5.84199	7.30733	5.76035	7.56015	6.7408	6.39167	103	132	111	148	170	105
Poalb01G016370.1	0.41799	0.611953	0.286833	0.439195	0.511378	0.448608	12	18	9	14	21	12
Poalb01G016380.1	0	0	0.183255	0	0	0	0	0	1	0	0	0
Poalb01G016390.1	9.61376	11.9787	7.11183	10.1322	10.01	15.1477	47	60	38	55	70	69
Poalb01G016400.1	21.3845	21.0522	21.8778	18.6489	20.0767	19.9084	347	350	388	336	466	301
Poalb01G016410.1	7.3517	7.54342	5.86414	10.2996	9.22486	10.5203	117	123	102	182	210	156
Poalb01G016420.1	8.2739	6.60552	6.51439	6.51804	7.11069	4.74438	423	346	364	370	520	226
Poalb01G016430.1	4.54641	3.6054	4.93975	3.7534	3.04596	3.55793	48	39	57	44	46	35
Poalb01G016440.1	0.231657	0.226103	0.250495	0.227604	0.220842	0.316433	11	11	13	12	15	14
Poalb01G016450.1	6.24794	5.54735	7.7451	6.24423	5.29787	5.92689	155	141	210	172	188	137
Poalb01G016460.1	63.6256	60.4624	74.1441	80.0982	79.0386	79.017	910	886	1159	1272	1617	1053
Poalb01G016470.1	4.06215	6.34362	6.93786	8.04867	5.86902	18.6014	15	24	28	33	31	64
Poalb01G016480.1	24.7515	24.2272	20.9295	23.9821	26.1412	27.0206	699	701	646	752	1056	711
Poalb01G016490.1	8.95734	8.56417	8.91026	7.48351	9.14331	7.68721	539	528	586	500	787	431
Poalb01G016500.1	83.3193	92.8554	95.4756	107.148	94.3736	82.5439	416	475	521	594	674	384
Poalb01G016510.1	0.0884024	0.086283	0	0	0	0.094878	2	2	0	0	0	2
Poalb01G016520.1	23.9738	24.9544	25.4853	27.6445	27.6347	22.6438	692	738	804	886	1141	609
Poalb01G016530.1	62.1846	73.2353	71.3137	59.8909	62.3575	49.1237	663	800	831	709	951	488
Poalb01G016540.1	13.1429	12.8278	12.8603	10.0832	11.5703	11.6894	216	216	231	184	272	179
Poalb01G016550.1	0	0	0.187154	0.0614072	0.0476664	0	0	0	6	2	2	0
Poalb01G016560.1	136.035	139.811	121.534	115.301	124.562	128.115	849	894	829	799	1112	745
Poalb01G016570.1	46.2747	39.4412	39.5094	31.8478	32.3852	38.8286	1870	1633	1745	1429	1872	1462
Poalb01G016580.1	71.8555	71.3903	72.4554	76.2298	61.4588	75.3106	725	738	799	854	887	708
Poalb01G016590.1	4.7155	3.92457	5.51854	4.87242	3.62881	5.96325	129	110	165	148	142	152
Poalb01G016600.1	8.6605	9.38328	10.4849	8.38442	10.5919	9.09898	427	474	565	459	747	418
Poalb01G016610.1	0	0.735943	0.776137	0.509319	0.329459	1.31504	0	8	9	6	5	13
Poalb01G016620.1	46.168	47.4516	48.8642	46.1892	46.4079	41.8604	1263	1330	1461	1403	1816	1067
Poalb01G016630.1	33.9309	35.9232	31.3904	36.6709	32.3858	36.2647	720	781	728	864	983	717
Poalb01G016640.1	26.3285	29.9435	23.1973	28.5086	22.2343	13.4442	351	409	338	422	424	167
Poalb01G016650.1	13.8722	15.114	14.0503	18.1885	16.4641	17.3121	215	240	238	313	365	250
Poalb01G016660.1	13.4368	10.2064	11.4196	11.0382	12.6166	10.9817	239	186	222	218	321	182
Poalb01G016670.1	34.7983	45.4772	39.7719	46.4792	39.7486	27.599	590	790	737	875	964	436
Poalb01G016680.1	2.26458	5.46315	4.88679	4.57934	4.51052	4.40234	53	131	125	119	151	96
Poalb01G016690.1	0.930364	0.567537	1.8089	1.15213	1.05693	1.12333	8	5	17	11	13	9
Poalb01G016700.1	0.946237	0.738841	0.484831	1.19309	1.42887	0.731196	25	20	14	35	54	18
Poalb01G016710.1	6.30663	6.86856	6.19254	6.40723	5.75315	4.82882	164	183	176	185	214	117
Poalb01G016720.1	97.4637	134.249	100.536	196.782	172.512	84.1611	1617	2282	1823	3625	4094	1301
Poalb01G016730.1	37.0817	36.4799	30.5175	25.0034	26.6781	29.3747	378	381	340	283	389	279
Poalb01G016740.1	13.3906	13.8384	11.5866	9.98629	11.0698	10.1012	663	702	627	549	784	466
Poalb01G016750.1	45.4622	47.4635	49.0331	43.9989	45.8907	42.0541	1622	1735	1912	1743	2342	1398
Poalb01G016760.1	2.10301	2.59018	1.51185	3.04398	3.32548	2.74071	84	106	66	135	190	102
Poalb01G016770.1	2.2965	2.50514	1.4214	1.15581	1.69992	2.75468	34	38	23	19	36	38
Poalb01G016780.1	0.769101	1.00088	1.87653	0.230891	1.07536	1.92602	3	4	8	1	6	7
Poalb01G016790.1	0.660173	0.563802	0.75504	0.520248	0.692289	0.797097	8	7	10	7	12	9
Poalb01G016800.1	0.0296264	0.0578322	0	0	0	0.127186	1	2	0	0	0	4
Poalb01G016810.1	0	0	0	0	0	0	0	0	0	0	0	0
Poalb01G016820.1	0	0	0	0	0.382235	0	0	0	0	0	6	0
Poalb01G016830.1	0	0	0	0	0	0	0	0	0	0	0	0
Poalb01G016840.1	75.318	116.663	85.3849	83.4958	98.2032	93.9791	615	976	762	757	1147	715
Poalb01G016850.1	39.92	26.4519	41.6354	30.0983	31.3219	36.8172	1308	888	1491	1095	1468	1124
Poalb01G016860.1	0	0	0	0	0	0	0	0	0	0	0	0
Poalb01G016870.1	0	0	0	0	0	0	0	0	0	0	0	0
Poalb01G016880.1	0	0	0	0	0	0	0	0	0	0	0	0
Poalb01G016890.1	0	0	0	0	0	0	0	0	0	0	0	0
Poalb01G016900.1	0	0	0	0	0	0	0	0	0	0	0	0
Poalb01G016910.1	0	0	0	0	0	0	0	0	0	0	0	0
Poalb01G016920.1	0	0	0	0	0.318529	0	0	0	0	0	5	0
Poalb01G016930.1	21.4999	30.1971	21.5907	21.4099	30.6313	23.0748	369	531	405	408	752	369
Poalb01G016940.1	17.4953	16.0615	22.1887	19.0329	11.2622	10.7828	101	95	140	122	93	58
Poalb01G016950.1	0.436989	0.913956	1.2566	0.449788	1.57114	0.803999	7	15	22	8	36	12
Poalb01G016960.1	0	0	0	0	0	0	0	0	0	0	0	0
Poalb01G016970.1	0	0	0	0	0	0	0	0	0	0	0	0
Poalb01G016980.1	59.5842	58.3619	58.867	44.2436	46.7514	52.2702	564	566	609	465	633	461
Poalb01G016990.1	15.6481	19.8052	16.2426	21.5426	19.1231	13.3939	647	839	734	989	1131	516
Poalb01G017000.1	0	0.791361	0.211957	1.46046	0.323902	0.497252	0	7	2	14	4	4
Poalb01G017010.1	0	0	0	0	0	0	0	0	0	0	0	0
Poalb01G017020.1	23.7243	22.8528	23.7167	25.9287	25.7456	23.6592	918	906	1003	1114	1425	853
Poalb01G017030.1	6.32594	7.39289	6.77804	6.67185	8.96129	5.53866	76	91	89	89	154	62
Poalb01G017040.1	0.153411	0.798577	0.467884	0.50661	0.285999	0.109766	3	16	10	11	8	2
Poalb01G017050.1	28.2404	24.8843	38.1961	30.7472	34.655	37.0216	2068	1867	3057	2500	3630	2526
Poalb01G017060.1	0	0	0	0	0	0	0	0	0	0	0	0
Poalb01G017070.1	0	0	0	0	0	0	0	0	0	0	0	0
Poalb01G017080.1	0	0	0	0	0	0	0	0	0	0	0	0
Poalb01G017090.1	0	0	0	0	0	0	0	0	0	0	0	0
Poalb01G017100.1	4.15469	3.83953	5.49369	2.44897	4.44848	3.31835	301	285	435	197	461	224
Poalb01G017110.1	113.709	147.765	133.08	146.021	133.034	124.8	3844	5118	4917	5481	6433	3931
Poalb01G017120.1	28.8413	25.4761	32.2055	29.0941	31.9427	30.0109	558	505	681	625	884	541
Poalb01G017130.1	0	0	0	0	0	0	0	0	0	0	0	0
Poalb01G017140.1	0.254669	0.372845	0	0.229362	0.178039	0	2	3	0	2	2	0
Poalb01G017150.1	24.0493	22.3979	26.0074	19.5418	23.8251	21.1151	808	771	955	729	1145	661
Poalb01G017160.1	23.2723	19.3387	17.3779	11.8261	15.532	16.169	397	338	324	224	379	257
Poalb01G017170.1	37.5574	40.529	41.4641	37.9197	37.6131	37.1074	1297	1434	1565	1454	1858	1194
Poalb01G017180.1	16.6676	25.7624	28.7829	38.9373	38.3374	26.6802	293	464	553	760	964	437
Poalb01G017190.1	44.0097	50.537	44.603	43.9043	45.4853	38.4371	1133	1333	1255	1255	1675	922
Poalb01G017200.1	1.03172	0.778126	0.343267	0.422362	1.14748	0.30199	22	17	8	10	35	6
Poalb01G017210.1	0	0	0	0	0.213364	0	0	0	0	0	2	0
Poalb01G017220.1	0	0	0	0.0718541	0.0557757	0.599385	0	0	0	1	1	7
Poalb01G017230.1	0	0	0	0	0	0	0	0	0	0	0	0
Poalb01G017240.1	53.8371	43.9971	72.5199	120.833	99.545	63.5129	504	422	742	1256	1333	554
Poalb01G017250.1	5.98385	17.8647	5.43473	5.90437	6.42875	4.9583	136	416	135	149	209	105
Poalb01G017260.1	93.1761	323.567	92.3394	83.6707	65.203	65.5265	2045	7276	2215	2039	2047	1340
Poalb01G017270.1	76.7644	80.4687	82.2313	89.7327	95.3156	95.2069	527	566	617	684	936	609
Poalb01G017280.1	726.98	615.32	621.624	473.131	536.766	519.047	8923	7738	8339	6448	9424	5936
Poalb01G017290.1	0	0	0	0	0	0	0	0	0	0	0	0
Poalb01G017300.1	0	0	0	0	0	0	0	0	0	0	0	0
Poalb01G017310.1	0	0	0.0806992	0	0	0	0	0	1	0	0	0
Poalb01G017320.1	1135.97	1108.87	988.332	844.229	832.836	974.144	15479	15481	14719	12773	16233	12368
Poalb01G017330.1	39.0494	48.4518	43.1175	47.2592	45.8492	38.7581	1117	1420	1348	1501	1876	1033
Poalb01G017340.1	0.121693	0	0	0.657601	0.340302	0	1	0	0	6	4	0
Poalb01G017350.1	4.49676	5.75104	3.54686	4.46886	3.9025	2.49629	29	38	25	32	36	15
Poalb01G017360.1	0	0	0	0	0.0800115	0	0	0	0	0	1	0
Poalb01G017370.1	0	0	0	0	0	0	0	0	0	0	0	0
Poalb01G017380.1	11.5663	10.0961	10.6918	9.74575	10.4618	9.50214	388	347	392	363	502	297
Poalb01G017390.1	166.893	129.399	108.694	77.5578	103.69	68.6891	3064	2434	2181	1581	2723	1175
Poalb01G017400.1	0.041618	0.162481	0.0380789	0.374823	0	0.0893332	1	4	1	10	0	2
Poalb01G017410.1	0.721677	0.955937	1.22628	1.34635	1.65772	1.71505	14	19	26	29	46	31
Poalb01G017420.1	0	0	0	0	0	0	0	0	0	0	0	0
Poalb01G017430.1	1.72187	2.36082	1.68797	2.76922	2.55082	2.024	42	59	45	75	89	46
Poalb01G017440.1	0	0	0	0	0	0	0	0	0	0	0	0
Poalb01G017450.1	2.37964	1.95098	2.52565	2.14317	3.12758	3.88201	25	21	29	25	47	38
Poalb01G017460.1	0.471263	0.64395	0.517424	0.424432	0.263567	1.21388	5	7	6	5	4	12
Poalb01G017470.1	4.76278	4.01289	3.72458	5.79265	6.63085	5.02428	117	101	100	158	233	115
Poalb01G017480.1	4.61461	13.2617	18.0616	13.3917	12.0081	11.281	18	53	77	58	67	41
Poalb01G017490.1	0.870382	0.695058	0.289587	0.498839	0.608483	1.1889	11	9	4	7	11	14
Poalb01G017500.1	22.4773	19.5595	19.0791	22.8046	28.2091	29.2101	166	148	154	187	298	201
Poalb01G017510.1	22.915	41.7749	34.2209	23.01	27.1601	31.0953	174	325	284	194	295	220
Poalb01G017520.1	96.6707	111.455	107.993	125.731	121.971	97.8015	2720	3213	3321	3928	4909	2564
Poalb01G017530.1	32.6211	41.7837	35.0345	37.3718	36.5345	35.7161	397	521	466	505	636	405
Poalb01G017540.1	0.549358	0	0.502641	0	1.34419	0	2	0	2	0	7	0
Poalb01G017550.1	9.76583	9.72959	8.10056	7.06064	7.15801	7.94249	289	295	262	232	303	219
Poalb01G017560.1	27.2279	30.2853	27.5008	49.6018	45.1464	41.604	616	702	680	1246	1461	877
Poalb01G017570.1	20.7243	28.5431	21.7008	33.7004	32.6792	29.0386	180	254	206	325	406	235
Poalb01G017580.1	0	0.853025	0	0.131188	0	0	0	6	0	1	0	0
Poalb01G017590.1	33.1352	38.0523	37.0623	35.5919	40.9102	39.4775	436	513	533	520	770	484
Poalb01G017600.1	5.25661	4.21848	3.99731	3.85052	3.60956	3.08411	225	185	187	183	221	123
Poalb01G017610.1	78.6449	97.572	97.8827	104.422	109.355	104.731	1088	1383	1480	1604	2164	1350
Poalb01G017620.1	0	0	0	0	0	0	0	0	0	0	0	0
Poalb01G017630.1	109.587	106.571	108.198	121.218	113.386	122.105	1100	1096	1187	1351	1628	1142
Poalb01G017640.1	0	0	0.512401	0.840623	0.130504	1.2021	0	0	3	5	1	6
Poalb01G017650.1	9.19577	5.71156	2.67711	6.96438	2.77605	6.50482	44	28	14	37	19	29
Poalb01G017660.1	3.40741	4.33531	3.0063	5.69921	4.63662	3.72231	56	73	54	104	109	57
Poalb01G017670.1	33.8095	33.7546	32.7349	24.8131	28.2145	27.1799	1048	1072	1109	854	1251	785
Poalb01G017680.1	30.048	27.2076	23.9596	36.4088	29.2742	30.8244	249	231	217	335	347	238
Poalb01G017690.1	0	0	0	0	0	0	0	0	0	0	0	0
Poalb01G017700.1	0	0	0	0	0	0	0	0	0	0	0	0
Poalb01G017710.1	0	0	0	0	0	0	0	0	0	0	0	0
Poalb01G017720.1	0	0	0	0	0	0	0	0	0	0	0	0
Poalb01G017730.1	0	0	0	0	0	0	0	0	0	0	0	0
Poalb01G017740.1	0	0	0	0	0	0	0	0	0	0	0	0
Poalb01G017750.1	0	0	0	0	0	0	0	0	0	0	0	0
Poalb01G017760.1	0	0	0	0	0	0	0	0	0	0	0	0
Poalb01G017770.1	16.6013	7.41508	14.6747	23.5678	22.6218	28.991	59	27	57	93	115	96
Poalb01G017780.1	0	0	0	0	0	0	0	0	0	0	0	0
Poalb01G017790.1	20.2064	20.4044	19.3517	15.8685	17.1079	16.884	578	598	605	504	700	450
Poalb01G017800.1	10.6534	9.52108	9.74748	8.16134	8.00414	8.40316	415	380	415	353	446	305
Poalb01G017810.1	9.37342	8.83592	8.35641	6.63812	7.89714	8.85627	117	113	114	92	141	103
Poalb01G017820.1	25.375	26.4582	24.9655	23.9741	25.2891	27.8061	571	610	614	599	814	583
Poalb01G017830.1	0	0	0	0	0	0	0	0	0	0	0	0
Poalb01G017840.1	0	0	0	0	0	0	0	0	0	0	0	0
Poalb01G017850.1	0	0	0	0	0	0	0	0	0	0	0	0
Poalb01G017860.1	0	0	0	0	0	0	0	0	0	0	0	0
Poalb01G017870.1	0	0	0	0	0	0	0	0	0	0	0	0
Poalb01G017880.1	0	0	0	0	0	0	0	0	0	0	0	0
Poalb01G017890.1	0	0	0	0	0	0	0	0	0	0	0	0
Poalb01G017900.1	0	0	0	0	0	0	0	0	0	0	0	0
Poalb01G017910.1	0	0	0	0	0	0	0	0	0	0	0	0
Poalb01G017920.1	35.075	38.6688	37.0607	43.9159	40.6745	40.142	633	715	731	880	1050	675
Poalb01G017930.1	32.8133	32.343	31.4468	30.6038	31.1454	29.3358	1012	1022	1060	1048	1374	843
Poalb01G017940.1	0	0	0	0	0	0	0	0	0	0	0	0
Poalb01G017950.1	27.5738	27.2553	28.1907	26.9412	27.7564	25.4496	707	716	790	767	1018	608
Poalb01G017960.1	4.95986	5.57967	5.80521	5.00361	5.85411	4.71827	308	355	394	345	520	273
Poalb01G017970.1	54.4847	55.8651	53.1106	60.299	54.7865	57.8242	1346	1414	1434	1654	1936	1331
Poalb01G017980.1	18.7345	18.6062	21.0508	27.6773	25.1606	21.5178	114	116	140	187	219	122
Poalb01G017990.1	0	0	0	0	0	0	0	0	0	0	0	0
Poalb01G018000.1	148.123	201.697	179.63	236.623	212.395	157.827	3328	4643	4411	5903	6826	3304
Poalb01G018010.1	0	0	0	0	0	0	0	0	0	0	0	0
Poalb01G018020.1	16.7729	18.1676	19.1832	17.4089	19.9484	13.3914	164	182	205	189	279	122
Poalb01G018030.1	0	0	0	0	0	0	0	0	0	0	0	0
Poalb01G018040.1	0	0	0	0	0	0	0	0	0	0	0	0
Poalb01G018050.1	20.4064	23.5673	23.4318	23.3942	24.3546	21.2468	502	594	630	639	857	487
Poalb01G018060.1	27.239	28.9318	27.6103	42.33	23.3367	40.1255	102	111	113	176	125	140
Poalb01G018070.1	1.01752	1.30133	0.770472	1.3904	1.44722	0.60251	29	38	24	44	59	16
Poalb01G018080.1	19.0678	30.1761	32.0872	38.7759	36.9765	33.6277	597	968	1098	1348	1656	981
Poalb01G018090.1	15.4466	13.6582	13.8415	10.273	11.7966	12.0779	1212	1098	1187	895	1324	883
Poalb01G018100.1	0	0	0	0	0	0	0	0	0	0	0	0
Poalb01G018110.1	0	0	0	0	0	0	0	0	0	0	0	0
Poalb01G018120.1	33.4392	37.5331	33.6551	38.2613	36.5004	32.1366	440	506	484	559	687	394
Poalb01G018130.1	27.3587	27.4189	29.5911	28.6044	27.4822	29.2972	895	919	1058	1039	1286	893
Poalb01G018140.1	12.2357	10.8544	10.917	7.27809	8.6248	9.97813	483	439	471	319	487	367
Poalb01G018150.1	48.3627	38.8443	39.1028	24.6519	25.211	31.2243	1152	948	1018	652	859	693
Poalb01G018160.1	23.8862	27.1164	26.5824	22.8094	25.0482	23.8177	282	328	343	299	423	262
Poalb01G018170.1	31.2959	32.2425	31.4418	27.9096	31.4599	36.6618	306	323	336	303	440	334
Poalb01G018180.1	10.8126	13.1186	12.2135	10.2365	10.9599	7.91788	469	583	579	493	680	320
Poalb01G018190.1	30.3556	31.6042	29.1518	30.8617	32.1469	28.1585	1754	1871	1841	1980	2657	1516
Poalb01G018200.1	14.1578	16.8606	14.6031	16.8095	17.4325	16.0815	377	460	425	497	664	399
Poalb01G018210.1	1.32335	2.43129	1.42449	1.33206	0.870733	0.167093	17	32	20	19	16	2
Poalb01G018220.1	1.39659	2.47262	1.04009	0.40952	0.840121	0.348581	43	78	35	14	37	10
Poalb01G018230.1	10.3157	12.2852	12.3392	12.359	13.0836	11.9855	436	532	570	580	791	472
Poalb01G018240.1	17.2259	19.8322	22.0322	20.9769	21.1594	17.9019	284	335	397	384	499	275
Poalb01G018250.1	7.33536	8.35274	9.15213	6.20603	6.21593	5.96415	66	77	90	62	80	50
Poalb01G018260.1	14.1406	11.4786	12.6819	11.4325	8.67853	10.6686	303	252	297	272	266	213
Poalb01G018270.1	219.552	189.654	199.699	203.417	208.437	234.194	4419	3911	4393	4546	6001	4392
Poalb01G018280.1	12.581	12.511	16.9409	11.117	9.12724	12.2287	53	54	78	52	55	48
Poalb01G018290.1	6.45529	5.67047	7.46729	6.89351	6.64038	6.18584	140	126	177	166	206	125
Poalb01G018300.1	7.35347	6.64771	6.83844	8.08843	9.22816	8.79778	122	113	124	149	219	136
Poalb01G018310.1	14.6946	12.349	12.3967	13.6381	14.4344	14.9691	590	508	544	608	829	560
Poalb01G018320.1	31.7448	29.3464	29.7536	37.1905	38.8824	38.779	246	233	252	320	431	280
Poalb01G018330.1	0	0.0778695	0.0364988	0	0	0	0	2	1	0	0	0
Poalb01G018340.1	0	1.16683	0.182305	1.34587	0.626826	0	0	12	2	15	9	0
Poalb01G018350.1	0	1.28403	0.185184	1.36712	0.565976	0.10861	0	13	2	15	8	1
Poalb01G018360.1	0	1.05863	0.180435	0.976847	0.551464	0.105825	0	11	2	11	8	1
Poalb01G018370.1	9.22921	10.3326	9.81037	12.5904	9.86796	9.90526	136	156	158	206	208	136
Poalb01G018380.1	1.78861	1.99512	0.993593	1.49581	1.33973	1.98818	28	32	17	26	30	29
Poalb01G018390.1	0	0	0	0	0	0	0	0	0	0	0	0
Poalb01G018400.1	34.1444	32.4783	36.405	31.3658	33.1062	28.0583	1101	1073	1283	1123	1527	843
Poalb01G018410.1	164.779	149.608	162.515	148.465	162.525	178.292	2451	2280	2642	2452	3458	2471
Poalb01G018420.1	0	0	0	0	0.316281	0.728328	0	0	0	0	2	3
Poalb01G018430.1	1.13564	0.955527	1.18238	0.881713	0.958183	0.966654	29	25	33	25	35	23
Poalb01G018440.1	0	1.35429	0.362731	0.357048	1.38577	1.06371	0	7	2	2	10	5
Poalb01G018450.1	6.433	13.1854	9.87531	11.845	10.8435	8.74535	90	189	151	184	217	114
Poalb01G018460.1	12.6372	14.9204	12.2774	12.697	14.0594	13.8181	372	450	395	415	592	379
Poalb01G018470.1	23.0539	24.742	20.4807	30.9291	26.6833	30.5946	241	265	234	359	399	298
Poalb01G018480.1	0	0	0	0	0	0	0	0	0	0	0	0
Poalb01G018490.1	0	0	0	0	0	0	0	0	0	0	0	0
Poalb01G018500.1	0	0.590143	0	0	0	0	0	5	0	0	0	0
Poalb01G018510.1	1.30356	5.40731	3.18055	4.40259	2.20235	1.28246	12	51	32	45	29	11
Poalb01G018520.1	13.7922	16.0809	11.5314	13.0947	12.7057	9.84401	406	485	371	428	535	270
Poalb01G018530.1	13.7749	11.8575	11.2031	15.7661	14.4451	10.8826	144	127	128	183	216	106
Poalb01G018540.1	0	0	0	0	0	0	0	0	0	0	0	0
Poalb01G018550.1	0.0439989	0.128832	0	0.0396266	0	0	1	3	0	1	0	0
Poalb01G018560.1	3.60516	3.42099	4.0316	4.50959	4.3873	4.58577	108	105	132	150	188	128
Poalb01G018570.1	0	0	0	0	0	0	0	0	0	0	0	0
Poalb01G018580.1	0	0.685821	0.0584466	0.345186	0.17863	0.068558	0	11	1	6	4	1
Poalb01G018590.1	12.6921	11.602	12.7827	11.964	12.1342	13.2406	536	502	590	561	733	521
Poalb01G018600.1	26.7073	26.1529	25.8049	28.8482	30.2367	29.5137	607	609	641	728	983	625
Poalb01G018610.1	301.475	291.035	291.422	278.246	306.535	311.839	5770	5707	6096	5913	8392	5561
Poalb01G018620.1	23.4352	24.6409	23.9277	27.966	25.6551	21.4363	440	474	491	583	689	375
Poalb01G018630.1	0	0	0	0	0	0	0	0	0	0	0	0
Poalb01G018640.1	19.4839	20.5181	19.078	20.8957	23.5085	20.9111	456	492	488	543	787	456
Poalb01G018650.1	24.4007	22.1813	23.4201	20.4139	24.3335	20.9248	816	760	856	758	1164	652
Poalb01G018660.1	12.456	13.37	15.8019	14.6592	13.5722	14.4352	401	441	556	524	625	433
Poalb01G018670.1	18.54	13.254	11.908	13.0484	14.6265	18.185	755	553	530	590	852	690
Poalb01G018680.1	0	0	0	0	0	0	0	0	0	0	0	0
Poalb01G018690.1	6.88986	10.3216	12.9011	28.2842	26.4358	6.70669	43	66	88	196	236	39
Poalb01G018700.1	8.78394	13.0378	12.1851	13.1973	15.9039	12.6422	217	330	329	362	562	291
Poalb01G018710.1	75.2109	96.6259	87.7985	113.486	97.5947	94.6375	841	1107	1073	1409	1561	986
Poalb01G018720.1	0	0	0	0	0	0	0	0	0	0	0	0
Poalb01G018730.1	0	0	0	0	0	0	0	0	0	0	0	0
Poalb01G018740.1	0	0.620382	0	0	0	0	0	4	0	0	0	0
Poalb01G018750.1	9.19325	9.70879	9.41093	9.42022	10.4143	7.89541	951	1029	1064	1082	1541	761
Poalb01G018760.1	0	0	0	0	0	0	0	0	0	0	0	0
Poalb01G018770.1	0	0	0	0	0	0	0	0	0	0	0	0
Poalb01G018780.1	14.9975	22.1445	19.9674	22.8582	22.5825	22.1837	156	236	227	264	336	215
Poalb01G018790.1	2.24446	4.96547	3.49111	3.97546	3.97505	1.7665	30	68	51	59	76	22
Poalb01G018800.1	43.3864	52.5464	47.0235	58.2253	59.0496	55.2073	959	1190	1136	1429	1867	1137
Poalb01G018810.1	0.0735278	0.43059	0.302738	0.198664	0.591137	0.236742	2	12	9	6	23	6
Poalb01G018820.1	3.68472	4.6426	3.24878	3.40906	3.88739	3.1637	110	142	106	113	166	88
Poalb01G018830.1	13.6119	17.2771	16.643	12.3142	12.1191	10.4818	223	290	298	224	284	160
Poalb01G018840.1	8.4343	9.99145	10.2012	10.3821	11.6839	10.4135	379	460	501	518	751	436
Poalb01G018850.1	0	0	0	0	0	0	0	0	0	0	0	0
Poalb01G018860.1	26.3255	20.6081	23.5114	19.7444	24.9995	18.3217	293	235	286	244	398	190
Poalb01G018870.1	0	0	0	0	0	0	0	0	0	0	0	0
Poalb01G018880.1	2.87164	1.21861	1.94202	3.93564	2.70584	0.669999	23	10	17	35	31	5
Poalb01G018890.1	9.99831	12.4057	11.6295	12.7962	10.8667	8.77572	247	314	314	351	384	202
Poalb01G018900.1	34.5522	32.6034	30.1435	32.8761	31.1371	34.0647	602	582	574	636	776	553
Poalb01G018910.1	83.498	100.412	82.1447	85.3423	95.004	100.22	1090	1343	1172	1237	1774	1219
Poalb01G018920.1	1.56251	1.73686	1.50906	1.83723	2.27572	2.04962	36	41	38	47	75	44
Poalb01G018930.1	10.6713	10.9315	11.8309	11.9919	11.1232	9.44096	222	233	269	277	331	183
Poalb01G018940.1	0	1.10392	0	0	0	0	0	4	0	0	0	0
Poalb01G018950.1	1596.48	1314.68	1489.36	1281.04	1268.49	1442.52	21422	18074	21842	19086	24347	18035
Poalb01G018960.1	111.29	135.446	122.382	132.888	140.118	109.797	1065	1328	1280	1412	1918	979
Poalb01G018970.1	46.2142	41.4213	57.2706	56.9871	53.2848	57.3075	1628	1495	2205	2229	2685	1881
Poalb01G018980.1	1.51398	1.25603	1.59302	1.43171	1.42887	1.62488	20	17	23	21	27	20
Poalb01G018990.1	84.6445	92.3512	82.9688	108.946	111.528	99.5336	2342	2618	2509	3347	4414	2566
Poalb01G019000.1	15.5927	15.7331	18.7492	18.8825	17.0878	17.2438	296	306	389	398	464	305
Poalb01G019010.1	0.0457798	0	0.293207	0.577228	0.352051	0	1	0	7	14	11	0
Poalb01G019020.1	7.03229	6.3424	4.15377	8.09722	5.10296	5.73221	79	73	51	101	82	60
Poalb01G019030.1	53.1178	51.6418	55.625	59.3631	50.6732	57.1572	768	765	879	953	1048	770
Poalb01G019040.1	25.291	26.268	28.1041	30.538	31.6434	25.3169	951	1012	1155	1275	1702	887
Poalb01G019050.1	1.41379	0.827936	0.517424	0	1.18605	1.82082	5	3	2	0	6	6
Poalb01G019060.1	6.51011	7.44752	5.62404	4.25422	4.78406	6.07705	215	252	203	156	226	187
Poalb01G019070.1	0.086806	0	0.158848	0.11727	0.030343	0.652152	2	0	4	3	1	14
Poalb01G019080.1	16.2935	14.2577	15.1363	14.9555	11.1289	13.333	261	234	265	266	255	199
Poalb01G019090.1	13.6582	10.6775	12.072	14.8686	16.4084	12.8085	206	165	199	249	354	180
Poalb01G019100.1	21.9177	22.4425	23.9402	22.545	22.3504	21.5173	774	812	924	884	1129	708
Poalb01G019110.1	0	0	0	0	0	0	0	0	0	0	0	0
Poalb01G019120.1	0	0	0	0	0	0	0	0	0	0	0	0
Poalb01G019130.1	0	0.417035	0.54732	0	0	0	0	5	7	0	0	0
Poalb01G019140.1	0.150215	1.31952	0	0.676439	0.105015	0.483655	1	9	0	5	1	3
Poalb01G019150.1	0	0	0	0	0	0	0	0	0	0	0	0
Poalb01G019160.1	0	0	0	0	0	0	0	0	0	0	0	0
Poalb01G019170.1	0	0	0.0472915	0.139652	0.0361342	0	0	0	1	3	1	0
Poalb01G019180.1	3.02064	1.7009	1.43503	2.14499	1.94928	1.93267	52	30	27	41	48	31
Poalb01G019190.1	41.3891	39.3306	40.811	39.0753	39.322	39.6974	1326	1291	1429	1390	1802	1185
Poalb01G019200.1	1.3493	0.987714	0.617278	0.607608	0.70747	0	12	9	6	6	9	0
Poalb01G019210.1	0	0	0	0	0	0	0	0	0	0	0	0
Poalb01G019220.1	0	0	0	0	0.746774	0	0	0	0	0	6	0
Poalb01G019230.1	2.32421	1.99352	1.22438	3.17158	2.51113	3.02359	33	29	19	50	51	40
Poalb01G019240.1	0.274679	0	0.0837735	0.0824611	0.192028	0.0982665	3	0	1	1	3	1
Poalb01G019250.1	11.5191	11.192	11.2878	12.8662	12.5053	10.8502	662	659	709	821	1028	581
Poalb01G019260.1	25.1607	25.8138	24.7509	21.157	23.2422	20.9813	1251	1315	1345	1168	1653	972
Poalb01G019270.1	0.615281	1.35119	0.844437	1.38535	0.96782	0.990526	4	9	6	10	9	6
Poalb01G019280.1	0.0421656	0.493857	0.11574	0.0379755	0.0884338	0	1	12	3	1	3	0
Poalb01G019290.1	71.0178	50.1324	74.0585	50.6587	51.5726	64.4874	1832	1325	2088	1451	1903	1550
Poalb01G019300.1	1.45369	1.13507	1.54288	1.83293	2.92687	2.12184	25	20	29	35	72	34
Poalb01G019310.1	2.18579	2.53113	1.35587	1.93521	1.91658	1.07355	59	70	40	58	74	27
Poalb01G019320.1	0.604517	0.81842	0.392529	1.77383	1.14515	0.648798	31	43	22	101	84	31
Poalb01G019330.1	20.6712	18.1901	17.6525	20.0946	21.4704	22.3263	315	284	294	340	468	317
Poalb01G019340.1	21.7885	20.5827	18.9105	16.7943	20.016	18.1665	1089	1054	1033	932	1431	846
Poalb01G019350.1	14.9602	11.3461	10.9055	10.1162	8.74412	8.10699	305	237	243	229	255	154
Poalb01G019360.1	0.537082	0.524205	0.393127	1.64462	1.72718	2.53626	5	5	4	17	23	22
Poalb01G019370.1	120.903	116.578	111.606	100.022	102.32	98.805	1572	1553	1586	1444	1903	1197
Poalb01G019380.1	6.04294	6.60583	5.6899	6.55071	6.55967	6.65068	275	308	283	331	427	282
Poalb01G019390.1	0.512734	0	0	0	0	0	2	0	0	0	0	0
Poalb01G019400.1	5.05988	4.70616	5.28318	6.54072	6.38804	4.91941	170	162	194	244	307	154
Poalb01G019410.1	3.88954	1.14605	2.95445	3.30474	3.84788	6.2223	53	16	44	50	75	79
Poalb01G019420.1	9.52597	11.0114	7.87241	10.398	10.4651	9.65839	217	257	196	263	341	205
Poalb01G019430.1	32.8672	36.889	32.7694	31.3843	33.4972	28.8054	747	859	814	792	1089	610
Poalb01G019440.1	11.7312	9.6921	8.77395	11.0477	10.5834	10.3441	241	204	197	252	311	198
Poalb01G019450.1	21.9031	22.0264	21.5769	18.9953	20.795	17.6851	1187	1223	1278	1143	1612	893
Poalb01G019460.1	60.5283	63.8063	62.0661	51.8812	59.6284	62.3206	787	850	882	749	1109	755
Poalb01G019470.1	65.0386	59.9961	76.6337	66.906	66.6242	67.8095	1786	1688	2300	2040	2617	1735
Poalb01G019480.1	0	0	0	0.144709	0.0748855	0	0	0	0	3	2	0
Poalb01G019490.1	0	0	0	0	0	0	0	0	0	0	0	0
Poalb01G019500.1	0	0	0	0	0	0	0	0	0	0	0	0
Poalb01G019510.1	5.15114	6.12278	5.78637	6.43066	6.27528	5.14531	101	123	124	140	176	94
Poalb01G019520.1	16.8387	16.3781	14.5004	14.7455	16.1711	13.6322	289	288	272	281	397	218
Poalb01G019530.1	0	0	0	0	0	0	0	0	0	0	0	0
Poalb01G019540.1	0	0	0	0	0	0	0	0	0	0	0	0
Poalb01G019550.1	40.417	41.3886	47.6791	41.3955	43.636	36.1059	1545	1621	1992	1757	2386	1286
Poalb01G019560.1	32.2571	40.2196	34.0616	49.5608	51.5528	36.2139	1629	2081	1880	2779	3724	1704
Poalb01G019570.1	0	0	0	0	0	0	0	0	0	0	0	0
Poalb01G019580.1	0	0	0	0	0	0	0	0	0	0	0	0
Poalb01G019590.1	0	0	0	0	0	0	0	0	0	0	0	0
Poalb01G019600.1	0	0	0	0	0	0	0	0	0	0	0	0
Poalb01G019610.1	3.88274	4.98365	6.0588	5.46091	6.13532	3.16818	146	192	249	228	330	111
Poalb01G019620.1	8.27642	10.0975	9.1887	8.54479	9.63163	9.64095	164	205	199	188	273	178
Poalb01G019630.1	13.6786	20.278	8.2649	9.29763	15.156	4.29339	106	161	70	80	168	31
Poalb01G019640.1	0	0	0	0	0	0	0	0	0	0	0	0
Poalb01G019650.1	9.42487	9.39298	8.75073	11.5147	10.495	6.46608	474	484	481	643	755	303
Poalb01G019660.1	0	0	0	0	0	0	0	0	0	0	0	0
Poalb01G019670.1	0	0	0	0	0	0	0	0	0	0	0	0
Poalb01G019680.1	7.41302	6.93383	5.72284	6.05046	7.34178	6.71291	96	92	81	87	136	81
Poalb01G019690.1	21.0983	17.3464	24.249	17.036	17.1476	20.7475	203	171	255	182	236	186
Poalb01G019700.1	0	0	0	0	0	0	0	0	0	0	0	0
Poalb01G019710.1	0	0	0	0	0	0	0	0	0	0	0	0
Poalb01G019720.1	0	0	0	0	0	0	0	0	0	0	0	0
Poalb01G019730.1	157.225	200.763	183.529	243.338	227.393	216.033	1570	2054	2003	2698	3248	2010
Poalb01G019740.1	3.54606	2.84575	3.17241	3.40659	2.58923	1.94519	45	37	44	48	47	23
Poalb01G019750.1	1.71674	1.25669	1.64929	2.86037	3.78055	1.38187	20	15	21	37	63	15
Poalb01G019760.1	35.651	44.5706	45.3249	65.0584	50.594	41.4152	267	342	371	541	542	289
Poalb01G019770.1	60.8119	58.7242	61.5145	44.4543	41.6114	50.3088	1885	1865	2084	1530	1845	1453
Poalb01G019780.1	11.5639	16.4291	14.2117	13.496	11.3372	9.54689	169	246	227	219	237	130
Poalb01G019790.1	95.6249	102.34	116.97	111.674	103.832	106.848	1119	1227	1496	1451	1738	1165
Poalb01G019800.1	7.45817	9.35665	7.989	6.48767	6.46027	4.91983	410	527	480	396	508	252
Poalb01G019810.1	0	0	0	0	0	0	0	0	0	0	0	0
Poalb01G019820.1	0	0	0.214542	0	0	0	0	0	2	0	0	0
Poalb01G019830.1	8.7064	10.4798	11.0694	11.6159	12.6717	9.18185	403	497	560	597	839	396
Poalb01G019840.1	23.8269	20.9267	21.3894	16.7562	18.398	18.5204	689	620	676	538	761	499
Poalb01G019850.1	0	0	0	0	0.113915	0	0	0	0	0	1	0
Poalb01G019860.1	0	0	0	0	0	0.18591	0	0	0	0	0	3
Poalb01G019870.1	18.9412	20.5234	20.0254	20.0433	19.3335	19.4505	463	514	535	544	676	443
Poalb01G019880.1	21.3639	18.002	18.4395	17.1244	17.7732	17.4259	300	259	283	267	357	228
Poalb01G019890.1	33.7638	31.5356	40.2631	74.8016	60.8352	48.5761	511	489	666	1257	1317	685
Poalb01G019900.1	18.9499	21.2733	21.1173	22.5056	22.1282	22.6474	546	628	665	720	912	608
Poalb01G019910.1	0.171674	0	0.157075	0.463844	0.120017	0	1	0	1	3	1	0
Poalb01G019920.1	0	0	0	0	0	0	0	0	0	0	0	0
Poalb01G019930.1	0	0	0	0	0	0	0	0	0	0	0	0
Poalb01G019940.1	0	0	0	0	0	0	0	0	0	0	0	0
Poalb01G019950.1	0	0	0	0	0	0	0	0	0	0	0	0
Poalb01G019960.1	0	0	0	0	0	0	0	0	0	0	0	0
Poalb01G019970.1	0	0	0	0	0	0	0	0	0	0	0	0
Poalb01G019980.1	0	0	0	0	0	0	0	0	0	0	0	0
[truncated: 32,012 more rows]
