# Supplementary material for: Study on the Interactions of Cyclins with CDKs Involved in Auxin Signal during Leaf Development by WGCNA in Populus alba
Source: Int J Mol Sci. 2023 Aug 30;24(17):13445. doi: 10.3390/ijms241713445 (PMC10487486; doi:10.3390/ijms241713445)
Supplement: Supplementary file 1 [file ijms-24-13445-s001.zip › Supplementary Files/Table S7. DEGs expression information under IBA treatment on the fifth leaf.xlsx]

## Sheet: Sheet1
Table S7. DEGs expression information under IBA treatment on the fifth leaf
ID	Control_mean	Treat_mean	log2FC(FC>1.5)	FDR(<0.05)
Poalb06G022290.1	577.13	138.175	-2.07676	1.29e-50
Poalb13G000900.1	2.61793	22.5406	3.09371	3.17e-42
Poalb05G005680.1	242.159	109.017	-1.16406	3.8e-28
Poalb06G022180.1	38.4488	12.5413	-1.62565	9.04e-26
Poalb06G012430.1	61.6233	21.1072	-1.55506	4.68e-25
Poalb01G020290.1	314.023	170.725	-0.892515	6.57e-24
Poalb05G020670.1	66.8221	185.758	1.46335	1.01e-23
Poalb15G007900.1	32.0792	8.02201	-2.01278	3e-23
Poalb04G004000.1	48.5879	5.44168	-3.15042	3.58e-23
Poalb04G001610.1	43.3827	86.3849	0.980935	1.03e-22
Poalb03G005290.1	105.762	52.5787	-1.01905	4.86e-22
Poalb11G000750.1	62.5298	22.4889	-1.48795	5.37e-21
Poalb09G006470.1	32.149	62.8426	0.955125	2.65e-20
Poalb18G002460.1	41.1913	12.6422	-1.71731	4.54e-20
Poalb06G014140.1	519.329	296.827	-0.820661	6.22e-19
Poalb08G005950.1	20.3507	7.05437	-1.54105	6.63e-19
Poalb04G003700.1	6.06641	22.8206	1.90003	8.91e-19
Poalb09G006390.1	15.1675	37.2237	1.28316	2.33e-18
Poalb14G011210.1	24.54	9.41538	-1.39553	2.56e-18
Poalb18G009650.1	3892.98	2046.62	-0.940827	3.59e-18
Poalb14G017060.1	61.3243	29.9889	-1.04271	6.14e-18
Poalb14G005050.1	230.108	101.871	-1.18645	2.92e-17
Poalb10G021190.1	20.1382	7.93368	-1.35669	4.31e-17
Poalb17G000630.1	7.45315	1.24649	-2.60548	9.09e-17
Poalb09G000450.1	48.3998	118.911	1.27879	8.23e-16
Poalb03G017110.1	58.5762	26.3084	-1.16981	1.22e-15
Poalb18G000220.1	35.7034	11.2619	-1.67275	1.76e-15
Poalb09G009520.1	64.4831	117.58	0.857384	1.8e-14
Poalb16G002590.1	1372.4	738.522	-0.909237	2.96e-14
Poalb01G015800.1	28.8653	8.84416	-1.71871	2.96e-14
Poalb09G007310.1	18.978	40.102	1.06858	6.11e-14
Poalb01G038180.1	8.37535	24.8547	1.55708	1.34e-13
Poalb01G021110.1	31.5571	16.337	-0.962553	3.89e-13
Poalb05G017010.1	7.04902	24.5489	1.79159	3.92e-13
Poalb05G015780.1	44.9991	25.9511	-0.807098	4.9e-13
Poalb03G005280.1	198.605	104.162	-0.940503	6.41e-13
Poalb04G004670.1	16.8681	8.21751	-1.04667	1.95e-12
Poalb06G018830.1	32.6321	12.1769	-1.43414	2.12e-12
Poalb19G009550.1	34.1046	19.4095	-0.825427	2.18e-12
Poalb09G012930.1	25.4139	9.23394	-1.46958	2.45e-12
Poalb02G005600.1	32.1528	18.3573	-0.821503	2.47e-12
Poalb01G000440.1	424.366	260.405	-0.716638	4.54e-12
Poalb17G004200.1	44.5431	84.5354	0.911249	4.94e-12
Poalb09G010120.1	5.35205	17.5888	1.70096	5.14e-12
Poalb16G003380.1	134.727	81.8188	-0.732474	5.78e-12
Poalb15G004300.1	37.3986	20.0721	-0.910224	7.24e-12
Poalb02G017950.1	8.39718	1.20178	-2.79055	7.94e-12
Poalb01G029120.1	27.8673	51.2833	0.869658	8.48e-12
Poalb01G034400.1	13.1429	35.4699	1.42439	9.85e-12
Poalb18G003080.1	15.2402	8.03539	-0.935631	1.14e-11
Poalb09G000720.1	359.625	236.119	-0.617912	1.99e-11
Poalb12G001760.1	68.6653	40.2747	-0.78334	2.73e-11
Poalb05G008550.1	49.2975	26.6955	-0.899541	3.76e-11
Poalb03G013180.1	23.9102	9.23721	-1.38947	5.17e-11
Poalb17G012160.1	169.613	271.181	0.665602	7.93e-11
Poalb01G006410.1	15.2729	6.95549	-1.14408	8.93e-11
Poalb05G015900.1	230.337	394.237	0.763396	1.06e-10
Poalb15G004490.1	126.164	45.7236	-1.48018	1.16e-10
Poalb19G000670.1	340.141	170.679	-1.012	1.19e-10
Poalb06G005670.1	149.617	82.6729	-0.866194	1.38e-10
Poalb02G013910.1	806.725	442.413	-0.879569	1.51e-10
Poalb06G012460.1	12.9957	3.6401	-1.84513	1.58e-10
Poalb15G004650.1	173.901	292.215	0.739179	1.58e-10
Poalb08G003420.1	27.3065	44.1183	0.679107	1.7e-10
Poalb13G006120.1	13.5239	27.4507	1.00603	1.7e-10
Poalb15G002710.1	16.921	4.46975	-1.94151	2.38e-10
Poalb10G010600.1	200.983	124.062	-0.70939	2.39e-10
Poalb14G014550.1	43.7038	77.2374	0.809371	3.02e-10
Poalb19G003050.1	4.98465	0.758146	-2.68632	3.07e-10
Poalb09G008320.1	5.8616	15.0382	1.34995	3.09e-10
Poalb14G006720.1	5.02639	1.46366	-1.78152	3.17e-10
Poalb06G018650.1	325.01	197.609	-0.728979	3.23e-10
Poalb15G005730.1	19.5433	9.38521	-1.07281	3.82e-10
Poalb02G006790.1	36.5314	19.2337	-0.939618	3.88e-10
Poalb14G000510.1	342.779	217.066	-0.668919	3.88e-10
Poalb06G012860.1	201.558	114.145	-0.832517	4.33e-10
Poalb02G003020.1	40.9875	22.6216	-0.870913	5.76e-10
Poalb14G014000.1	27.3172	12.4835	-1.14327	5.86e-10
Poalb01G022180.1	60.4163	99.3945	0.707142	5.86e-10
Poalb05G019540.1	10.4336	4.78893	-1.13296	6.82e-10
Poalb01G020770.1	33.3954	58.2729	0.791423	7.8e-10
Poalb07G001710.1	15.9234	31.6733	0.984298	7.83e-10
Poalb05G020090.1	13.3116	4.53337	-1.56795	8.86e-10
Poalb01G004530.1	37.1451	13.8295	-1.44204	9.57e-10
Poalb01G015200.1	712.578	404.227	-0.830915	1.01e-09
Poalb10G015070.1	50.673	27.0353	-0.918278	1.12e-09
Poalb14G007880.1	19.9117	11.2083	-0.840543	1.43e-09
Poalb02G013890.1	0.174828	2.00085	3.49798	1.46e-09
Poalb02G012310.1	755.672	450.327	-0.759955	1.54e-09
Poalb07G008960.1	115.807	76.7753	-0.606171	1.59e-09
Poalb10G018810.1	7.07476	1.70859	-2.06937	1.59e-09
Poalb07G002330.1	41.6281	81.7937	0.964919	1.79e-09
Poalb07G009020.1	21.9354	57.3549	1.37505	1.79e-09
Poalb11G004000.1	10.1345	1.45514	-2.83542	2.14e-09
Poalb08G011730.1	153.591	92.6117	-0.743051	3.72e-09
Poalb08G018630.1	79.1199	143.768	0.851536	3.99e-09
Poalb02G002160.1	14.614	6.39585	-1.20073	4.61e-09
Poalb06G005490.1	56.1039	34.1363	-0.72897	5e-09
Poalb06G004900.1	220.81	135.526	-0.715247	5.15e-09
Poalb12G001640.1	32.3962	17.6766	-0.888416	5.29e-09
Poalb02G001810.1	9.55436	4.96076	-0.954527	5.52e-09
Poalb07G007000.1	17.4686	35.6472	1.02008	5.67e-09
Poalb01G006530.1	34.2079	14.834	-1.22127	5.95e-09
Poalb14G000410.1	67.1311	44.5502	-0.604557	6.7e-09
Poalb01G026560.1	9.40183	4.1107	-1.20739	6.73e-09
Poalb17G010570.1	25.9437	9.8351	-1.41443	6.87e-09
Poalb10G010610.1	97.9814	61.6868	-0.680626	7.04e-09
Poalb14G018220.1	103.93	61.1174	-0.781087	7.25e-09
Poalb05G005310.1	14.8658	35.6135	1.24894	7.48e-09
Poalb01G001810.1	29.4471	15.4446	-0.942795	7.92e-09
Poalb12G004860.1	2.37745	7.08679	1.56811	7.92e-09
Poalb16G004620.1	23.4885	11.5898	-1.03196	8.85e-09
Poalb14G016360.1	18.5497	7.25124	-1.36247	1.06e-08
Poalb09G003400.1	144.415	256.181	0.811939	1.19e-08
Poalb17G004190.1	40.912	65.2768	0.661589	1.31e-08
Poalb05G003820.1	23.9665	47.3387	0.968385	1.52e-08
Poalb05G007760.1	2.11866	17.2975	3.01324	2.04e-08
Poalb13G006410.1	4.27309	1.55735	-1.47362	2.42e-08
Poalb08G003000.1	54.1794	33.0731	-0.722439	2.84e-08
Poalb19G007320.1	2.38657	9.56111	1.99159	3.07e-08
Poalb07G001800.1	9.57822	22.4454	1.22083	3.35e-08
Poalb14G001720.1	67.3982	40.6944	-0.743656	3.35e-08
Poalb02G007050.1	9.87813	3.65032	-1.4458	3.56e-08
Poalb19G007430.1	3.34595	11.7862	1.80247	3.56e-08
Poalb06G006800.1	6.48487	1.61423	-2.00934	4.05e-08
Poalb19G011200.1	26.8254	10.7591	-1.32464	4.39e-08
Poalb19G009900.1	21.1587	12.2957	-0.794359	4.52e-08
Poalb03G012240.1	15.5996	8.50194	-0.889178	5.21e-08
Poalb01G015780.1	18.9782	6.16787	-1.63831	5.33e-08
Poalb18G003130.1	41.0979	16.2537	-1.34826	5.38e-08
Poalb01G034090.1	11.1348	5.10645	-1.13563	5.44e-08
Poalb01G010770.1	27.1183	14.5052	-0.914036	5.72e-08
Poalb15G011080.1	104.05	170.952	0.705709	5.97e-08
Poalb08G001980.1	60.2332	36.8312	-0.721681	6.24e-08
Poalb08G018580.1	74.8373	138.841	0.880493	6.24e-08
Poalb09G003340.1	128.401	240.679	0.890559	6.43e-08
Poalb07G006510.1	18.3227	34.136	0.884691	6.68e-08
Poalb12G011600.1	26.3163	44.4636	0.74573	7.68e-08
Poalb18G003160.1	45.075	88.8253	0.960051	9.27e-08
Poalb01G003590.1	67.4257	41.1929	-0.723732	1.03e-07
Poalb14G002320.1	8.8849	4.17207	-1.1005	1.14e-07
Poalb01G017560.1	28.338	45.4507	0.669798	1.14e-07
Poalb10G007140.1	1344.06	890.607	-0.608273	1.21e-07
Poalb16G001400.1	42.7981	23.7674	-0.861277	1.28e-07
Poalb08G006020.1	165.921	299.559	0.835788	1.63e-07
Poalb07G009090.1	44.0623	28.1738	-0.659044	1.74e-07
Poalb10G020790.1	13.8837	6.21942	-1.16403	2.2e-07
Poalb09G004420.1	36.7351	21.3586	-0.794175	2.2e-07
Poalb13G000110.1	24.3128	49.7761	1.02059	2.47e-07
Poalb01G033740.1	275.189	488.014	0.820185	2.53e-07
Poalb04G002440.1	2.29825	0.377336	-2.64917	2.57e-07
Poalb04G013250.1	6.23519	2.70746	-1.21668	2.8e-07
Poalb01G001420.1	49.4945	26.6489	-0.898565	2.96e-07
Poalb15G008820.1	9.30955	3.27148	-1.51735	3.21e-07
Poalb13G005150.1	357.841	239.79	-0.590515	3.25e-07
Poalb12G010720.1	8.85859	4.05285	-1.14076	3.49e-07
Poalb12G011280.1	19.5777	32.831	0.733917	3.49e-07
Poalb01G023440.1	49.3347	32.4089	-0.618642	3.57e-07
Poalb05G001660.1	62.8306	108.038	0.767772	3.92e-07
Poalb08G016140.1	19.0007	53.3128	1.47158	3.92e-07
Poalb09G012890.1	6.43147	0.131781	-5.65825	3.95e-07
Poalb15G001900.1	20.3664	11.8155	-0.798958	4.05e-07
Poalb03G004800.1	17.4284	42.8904	1.29209	4.13e-07
Poalb09G013220.1	121.193	74.6384	-0.71175	4.14e-07
Poalb01G031750.1	93.7329	62.4985	-0.599174	4.2e-07
Poalb18G012200.1	18.7008	10.2224	-0.884165	4.23e-07
Poalb13G009670.1	27.9889	17.8158	-0.663736	4.23e-07
Poalb06G009000.1	0.363648	1.66954	2.18484	4.27e-07
Poalb01G001410.1	180.901	111.966	-0.703607	5.06e-07
Poalb04G001600.1	4.88785	11.333	1.20245	5.26e-07
Poalb08G001530.1	12.3059	24.3503	0.975772	5.95e-07
Poalb08G000320.1	13.6737	24.6477	0.834805	6.2e-07
Poalb16G007300.1	42.7798	24.2775	-0.830207	6.69e-07
Poalb03G002440.1	17.0762	10.295	-0.744509	6.69e-07
Poalb19G005410.1	36.7498	22.5384	-0.717943	7.09e-07
Poalb02G004180.1	83.1791	45.6737	-0.881623	7.52e-07
Poalb18G004860.1	220.112	413.401	0.900988	7.55e-07
Poalb12G000030.1	23.2019	37.1739	0.668072	7.59e-07
Poalb03G017460.1	22.6967	13.5037	-0.760482	7.73e-07
Poalb08G019560.1	212.041	132.037	-0.69721	8.28e-07
Poalb04G011720.1	19.3308	33.0475	0.762251	8.31e-07
Poalb07G009960.1	311.093	183.984	-0.761813	8.31e-07
Poalb05G016830.1	7.24844	15.262	1.06319	8.31e-07
Poalb17G011660.1	22.276	14.5157	-0.629823	9.42e-07
Poalb16G006770.1	39.1415	24.0364	-0.715011	9.42e-07
Poalb15G008290.1	19.9968	12.7184	-0.664948	1.02e-06
Poalb06G018840.1	90.5604	139.61	0.61119	1.07e-06
Poalb11G000740.1	21.4461	7.94134	-1.44768	1.07e-06
Poalb18G001150.1	16.2707	8.41413	-0.965625	1.11e-06
Poalb05G009960.1	5.35807	3.07384	-0.812723	1.12e-06
Poalb11G010920.1	16.0378	27.0406	0.74596	1.22e-06
Poalb14G001810.1	50.5516	81.6282	0.67855	1.31e-06
Poalb03G007650.1	26.1198	16.8508	-0.643522	1.31e-06
Poalb05G006840.1	8.15715	22.7	1.46314	1.34e-06
Poalb14G002020.1	6.4608	0.965898	-2.74947	1.48e-06
Poalb07G003670.1	415.947	260.894	-0.68212	1.58e-06
Poalb13G004800.1	243.568	131.905	-0.901929	1.75e-06
Poalb08G002940.1	50.9399	31.7906	-0.693918	1.84e-06
Poalb01G020610.1	1.15346	4.85912	2.06938	1.89e-06
Poalb04G001830.1	57.9636	36.0809	-0.696801	1.94e-06
Poalb11G009650.1	112.556	68.8983	-0.720717	1.98e-06
Poalb14G013790.1	30.9403	57.5336	0.889855	2.11e-06
Poalb09G012570.1	6.2933	17.6804	1.48683	2.13e-06
Poalb07G004920.1	32.2599	49.2011	0.595978	2.57e-06
Poalb05G011900.1	8.58613	4.48804	-0.94491	2.75e-06
Poalb13G009140.1	227.067	358.305	0.648515	2.83e-06
Poalb07G009840.1	27.9781	17.6616	-0.679892	3.12e-06
Poalb05G000260.1	9.27913	4.31535	-1.11766	3.18e-06
Poalb04G013670.1	26.1979	16.406	-0.686008	3.39e-06
Poalb15G007730.1	38.0048	65.3012	0.776126	3.42e-06
Poalb01G005830.1	278.589	505.59	0.844205	3.44e-06
Poalb04G013660.1	34.2667	53.9605	0.641934	3.45e-06
Poalb01G029570.1	22.4003	35.2806	0.644309	3.53e-06
Poalb02G003070.1	1.74418	7.34037	2.05619	3.53e-06
Poalb02G006950.1	6.0782	2.21953	-1.45951	3.82e-06
Poalb07G003310.1	91.6788	60.3228	-0.617385	4.07e-06
Poalb01G006520.1	24.1108	12.8103	-0.92472	4.21e-06
Poalb01G008490.1	180.132	107.022	-0.755282	4.61e-06
Poalb03G013690.1	15.1194	25.4512	0.738867	4.65e-06
Poalb11G005940.1	3568.86	2386.09	-0.58911	4.7e-06
Poalb17G005000.1	29.1855	44.3938	0.596616	4.74e-06
Poalb19G004730.1	101.046	155.148	0.606912	5.3e-06
Poalb19G010320.1	47.2442	30.4826	-0.644815	6.11e-06
Poalb01G009980.1	8.60731	3.79741	-1.1851	6.87e-06
Poalb08G009900.1	43.8967	80.3679	0.857606	7.33e-06
Poalb06G000110.1	122.23	80.4444	-0.616493	7.61e-06
Poalb08G017940.1	44.3621	68.8134	0.622882	7.82e-06
Poalb03G009360.1	49.3302	30.2668	-0.715176	7.92e-06
Poalb09G012350.1	13.8688	7.24498	-0.947053	7.92e-06
Poalb10G012310.1	17.5545	11.2667	-0.652271	8.49e-06
Poalb18G002290.1	4.71934	8.87804	0.899905	8.55e-06
Poalb07G004770.1	9.01705	19.0828	1.06728	9.72e-06
Poalb01G005300.1	22.6274	48.0361	1.06955	9.72e-06
Poalb03G005270.1	3.52835	0.609887	-2.52703	9.75e-06
Poalb04G001150.1	671.13	440.706	-0.618359	9.86e-06
Poalb01G019890.1	35.1875	61.4043	0.786801	1.01e-05
Poalb03G009610.1	24.0965	13.559	-0.84207	1.01e-05
Poalb01G013820.1	17.7321	10.1225	-0.821917	1.02e-05
Poalb14G012540.1	45.6856	28.2975	-0.698698	1.02e-05
Poalb12G002610.1	32.0382	56.607	0.807688	1.08e-05
Poalb09G010880.1	8.07688	4.93793	-0.721255	1.1e-05
Poalb14G015690.1	29.0069	16.7116	-0.807445	1.3e-05
Poalb15G008840.1	45.4429	72.8243	0.666793	1.3e-05
Poalb13G002520.1	28.5533	14.7875	-0.959639	1.32e-05
Poalb08G007110.1	103.723	68.8828	-0.601548	1.34e-05
Poalb12G011170.1	37.2078	62.6431	0.743744	1.4e-05
Poalb03G013430.1	0.0613791	1.26801	4.37299	1.44e-05
Poalb12G010990.1	0.657826	4.63591	2.80079	1.52e-05
Poalb04G009480.1	10.2795	5.02628	-1.04447	1.54e-05
Poalb03G010620.1	42.1385	28.2444	-0.589649	1.59e-05
Poalb04G015710.1	27.133	17.4571	-0.648244	1.66e-05
Poalb18G004010.1	3.24343	1.44283	-1.18136	1.69e-05
Poalb18G005460.1	31.2759	20.6799	-0.611622	1.82e-05
Poalb18G000810.1	23.8329	14.2688	-0.753208	1.82e-05
Poalb01G008440.1	5.32228	11.311	1.07672	1.85e-05
Poalb17G011990.1	28.0525	43.1026	0.606532	2.06e-05
Poalb07G005310.1	28.6771	18.9796	-0.607586	2.17e-05
Poalb05G016850.1	92.5076	54.9534	-0.76647	2.25e-05
Poalb04G014330.1	9.45195	5.03072	-0.920331	2.28e-05
Poalb03G007170.1	28.69	49.5048	0.77737	2.45e-05
Poalb19G009890.1	35.483	19.677	-0.862794	2.65e-05
Poalb05G017220.1	2.92525	1.5085	-0.97031	2.75e-05
Poalb01G023170.1	50.3362	31.7838	-0.676926	2.86e-05
Poalb01G011470.1	30.338	19.2754	-0.665713	2.92e-05
Poalb02G018150.1	3.42383	13.7474	1.99023	2.95e-05
Poalb05G018710.1	4.33793	11.8279	1.43484	3.05e-05
Poalb19G012820.1	25.4757	12.6922	-1.01536	3.16e-05
Poalb09G008920.1	15.5686	26.4698	0.750702	3.18e-05
Poalb08G005650.1	4.1019	11.7052	1.49915	3.36e-05
Poalb06G013160.1	7.42062	3.71687	-1.0077	3.36e-05
Poalb05G021500.1	8.46456	3.76157	-1.17718	3.41e-05
Poalb04G005280.1	4.74987	2.21535	-1.11873	3.48e-05
Poalb06G012920.1	30.4553	18.3342	-0.745502	3.71e-05
Poalb07G006330.1	9.78631	5.49555	-0.846219	3.81e-05
Poalb11G007120.1	34.1568	22.4581	-0.618138	3.85e-05
Poalb11G014860.1	41.1357	24.6598	-0.750623	3.86e-05
Poalb15G005190.1	32.2602	19.9365	-0.707017	4.08e-05
Poalb02G014540.1	5.56876	2.60708	-1.10995	4.16e-05
Poalb18G003950.1	7.01434	3.8542	-0.876344	4.25e-05
Poalb18G009100.1	46.1594	30.8582	-0.593154	4.33e-05
Poalb01G020150.1	35.8156	61.0608	0.752925	4.43e-05
Poalb01G002540.1	17.2677	26.3658	0.598152	4.46e-05
Poalb17G001550.1	5.50923	2.86368	-0.952991	4.62e-05
Poalb17G002130.1	10.5403	16.898	0.668096	4.85e-05
Poalb06G017230.1	31.1182	17.9856	-0.804033	4.93e-05
Poalb10G006510.1	36.5408	55.903	0.599812	5.01e-05
Poalb18G006210.1	17.5261	28.5122	0.691087	5.05e-05
Poalb17G009270.1	3.82788	2.12238	-0.863475	5.07e-05
Poalb14G016620.1	14.6904	5.96192	-1.30793	5.09e-05
Poalb16G002110.1	14.4272	6.80527	-1.10401	5.15e-05
Poalb19G013100.1	22.8102	40.4155	0.809744	5.33e-05
Poalb06G004800.1	5.40843	11.0015	1.01113	5.49e-05
Poalb02G006270.1	37.6887	65.6579	0.78624	5.59e-05
Poalb01G003890.1	6.62606	13.0199	0.963841	5.65e-05
Poalb18G001710.1	21.6338	14.4731	-0.591919	5.67e-05
Poalb01G036100.1	28.2466	51.6097	0.855989	6.17e-05
Poalb07G006680.1	13.1647	28.7677	1.11648	6.42e-05
Poalb17G011900.1	137.708	86.7445	-0.681467	6.81e-05
Poalb05G007180.1	12.1679	6.90804	-0.828292	6.82e-05
Poalb01G014840.1	58.5125	95.3284	0.692473	6.95e-05
Poalb17G012000.1	41.8259	64.8565	0.618854	7.22e-05
Poalb08G012860.1	36.0841	22.102	-0.718877	7.25e-05
Poalb04G014400.1	52.0008	34.8246	-0.593363	7.35e-05
Poalb14G007800.1	18.6559	10.6487	-0.818559	7.39e-05
Poalb16G004840.1	140.874	91.9927	-0.626529	7.96e-05
Poalb13G000890.1	0.712113	14.9122	4.35898	8.18e-05
Poalb11G001660.1	6.6274	3.10433	-1.09841	8.29e-05
Poalb15G005740.1	14.1304	6.81854	-1.0644	8.32e-05
Poalb01G021810.1	5.87697	9.57745	0.692725	8.32e-05
Poalb08G010200.1	8.13453	4.51055	-0.860506	8.33e-05
Poalb06G022480.1	1.96634	7.92688	1.99869	8.33e-05
Poalb10G008080.1	11.5569	5.85395	-0.992053	8.47e-05
Poalb13G005460.1	33.4619	53.1743	0.65304	8.58e-05
Poalb10G000710.1	18.0143	9.48338	-0.931662	8.84e-05
Poalb16G000770.1	31.8553	49.6	0.625488	8.84e-05
Poalb04G008960.1	10.8152	5.79701	-0.907889	9.91e-05
Poalb04G002080.1	0.679331	2.6959	1.9707	0.000102038
Poalb12G010740.1	202.804	135.417	-0.592371	0.000106241
Poalb17G010790.1	3.35024	10.9509	1.68845	0.000116681
Poalb18G005650.1	7.13637	14.3879	1.00072	0.000118756
Poalb03G017430.1	23.6654	15.7248	-0.601006	0.000120904
Poalb16G004450.1	53.8803	34.0783	-0.671827	0.000120906
Poalb06G022700.1	27.0331	45.4669	0.737374	0.000122322
Poalb01G017390.1	134.995	83.3122	-0.713848	0.000123452
Poalb16G009220.1	27.6946	13.8743	-1.00907	0.000126108
Poalb15G007600.1	20.0992	13.1646	-0.623755	0.000131755
Poalb10G007260.1	8.29024	12.9786	0.636151	0.000134355
Poalb14G007120.1	30.026	17.9565	-0.75311	0.000149695
Poalb01G015090.1	3.81668	1.44853	-1.4114	0.000152166
Poalb08G018560.1	41.8779	68.367	0.696943	0.000170528
Poalb09G004870.1	10.4669	6.12796	-0.78426	0.000172215
Poalb01G015790.1	50.5093	15.233	-1.74313	0.000182143
Poalb14G016330.1	62.7411	40.9609	-0.627646	0.000184045
Poalb05G009030.1	20.0044	35.8471	0.825764	0.000187738
Poalb17G000820.1	11.2008	6.97047	-0.696104	0.000188585
Poalb09G003850.1	70.6026	46.4582	-0.61804	0.000188725
Poalb04G001090.1	154.688	102.952	-0.600267	0.000188725
Poalb01G018150.1	42.1033	27.0291	-0.651216	0.000188725
Poalb12G009280.1	23.6041	58.2479	1.28535	0.000188968
Poalb07G008550.1	10.3557	5.85542	-0.830554	0.000191473
Poalb10G011990.1	10.9333	4.46315	-1.31153	0.000201369
Poalb14G009430.1	21.8135	33.6103	0.610561	0.000207319
Poalb03G005930.1	13.9404	6.34065	-1.14991	0.000207319
Poalb10G018020.1	23.4852	15.5573	-0.607726	0.000207594
Poalb11G011380.1	74	200.574	1.41911	0.000207594
Poalb01G013160.1	12.5818	20.3681	0.682711	0.000207594
Poalb04G016070.1	59.926	29.4223	-1.03166	0.000207971
Poalb18G003540.1	17.5139	11.0093	-0.679532	0.000209382
Poalb16G008530.1	8.80034	4.35685	-1.02014	0.000213528
Poalb01G002680.1	16.5454	6.68977	-1.32371	0.000215354
Poalb01G021240.1	12.0164	18.4786	0.608637	0.000215469
Poalb05G019230.1	45.1068	28.7432	-0.658012	0.000215469
Poalb02G011690.1	15.8198	24.0967	0.594766	0.000216523
Poalb14G008640.1	1.82946	7.55953	2.02586	0.000217612
Poalb04G010590.1	7.69646	3.82771	-1.01614	0.000217633
Poalb12G007970.1	7.6352	29.4711	1.93249	0.000226538
Poalb03G014240.1	20.8066	31.9309	0.605286	0.000228335
Poalb05G010970.1	13.6478	24.2861	0.822685	0.000229361
Poalb10G007640.1	12.8153	24.7601	0.939751	0.000230165
Poalb05G013570.1	2.18366	1.24468	-0.821119	0.00023311
Poalb07G000670.1	4.68563	2.28606	-1.04439	0.000241548
Poalb06G011550.1	163.802	106.235	-0.64168	0.000250257
Poalb01G007050.1	23.2945	40.0723	0.766317	0.000262261
Poalb16G004930.1	20.7444	13.861	-0.594181	0.000262938
Poalb03G002980.1	32.6197	20.6756	-0.671046	0.00026599
Poalb14G011170.1	22.2952	12.0358	-0.897799	0.000268543
Poalb05G013410.1	6.89622	2.8372	-1.28744	0.000271592
Poalb10G016090.1	222.152	140.959	-0.670832	0.000272881
Poalb06G017930.1	38.4342	25.281	-0.615951	0.000280301
Poalb10G011020.1	11.376	5.38549	-1.09606	0.000285101
Poalb01G016010.1	8.02575	16.4951	1.03029	0.000288954
Poalb01G003750.1	56.2141	173.623	1.604	0.000291202
Poalb02G015250.1	25.3653	46.9547	0.872463	0.000295173
Poalb16G004300.1	8.94818	17.3594	0.945616	0.000303155
Poalb01G014050.1	14.1929	7.48441	-0.934612	0.00031083
Poalb03G010680.1	10.2398	5.91397	-0.806501	0.00032066
Poalb05G021210.1	7.06524	2.52469	-1.48328	0.000338359
Poalb12G008260.1	3.22725	7.98918	1.29411	0.000339273
Poalb17G007610.1	5.27052	1.74867	-1.58333	0.000351994
Poalb15G007030.1	0.0337502	0.992061	4.85675	0.000352186
Poalb02G001010.1	2.8406	0.260544	-3.39341	0.00035494
Poalb14G001070.1	1.46806	4.3788	1.56757	0.000362854
Poalb09G010340.1	14.0674	4.98906	-1.51015	0.000379717
Poalb15G009730.1	2.45648	1.05651	-1.23305	0.000389059
Poalb01G021750.1	21.4103	11.1487	-0.956583	0.00039455
Poalb05G013780.1	28.6562	18.7991	-0.621143	0.000415722
Poalb11G011450.1	21.0738	34.2283	0.693238	0.000420655
Poalb04G012550.1	10.2778	17.768	0.778486	0.000427502
Poalb10G008120.1	12.8021	5.04586	-1.36204	0.000441137
Poalb17G004440.1	4.06724	8.87883	1.11652	0.000445918
Poalb09G009740.1	13.4717	8.79492	-0.624217	0.000456318
Poalb03G002190.1	88.5904	138.151	0.628627	0.000456318
Poalb08G010420.1	10.4157	43.1208	2.04325	0.00046346
Poalb01G029360.1	15.4869	9.9878	-0.64627	0.000473974
Poalb18G005490.1	10.0833	17.919	0.817031	0.000479183
Poalb01G039010.1	1.67198	0.248773	-2.70645	0.000488591
Poalb14G006200.1	27.3801	17.8711	-0.624451	0.00050537
Poalb08G019770.1	267.094	168.125	-0.68094	0.000512201
Poalb03G013990.1	12.0648	6.43337	-0.919282	0.000515347
Poalb18G003150.1	4.15913	7.65639	0.867002	0.000527273
Poalb10G018930.1	22.7837	12.0529	-0.924674	0.000538673
Poalb08G017620.1	6.73984	4.51684	-0.589481	0.000541509
Poalb08G005510.1	9.01825	5.48704	-0.730502	0.000549322
Poalb12G000080.1	14.7825	7.93262	-0.912012	0.000570351
Poalb06G023260.1	22.0345	13.1745	-0.758503	0.000573038
Poalb13G001070.1	18.5367	11.6725	-0.679624	0.000622655
Poalb14G002120.1	76.1033	47.5443	-0.696739	0.000632205
Poalb16G009010.1	9.05467	5.27529	-0.790951	0.000632205
Poalb10G005290.1	3.59736	7.73658	1.09304	0.000638013
Poalb17G008520.1	12.1945	8.06767	-0.609416	0.000639974
Poalb10G015630.1	0.293379	2.36965	2.98466	0.00064441
Poalb15G000300.1	13.4153	21.9963	0.703637	0.00064441
Poalb17G009290.1	7.77834	4.09366	-0.934369	0.000678305
Poalb14G004350.1	43.8705	76.7014	0.793016	0.000685039
Poalb01G015410.1	21.5959	46.2744	1.07785	0.000688668
Poalb10G008630.1	6.70296	16.2113	1.26128	0.000746026
Poalb16G002240.1	9.09452	17.5756	0.93614	0.000760809
Poalb18G007990.1	8.17532	4.64368	-0.825472	0.000809157
Poalb10G010970.1	12.8052	23.9689	0.886636	0.000816225
Poalb01G024420.1	7.00015	12.7613	0.851246	0.000838071
Poalb16G011640.1	27.6123	43.1692	0.633822	0.000879952
Poalb06G012850.1	33.6076	22.3334	-0.598266	0.000903649
Poalb19G002010.1	49.2763	32.0846	-0.63376	0.000932918
Poalb12G004360.1	2.60314	7.35074	1.48694	0.0009469
Poalb04G017640.1	23.9391	40.1157	0.736305	0.000973718
Poalb06G011900.1	4.76277	1.82881	-1.3795	0.000973718
Poalb03G002900.1	39.9244	118.609	1.55751	0.000976623
Poalb04G014520.1	5.69258	3.10328	-0.884058	0.000991542
Poalb05G016650.1	20.2679	41.4272	1.01366	0.000991567
Poalb04G001380.1	49.05	90.6138	0.878185	0.00101337
Poalb05G008070.1	23.946	15.7141	-0.621469	0.00101893
Poalb04G004980.1	5.45586	13.0294	1.23853	0.00101893
Poalb02G010250.1	31.3864	56.3375	0.833338	0.00103598
Poalb05G019090.1	1.05096	2.88258	1.44787	0.00103598
Poalb14G009970.1	11.3467	21.8716	0.930142	0.00105169
Poalb14G011330.1	11.9599	22.6804	0.91454	0.0010536
Poalb10G015880.1	32.1521	20.6739	-0.648669	0.00108942
Poalb06G015410.1	7.94321	4.83933	-0.72162	0.001095
Poalb07G011710.1	10.7448	6.75746	-0.681276	0.00110728
Poalb14G010770.1	20.1765	35.4792	0.801968	0.00110728
Poalb19G009120.1	22.0966	14.5596	-0.613299	0.00110986
Poalb08G004820.1	5.37317	9.58323	0.830371	0.00112258
Poalb08G017100.1	17.5196	26.6068	0.590691	0.00112846
Poalb10G016530.1	11.8863	46.4532	1.9425	0.00113692
Poalb08G007600.1	5.86938	3.38864	-0.800354	0.00114104
Poalb02G010390.1	0.0962786	0.576795	2.59268	0.00114452
Poalb07G010260.1	27.3745	16.6669	-0.724311	0.00117648
Poalb11G009070.1	14.4765	23.1908	0.669445	0.00122836
Poalb03G009440.1	7.35764	18.4589	1.30454	0.00127993
Poalb10G010310.1	13.9506	8.84497	-0.667319	0.00129039
Poalb05G009870.1	11.2645	19.0604	0.743432	0.00130199
Poalb01G033040.1	10.222	6.29865	-0.711103	0.00133046
Poalb14G007350.1	0.95626	3.81027	1.97906	0.00136657
Poalb09G014710.1	39.8835	26.7909	-0.585198	0.00144618
Poalb04G014090.1	138.122	62.7276	-1.16112	0.00144618
Poalb13G005680.1	2.79033	1.04545	-1.43543	0.00147047
Poalb14G008320.1	0.135092	8.52963	5.93974	0.00148058
Poalb17G003240.1	4.33622	2.77074	-0.656532	0.00150919
Poalb06G017920.1	8.36429	5.19401	-0.698062	0.00151738
Poalb19G001580.1	36.0261	23.6882	-0.616244	0.00151939
Poalb15G002840.1	1.21997	4.96064	1.99725	0.00152098
Poalb18G011240.1	23.8814	12.9792	-0.885673	0.0015432
Poalb08G016870.1	23.0755	35.1241	0.595193	0.00155253
Poalb07G001720.1	4.12267	9.4105	1.17671	0.00156134
Poalb12G011430.1	9.79102	16.0765	0.701833	0.00157788
Poalb16G001330.1	1.72482	5.56759	1.6719	0.00159823
Poalb19G005350.1	18.7624	11.9514	-0.666488	0.00162741
Poalb01G013530.1	5.23236	10.5282	0.992349	0.00165048
Poalb16G003910.1	16.3517	10.8046	-0.608586	0.00169099
Poalb14G017320.1	16.2337	10.4948	-0.639377	0.00169432
Poalb10G015670.1	5.70304	11.6279	1.01046	0.00170346
Poalb13G001150.1	6.21789	2.914	-1.1112	0.00172659
Poalb07G005600.1	39.9081	61.1379	0.603538	0.00176022
Poalb07G010270.1	6.38252	11.0414	0.781257	0.00177427
Poalb03G016740.1	11.3906	7.38457	-0.638771	0.00177483
Poalb05G008660.1	3.40963	6.95726	1.0151	0.00182234
Poalb06G020630.1	8.40219	15.7922	0.89584	0.00185526
Poalb18G000590.1	6.71295	12.351	0.866224	0.00187679
Poalb11G001680.1	7.79599	4.0298	-0.960164	0.00189494
Poalb02G012350.1	53.723	81.4542	0.589022	0.00194478
Poalb07G003870.1	72.5783	48.178	-0.610207	0.00199504
Poalb19G005900.1	7.23735	3.99649	-0.869995	0.00200047
Poalb17G001250.1	0.32311	1.9337	2.57982	0.00204502
Poalb03G002950.1	56.4098	24.9239	-1.19938	0.00208329
Poalb06G006640.1	70.2794	30.1505	-1.23447	0.00212333
Poalb06G022490.1	2.36593	6.33712	1.41202	0.00217184
Poalb19G004170.1	3.4437	0.948717	-1.85334	0.00217668
Poalb05G004180.1	2.38327	4.47372	0.895197	0.00218687
Poalb08G007130.1	26.6174	51.3711	0.934516	0.00218687
Poalb08G016130.1	8.18756	12.7372	0.62597	0.0021967
Poalb15G002700.1	1.65794	13.3036	2.98527	0.00221354
Poalb14G011810.1	50.1309	32.7604	-0.623751	0.00221617
Poalb04G001890.1	116.071	179.409	0.619077	0.00230478
Poalb10G012710.1	6.00638	3.43517	-0.816196	0.00230622
Poalb15G000080.1	0.166469	1.15805	2.79783	0.00234445
Poalb12G004720.1	26.744	42.8445	0.670626	0.00236289
Poalb18G004320.1	4.61109	7.16389	0.622643	0.00237001
Poalb16G002860.1	6.32113	3.02627	-1.0693	0.00245151
Poalb13G005630.1	14.2159	5.73504	-1.31976	0.00246114
Poalb07G010020.1	2.56369	1.06443	-1.2781	0.00246393
Poalb08G006630.1	11.0579	17.8832	0.682449	0.00249544
Poalb02G003530.1	0.0967348	5.23825	5.75839	0.00261276
Poalb14G006850.1	7.95776	3.76353	-1.08391	0.00262461
Poalb06G018590.1	2.26032	5.98867	1.393	0.00263562
Poalb02G000220.1	20.8218	34.2105	0.702293	0.00263562
Poalb11G013360.1	16.0001	8.43051	-0.937563	0.00264021
Poalb10G008790.1	17.2552	27.5288	0.657238	0.00264021
Poalb12G003740.1	40.5737	62.3024	0.606566	0.00268897
Poalb15G002590.1	11.834	18.0372	0.596266	0.00273489
Poalb15G012690.1	4.51827	2.57432	-0.820851	0.00274594
Poalb04G018420.1	3.51163	1.39741	-1.34266	0.0028268
Poalb02G001700.1	8.19848	15.7773	0.929699	0.00291052
Poalb15G012130.1	2.78735	0.761442	-1.86029	0.00291131
Poalb02G012980.1	7.29961	4.31166	-0.767504	0.00292356
Poalb05G001100.1	3.43343	5.99107	0.792055	0.00294029
Poalb05G006800.1	15.877	26.7748	0.744112	0.00294029
Poalb19G001920.1	4.73728	7.6328	0.675538	0.00302843
Poalb11G012430.1	7.49946	4.95856	-0.610901	0.00302972
Poalb03G017440.1	1.53707	0.325838	-2.20397	0.00305294
Poalb04G005880.1	209.165	91.1831	-1.21945	0.00305516
Poalb15G007140.1	4.53012	8.43288	0.882669	0.00311026
Poalb09G012790.1	17.7079	28.6634	0.681364	0.00311026
Poalb19G001190.1	7.54431	4.65175	-0.704927	0.00323706
Poalb01G035840.1	0.106395	5.02767	5.52925	0.00327123
Poalb04G011670.1	6.92997	4.22986	-0.719585	0.00331776
Poalb06G014640.1	9.11354	2.09592	-2.14537	0.00332957
Poalb15G011700.1	0.42038	3.49457	3.02247	0.00337607
Poalb10G003500.1	1.9023	4.01627	1.06996	0.00338251
Poalb05G019600.1	30.8603	19.7252	-0.661692	0.00344371
Poalb11G009030.1	16.5523	10.8492	-0.621409	0.00349334
Poalb03G010780.1	6.9655	3.57759	-0.971229	0.00349442
Poalb08G004020.1	3.90906	7.12991	0.858298	0.00352627
Poalb09G012470.1	7.79249	12.6168	0.680812	0.00354805
Poalb03G015450.1	3.20803	10.8954	1.76751	0.00357903
Poalb18G003480.1	4.39193	7.59429	0.775721	0.00361229
Poalb05G004990.1	17.2784	26.9866	0.632454	0.00362022
Poalb02G012700.1	0.754764	2.22418	1.55128	0.00363713
Poalb09G008240.1	4.92591	2.99477	-0.732241	0.00364842
Poalb14G009850.1	123.138	82.0376	-0.596114	0.00365537
Poalb10G015750.1	13.7389	22.0553	0.667089	0.00372431
Poalb08G004190.1	41.401	63.979	0.611341	0.00375381
Poalb11G006500.1	13.3032	7.88809	-0.764779	0.00376985
Poalb16G009680.1	5.04325	2.03764	-1.31116	0.00379494
Poalb17G001070.1	4.45451	2.21835	-1.02625	0.00389209
Poalb06G018490.1	7.48402	4.12788	-0.868791	0.00389209
Poalb08G000830.1	18.4103	10.6839	-0.796248	0.0039406
Poalb14G009110.1	2.50785	5.98495	1.24111	0.00395953
Poalb02G004200.1	21.4324	13.6522	-0.666156	0.00407334
Poalb03G009400.1	0.540104	2.2572	2.04315	0.00423184
Poalb01G030430.1	10.8172	6.96916	-0.647641	0.00426772
Poalb11G013350.1	8.76989	3.8299	-1.21704	0.00427705
Poalb06G014200.1	7.06496	4.43015	-0.68684	0.00431897
Poalb14G014640.1	16.629	11.1067	-0.595767	0.0043984
Poalb08G016470.1	6.92275	4.22868	-0.726522	0.00440836
Poalb10G005730.1	1.35665	0.396507	-1.76381	0.00449346
Poalb15G005150.1	7.22805	13.1121	0.846998	0.0046363
Poalb01G005610.1	0.215856	1.37395	2.657	0.00465137
Poalb10G014510.1	12.7899	22.4041	0.79506	0.00480469
Poalb01G032660.1	11.5437	7.15213	-0.705404	0.00489059
Poalb11G010750.1	9.11963	5.41507	-0.759272	0.00489059
Poalb18G011520.1	29.8408	49.3915	0.713611	0.00499905
Poalb01G012700.1	3.21583	7.23668	1.16083	0.00505568
Poalb11G008600.1	7.12831	14.9474	1.04842	0.00508079
Poalb14G003330.1	8.40618	3.36979	-1.33448	0.00508079
Poalb06G018350.1	4.26679	2.0162	-1.09342	0.00513836
Poalb06G008090.1	1.45621	0.19998	-2.90719	0.00521894
Poalb11G003920.1	0.764206	2.49958	1.69547	0.00523457
Poalb02G001920.1	17.6267	32.7978	0.878436	0.0052355
Poalb15G002420.1	3.0558	5.34974	0.799276	0.00523988
Poalb01G022880.1	9.79348	6.01109	-0.717517	0.0053388
Poalb05G001690.1	28.746	49.3094	0.766504	0.0053492
Poalb17G002370.1	5.18647	2.62047	-0.997157	0.0053824
Poalb17G008850.1	7.91298	4.09636	-0.966203	0.00551321
Poalb13G001410.1	5.77208	9.28941	0.673505	0.00556623
Poalb11G007260.1	2.0498	3.44276	0.734337	0.00597224
Poalb08G002900.1	0.607607	2.48558	2.01193	0.00597579
Poalb18G003940.1	18.501	8.28269	-1.16189	0.00603287
Poalb06G008680.1	2.80799	8.41487	1.57189	0.0062786
Poalb06G022450.1	8.88245	28.7058	1.67361	0.00628198
Poalb09G012910.1	1.41269	0.237598	-2.64194	0.0066155
Poalb14G010660.1	19.5101	30.0351	0.609966	0.00664762
Poalb06G007640.1	4.35983	9.02955	1.03733	0.00670833
Poalb19G007840.1	8.43312	5.07199	-0.747161	0.00685752
Poalb07G002120.1	8.36017	15.3384	0.860446	0.00686876
Poalb11G009190.1	2.14641	4.59865	1.08933	0.00686876
Poalb11G008490.1	11.4931	20.2139	0.802946	0.00687831
Poalb08G008210.1	4.5759	2.83829	-0.697235	0.00687831
Poalb04G012120.1	5.52816	2.49536	-1.15647	0.00700645
Poalb09G009600.1	12.5602	22.4819	0.826497	0.00702977
Poalb01G010990.1	3.03944	7.49621	1.29218	0.00702977
Poalb09G008430.1	1.37713	5.01512	1.87336	0.00714396
Poalb02G003470.1	10.4616	19.3346	0.873572	0.00724402
Poalb01G000320.1	3.28802	6.43038	0.961055	0.00724943
Poalb01G015880.1	42.3753	14.1204	-1.59235	0.00738071
Poalb03G002570.1	20.7526	31.5182	0.592082	0.00752005
Poalb08G019240.1	1.15878	0.474459	-1.28258	0.00755472
Poalb04G019400.1	10.4594	16.8879	0.678705	0.00762937
Poalb14G013480.1	0.797686	3.03669	1.89939	0.00790621
Poalb19G010680.1	6.87369	4.37576	-0.664209	0.00793295
Poalb02G002950.1	4.94233	1.84283	-1.43788	0.00800829
Poalb17G000300.1	0.8619	3.63252	2.05387	0.00801488
Poalb18G011730.1	9.08304	17.5432	0.928863	0.00805376
Poalb06G022500.1	16.7834	27.9357	0.725654	0.00806508
Poalb12G012090.1	2.0824	6.74917	1.67614	0.00806561
Poalb06G010750.1	3.78888	6.50584	0.768685	0.00812507
Poalb02G001800.1	27.632	18.0141	-0.629386	0.00812507
Poalb05G005240.1	9.48626	14.3995	0.587211	0.00817148
Poalb13G011080.1	14.6322	9.8068	-0.589287	0.00820888
Poalb01G036080.1	5.11077	3.23571	-0.674295	0.00838691
Poalb08G010240.1	22.7578	37.3544	0.699348	0.00838691
Poalb03G014100.1	1.57017	0.682857	-1.20545	0.00843969
Poalb01G028620.1	29.6899	17.5337	-0.767426	0.00843969
Poalb11G011440.1	10.1971	6.04699	-0.767118	0.00846058
Poalb07G010540.1	19.4543	31.6823	0.693183	0.00847025
Poalb18G000480.1	25.0162	38.0726	0.595072	0.00855011
Poalb06G014970.1	12.6389	19.7563	0.629289	0.00856928
Poalb09G010840.1	27.3094	18.2551	-0.596314	0.00856959
Poalb19G000480.1	5.42189	9.58851	0.80747	0.00864462
Poalb01G032770.1	22.5825	14.3693	-0.666679	0.00864868
Poalb01G031970.1	18.335	28.0926	0.605371	0.00864868
Poalb01G014660.1	5.11025	8.48781	0.724263	0.00866791
Poalb16G009400.1	1.17779	3.29474	1.47795	0.00874357
Poalb02G015050.1	9.5602	3.08499	-1.61359	0.00874813
Poalb01G028810.1	6.08161	3.5036	-0.807375	0.00877062
Poalb03G014170.1	45.0271	26.4013	-0.778763	0.00892492
Poalb01G029530.1	9.49734	15.7454	0.715003	0.00898823
Poalb16G001260.1	0.939295	0.186974	-2.35019	0.00903279
Poalb14G007200.1	3.51178	8.48655	1.26455	0.00904063
Poalb14G002890.1	1.17211	0.263732	-2.18345	0.00910287
Poalb11G007930.1	27.2697	44.1704	0.679577	0.00925503
Poalb07G007170.1	2.52654	1.39938	-0.865858	0.00932161
Poalb05G001250.1	13.4298	7.05799	-0.942371	0.00934426
Poalb08G017120.1	18.7331	11.3515	-0.731624	0.00935116
Poalb12G011590.1	0.184516	1.44362	2.97071	0.00939246
Poalb09G008820.1	8.13015	4.36149	-0.906535	0.00940206
Poalb19G009170.1	7.02666	4.36217	-0.700668	0.00957847
Poalb16G009820.1	2.93432	4.82723	0.709182	0.00967541
Poalb11G015540.1	5.11873	3.24343	-0.668405	0.00968417
Poalb02G011680.1	6.07628	10.2729	0.748716	0.00970707
Poalb02G001230.1	6.73172	3.90287	-0.800668	0.00970911
Poalb14G005990.1	7.98678	13.3061	0.725078	0.00976673
Poalb14G002410.1	12.4308	7.88211	-0.664931	0.0097734
Poalb15G003080.1	3.10007	1.48349	-1.06354	0.0097734
Poalb02G009190.1	0.69103	0.205823	-1.73049	0.00978783
Poalb06G019350.1	8.36854	5.37221	-0.652534	0.00988625
Poalb06G011020.1	17.4682	26.9306	0.612806	0.00989795
Poalb11G006670.1	0.549161	2.18057	1.96769	0.00989795
Poalb02G003950.1	8.78461	5.40554	-0.714642	0.0101615
Poalb08G015280.1	1.69873	5.32479	1.6363	0.010296
Poalb16G001420.1	17.3195	10.3859	-0.746392	0.0103397
Poalb04G015180.1	0.877667	2.79853	1.6684	0.010353
Poalb12G008950.1	5.96975	9.69101	0.688149	0.0104361
Poalb02G005650.1	6.55159	3.63581	-0.862135	0.010473
Poalb01G039650.1	12.2588	24.1227	0.964309	0.0104759
Poalb14G014960.1	12.7358	22.7424	0.825038	0.0107478
Poalb13G009410.1	9.48481	14.8179	0.63656	0.0107755
Poalb06G002010.1	10.0985	5.73195	-0.833765	0.0107956
Poalb15G003170.1	2.51377	1.32151	-0.936233	0.0111241
Poalb01G021420.1	2.93556	1.79885	-0.721644	0.0112723
Poalb17G010210.1	13.3816	5.83083	-1.20409	0.0114304
Poalb13G010890.1	3.33821	8.30663	1.2982	0.011472
Poalb06G007600.1	2.24257	4.32308	0.937532	0.0116152
Poalb04G004060.1	7.86242	13.5556	0.769896	0.0116337
Poalb02G003030.1	14.3789	27.6803	0.924971	0.0116747
Poalb07G004670.1	11.403	5.94793	-0.943531	0.0117466
Poalb12G007690.1	10.4733	6.80707	-0.631888	0.0117891
Poalb15G003290.1	6.2321	3.59548	-0.802887	0.0117891
Poalb11G010210.1	2.14256	0.785964	-1.47426	0.0118167
Poalb16G001300.1	5.26597	2.76714	-0.942252	0.011821
Poalb09G006460.1	9.25574	5.77998	-0.693328	0.0118239
Poalb09G008340.1	14.1309	23.7869	0.734516	0.0118417
Poalb01G020620.1	1.40737	4.22383	1.59279	0.0121645
Poalb01G018220.1	1.63644	0.53274	-1.60392	0.0121694
Poalb16G003870.1	6.45755	11.9965	0.879081	0.0122251
Poalb08G016100.1	18.3162	35.5921	0.949127	0.0123044
Poalb01G021860.1	4.72288	8.05443	0.756758	0.0123292
Poalb05G010200.1	3.02665	1.3869	-1.13409	0.0123914
Poalb02G007790.1	5.4244	2.81401	-0.96083	0.0124323
Poalb17G006360.1	2.20773	0.754498	-1.57457	0.0125195
Poalb05G001340.1	2.4803	1.44104	-0.794952	0.0125195
Poalb04G008480.1	1.48468	4.29966	1.52589	0.0125799
Poalb14G004730.1	8.6793	4.71847	-0.892154	0.0131355
Poalb10G011450.1	1.94394	0.85287	-1.19908	0.0131547
Poalb13G007430.1	11.8572	18.7373	0.647696	0.0131547
Poalb01G024020.1	0.23737	1.62747	2.76474	0.01321
Poalb12G004350.1	0.711767	2.34688	1.70743	0.0134138
Poalb01G027410.1	11.0151	6.80449	-0.702216	0.0134138
Poalb03G004540.1	4.24782	11.5338	1.4258	0.0134513
Poalb05G019700.1	9.92847	44.7379	2.15042	0.0136524
Poalb08G017780.1	6.56358	17.2846	1.38072	0.013799
Poalb10G009250.1	8.1038	2.49954	-1.70943	0.013799
Poalb06G014770.1	4.86563	2.81226	-0.807218	0.0138991
Poalb06G014930.1	13.9777	9.03952	-0.637076	0.0141172
Poalb17G010440.1	5.41538	9.05607	0.732423	0.0141565
Poalb15G010810.1	7.48931	5.00082	-0.594155	0.0141799
Poalb07G005860.1	3.60963	6.72457	0.886449	0.0143274
Poalb05G007190.1	1.84697	0.618918	-1.60573	0.0144791
Poalb08G008270.1	4.34779	7.63819	0.803573	0.0144791
Poalb17G013580.1	8.61196	5.57657	-0.640791	0.0144871
Poalb04G015040.1	13.0275	7.75174	-0.756018	0.0145198
Poalb08G008490.1	2.104	0.712151	-1.57349	0.0145303
Poalb09G005690.1	3.70307	7.7974	1.05689	0.0145303
Poalb11G008560.1	6.33878	3.37085	-0.92578	0.0149184
Poalb03G015040.1	3.25912	1.98826	-0.720888	0.0149374
Poalb06G004400.1	1.33488	2.68021	0.999878	0.015025
Poalb11G011220.1	4.68085	2.18872	-1.09605	0.015025
Poalb10G013490.1	1.971	0.603767	-1.69019	0.0152523
Poalb18G000510.1	0.394153	1.46004	1.88306	0.0152902
Poalb05G002160.1	12.9657	22.7426	0.796585	0.0153769
Poalb08G000340.1	4.59064	2.36159	-0.975024	0.0157249
Poalb15G008760.1	5.61372	3.36519	-0.749685	0.0158101
Poalb10G000800.1	6.04078	1.19844	-2.35602	0.0158612
Poalb11G005460.1	3.57462	6.99968	0.954977	0.0159089
Poalb14G007650.1	4.63755	2.93859	-0.668003	0.015994
Poalb17G000210.1	1.88362	4.26353	1.16214	0.0161211
Poalb06G011140.1	0.663749	0.149588	-2.12734	0.0163398
Poalb19G010850.1	2.62497	1.04441	-1.35516	0.0166813
Poalb06G005710.1	277.262	143.276	-0.966996	0.0170092
Poalb19G002030.1	8.62871	2.0446	-2.1111	0.017227
Poalb01G012610.1	8.44438	5.6727	-0.58516	0.0172271
Poalb03G000690.1	1.77939	3.88548	1.11624	0.017351
Poalb12G000040.1	3.75709	1.99528	-0.932567	0.0174074
Poalb06G003650.1	3.96417	2.64308	-0.595944	0.0175491
Poalb06G013680.1	8.93434	5.10974	-0.820406	0.0181967
Poalb02G011920.1	20.6323	12.1057	-0.782078	0.0183941
Poalb08G015880.1	89.2921	39.5869	-1.19787	0.0184719
Poalb11G012210.1	1.57395	3.5415	1.15395	0.0184812
Poalb19G004270.1	16.0101	6.10752	-1.41254	0.0185949
Poalb04G001010.1	2.86811	1.46663	-0.977281	0.0186832
Poalb12G007490.1	2.44997	1.42737	-0.787397	0.018838
Poalb01G008200.1	16.0467	5.69433	-1.51523	0.0193102
Poalb04G015320.1	0.0556774	0.869781	3.92173	0.0194591
Poalb06G017010.1	2.00353	0.854064	-1.24412	0.0194882
Poalb12G007780.1	9.35595	4.8853	-0.946242	0.0197966
Poalb01G009180.1	3.68669	2.15489	-0.785883	0.0198547
Poalb01G015820.1	53.8238	22.3629	-1.28175	0.0198547
Poalb12G009760.1	0.978657	3.00786	1.62226	0.0201786
Poalb19G011680.1	3.01955	5.26377	0.792528	0.0204754
Poalb03G012460.1	7.49216	5.02346	-0.59428	0.0206422
Poalb18G003230.1	2.65424	5.01629	0.904903	0.0206621
Poalb10G009470.1	5.72647	2.07694	-1.4633	0.0207996
Poalb05G010640.1	6.71472	3.9931	-0.759561	0.0207996
Poalb19G002070.1	1.42998	0.385887	-1.89344	0.0212586
Poalb07G006270.1	56.4527	34.6475	-0.718835	0.021403
Poalb13G010460.1	22.3246	11.6542	-0.940702	0.0215474
Poalb10G001100.1	26.6823	43.3251	0.686788	0.0217325
Poalb16G012440.1	23.9903	13.8178	-0.814393	0.0217466
Poalb01G000290.1	1.22975	0.537284	-1.20013	0.0219625
Poalb01G028630.1	2.44054	0.80934	-1.58104	0.0220052
Poalb10G004940.1	2.32607	1.05512	-1.14191	0.0225491
Poalb15G002730.1	2.29882	5.65299	1.28829	0.0226609
Poalb01G005970.1	3.901	1.84766	-1.10104	0.0227045
Poalb08G018310.1	20.8236	11.9139	-0.820978	0.0227173
Poalb17G011910.1	9.4066	5.32374	-0.837783	0.0227901
Poalb08G010650.1	6.67487	3.92872	-0.774121	0.0228731
Poalb03G014740.1	17.7215	11.4359	-0.6477	0.0229522
Poalb03G015930.1	22.9085	15.3174	-0.595208	0.0229522
Poalb14G013440.1	0.834565	2.5286	1.59291	0.0231227
Poalb08G003510.1	0.124977	1.08542	3.07976	0.0232263
Poalb02G011660.1	12.4919	7.99966	-0.657967	0.0234725
Poalb05G005330.1	1.85448	1.05927	-0.820857	0.0235887
Poalb01G010790.1	0.406346	1.42175	1.78564	0.023603
Poalb10G019110.1	5.13389	9.87808	0.93164	0.0237119
Poalb01G015770.1	2.56536	0.834507	-1.6231	0.0238047
Poalb06G002480.1	4.66055	18.7196	1.98142	0.0241213
Poalb01G025280.1	2.72992	1.27567	-1.1191	0.0242162
Poalb13G005180.1	5.06984	2.1371	-1.2611	0.024534
Poalb03G014070.1	1.64395	4.39175	1.40516	0.0247873
Poalb05G009420.1	4.75009	2.07545	-1.21113	0.0252683
Poalb06G012450.1	2.84186	1.09564	-1.38826	0.0253444
Poalb01G013360.1	4.2692	2.73955	-0.651862	0.0253444
Poalb01G037460.1	8.7762	5.89575	-0.589602	0.0258855
Poalb15G000370.1	1.13303	2.3504	1.03893	0.0259126
Poalb17G007090.1	10.7534	7.19416	-0.590172	0.0259661
Poalb09G008010.1	2.94152	1.5845	-0.899646	0.0261368
Poalb09G013920.1	15.7167	24.1566	0.605268	0.02619
Poalb01G009600.1	21.5205	34.3844	0.667636	0.0263729
Poalb05G018780.1	14.5374	45.0335	1.61477	0.026449
Poalb15G010390.1	10.3373	15.7261	0.594464	0.0267468
Poalb15G011010.1	0.328949	1.08111	1.69515	0.0269177
Poalb18G005210.1	1.61587	3.73987	1.19941	0.0271421
Poalb04G007350.1	9.62665	15.5405	0.676307	0.0280787
Poalb14G005880.1	1.73321	3.4361	0.970365	0.0281693
Poalb03G015330.1	3.4672	1.27779	-1.47382	0.0284599
Poalb14G019400.1	15.1435	8.98361	-0.765861	0.0285532
Poalb04G006160.1	3.12697	6.51587	1.04548	0.0288731
Poalb10G004110.1	8.43595	13.431	0.655505	0.0290982
Poalb09G012480.1	3.45075	5.42915	0.639795	0.0292262
Poalb10G006900.1	3.37261	1.15849	-1.53037	0.0293818
Poalb06G003220.1	5.7736	3.37319	-0.785764	0.0296456
Poalb13G008290.1	4.2317	2.2856	-0.903599	0.0301906
Poalb10G017220.1	7.35701	4.09589	-0.859088	0.0301906
Poalb16G010340.1	3.60503	1.95201	-0.897416	0.0302125
Poalb13G000600.1	5.40704	8.22848	0.597531	0.0304311
Poalb08G013650.1	1.42911	3.14966	1.12814	0.0305872
Poalb11G006970.1	4.0793	7.10281	0.79126	0.0305922
Poalb08G015050.1	6.25997	10.0011	0.66538	0.0306794
Poalb07G003960.1	2.96911	5.56093	0.893467	0.0308342
Poalb01G026910.1	4.26555	6.8231	0.662547	0.0308751
Poalb06G001340.1	1.89791	0.779035	-1.29472	0.0310646
Poalb04G003840.1	3.8878	7.6239	0.954439	0.0310646
Poalb16G010250.1	1.09479	2.70314	1.28992	0.0311
Poalb11G008510.1	4.54259	2.2659	-1.00925	0.0311159
Poalb02G006070.1	3.48236	6.08986	0.797253	0.0311159
Poalb19G008640.1	0.69152	2.09304	1.57662	0.0312057
Poalb13G003250.1	8.65084	5.58797	-0.637316	0.0312084
Poalb11G009140.1	5.95212	10.2924	0.778937	0.0312407
Poalb03G008230.1	4.59132	7.9074	0.7736	0.031255
Poalb02G016780.1	7.3468	12.2758	0.728817	0.0313852
Poalb10G013770.1	5.74979	3.62123	-0.68137	0.0314683
Poalb01G014130.1	2.18026	3.65547	0.734818	0.0315029
Poalb11G015820.1	51.6896	28.0436	-0.904993	0.0316391
Poalb11G013330.1	6.99006	12.6215	0.843738	0.0316538
Poalb08G004940.1	10.5011	40.9102	1.95519	0.0319135
Poalb09G004300.1	26.8062	17.4989	-0.630508	0.0320887
Poalb19G013010.1	5.55333	2.23313	-1.34547	0.0322918
Poalb05G017500.1	20.8616	13.6522	-0.622828	0.032624
Poalb14G001310.1	6.17766	12.8403	1.03989	0.0327432
Poalb13G006580.1	1.4998	0.812648	-0.892174	0.0329946
Poalb02G017480.1	1.10129	2.57923	1.21668	0.0332015
Poalb03G000370.1	5.14565	8.26765	0.671215	0.0332214
Poalb16G006160.1	1.20189	3.09492	1.3543	0.0332214
Poalb07G010220.1	10.5972	16.7338	0.650455	0.0333293
Poalb08G013090.1	1.1966	0.450298	-1.4007	0.0335239
Poalb03G000050.1	1.2247	2.62052	1.08574	0.0335538
Poalb13G000750.1	2.6372	1.52575	-0.79798	0.0344197
Poalb01G012080.1	6.89264	4.51362	-0.618919	0.0345048
Poalb01G009370.1	2.20292	0.959518	-1.19767	0.0347203
Poalb11G009220.1	0.550563	2.97066	2.41211	0.034928
Poalb10G004710.1	3.6467	2.08879	-0.813871	0.035612
Poalb01G033140.1	13.8123	8.82605	-0.655566	0.0365965
Poalb03G015870.1	1.52785	0.257324	-2.51445	0.0366841
Poalb11G013520.1	15.0517	9.47153	-0.681544	0.0367511
Poalb04G009280.1	5.85453	9.18253	0.637748	0.0367511
Poalb13G010590.1	2.65497	1.61799	-0.725175	0.0368687
Poalb01G004750.1	2.46445	6.18269	1.31449	0.0371101
Poalb03G012790.1	10.0821	18.4889	0.863142	0.0374495
Poalb03G012540.1	5.32976	10.1625	0.923078	0.0375571
Poalb15G012140.1	1.39166	0.335562	-2.04668	0.0378679
Poalb14G019060.1	7.71001	12.2915	0.659817	0.0379703
Poalb08G008820.1	6.38627	3.73905	-0.786533	0.0381736
Poalb11G008290.1	3.00104	1.45523	-1.06061	0.0382151
Poalb01G000310.1	1.05211	2.77589	1.38918	0.0386161
Poalb08G008620.1	6.16462	9.91855	0.678066	0.0393077
Poalb06G001750.1	11.6081	17.5274	0.585989	0.0393204
Poalb02G005120.1	2.89021	5.19745	0.839407	0.0394107
Poalb14G012920.1	1.12216	1.89687	0.745176	0.0395909
Poalb10G015370.1	0.785989	0.150455	-2.32663	0.0395909
Poalb18G011620.1	8.73863	4.33333	-1.02574	0.0395909
Poalb10G012110.1	2.91166	7.20676	1.28946	0.0399728
Poalb19G008450.1	12.2809	31.1134	1.32139	0.0402538
Poalb10G005440.1	2.21735	3.89602	0.803447	0.0403895
Poalb15G007710.1	17.922	10.7452	-0.750657	0.0404118
Poalb12G011300.1	4.08631	6.55367	0.667593	0.0407673
Poalb06G019230.1	6.81785	10.6468	0.633152	0.0408695
Poalb01G037980.1	0.894326	2.456	1.43252	0.0409206
Poalb14G010450.1	0.984288	0.273574	-1.82802	0.0416845
Poalb07G011480.1	4.5432	6.90484	0.595747	0.0417629
Poalb02G009440.1	0.781827	3.22241	2.03057	0.0417687
Poalb16G006530.1	4.81455	2.69375	-0.850442	0.0420053
Poalb07G012510.1	6.34659	3.05573	-1.06488	0.0424047
Poalb06G007570.1	0.481192	1.88629	1.95982	0.0429852
Poalb11G016040.1	10.9509	17.4401	0.66176	0.0430563
Poalb05G004870.1	1.0909	2.25698	1.03666	0.0430563
Poalb17G013360.1	7.57287	5.06532	-0.595094	0.0430563
Poalb10G020490.1	3.13422	5.31866	0.750951	0.0433951
Poalb13G012680.1	5.51356	2.5365	-1.12213	0.0434505
Poalb01G037950.1	15.8514	9.44245	-0.766984	0.0435366
Poalb12G011350.1	2.33409	6.44969	1.44844	0.0437088
Poalb13G000920.1	4.75668	1.88499	-1.33187	0.0439982
Poalb14G007090.1	3.10048	1.84302	-0.757793	0.0441154
Poalb01G011790.1	7.61954	2.45338	-1.64773	0.044188
Poalb17G009040.1	6.80748	4.45079	-0.630161	0.0448466
Poalb08G013180.1	1.33695	0.581	-1.21118	0.0451511
Poalb16G000830.1	1.90939	1.00291	-0.93987	0.0458731
Poalb05G013290.1	1.24852	0.528217	-1.24066	0.0458731
Poalb09G011950.1	4.64555	8.2072	0.805523	0.0460548
Poalb01G023770.1	6.45277	3.46134	-0.901496	0.0466998
Poalb08G014860.1	3.42865	5.277	0.61341	0.0467808
Poalb02G000900.1	0.642256	1.7318	1.41542	0.0469596
Poalb10G015400.1	6.4842	3.98097	-0.720453	0.0470869
Poalb09G012440.1	12.2639	20.8243	0.748096	0.0480979
Poalb16G005030.1	13.6988	8.99358	-0.622857	0.0483049
Poalb10G006250.1	2.24922	3.75728	0.731861	0.0486917
Poalb17G001090.1	22.3726	53.0075	1.24249	0.0489691
Poalb14G009810.1	1.08897	1.94129	0.82182	0.0492151
Poalb05G020850.1	0.695238	0.291859	-1.25496	0.0492774
Poalb01G017770.1	12.897	25.0602	0.940767	0.0493716
Poalb06G001270.1	1.62355	0.87243	-0.908847	0.0494744
Poalb01G021770.1	1.4862	0.423513	-1.83373	0.0497104
Poalb13G008510.1	5.34243	3.12628	-0.792657	0.0497612
Poalb05G013060.1	1.56025	3.6891	1.23903	0.0497612
Poalb18G007630.1	3.03636	5.32125	0.797549	0.0497711
Poalb15G009750.1	3.9904	6.3164	0.651484	0.0498262
