# Supplementary material for: Study on the Interactions of Cyclins with CDKs Involved in Auxin Signal during Leaf Development by WGCNA in Populus alba
Source: Int J Mol Sci. 2023 Aug 30;24(17):13445. doi: 10.3390/ijms241713445 (PMC10487486; doi:10.3390/ijms241713445)
Supplement: Supplementary file 1 [file ijms-24-13445-s001.zip › Supplementary Files/Table S8. All genes annotation.xlsx]

## Sheet: Sheet1
Table S8. All genes annotation
Gene ID	GO_annotation	KEGG_annotation	KEGG_pathway_annotation	Pfam_annotation	Swiss-Prot_annotation	eggNOG_class_annotation	NR_annotation
Poalb01G000010.1	Cellular Component: integral component of membrane (GO:0016021);;	--	--	--	--	Function unknown	hypothetical protein D5086_0000225030 [Populus alba]
Poalb01G000020.1	--	K01213|8.2e-12|csat:104723264|K01213 galacturan 1,4-alpha-galacturonidase [EC:3.2.1.67] | (RefSeq) exopolygalacturonase	Pentose and glucuronate interconversions (ko00040)	--	RGS1-HXK1-interacting protein 1 OS=Arabidopsis thaliana OX=3702 GN=RHIP1 PE=1 SV=1	--	RGS1-HXK1-interacting protein 1-like [Populus alba]
Poalb01G000030.1	--	--	--	--	--	--	hypothetical protein D5086_0000205600 [Populus alba]
Poalb01G000040.1	--	K14317|5.6e-127|pop:7461338|K14317 nuclear pore complex protein Nup214 | (RefSeq) nuclear pore complex protein NUP214 isoform X2	RNA transport (ko03013)	--	Nuclear pore complex protein NUP214 OS=Arabidopsis thaliana OX=3702 GN=NUP214 PE=1 SV=1	Function unknown	embryo defective 1011 [Populus tomentosa]
Poalb01G000050.1	--	--	--	--	--	Function unknown	hypothetical protein D5086_0000205770 [Populus alba]
Poalb01G000060.1	#N/A	#N/A	#N/A	#N/A	#N/A	#N/A	#N/A
Poalb01G000070.1	--	--	--	Small subunit of serine palmitoyltransferase-like	--	Function unknown	hypothetical protein D5086_0000206320 [Populus alba]
Poalb01G000080.1	Molecular Function: copper ion binding (GO:0005507);; Molecular Function: oxidoreductase activity (GO:0016491);;	K00423|4.8e-293|pop:7483226|K00423 L-ascorbate oxidase [EC:1.10.3.3] | (RefSeq) L-ascorbate oxidase homolog	Ascorbate and aldarate metabolism (ko00053)	Multicopper oxidase	L-ascorbate oxidase homolog OS=Brassica napus OX=3708 GN=Bp10 PE=2 SV=1	Secondary metabolites biosynthesis, transport and catabolism	L-ascorbate oxidase homolog [Populus alba]
Poalb01G000090.1	Molecular Function: copper ion binding (GO:0005507);; Molecular Function: oxidoreductase activity (GO:0016491);;	K00423|3.2e-276|pop:7457680|K00423 L-ascorbate oxidase [EC:1.10.3.3] | (RefSeq) L-ascorbate oxidase homolog	Ascorbate and aldarate metabolism (ko00053)	Multicopper oxidase	L-ascorbate oxidase homolog OS=Brassica napus OX=3708 GN=Bp10 PE=2 SV=1	Secondary metabolites biosynthesis, transport and catabolism	L-ascorbate oxidase homolog [Populus alba]
Poalb01G000100.1	#N/A	#N/A	#N/A	#N/A	#N/A	#N/A	#N/A
Poalb01G000110.1	Molecular Function: RNA polymerase II regulatory region sequence-specific DNA binding (GO:0000977);; Molecular Function: purine-rich negative regulatory element binding (GO:0032422);;	K21772|7.0e-147|pop:7483220|K21772 transcriptional activator protein Pur-alpha | (RefSeq) transcription factor Pur-alpha 1	--	PurA ssDNA and RNA-binding protein	Transcription factor Pur-alpha 1 OS=Arabidopsis thaliana OX=3702 GN=PURA1 PE=1 SV=2	Transcription	hypothetical protein DKX38_000006 [Salix brachista]
Poalb01G000120.1	Molecular Function: microtubule motor activity (GO:0003777);; Molecular Function: ATP binding (GO:0005524);; Biological Process: microtubule-based movement (GO:0007018);; Molecular Function: microtubule binding (GO:0008017);;	K10405|1.1e-184|pda:103709713|K10405 kinesin family member C1 | (RefSeq) kinesin-like protein KIN-14B	--	Kinesin motor domain	Kinesin-like protein KIN-14T OS=Arabidopsis thaliana OX=3702 GN=KIN14T PE=3 SV=1	Cytoskeleton	kinesin-like protein KIN-14T isoform X1 [Populus alba]
Poalb01G000130.1	#N/A	#N/A	#N/A	#N/A	#N/A	#N/A	#N/A
Poalb01G000140.1	Cellular Component: integral component of membrane (GO:0016021);;	--	--	--	--	--	uncharacterized protein LOC118032737 [Populus alba]
Poalb01G000150.1	--	K03283|1.7e-64|mtr:MTR_4g088515|K03283 heat shock 70kDa protein 1/2/6/8 | (RefSeq) DnaK family protein	Spliceosome (ko03040);; Protein processing in endoplasmic reticulum (ko04141);; Endocytosis (ko04144)	DUF761-associated sequence motif	--	Function unknown	uncharacterized protein LOC118032738 [Populus alba]
Poalb01G000160.1	Cellular Component: extracellular region (GO:0005576);; Cellular Component: cell wall (GO:0005618);; Biological Process: plant-type cell wall organization (GO:0009664);; Cellular Component: membrane (GO:0016020);;	K20628|1.2e-126|pop:7483221|K20628 expansin | (RefSeq) expansin-A1	--	Expansin C-terminal domain	Expansin-A15 OS=Arabidopsis thaliana OX=3702 GN=EXPA15 PE=2 SV=2	Function unknown	expansin-A15-like [Populus alba]
Poalb01G000170.1	--	K14317|1.6e-112|pop:7461338|K14317 nuclear pore complex protein Nup214 | (RefSeq) nuclear pore complex protein NUP214 isoform X2	RNA transport (ko03013)	--	Nuclear pore complex protein NUP214 OS=Arabidopsis thaliana OX=3702 GN=NUP214 PE=1 SV=1	Function unknown	embryo defective 1011 [Populus tomentosa]
Poalb01G000180.1	--	--	--	--	--	--	hypothetical protein D5086_0000205600 [Populus alba]
Poalb01G000190.1	--	K01213|8.2e-12|csat:104723264|K01213 galacturan 1,4-alpha-galacturonidase [EC:3.2.1.67] | (RefSeq) exopolygalacturonase	Pentose and glucuronate interconversions (ko00040)	--	RGS1-HXK1-interacting protein 1 OS=Arabidopsis thaliana OX=3702 GN=RHIP1 PE=1 SV=1	--	RGS1-HXK1-interacting protein 1 [Populus alba]
Poalb01G000200.1	Cellular Component: integral component of membrane (GO:0016021);;	--	--	--	--	Function unknown	uncharacterized protein LOC118032739 isoform X2 [Populus alba]
Poalb01G000210.1	Molecular Function: ubiquitin protein ligase activity (GO:0061630);;	K11982|2.6e-182|pop:7483225|K11982 E3 ubiquitin-protein ligase RNF115/126 [EC:2.3.2.27] | (RefSeq) E3 ubiquitin-protein ligase SIRP1	--	Ring finger domain	E3 ubiquitin-protein ligase SIRP1 OS=Oryza sativa subsp. japonica OX=39947 GN=SIRP1 PE=1 SV=1	Posttranslational modification, protein turnover, chaperones	E3 ubiquitin-protein ligase SIRP1-like [Populus alba]
Poalb01G000220.1	Molecular Function: magnesium ion binding (GO:0000287);; Molecular Function: pyruvate kinase activity (GO:0004743);; Molecular Function: kinase activity (GO:0016301);; Molecular Function: potassium ion binding (GO:0030955);;	K00873|1.1e-287|pop:7483227|K00873 pyruvate kinase [EC:2.7.1.40] | (RefSeq) pyruvate kinase, cytosolic isozyme	Glycolysis / Gluconeogenesis (ko00010);; Purine metabolism (ko00230);; Pyruvate metabolism (ko00620);; Carbon metabolism (ko01200);; Biosynthesis of amino acids (ko01230)	Pyruvate kinase, barrel domain	Pyruvate kinase, cytosolic isozyme OS=Nicotiana tabacum OX=4097 PE=2 SV=1	Carbohydrate transport and metabolism	pyruvate kinase, cytosolic isozyme [Populus alba]
Poalb01G000230.1	Biological Process: N-glycan processing (GO:0006491);;	K08288|1.0e-306|pop:7457685|K08288 protein kinase C substrate 80K-H | (RefSeq) glucosidase 2 subunit beta	Protein processing in endoplasmic reticulum (ko04141)	Glucosidase II beta subunit-like	Glucosidase 2 subunit beta OS=Arabidopsis thaliana OX=3702 GN=PSL4 PE=2 SV=1	Signal transduction mechanisms	glucosidase 2 subunit beta-like isoform X1 [Populus alba]
Poalb01G000240.1	Molecular Function: RNA binding (GO:0003723);;	K20102|6.0e-218|sind:105170581|K20102 YTH domain-containing family protein | (RefSeq) uncharacterized protein LOC105170581	--	YT521-B-like domain	YTH domain-containing protein ECT2 OS=Arabidopsis thaliana OX=3702 GN=ECT2 PE=1 SV=1	Posttranslational modification, protein turnover, chaperones	YTH domain-containing protein ECT2-like isoform X1 [Populus alba]
Poalb01G000250.1	#N/A	#N/A	#N/A	#N/A	#N/A	#N/A	#N/A
Poalb01G000260.1	#N/A	#N/A	#N/A	#N/A	#N/A	#N/A	#N/A
Poalb01G000270.1	Molecular Function: transcription factor activity, sequence-specific DNA binding (GO:0003700);; Cellular Component: nucleus (GO:0005634);; Molecular Function: sequence-specific DNA binding (GO:0043565);;	K13424|2.1e-09|cic:CICLE_v10011386mg|K13424 WRKY transcription factor 33 | (RefSeq) hypothetical protein	MAPK signaling pathway - plant (ko04016);; Plant-pathogen interaction (ko04626)	WRKY DNA -binding domain	Probable WRKY transcription factor 26 OS=Arabidopsis thaliana OX=3702 GN=WRKY26 PE=1 SV=2	Transcription	WRKY transcription factor 44-like isoform X1 [Populus alba]
Poalb01G000280.1	Molecular Function: ATP binding (GO:0005524);; Biological Process: protein refolding (GO:0042026);;	K04077|0.0e+00|pop:7483228|K04077 chaperonin GroEL | (RefSeq) chaperonin 60 subunit beta 2, chloroplastic	RNA degradation (ko03018)	TCP-1/cpn60 chaperonin family	Chaperonin 60 subunit beta 2, chloroplastic OS=Arabidopsis thaliana OX=3702 GN=CPN60B2 PE=1 SV=1	Posttranslational modification, protein turnover, chaperones	chaperonin 60 subunit beta 2, chloroplastic-like [Populus alba]
Poalb01G000290.1	Molecular Function: RNA binding (GO:0003723);;	--	--	Pumilio-family RNA binding repeat	Pumilio homolog 12 OS=Arabidopsis thaliana OX=3702 GN=APUM12 PE=2 SV=2	Translation, ribosomal structure and biogenesis	pumilio homolog 12-like isoform X2 [Populus alba]
Poalb01G000300.1	Molecular Function: monooxygenase activity (GO:0004497);; Molecular Function: iron ion binding (GO:0005506);; Biological Process: sterol metabolic process (GO:0016125);; Molecular Function: oxidoreductase activity (GO:0016491);; Molecular Function: oxidoreductase activity, acting on paired donors, with incorporation or reduction of molecular oxygen (GO:0016705);; Molecular Function: heme binding …	K20667|2.3e-86|pop:7483231|K20667 beta-amyrin 28-monooxygenase [EC:1.14.14.126] | (RefSeq) beta-amyrin 28-oxidase isoform X3	--	--	Beta-amyrin 28-monooxygenase OS=Vitis vinifera OX=29760 GN=CYP716A15 PE=1 SV=1	Secondary metabolites biosynthesis, transport and catabolism	beta-amyrin 28-monooxygenase-like [Populus alba]
Poalb01G000310.1	Molecular Function: iron ion binding (GO:0005506);; Molecular Function: oxidoreductase activity, acting on paired donors, with incorporation or reduction of molecular oxygen (GO:0016705);; Molecular Function: heme binding (GO:0020037);;	K20667|1.2e-141|pop:7483231|K20667 beta-amyrin 28-monooxygenase [EC:1.14.14.126] | (RefSeq) beta-amyrin 28-oxidase isoform X3	--	Cytochrome P450	Beta-amyrin 28-monooxygenase OS=Vitis vinifera OX=29760 GN=CYP716A15 PE=1 SV=1	Secondary metabolites biosynthesis, transport and catabolism	beta-amyrin 28-oxidase-like [Populus alba]
Poalb01G000320.1	Molecular Function: monooxygenase activity (GO:0004497);; Molecular Function: iron ion binding (GO:0005506);; Molecular Function: oxidoreductase activity, acting on paired donors, with incorporation or reduction of molecular oxygen (GO:0016705);; Molecular Function: heme binding (GO:0020037);;	K20667|1.2e-232|pop:18094281|K20667 beta-amyrin 28-monooxygenase [EC:1.14.14.126] | (RefSeq) beta-amyrin 28-oxidase	--	Cytochrome P450	Beta-amyrin 28-monooxygenase OS=Vitis vinifera OX=29760 GN=CYP716A17 PE=1 SV=2	Secondary metabolites biosynthesis, transport and catabolism	beta-amyrin 28-monooxygenase-like [Populus alba]
Poalb01G000330.1	#N/A	#N/A	#N/A	#N/A	#N/A	#N/A	#N/A
Poalb01G000340.1	Biological Process: response to light intensity (GO:0009642);;	--	--	--	--	--	uncharacterized protein D5086_0000205450 [Populus alba]
Poalb01G000350.1	--	--	--	--	--	--	uncharacterized protein LOC118032717 [Populus alba]
Poalb01G000360.1	Molecular Function: nucleic acid binding (GO:0003676);; Molecular Function: zinc ion binding (GO:0008270);; Biological Process: DNA integration (GO:0015074);;	K01768|6.7e-15|ghi:107911085|K01768 adenylate cyclase [EC:4.6.1.1] | (RefSeq) LOW QUALITY PROTEIN: uncharacterized protein LOC107911085	Purine metabolism (ko00230)	--	--	Posttranslational modification, protein turnover, chaperones	ADP glucose pyrophosphorylase large subunit 1 [Prunus dulcis]
Poalb01G000370.1	Molecular Function: nucleic acid binding (GO:0003676);; Biological Process: DNA integration (GO:0015074);;	K20093|3.3e-49|bdi:100846696|K20093 DNA excision repair protein ERCC-6-like [EC:3.6.4.12] | (RefSeq) protein CHROMATIN REMODELING 24	--	Reverse transcriptase (RNA-dependent DNA polymerase)	Retrovirus-related Pol polyprotein from transposon TNT 1-94 OS=Nicotiana tabacum OX=4097 PE=2 SV=1	Posttranslational modification, protein turnover, chaperones	ADP glucose pyrophosphorylase large subunit 1 [Prunus dulcis]
Poalb01G000380.1	Molecular Function: DNA-directed 5'-3' RNA polymerase activity (GO:0003899);; Cellular Component: DNA-directed RNA polymerase III complex (GO:0005666);; Biological Process: transcription from RNA polymerase III promoter (GO:0006383);;	K03025|2.5e-99|hbr:110665840|K03025 DNA-directed RNA polymerase III subunit RPC6 | (RefSeq) DNA-directed RNA polymerase III subunit RPC6-like	RNA polymerase (ko03020)	RNA polymerase Rpc34 subunit	--	Transcription	DNA-directed RNA polymerase III subunit RPC6-like isoform X2 [Populus alba]
Poalb01G000390.1	--	--	--	Neprosin	--	Function unknown	uncharacterized protein LOC118032713 [Populus alba]
Poalb01G000400.1	Molecular Function: calcium-dependent cysteine-type endopeptidase activity (GO:0004198);; Cellular Component: integral component of membrane (GO:0016021);;	K08582|2.1e-42|ota:OT_ostta08g03030|K08582 calpain-15 [EC:3.4.22.-] | (RefSeq) Peptidase C2, calpain family	--	Calpain family cysteine protease	Calpain-type cysteine protease DEK1 OS=Arabidopsis thaliana OX=3702 GN=DEK1 PE=1 SV=1	--	calpain-type cysteine protease DEK1-like [Populus alba]
Poalb01G000410.1	--	--	--	Protein of unknown function (DUF1639)	--	Function unknown	uncharacterized protein LOC118032711 isoform X1 [Populus alba]
Poalb01G000420.1	Molecular Function: ubiquitin-protein transferase activity (GO:0004842);;	--	--	--	U-box domain-containing protein 17 OS=Arabidopsis thaliana OX=3702 GN=PUB17 PE=2 SV=1	Function unknown	U-box domain-containing protein 17-like [Populus alba]
Poalb01G000430.1	#N/A	#N/A	#N/A	#N/A	#N/A	#N/A	#N/A
Poalb01G000440.1	Cellular Component: integral component of membrane (GO:0016021);;	--	--	--	Arabinogalactan protein 13 OS=Arabidopsis thaliana OX=3702 GN=AGP13 PE=1 SV=1	Function unknown	arabinogalactan protein 13-like [Populus alba]
Poalb01G000450.1	Molecular Function: transcription cofactor activity (GO:0003712);; Biological Process: regulation of transcription from RNA polymerase II promoter (GO:0006357);; Cellular Component: mediator complex (GO:0016592);;	K15164|0.0e+00|pop:18094284|K15164 mediator of RNA polymerase II transcription subunit 13 | (RefSeq) mediator of RNA polymerase II transcription subunit 13	--	MID domain of medPIWI	Mediator of RNA polymerase II transcription subunit 13 OS=Arabidopsis thaliana OX=3702 GN=MED13 PE=1 SV=1	Transcription	mediator of RNA polymerase II transcription subunit 13-like [Populus alba]
Poalb01G000460.1	Molecular Function: translation elongation factor activity (GO:0003746);; Cellular Component: cytoplasm (GO:0005737);;	--	--	Elongation factor P, C-terminal	--	Translation, ribosomal structure and biogenesis	elongation factor P isoform X3 [Populus alba]
Poalb01G000470.1	--	--	--	--	--	--	PREDICTED: uncharacterized protein LOC105142314 [Populus euphratica]
Poalb01G000480.1	Cellular Component: integral component of membrane (GO:0016021);;	K15104|5.2e-167|pop:7457695|K15104 solute carrier family 25 (mitochondrial oxoglutarate transporter), member 11 | (RefSeq) mitochondrial dicarboxylate/tricarboxylate transporter DTC	--	Mitochondrial carrier protein	Mitochondrial dicarboxylate/tricarboxylate transporter DTC OS=Arabidopsis thaliana OX=3702 GN=DTC PE=1 SV=1	Energy production and conversion	hypothetical protein D5086_0000205350 [Populus alba]
Poalb01G000490.1	Biological Process: microtubule cytoskeleton organization (GO:0000226);; Biological Process: mitotic cell cycle (GO:0000278);; Molecular Function: GTPase activity (GO:0003924);; Molecular Function: structural constituent of cytoskeleton (GO:0005200);; Molecular Function: GTP binding (GO:0005525);; Cellular Component: cytoplasm (GO:0005737);; Cellular Component: microtubule (GO:0005874);; Biologic…	K07374|2.3e-262|pop:7457696|K07374 tubulin alpha | (RefSeq) tubulin alpha-6 chain	Phagosome (ko04145)	Tubulin/FtsZ family, GTPase domain	Tubulin alpha-6 chain OS=Zea mays OX=4577 GN=TUBA6 PE=2 SV=1	Cytoskeleton	tubulin alpha-6 chain [Populus trichocarpa]
Poalb01G000500.1	Molecular Function: DNA binding (GO:0003677);; Molecular Function: transcription factor activity, sequence-specific DNA binding (GO:0003700);; Cellular Component: nucleus (GO:0005634);;	K09286|9.0e-143|pop:7483245|K09286 EREBP-like factor | (RefSeq) ethylene-responsive transcription factor RAP2-11	--	AP2 domain	Ethylene-responsive transcription factor ERN1 OS=Lotus japonicus OX=34305 GN=ERN1 PE=2 SV=1	Transcription	ethylene-responsive transcription factor ERN1-like [Populus alba]
Poalb01G000510.1	--	--	--	--	--	--	hypothetical protein D5086_0000205320 [Populus alba]
Poalb01G000520.1	Biological Process: protein import into nucleus (GO:0006606);;	K20222|0.0e+00|pop:7457697|K20222 importin-5 | (RefSeq) importin-5	--	Importin repeat	--	--	importin-5-like [Populus alba]
Poalb01G000530.1	Molecular Function: aminoacyl-tRNA hydrolase activity (GO:0004045);;	K01056|4.8e-103|pop:7457700|K01056 peptidyl-tRNA hydrolase, PTH1 family [EC:3.1.1.29] | (RefSeq) peptidyl-tRNA hydrolase, mitochondrial isoform X2	--	Peptidyl-tRNA hydrolase	Peptidyl-tRNA hydrolase, mitochondrial OS=Arabidopsis thaliana OX=3702 GN=At5g19830 PE=2 SV=1	Translation, ribosomal structure and biogenesis	peptidyl-tRNA hydrolase, mitochondrial isoform X1 [Populus alba]
Poalb01G000540.1	--	--	--	--	--	--	hypothetical protein D5086_0000171030 [Populus alba]
Poalb01G000550.1	Molecular Function: transcription factor activity, sequence-specific DNA binding (GO:0003700);;	--	--	--	--	--	hypothetical protein D5086_0000171040 [Populus alba]
Poalb01G000560.1	Molecular Function: aminoacyl-tRNA hydrolase activity (GO:0004045);;	K01056|2.4e-113|pop:7457700|K01056 peptidyl-tRNA hydrolase, PTH1 family [EC:3.1.1.29] | (RefSeq) peptidyl-tRNA hydrolase, mitochondrial isoform X2	--	Peptidyl-tRNA hydrolase	Peptidyl-tRNA hydrolase, mitochondrial OS=Arabidopsis thaliana OX=3702 GN=At5g19830 PE=2 SV=1	Translation, ribosomal structure and biogenesis	peptidyl-tRNA hydrolase, mitochondrial-like isoform X1 [Populus alba]
Poalb01G000570.1	Molecular Function: DNA binding (GO:0003677);; Cellular Component: nucleus (GO:0005634);;	K09422|4.2e-178|pop:7483247|K09422 transcription factor MYB, plant | (RefSeq) transcription repressor MYB5	--	Myb-like DNA-binding domain	Transcription repressor MYB5 OS=Arabidopsis thaliana OX=3702 GN=MYB5 PE=1 SV=1	--	putative R2R3 MYB transcription factor MYB006 [Populus alba]
Poalb01G000580.1	#N/A	#N/A	#N/A	#N/A	#N/A	#N/A	#N/A
Poalb01G000590.1	--	--	--	--	--	--	hypothetical protein D5086_0000171070 [Populus alba]
Poalb01G000600.1	Cellular Component: nucleus (GO:0005634);; Cellular Component: cytosol (GO:0005829);; Biological Process: cytokinin biosynthetic process (GO:0009691);; Molecular Function: hydrolase activity, hydrolyzing N-glycosyl compounds (GO:0016799);;	K22522|9.3e-110|pop:7483248|K22522 cytokinin riboside 5'-monophosphate phosphoribohydrolase [EC:3.2.2.-] | (RefSeq) cytokinin riboside 5'-monophosphate phosphoribohydrolase LOG8	--	Possible lysine decarboxylase	Cytokinin riboside 5'-monophosphate phosphoribohydrolase LOG8 OS=Arabidopsis thaliana OX=3702 GN=LOG8 PE=1 SV=1	Signal transduction mechanisms	cytokinin riboside 5'-monophosphate phosphoribohydrolase LOG8-like [Populus alba]
Poalb01G000610.1	Cellular Component: integral component of membrane (GO:0016021);;	--	--	GDP-fucose protein O-fucosyltransferase	--	Carbohydrate transport and metabolism	uncharacterized protein LOC118027918 [Populus alba]
Poalb01G000620.1	--	K15255|6.7e-11|nau:109239508|K15255 ATP-dependent DNA helicase PIF1 [EC:3.6.4.12] | (RefSeq) ATP-dependent DNA helicase PIF1-like	--	--	IQ domain-containing protein IQM2 OS=Arabidopsis thaliana OX=3702 GN=IQM2 PE=2 SV=1	Function unknown	IQ domain-containing protein IQM2-like [Populus alba]
Poalb01G000630.1	Molecular Function: chlorophyllide a oxygenase [overall] activity (GO:0010277);; Molecular Function: 2 iron, 2 sulfur cluster binding (GO:0051537);;	K13071|3.2e-77|jcu:105627999|K13071 pheophorbide a oxygenase [EC:1.14.15.17] | (RefSeq) pheophorbide a oxygenase, chloroplastic	Porphyrin and chlorophyll metabolism (ko00860)	Pheophorbide a oxygenase	Protochlorophyllide-dependent translocon component 52, chloroplastic OS=Arabidopsis thaliana OX=3702 GN=PTC52 PE=2 SV=1	Replication, recombination and repair	protochlorophyllide-dependent translocon component 52, chloroplastic-like isoform X1 [Populus alba]
Poalb01G000640.1	Molecular Function: chlorophyllide a oxygenase [overall] activity (GO:0010277);; Molecular Function: 2 iron, 2 sulfur cluster binding (GO:0051537);;	K13071|8.8e-75|aip:107629280|K13071 pheophorbide a oxygenase [EC:1.14.15.17] | (RefSeq) pheophorbide a oxygenase, chloroplastic	Porphyrin and chlorophyll metabolism (ko00860)	Pheophorbide a oxygenase	Protochlorophyllide-dependent translocon component 52, chloroplastic OS=Arabidopsis thaliana OX=3702 GN=PTC52 PE=2 SV=1	Inorganic ion transport and metabolism	protochlorophyllide-dependent translocon component 52, chloroplastic-like [Populus alba]
Poalb01G000650.1	Molecular Function: protein serine/threonine kinase activity (GO:0004674);; Molecular Function: ATP binding (GO:0005524);; Cellular Component: integral component of membrane (GO:0016021);; Molecular Function: carbohydrate binding (GO:0030246);; Biological Process: recognition of pollen (GO:0048544);;	K13420|0.0e+00|mesc:110601988|K13420 LRR receptor-like serine/threonine-protein kinase FLS2 [EC:2.7.11.1] | (RefSeq) LRR receptor-like serine/threonine-protein kinase FLS2	MAPK signaling pathway - plant (ko04016);; Plant-pathogen interaction (ko04626)	Protein tyrosine and serine/threonine kinase	G-type lectin S-receptor-like serine/threonine-protein kinase SD3-1 OS=Arabidopsis thaliana OX=3702 GN=SD31 PE=3 SV=1	Intracellular trafficking, secretion, and vesicular transport	G-type lectin S-receptor-like serine/threonine-protein kinase SD3-1 isoform X1 [Populus alba]
Poalb01G000660.1	--	K12486|3.0e-15|han:110942573|K12486 stromal membrane-associated protein | (RefSeq) probable ADP-ribosylation factor GTPase-activating protein AGD5	Endocytosis (ko04144)	--	IQ domain-containing protein IQM2 OS=Arabidopsis thaliana OX=3702 GN=IQM2 PE=2 SV=1	Function unknown	IQ domain-containing protein IQM2-like [Populus alba]
Poalb01G000670.1	#N/A	#N/A	#N/A	#N/A	#N/A	#N/A	#N/A
Poalb01G000680.1	Cellular Component: transcription factor TFIID complex (GO:0005669);; Biological Process: transcription initiation from RNA polymerase II promoter (GO:0006367);;	K03132|2.2e-76|pop:7457707|K03132 transcription initiation factor TFIID subunit 7 | (RefSeq) transcription initiation factor TFIID subunit 7	Basal transcription factors (ko03022)	TAFII55 protein conserved region	Transcription initiation factor TFIID subunit 7 OS=Arabidopsis thaliana OX=3702 GN=TAF7 PE=1 SV=1	Transcription	hypothetical protein D5086_0000171160 [Populus alba]
Poalb01G000690.1	Molecular Function: RNA binding (GO:0003723);; Molecular Function: hydrolase activity, hydrolyzing O-glycosyl compounds (GO:0004553);; Biological Process: carbohydrate metabolic process (GO:0005975);; Cellular Component: integral component of membrane (GO:0016021);;	K19892|1.6e-268|pop:7483251|K19892 glucan endo-1,3-beta-glucosidase 4 [EC:3.2.1.39] | (RefSeq) glucan endo-1,3-beta-glucosidase 4	Starch and sucrose metabolism (ko00500)	Glycosyl hydrolases family 17	Glucan endo-1,3-beta-glucosidase 4 OS=Arabidopsis thaliana OX=3702 GN=At3g13560 PE=2 SV=1	Carbohydrate transport and metabolism	hypothetical protein DKX38_000045 [Salix brachista]
Poalb01G000700.1	Molecular Function: catalytic activity (GO:0003824);; Cellular Component: integral component of membrane (GO:0016021);;	K01895|4.4e-29|bpg:Bathy14g03320|K01895 acetyl-CoA synthetase [EC:6.2.1.1] | (RefSeq) acetyl-CoA synthetase	Glycolysis / Gluconeogenesis (ko00010);; Pyruvate metabolism (ko00620);; Glyoxylate and dicarboxylate metabolism (ko00630);; Propanoate metabolism (ko00640);; Carbon metabolism (ko01200)	AMP-binding enzyme	Probable acyl-activating enzyme 18, peroxisomal OS=Arabidopsis thaliana OX=3702 GN=AAE18 PE=2 SV=1	Lipid transport and metabolism	hypothetical protein D5086_0000171190 [Populus alba]
Poalb01G000710.1	Molecular Function: oxidoreductase activity (GO:0016491);; Molecular Function: metal ion binding (GO:0046872);;	K06892|3.9e-146|pop:112326160|K06892 feruloyl-CoA 6-hydroxylase [EC:1.14.11.61] | (RefSeq) feruloyl CoA ortho-hydroxylase 1-like	Phenylpropanoid biosynthesis (ko00940)	2OG-Fe(II) oxygenase superfamily	Feruloyl CoA ortho-hydroxylase F6H1-2 OS=Ipomoea batatas OX=4120 GN=F6H1-2 PE=1 SV=1	Secondary metabolites biosynthesis, transport and catabolism	feruloyl CoA ortho-hydroxylase F6H1-3-like [Populus alba]
Poalb01G000720.1	#N/A	#N/A	#N/A	#N/A	#N/A	#N/A	#N/A
Poalb01G000730.1	Molecular Function: protein binding (GO:0005515);; Cellular Component: cellular_component (GO:0005575);; Cellular Component: intracellular (GO:0005622);; Cellular Component: cell (GO:0005623);; Cellular Component: cytoplasm (GO:0005737);; Cellular Component: cytosol (GO:0005829);; Biological Process: biological_process (GO:0008150);; Molecular Function: oxidoreductase activity (GO:0016491);; Biol…	K06892|2.9e-140|pop:7483255|K06892 feruloyl-CoA 6-hydroxylase [EC:1.14.11.61] | (RefSeq) feruloyl CoA ortho-hydroxylase 2	Phenylpropanoid biosynthesis (ko00940)	2OG-Fe(II) oxygenase superfamily	Feruloyl CoA ortho-hydroxylase F6H1-1 OS=Ipomoea batatas OX=4120 GN=F6H1-1 PE=2 SV=1	Function unknown	F-box/kelch-repeat protein At1g15670-like [Populus alba]
Poalb01G000740.1	Cellular Component: integral component of membrane (GO:0016021);; Molecular Function: transmembrane transporter activity (GO:0022857);;	--	--	Amino acid permease	Probable polyamine transporter At3g13620 OS=Arabidopsis thaliana OX=3702 GN=At3g13620 PE=2 SV=1	Amino acid transport and metabolism	probable polyamine transporter At3g13620 [Populus alba]
Poalb01G000750.1	Cellular Component: integral component of membrane (GO:0016021);; Molecular Function: transmembrane transporter activity (GO:0022857);;	--	--	Amino acid permease	Probable polyamine transporter At3g13620 OS=Arabidopsis thaliana OX=3702 GN=At3g13620 PE=2 SV=1	Amino acid transport and metabolism	probable polyamine transporter At3g13620 [Populus alba]
Poalb01G000760.1	Molecular Function: pectate lyase activity (GO:0030570);; Biological Process: pectin catabolic process (GO:0045490);; Molecular Function: metal ion binding (GO:0046872);;	K01728|1.2e-224|pop:7457711|K01728 pectate lyase [EC:4.2.2.2] | (RefSeq) pectate lyase 1	Pentose and glucuronate interconversions (ko00040)	Pectate lyase	Pectate lyase OS=Zinnia violacea OX=34245 PE=1 SV=1	Carbohydrate transport and metabolism	pectate lyase 1-like [Populus alba]
Poalb01G000770.1	Cellular Component: cellular_component (GO:0005575);; Cellular Component: intracellular (GO:0005622);; Cellular Component: cell (GO:0005623);; Cellular Component: cytoplasm (GO:0005737);; Cellular Component: chloroplast (GO:0009507);; Cellular Component: plastid (GO:0009536);; Molecular Function: transferase activity, transferring alkyl or aryl (other than methyl) groups (GO:0016765);; Cellular C…	K02291|1.1e-33|pop:7457714|K02291 15-cis-phytoene synthase [EC:2.5.1.32] | (RefSeq) phytoene synthase 2, chloroplastic	Carotenoid biosynthesis (ko00906)	--	Phytoene synthase, chloroplastic OS=Cucumis melo OX=3656 GN=PSY PE=2 SV=1	Lipid transport and metabolism	hypothetical protein D5086_0000065520 [Populus alba]
Poalb01G000780.1	#N/A	#N/A	#N/A	#N/A	#N/A	#N/A	#N/A
Poalb01G000790.1	Molecular Function: farnesyl-diphosphate farnesyltransferase activity (GO:0004310);; Biological Process: biosynthetic process (GO:0009058);; Molecular Function: squalene synthase activity (GO:0051996);;	K02291|4.9e-91|pop:7457714|K02291 15-cis-phytoene synthase [EC:2.5.1.32] | (RefSeq) phytoene synthase 2, chloroplastic	Carotenoid biosynthesis (ko00906)	Squalene/phytoene synthase	Bifunctional 15-cis-phytoene synthase, chromoplastic OS=Capsicum annuum OX=4072 GN=PSY1 PE=1 SV=1	Lipid transport and metabolism	phytoene synthase 2, chloroplastic-like [Populus alba]
Poalb01G000800.1	Molecular Function: pectate lyase activity (GO:0030570);; Biological Process: pectin catabolic process (GO:0045490);; Molecular Function: metal ion binding (GO:0046872);;	K01728|6.3e-216|pop:7457711|K01728 pectate lyase [EC:4.2.2.2] | (RefSeq) pectate lyase 1	Pentose and glucuronate interconversions (ko00040)	Calcineurin-like phosphoesterase	Serine/threonine-protein phosphatase PP2A-4 catalytic subunit OS=Arabidopsis thaliana OX=3702 GN=PP2A4 PE=1 SV=1	Carbohydrate transport and metabolism	pectate lyase 1-like [Populus alba]
Poalb01G000810.1	Cellular Component: integral component of membrane (GO:0016021);;	--	--	--	--	--	hypothetical protein D5086_0000065560 [Populus alba]
Poalb01G000820.1	Molecular Function: farnesyl-diphosphate farnesyltransferase activity (GO:0004310);; Cellular Component: integral component of membrane (GO:0016021);; Biological Process: carotenoid biosynthetic process (GO:0016117);; Molecular Function: geranylgeranyl-diphosphate geranylgeranyltransferase activity (GO:0016767);; Molecular Function: squalene synthase activity (GO:0051996);;	K02291|4.0e-40|pop:7457714|K02291 15-cis-phytoene synthase [EC:2.5.1.32] | (RefSeq) phytoene synthase 2, chloroplastic	Carotenoid biosynthesis (ko00906)	--	--	Lipid transport and metabolism	phytoene synthase 2, chloroplastic [Populus trichocarpa]
Poalb01G000830.1	#N/A	#N/A	#N/A	#N/A	#N/A	#N/A	#N/A
Poalb01G000840.1	Molecular Function: RNA binding (GO:0003723);;	--	--	--	--	Function unknown	hypothetical protein POPTR_018G117100 [Populus trichocarpa]
Poalb01G000850.1	#N/A	#N/A	#N/A	#N/A	#N/A	#N/A	#N/A
Poalb01G000860.1	Molecular Function: transferase activity, transferring alkyl or aryl (other than methyl) groups (GO:0016765);;	K02291|3.1e-53|pop:7457714|K02291 15-cis-phytoene synthase [EC:2.5.1.32] | (RefSeq) phytoene synthase 2, chloroplastic	Carotenoid biosynthesis (ko00906)	--	Phytoene synthase, chloroplastic OS=Narcissus pseudonarcissus OX=39639 GN=PSY PE=2 SV=1	Lipid transport and metabolism	hypothetical protein D5086_0000065520 [Populus alba]
Poalb01G000870.1	Molecular Function: phosphoprotein phosphatase activity (GO:0004721);;	K04382|4.4e-113|pop:7483257|K04382 serine/threonine-protein phosphatase 2A catalytic subunit [EC:3.1.3.16] | (RefSeq) serine/threonine-protein phosphatase PP2A-3 catalytic subunit	mRNA surveillance pathway (ko03015);; Autophagy - other (ko04136)	Calcineurin-like phosphoesterase	Serine/threonine-protein phosphatase PP2A catalytic subunit OS=Nicotiana tabacum OX=4097 PE=2 SV=1	Signal transduction mechanisms	PREDICTED: serine/threonine-protein phosphatase PP2A-4 catalytic subunit-like [Populus euphratica]
Poalb01G000880.1	Molecular Function: nucleic acid binding (GO:0003676);; Molecular Function: helicase activity (GO:0004386);; Molecular Function: ATP binding (GO:0005524);;	K11594|1.7e-278|pop:7457715|K11594 ATP-dependent RNA helicase DDX3X [EC:3.6.4.13] | (RefSeq) DEAD-box ATP-dependent RNA helicase 37	--	DEAD/DEAH box helicase	DEAD-box ATP-dependent RNA helicase 37 OS=Arabidopsis thaliana OX=3702 GN=RH37 PE=2 SV=2	RNA processing and modification	DEAD-box ATP-dependent RNA helicase 37-like [Populus alba]
Poalb01G000890.1	Cellular Component: ubiquitin ligase complex (GO:0000151);; Molecular Function: protein binding (GO:0005515);; Cellular Component: cellular_component (GO:0005575);; Cellular Component: intracellular (GO:0005622);; Cellular Component: cell (GO:0005623);; Cellular Component: cullin-RING ubiquitin ligase complex (GO:0031461);; Cellular Component: Cul3-RING ubiquitin ligase complex (GO:0031463);; Cel…	--	--	Kelch motif	F-box/kelch-repeat protein At1g55270 OS=Arabidopsis thaliana OX=3702 GN=At1g55270 PE=2 SV=1	Function unknown	F-box/kelch-repeat protein [Populus alba]
Poalb01G000900.1	--	--	--	Cotton fibre expressed protein	--	--	hypothetical protein POPTR_003G217600 [Populus trichocarpa]
Poalb01G000910.1	--	--	--	Cotton fibre expressed protein	--	Function unknown	hypothetical protein POPTR_T156900 [Populus trichocarpa]
Poalb01G000920.1	--	--	--	Protein of unknown function, DUF538	--	Function unknown	uncharacterized protein LOC118049774 [Populus alba]
Poalb01G000930.1	--	--	--	Protein of unknown function, DUF538	--	Function unknown	uncharacterized protein LOC118049773 [Populus alba]
Poalb01G000940.1	--	--	--	Protein of unknown function, DUF538	--	Function unknown	uncharacterized protein LOC118049772 [Populus alba]
Poalb01G000950.1	Cellular Component: integral component of membrane (GO:0016021);;	--	--	--	--	Function unknown	protein YLS3-like [Populus alba]
Poalb01G000960.1	Molecular Function: mannosyltransferase activity (GO:0000030);; Biological Process: eye development (GO:0001654);; Biological Process: compound eye morphogenesis (GO:0001745);; Biological Process: compound eye photoreceptor cell differentiation (GO:0001751);; Biological Process: eye photoreceptor cell differentiation (GO:0001754);; Molecular Function: molecular_function (GO:0003674);; Molecular F…	--	--	--	--	Carbohydrate transport and metabolism	hypothetical protein D5086_0000065430 [Populus alba]
Poalb01G000970.1	Molecular Function: RNA binding (GO:0003723);;	K13095|0.0e+00|pop:7483260|K13095 splicing factor 1 | (RefSeq) splicing factor 1 isoform X1	--	--	Splicing factor-like protein 1 OS=Arabidopsis thaliana OX=3702 GN=SF1 PE=1 SV=1	RNA processing and modification	splicing factor 1-like isoform X2 [Populus alba]
Poalb01G000980.1	Molecular Function: ubiquitin-protein transferase activity (GO:0004842);; Cellular Component: nucleus (GO:0005634);; Biological Process: histone monoubiquitination (GO:0010390);; Molecular Function: metal ion binding (GO:0046872);;	K10696|0.0e+00|pop:7455740|K10696 E3 ubiquitin-protein ligase BRE1 [EC:2.3.2.27] | (RefSeq) E3 ubiquitin-protein ligase BRE1-like 2 isoform X1	--	Zinc finger, C3HC4 type (RING finger)	E3 ubiquitin-protein ligase BRE1-like 2 OS=Arabidopsis thaliana OX=3702 GN=HUB2 PE=1 SV=2	Posttranslational modification, protein turnover, chaperones	E3 ubiquitin-protein ligase BRE1-like 2 isoform X1 [Populus alba]
Poalb01G000990.1	Cellular Component: integral component of membrane (GO:0016021);;	K03695|6.6e-06|smo:SELMODRAFT_411212|K03695 ATP-dependent Clp protease ATP-binding subunit ClpB | (RefSeq) hypothetical protein	--	Family of unknown function (DUF716)	--	Function unknown	transmembrane protein 45B-like [Populus alba]
Poalb01G001000.1	Cellular Component: integral component of membrane (GO:0016021);;	--	--	Family of unknown function (DUF716)	--	Function unknown	transmembrane protein 45B-like [Populus alba]
Poalb01G001010.1	--	K00558|6.9e-10|zju:107415089|K00558 DNA (cytosine-5)-methyltransferase 1 [EC:2.1.1.37] | (RefSeq) LOW QUALITY PROTEIN: DNA (cytosine-5)-methyltransferase CMT3-like	Cysteine and methionine metabolism (ko00270)	--	--	--	hypothetical protein POPTR_001G009200 [Populus trichocarpa]
Poalb01G001020.1	Cellular Component: integral component of membrane (GO:0016021);;	K00558|1.2e-43|zju:107415089|K00558 DNA (cytosine-5)-methyltransferase 1 [EC:2.1.1.37] | (RefSeq) LOW QUALITY PROTEIN: DNA (cytosine-5)-methyltransferase CMT3-like	Cysteine and methionine metabolism (ko00270)	--	--	--	uncharacterized protein LOC118049763 [Populus alba]
Poalb01G001030.1	--	--	--	--	--	Function unknown	PREDICTED: F-box protein At5g07610-like [Populus euphratica]
Poalb01G001040.1	--	--	--	--	--	--	uncharacterized protein LOC118049764 [Populus alba]
Poalb01G001050.1	Molecular Function: DNA binding (GO:0003677);; Molecular Function: chromatin binding (GO:0003682);; Molecular Function: DNA (cytosine-5-)-methyltransferase activity (GO:0003886);; Cellular Component: nucleus (GO:0005634);; Biological Process: maintenance of DNA methylation (GO:0010216);; Biological Process: DNA methylation on cytosine within a CG sequence (GO:0010424);;	K00558|0.0e+00|pop:7483264|K00558 DNA (cytosine-5)-methyltransferase 1 [EC:2.1.1.37] | (RefSeq) DNA (cytosine-5)-methyltransferase CMT3	Cysteine and methionine metabolism (ko00270)	C-5 cytosine-specific DNA methylase	DNA (cytosine-5)-methyltransferase CMT3 OS=Oryza sativa subsp. japonica OX=39947 GN=CMT3 PE=2 SV=1	Chromatin structure and dynamics	DNA (cytosine-5)-methyltransferase CMT3 [Populus trichocarpa]
Poalb01G001060.1	Biological Process: glucosylceramide biosynthetic process (GO:0006679);; Molecular Function: ceramide glucosyltransferase activity (GO:0008120);; Cellular Component: membrane (GO:0016020);; Cellular Component: integral component of membrane (GO:0016021);;	--	--	--	Amino acid permease 4 OS=Arabidopsis thaliana OX=3702 GN=AAP4 PE=1 SV=1	--	uncharacterized protein LOC7461561 isoform X3 [Populus trichocarpa]
Poalb01G001070.1	Molecular Function: protein kinase activity (GO:0004672);; Molecular Function: ATP binding (GO:0005524);;	K02218|5.6e-52|smo:SELMODRAFT_235810|K02218 casein kinase 1 [EC:2.7.11.1] | (RefSeq) hypothetical protein	--	Protein kinase domain	Casein kinase 1-like protein HD16 OS=Oryza sativa subsp. japonica OX=39947 GN=HD16 PE=1 SV=1	Signal transduction mechanisms	casein kinase 1-like protein HD16 isoform X2 [Populus alba]
Poalb01G001080.1	Biological Process: ubiquitin-dependent protein catabolic process (GO:0006511);; Biological Process: multicellular organism development (GO:0007275);; Molecular Function: zinc ion binding (GO:0008270);; Cellular Component: host cell nucleus (GO:0042025);;	K04506|1.3e-154|pop:7455750|K04506 E3 ubiquitin-protein ligase SIAH1 [EC:2.3.2.27] | (RefSeq) E3 ubiquitin-protein ligase SINAT2	Ubiquitin mediated proteolysis (ko04120)	Seven in absentia protein family	E3 ubiquitin-protein ligase SINAT2 OS=Arabidopsis thaliana OX=3702 GN=SINAT2 PE=1 SV=1	Posttranslational modification, protein turnover, chaperones	E3 ubiquitin-protein ligase SINAT2-like [Populus alba]
Poalb01G001090.1	Cellular Component: integral component of membrane (GO:0016021);;	--	--	--	--	--	hypothetical protein POPTR_001G010600 [Populus trichocarpa]
Poalb01G001100.1	Molecular Function: protein kinase activity (GO:0004672);; Molecular Function: ATP binding (GO:0005524);;	K07359|2.1e-181|pop:7483267|K07359 calcium/calmodulin-dependent protein kinase kinase 2 [EC:2.7.11.17] | (RefSeq) serine/threonine-protein kinase GRIK1 isoform X1	--	Protein kinase domain	Serine/threonine-protein kinase GRIK1 OS=Arabidopsis thaliana OX=3702 GN=GRIK1 PE=1 SV=1	Signal transduction mechanisms	serine/threonine-protein kinase GRIK1-like isoform X2 [Populus alba]
Poalb01G001110.1	Molecular Function: formate-tetrahydrofolate ligase activity (GO:0004329);; Molecular Function: ATP binding (GO:0005524);;	K01938|0.0e+00|pop:7455752|K01938 formate--tetrahydrofolate ligase [EC:6.3.4.3] | (RefSeq) formate--tetrahydrofolate ligase isoform X1	One carbon pool by folate (ko00670);; Carbon metabolism (ko01200)	Formate--tetrahydrofolate ligase	Formate--tetrahydrofolate ligase OS=Arabidopsis thaliana OX=3702 GN=THFS PE=2 SV=1	Translation, ribosomal structure and biogenesis	10-formyltetrahydrofolate synthetase [Prunus dulcis]
Poalb01G001120.1	Molecular Function: peroxidase activity (GO:0004601);; Biological Process: response to oxidative stress (GO:0006979);; Molecular Function: heme binding (GO:0020037);; Molecular Function: metal ion binding (GO:0046872);;	K00430|1.6e-73|pop:7455755|K00430 peroxidase [EC:1.11.1.7] | (RefSeq) peroxidase A2	Phenylpropanoid biosynthesis (ko00940)	Peroxidase	Peroxidase 15 OS=Ipomoea batatas OX=4120 GN=pod PE=1 SV=1	Secondary metabolites biosynthesis, transport and catabolism	peroxidase A2-like [Populus alba]
Poalb01G001130.1	Molecular Function: peroxidase activity (GO:0004601);; Cellular Component: extracellular region (GO:0005576);; Biological Process: response to oxidative stress (GO:0006979);; Molecular Function: heme binding (GO:0020037);; Biological Process: hydrogen peroxide catabolic process (GO:0042744);; Molecular Function: metal ion binding (GO:0046872);;	K00430|1.7e-76|pop:7455756|K00430 peroxidase [EC:1.11.1.7] | (RefSeq) peroxidase 15	Phenylpropanoid biosynthesis (ko00940)	Peroxidase	Peroxidase 15 OS=Ipomoea batatas OX=4120 GN=pod PE=1 SV=1	Secondary metabolites biosynthesis, transport and catabolism	peroxidase, partial [Populus alba]
Poalb01G001140.1	Cellular Component: cellular_component (GO:0005575);; Cellular Component: intracellular (GO:0005622);; Cellular Component: cell (GO:0005623);; Cellular Component: cytoplasm (GO:0005737);; Cellular Component: chloroplast (GO:0009507);; Cellular Component: plastid envelope (GO:0009526);; Cellular Component: chloroplast thylakoid (GO:0009534);; Cellular Component: chloroplast thylakoid membrane (GO:…	K00434|5.8e-15|gmx:102661779|K00434 L-ascorbate peroxidase [EC:1.11.1.11] | (RefSeq) uncharacterized protein LOC102661779 isoform X1	Ascorbate and aldarate metabolism (ko00053);; Glutathione metabolism (ko00480)	PAP_fibrillin	Probable plastid-lipid-associated protein 12, chloroplastic OS=Arabidopsis thaliana OX=3702 GN=PAP12 PE=1 SV=1	Function unknown	probable plastid-lipid-associated protein 12, chloroplastic [Populus alba]
Poalb01G001150.1	--	--	--	--	--	Function unknown	--
Poalb01G001160.1	--	--	--	--	--	Function unknown	uncharacterized protein LOC118049748 [Populus alba]
Poalb01G001170.1	Cellular Component: 1,3-beta-D-glucan synthase complex (GO:0000148);; Molecular Function: 1,3-beta-D-glucan synthase activity (GO:0003843);; Biological Process: (1->3)-beta-D-glucan biosynthetic process (GO:0006075);; Cellular Component: integral component of membrane (GO:0016021);;	K11000|0.0e+00|pop:7460528|K11000 callose synthase [EC:2.4.1.-] | (RefSeq) callose synthase 9	--	1,3-beta-glucan synthase component	Callose synthase 9 OS=Arabidopsis thaliana OX=3702 GN=CALS9 PE=2 SV=2	Cell wall/membrane/envelope biogenesis	callose synthase 9 [Populus alba]
Poalb01G001180.1	Cellular Component: 1,3-beta-D-glucan synthase complex (GO:0000148);; Molecular Function: 1,3-beta-D-glucan synthase activity (GO:0003843);; Biological Process: (1->3)-beta-D-glucan biosynthetic process (GO:0006075);; Cellular Component: integral component of membrane (GO:0016021);;	K11000|0.0e+00|pop:7483272|K11000 callose synthase [EC:2.4.1.-] | (RefSeq) callose synthase 3 isoform X1	--	1,3-beta-glucan synthase component	Callose synthase 3 OS=Arabidopsis thaliana OX=3702 GN=CALS3 PE=3 SV=3	Cell wall/membrane/envelope biogenesis	callose synthase 3 [Populus alba]
Poalb01G001190.1	Molecular Function: ubiquitin-protein transferase activity (GO:0004842);;	--	--	--	--	Function unknown	putative E3 ubiquitin-protein ligase LIN-2 [Populus alba]
Poalb01G001200.1	Biological Process: lipid metabolic process (GO:0006629);; Cellular Component: integral component of membrane (GO:0016021);; Molecular Function: oxidoreductase activity, acting on paired donors, with oxidation of a pair of donors resulting in the reduction of molecular oxygen to two molecules of water (GO:0016717);;	K10256|9.9e-179|qsu:111998386|K10256 omega-6 fatty acid desaturase / acyl-lipid omega-6 desaturase (Delta-12 desaturase) [EC:1.14.19.6 1.14.19.22] | (RefSeq) delta(12)-acyl-lipid-desaturase-like	Biosynthesis of unsaturated fatty acids (ko01040);; Fatty acid metabolism (ko01212)	Fatty acid desaturase	Delta(12)-acyl-lipid-desaturase OS=Punica granatum OX=22663 GN=FAD12 PE=2 SV=2	Lipid transport and metabolism	hypothetical protein G4B88_004708, partial [Cannabis sativa]
Poalb01G001210.1	Biological Process: lipid metabolic process (GO:0006629);; Cellular Component: integral component of membrane (GO:0016021);; Molecular Function: oxidoreductase activity, acting on paired donors, with oxidation of a pair of donors resulting in the reduction of molecular oxygen to two molecules of water (GO:0016717);;	K10256|3.7e-162|jre:109001694|K10256 omega-6 fatty acid desaturase / acyl-lipid omega-6 desaturase (Delta-12 desaturase) [EC:1.14.19.6 1.14.19.22] | (RefSeq) delta(12)-acyl-lipid-desaturase-like	Biosynthesis of unsaturated fatty acids (ko01040);; Fatty acid metabolism (ko01212)	Fatty acid desaturase	Delta(12)-acyl-lipid-desaturase OS=Punica granatum OX=22663 GN=FAD12 PE=2 SV=2	Lipid transport and metabolism	delta(12)-acyl-lipid-desaturase-like [Populus alba]
Poalb01G001220.1	--	--	--	--	--	--	hypothetical protein D5086_0000065150 [Populus alba]
Poalb01G001230.1	Biological Process: lipid metabolic process (GO:0006629);; Cellular Component: integral component of membrane (GO:0016021);; Molecular Function: oxidoreductase activity, acting on paired donors, with oxidation of a pair of donors resulting in the reduction of molecular oxygen to two molecules of water (GO:0016717);;	K21736|2.4e-178|cic:CICLE_v10015614mg|K21736 Delta12 acyl-lipid conjugase (11E,13E-forming) / acyl-lipid (9+3)-(E)-desaturase [EC:1.14.19.33 1.14.19.34] | (RefSeq) hypothetical protein	--	Fatty acid desaturase	Delta(12)-fatty-acid desaturase FAD2 OS=Vernicia fordii OX=73154 GN=FAD2 PE=1 SV=1	Lipid transport and metabolism	delta(12)-fatty-acid desaturase FAD2-like [Populus alba]
Poalb01G001240.1	Cellular Component: cellular_component (GO:0005575);; Cellular Component: intracellular (GO:0005622);; Cellular Component: cell (GO:0005623);; Cellular Component: nucleus (GO:0005634);; Cellular Component: nucleoplasm (GO:0005654);; Cellular Component: nucleolus (GO:0005730);; Cellular Component: cytoplasm (GO:0005737);; Cellular Component: cytosol (GO:0005829);; Biological Process: biological_pr…	K14833|0.0e+00|pop:7455764|K14833 nucleolar complex protein 2 | (RefSeq) nucleolar complex protein 2 homolog	--	Noc2p family	Nucleolar complex protein 2 homolog OS=Arabidopsis thaliana OX=3702 GN=At2g18220 PE=3 SV=2	Translation, ribosomal structure and biogenesis	hypothetical protein D5086_0000065130 [Populus alba]
Poalb01G001250.1	--	--	--	--	--	--	hypothetical protein POPTR_001G012900 [Populus trichocarpa]
Poalb01G001260.1	Molecular Function: RNA binding (GO:0003723);; Molecular Function: metal ion binding (GO:0046872);;	--	--	Zinc finger C-x8-C-x5-C-x3-H type (and similar)	Zinc finger CCCH domain-containing protein 14 OS=Oryza sativa subsp. japonica OX=39947 GN=Os02g0194200 PE=2 SV=1	Function unknown	zinc finger CCCH domain-containing protein 14-like [Populus alba]
Poalb01G001270.1	Cellular Component: membrane (GO:0016020);; Molecular Function: transmembrane transporter activity (GO:0022857);; Biological Process: transmembrane transport (GO:0055085);;	K14315|4.0e-252|pop:7455768|K14315 nucleoporin NDC1 | (RefSeq) uncharacterized protein LOC7455768	RNA transport (ko03013)	POT family	Protein NRT1/ PTR FAMILY 7.1 OS=Arabidopsis thaliana OX=3702 GN=NPF7.1 PE=2 SV=1	Function unknown	hypothetical protein GH714_026918 [Hevea brasiliensis]
Poalb01G001280.1	#N/A	#N/A	#N/A	#N/A	#N/A	#N/A	#N/A
Poalb01G001290.1	Molecular Function: enoyl-[acyl-carrier-protein] reductase (NADH) activity (GO:0004318);; Biological Process: fatty acid biosynthetic process (GO:0006633);;	K00208|6.0e-214|pop:7455770|K00208 enoyl-[acyl-carrier protein] reductase I [EC:1.3.1.9 1.3.1.10] | (RefSeq) enoyl-[acyl-carrier-protein] reductase [NADH], chloroplastic	Fatty acid biosynthesis (ko00061);; Biotin metabolism (ko00780);; Fatty acid metabolism (ko01212)	Enoyl-(Acyl carrier protein) reductase	Enoyl-[acyl-carrier-protein] reductase [NADH], chloroplastic OS=Arabidopsis thaliana OX=3702 GN=MOD1 PE=1 SV=1	Secondary metabolites biosynthesis, transport and catabolism	enoyl-[acyl-carrier-protein] reductase [NADH], chloroplastic-like isoform X1 [Populus alba]
Poalb01G001300.1	Molecular Function: DNA binding (GO:0003677);;	K22825|1.5e-15|spen:107016415|K22825 non-structural maintenance of chromosomes element 4 | (RefSeq) non-structural maintenance of chromosomes element 4 homolog A-like	--	Bromodomain	--	Transcription	calponin homology domain-containing protein DDB_G0272472-like [Populus alba]
Poalb01G001310.1	Molecular Function: hydrolase activity (GO:0016787);;	K07018|2.4e-92|pop:7483279|K07018 uncharacterized protein | (RefSeq) uncharacterized protein LOC7483279 isoform X1	--	X-Pro dipeptidyl-peptidase (S15 family)	--	Function unknown	uncharacterized protein LOC118049798 [Populus alba]
Poalb01G001320.1	Biological Process: defense response to fungus (GO:0050832);;	--	--	ENT domain	Protein EMSY-LIKE 3 OS=Arabidopsis thaliana OX=3702 GN=EML3 PE=1 SV=1	Function unknown	protein EMSY-LIKE 3 isoform X2 [Populus alba]
Poalb01G001330.1	--	K08997|0.0e+00|pop:7455771|K08997 serine/tyrosine/threonine adenylyltransferase [EC:2.7.7.-] | (RefSeq) uncharacterized protein LOC7455771	--	Uncharacterized ACR, YdiU/UPF0061 family	--	Coenzyme transport and metabolism	protein adenylyltransferase SelO [Populus alba]
Poalb01G001340.1	Biological Process: protein lipoylation (GO:0009249);; Molecular Function: lipoyl(octanoyl) transferase activity (GO:0033819);;	K23735|4.2e-138|pop:7483281|K23735 lipoyl(octanoyl) transferase 2 [EC:2.3.1.181] | (RefSeq) octanoyltransferase isoform X2	Lipoic acid metabolism (ko00785)	Biotin/lipoate A/B protein ligase family	Octanoyltransferase LIP2, mitochondrial OS=Arabidopsis thaliana OX=3702 GN=LIP2 PE=1 SV=1	--	octanoyltransferase LIP2, mitochondrial-like isoform X1 [Populus alba]
Poalb01G001350.1	Cellular Component: integral component of membrane (GO:0016021);;	--	--	--	--	--	hypothetical protein POPTR_003G212100 [Populus trichocarpa]
Poalb01G001360.1	--	--	--	--	--	--	uncharacterized protein LOC118049793 isoform X2 [Populus alba]
Poalb01G001370.1	--	--	--	--	G-type lectin S-receptor-like serine/threonine-protein kinase LECRK3 OS=Oryza sativa subsp. indica OX=39946 GN=LECRK3 PE=3 SV=2	Signal transduction mechanisms	G-type lectin S-receptor-like serine/threonine-protein kinase LECRK3 [Populus alba]
Poalb01G001380.1	--	K15271|1.2e-19|sly:101251951|K15271 ATP-dependent DNA helicase HFM1/MER3 [EC:3.6.4.12] | (RefSeq) DExH-box ATP-dependent RNA helicase DExH17	--	PPR repeat family	Putative pentatricopeptide repeat-containing protein At3g23330 OS=Arabidopsis thaliana OX=3702 GN=PCMP-H32 PE=3 SV=1	Function unknown	pentatricopeptide repeat-containing protein At5g59600-like [Populus alba]
Poalb01G001390.1	--	--	--	--	--	--	hypothetical protein D5086_0000065020 [Populus alba]
Poalb01G001400.1	Molecular Function: oxidoreductase activity, acting on single donors with incorporation of molecular oxygen, incorporation of two atoms of oxygen (GO:0016702);; Biological Process: oxylipin biosynthetic process (GO:0031408);; Molecular Function: metal ion binding (GO:0046872);;	K00454|0.0e+00|pop:7496049|K00454 lipoxygenase [EC:1.13.11.12] | (RefSeq) linoleate 13S-lipoxygenase 2-1, chloroplastic isoform X1	Linoleic acid metabolism (ko00591);; alpha-Linolenic acid metabolism (ko00592)	Lipoxygenase	Linoleate 13S-lipoxygenase 2-1, chloroplastic OS=Solanum tuberosum OX=4113 GN=LOX2.1 PE=1 SV=1	Amino acid transport and metabolism	linoleate 13S-lipoxygenase 2-1, chloroplastic-like [Populus alba]
Poalb01G001410.1	Molecular Function: oxidoreductase activity, acting on single donors with incorporation of molecular oxygen, incorporation of two atoms of oxygen (GO:0016702);; Biological Process: oxylipin biosynthetic process (GO:0031408);; Biological Process: lipid oxidation (GO:0034440);; Molecular Function: metal ion binding (GO:0046872);;	K00454|0.0e+00|pop:7496048|K00454 lipoxygenase [EC:1.13.11.12] | (RefSeq) linoleate 13S-lipoxygenase 2-1, chloroplastic isoform X1	Linoleic acid metabolism (ko00591);; alpha-Linolenic acid metabolism (ko00592)	Lipoxygenase	Linoleate 13S-lipoxygenase 2-1, chloroplastic OS=Solanum tuberosum OX=4113 GN=LOX2.1 PE=1 SV=1	Amino acid transport and metabolism	linoleate 13S-lipoxygenase 2-1, chloroplastic-like [Populus alba]
Poalb01G001420.1	Molecular Function: oxidoreductase activity, acting on single donors with incorporation of molecular oxygen, incorporation of two atoms of oxygen (GO:0016702);; Biological Process: oxylipin biosynthetic process (GO:0031408);; Molecular Function: metal ion binding (GO:0046872);;	K00454|0.0e+00|pop:18094302|K00454 lipoxygenase [EC:1.13.11.12] | (RefSeq) linoleate 13S-lipoxygenase 2-1, chloroplastic	Linoleic acid metabolism (ko00591);; alpha-Linolenic acid metabolism (ko00592)	Lipoxygenase	Linoleate 13S-lipoxygenase 2-1, chloroplastic OS=Solanum tuberosum OX=4113 GN=LOX2.1 PE=1 SV=1	Amino acid transport and metabolism	linoleate 13S-lipoxygenase 2-1, chloroplastic-like [Populus alba]
Poalb01G001430.1	--	K01303|3.3e-42|fve:101311565|K01303 acylaminoacyl-peptidase [EC:3.4.19.1] | (RefSeq) uncharacterized LOC101311565	--	--	--	Replication, recombination and repair	uncharacterized protein LOC112326559, partial [Populus trichocarpa]
Poalb01G001440.1	--	K01601|1.9e-22|aip:107627247|K01601 ribulose-bisphosphate carboxylase large chain [EC:4.1.1.39] | (RefSeq) uncharacterized protein LOC107627247	Glyoxylate and dicarboxylate metabolism (ko00630);; Carbon fixation in photosynthetic organisms (ko00710);; Carbon metabolism (ko01200)	Retrotransposon gag protein	--	Replication, recombination and repair	uncharacterized protein LOC116020218 [Ipomoea triloba]
Poalb01G001450.1	Molecular Function: nucleic acid binding (GO:0003676);; Molecular Function: RNA-DNA hybrid ribonuclease activity (GO:0004523);; Biological Process: DNA integration (GO:0015074);;	K00820|3.3e-59|nta:107787623|K00820 glutamine---fructose-6-phosphate transaminase (isomerizing) [EC:2.6.1.16] | (RefSeq) glutamine--fructose-6-phosphate aminotransferase [isomerizing] 2-like	Alanine, aspartate and glutamate metabolism (ko00250);; Amino sugar and nucleotide sugar metabolism (ko00520)	RNase H-like domain found in reverse transcriptase	RNA-directed DNA polymerase homolog OS=Oenothera berteroana OX=3950 PE=4 SV=1	Replication, recombination and repair	uncharacterized protein LOC112326995 [Populus trichocarpa]
Poalb01G001460.1	--	--	--	--	--	--	uncharacterized protein LOC112328618, partial [Populus trichocarpa]
Poalb01G001470.1	Biological Process: cytokinin biosynthetic process (GO:0009691);; Cellular Component: integral component of membrane (GO:0016021);; Molecular Function: hydrolase activity (GO:0016787);;	K22522|2.8e-57|pxb:108866943|K22522 cytokinin riboside 5'-monophosphate phosphoribohydrolase [EC:3.2.2.-] | (RefSeq) cytokinin riboside 5'-monophosphate phosphoribohydrolase LOG7-like	--	Possible lysine decarboxylase	Probable cytokinin riboside 5'-monophosphate phosphoribohydrolase LOGL10 OS=Oryza sativa subsp. japonica OX=39947 GN=LOGL10 PE=2 SV=1	Coenzyme transport and metabolism	Cytokinin riboside 5'-monophosphate phosphoribohydrolase [Parasponia andersonii]
Poalb01G001480.1	Molecular Function: nucleic acid binding (GO:0003676);; Biological Process: DNA integration (GO:0015074);;	K01303|5.8e-162|fve:101311565|K01303 acylaminoacyl-peptidase [EC:3.4.19.1] | (RefSeq) uncharacterized LOC101311565	--	RNase H-like domain found in reverse transcriptase	Uncharacterized mitochondrial protein AtMg00860 OS=Arabidopsis thaliana OX=3702 GN=AtMg00860 PE=4 SV=1	--	integrase [Populus trichocarpa]
Poalb01G001490.1	Molecular Function: oxidoreductase activity, acting on single donors with incorporation of molecular oxygen, incorporation of two atoms of oxygen (GO:0016702);; Biological Process: oxylipin biosynthetic process (GO:0031408);; Molecular Function: metal ion binding (GO:0046872);;	K00454|0.0e+00|pop:18094302|K00454 lipoxygenase [EC:1.13.11.12] | (RefSeq) linoleate 13S-lipoxygenase 2-1, chloroplastic	Linoleic acid metabolism (ko00591);; alpha-Linolenic acid metabolism (ko00592)	Lipoxygenase	Linoleate 13S-lipoxygenase 2-1, chloroplastic OS=Solanum tuberosum OX=4113 GN=LOX2.1 PE=1 SV=1	Amino acid transport and metabolism	hypothetical protein D5086_0000231730 [Populus alba]
Poalb01G001500.1	Molecular Function: oxidoreductase activity, acting on single donors with incorporation of molecular oxygen, incorporation of two atoms of oxygen (GO:0016702);; Biological Process: oxylipin biosynthetic process (GO:0031408);; Molecular Function: metal ion binding (GO:0046872);;	K00454|0.0e+00|pop:18094302|K00454 lipoxygenase [EC:1.13.11.12] | (RefSeq) linoleate 13S-lipoxygenase 2-1, chloroplastic	Linoleic acid metabolism (ko00591);; alpha-Linolenic acid metabolism (ko00592)	Lipoxygenase	Linoleate 13S-lipoxygenase 2-1, chloroplastic OS=Solanum tuberosum OX=4113 GN=LOX2.1 PE=1 SV=1	Amino acid transport and metabolism	hypothetical protein D5086_0000149680 [Populus alba]
Poalb01G001510.1	Molecular Function: monooxygenase activity (GO:0004497);; Molecular Function: iron ion binding (GO:0005506);; Molecular Function: oxidoreductase activity, acting on paired donors, with incorporation or reduction of molecular oxygen (GO:0016705);; Molecular Function: heme binding (GO:0020037);;	K22983|6.6e-31|pop:7487285|K22983 cytochrome P450 family 76 subfamily A | (RefSeq) cytochrome P450 76A1	--	--	Cytochrome P450 76A2 OS=Solanum melongena OX=4111 GN=CYP76A2 PE=2 SV=1	Secondary metabolites biosynthesis, transport and catabolism	cytochrome P450 76A1-like [Populus alba]
Poalb01G001520.1	Cellular Component: integral component of membrane (GO:0016021);;	K18999|4.4e-07|fve:101299247|K18999 RNA polymerase II C-terminal domain phosphatase-like 3/4 [EC:3.1.3.16] | (RefSeq) RNA polymerase II C-terminal domain phosphatase-like 4	--	Plant phosphoribosyltransferase C-terminal	FT-interacting protein 3 OS=Arabidopsis thaliana OX=3702 GN=FTIP3 PE=1 SV=1	Function unknown	FT-interacting protein 3-like [Populus alba]
Poalb01G001530.1	Molecular Function: catalase activity (GO:0004096);; Cellular Component: integral component of membrane (GO:0016021);; Molecular Function: heme binding (GO:0020037);;	--	--	--	--	--	hypothetical protein JCGZ_07918 [Jatropha curcas]
Poalb01G001540.1	Molecular Function: transcription factor activity, sequence-specific DNA binding (GO:0003700);; Cellular Component: nucleus (GO:0005634);;	K14514|4.3e-219|pop:7487046|K14514 ethylene-insensitive protein 3 | (RefSeq) ETHYLENE INSENSITIVE 3-like 3 protein	MAPK signaling pathway - plant (ko04016);; Plant hormone signal transduction (ko04075)	Ethylene insensitive 3	ETHYLENE INSENSITIVE 3-like 3 protein OS=Arabidopsis thaliana OX=3702 GN=EIL3 PE=1 SV=1	Function unknown	ETHYLENE-INSENSITIVE3-like 3 family protein [Populus alba]
Poalb01G001550.1	#N/A	#N/A	#N/A	#N/A	#N/A	#N/A	#N/A
Poalb01G001560.1	Cellular Component: nucleus (GO:0005634);;	K14514|3.0e-112|pop:18097269|K14514 ethylene-insensitive protein 3 | (RefSeq) ETHYLENE INSENSITIVE 3-like 3 protein	MAPK signaling pathway - plant (ko04016);; Plant hormone signal transduction (ko04075)	Ethylene insensitive 3	ETHYLENE INSENSITIVE 3-like 3 protein OS=Arabidopsis thaliana OX=3702 GN=EIL3 PE=1 SV=1	Function unknown	hypothetical protein D5086_0000149630 [Populus alba]
Poalb01G001570.1	--	--	--	--	--	--	hypothetical protein POPTR_001G016100 [Populus trichocarpa]
Poalb01G001580.1	--	K10277|1.1e-237|pop:7496047|K10277 lysine-specific demethylase 8 [EC:1.14.11.27] | (RefSeq) lysine-specific demethylase JMJ30	--	Cupin-like domain	Lysine-specific demethylase JMJ30 OS=Arabidopsis thaliana OX=3702 GN=JMJ30 PE=1 SV=1	--	lysine-specific demethylase JMJ30 [Populus alba]
Poalb01G001590.1	Molecular Function: UDP-glycosyltransferase activity (GO:0008194);;	K23260|2.9e-72|egr:104453761|K23260 scopoletin glucosyltransferase [EC:2.4.1.128] | (RefSeq) scopoletin glucosyltransferase	Phenylpropanoid biosynthesis (ko00940)	UDP-glucoronosyl and UDP-glucosyl transferase	UDP-glycosyltransferase 92A1 OS=Arabidopsis thaliana OX=3702 GN=UGT92A1 PE=2 SV=1	Carbohydrate transport and metabolism	UDP-glycosyltransferase 92A1-like [Populus alba]
Poalb01G001600.1	Molecular Function: UDP-glycosyltransferase activity (GO:0008194);;	K23260|4.8e-50|qsu:112025005|K23260 scopoletin glucosyltransferase [EC:2.4.1.128] | (RefSeq) scopoletin glucosyltransferase-like	Phenylpropanoid biosynthesis (ko00940)	UDP-glucoronosyl and UDP-glucosyl transferase	UDP-glycosyltransferase 92A1 OS=Arabidopsis thaliana OX=3702 GN=UGT92A1 PE=2 SV=1	--	UDP-glycosyltransferase 92A1-like [Populus alba]
Poalb01G001610.1	--	--	--	--	--	--	hypothetical protein D5086_0000149570 [Populus alba]
Poalb01G001620.1	Molecular Function: UDP-glycosyltransferase activity (GO:0008194);; Cellular Component: integral component of membrane (GO:0016021);; Cellular Component: intracellular membrane-bounded organelle (GO:0043231);;	K23260|3.2e-68|egr:104453761|K23260 scopoletin glucosyltransferase [EC:2.4.1.128] | (RefSeq) scopoletin glucosyltransferase	Phenylpropanoid biosynthesis (ko00940)	UDP-glucoronosyl and UDP-glucosyl transferase	UDP-glycosyltransferase 92A1 OS=Arabidopsis thaliana OX=3702 GN=UGT92A1 PE=2 SV=1	Carbohydrate transport and metabolism	UDP-glycosyltransferase 92A1-like [Populus alba]
Poalb01G001630.1	--	--	--	--	IRK-interacting protein OS=Arabidopsis thaliana OX=3702 GN=IRKI PE=1 SV=1	--	IRK-interacting protein-like [Populus alba]
Poalb01G001640.1	--	K11253|6.2e-18|ccav:112520040|K11253 histone H3 | (RefSeq) histone H3-like centromeric protein cpar-1	--	--	Histone H3.2 OS=Arabidopsis thaliana OX=3702 GN=HTR2 PE=1 SV=2	Function unknown	hypothetical protein FNV43_RR03006 [Rhamnella rubrinervis]
Poalb01G001650.1	--	--	--	--	--	--	uncharacterized protein LOC118061471 isoform X1 [Populus alba]
Poalb01G001660.1	Molecular Function: protein dimerization activity (GO:0046983);;	K18878|4.0e-09|cann:107866053|K18878 BHLH transcription factor Upa20 | (RefSeq) Upa20; transcription factor bHLH137-like	Plant-pathogen interaction (ko04626)	Helix-loop-helix DNA-binding domain	Transcription factor bHLH122 OS=Arabidopsis thaliana OX=3702 GN=BHLH122 PE=1 SV=1	Transcription	transcription factor bHLH122-like isoform X2 [Populus alba]
Poalb01G001670.1	Molecular Function: nucleotide binding (GO:0000166);; Molecular Function: molecular_function (GO:0003674);; Molecular Function: binding (GO:0005488);; Cellular Component: cellular_component (GO:0005575);; Cellular Component: intracellular (GO:0005622);; Cellular Component: cell (GO:0005623);; Cellular Component: cytoplasm (GO:0005737);; Cellular Component: chloroplast (GO:0009507);; Cellular Comp…	--	--	Leucine rich repeat	DNA damage-repair/toleration protein DRT100 OS=Arabidopsis thaliana OX=3702 GN=DRT100 PE=2 SV=2	Replication, recombination and repair	DNA damage-repair/toleration protein DRT100 [Populus trichocarpa]
Poalb01G001680.1	--	K18167|1.8e-45|pop:112327190|K18167 succinate dehydrogenase assembly factor 1 | (RefSeq) succinate dehydrogenase assembly factor 1, mitochondrial	--	Complex 1 protein (LYR family)	--	Function unknown	succinate dehydrogenase assembly factor 1, mitochondrial [Populus alba]
Poalb01G001690.1	Biological Process: L-arabinose metabolic process (GO:0046373);; Molecular Function: alpha-L-arabinofuranosidase activity (GO:0046556);;	K09955|6.7e-194|pop:7496037|K09955 uncharacterized protein | (RefSeq) uncharacterized protein LOC7496037	--	Beta-L-arabinofuranosidase, GH127	--	Function unknown	uncharacterized protein LOC118061451 [Populus alba]
Poalb01G001700.1	--	K18167|1.0e-45|pop:112327190|K18167 succinate dehydrogenase assembly factor 1 | (RefSeq) succinate dehydrogenase assembly factor 1, mitochondrial	--	Complex 1 protein (LYR family)	--	Function unknown	succinate dehydrogenase assembly factor 1, mitochondrial [Populus alba]
Poalb01G001710.1	Biological Process: L-arabinose metabolic process (GO:0046373);; Molecular Function: alpha-L-arabinofuranosidase activity (GO:0046556);;	K09955|2.5e-225|pop:7496037|K09955 uncharacterized protein | (RefSeq) uncharacterized protein LOC7496037	--	Beta-L-arabinofuranosidase, GH127	--	Function unknown	uncharacterized protein LOC118061451 [Populus alba]
Poalb01G001720.1	Molecular Function: nucleic acid binding (GO:0003676);; Molecular Function: RNA-DNA hybrid ribonuclease activity (GO:0004523);;	--	--	Reverse transcriptase-like	--	--	hypothetical protein D5086_0000149430 [Populus alba]
Poalb01G001730.1	--	--	--	--	--	Intracellular trafficking, secretion, and vesicular transport	uncharacterized protein LOC118052163 [Populus alba]
Poalb01G001740.1	Cellular Component: integral component of membrane (GO:0016021);;	--	--	Plant protein of unknown function	UPF0481 protein At3g47200 OS=Arabidopsis thaliana OX=3702 GN=At3g47200 PE=2 SV=1	Function unknown	UPF0481 protein At3g47200-like [Populus alba]
Poalb01G001750.1	--	K18167|1.4e-45|pop:112327190|K18167 succinate dehydrogenase assembly factor 1 | (RefSeq) succinate dehydrogenase assembly factor 1, mitochondrial	--	Complex 1 protein (LYR family)	--	Function unknown	succinate dehydrogenase assembly factor 1, mitochondrial [Populus alba]
Poalb01G001760.1	Biological Process: L-arabinose metabolic process (GO:0046373);; Molecular Function: alpha-L-arabinofuranosidase activity (GO:0046556);;	K09955|0.0e+00|pop:7496037|K09955 uncharacterized protein | (RefSeq) uncharacterized protein LOC7496037	--	Beta-L-arabinofuranosidase, GH127	--	Function unknown	uncharacterized protein LOC118061451 [Populus alba]
Poalb01G001770.1	Molecular Function: protein serine/threonine kinase activity (GO:0004674);; Molecular Function: ATP binding (GO:0005524);;	K08286|6.1e-192|pop:7487037|K08286 protein-serine/threonine kinase [EC:2.7.11.-] | (RefSeq) serine/threonine-protein kinase UCNL	--	Protein kinase domain	Serine/threonine-protein kinase UCN OS=Arabidopsis thaliana OX=3702 GN=UNC PE=1 SV=1	Signal transduction mechanisms	serine/threonine-protein kinase UCNL-like [Populus alba]
Poalb01G001780.1	Molecular Function: DNA binding (GO:0003677);; Molecular Function: transcription factor activity, sequence-specific DNA binding (GO:0003700);; Cellular Component: nucleus (GO:0005634);;	K09285|4.5e-297|pop:7487036|K09285 AP2-like factor, ANT lineage | (RefSeq) AP2-like ethylene-responsive transcription factor PLT1 isoform X1	--	AP2 domain	AP2-like ethylene-responsive transcription factor PLT2 OS=Arabidopsis thaliana OX=3702 GN=PLT2 PE=2 SV=1	Transcription	AP2-like ethylene-responsive transcription factor PLT2 [Populus alba]
Poalb01G001790.1	Cellular Component: mitochondrial intermembrane space (GO:0005758);;	--	--	PRELI-like family	--	Intracellular trafficking, secretion, and vesicular transport	protein slowmo homolog [Populus alba]
Poalb01G001800.1	Molecular Function: DNA binding (GO:0003677);; Molecular Function: zinc ion binding (GO:0008270);;	--	--	A20-like zinc finger	Zinc finger A20 and AN1 domain-containing stress-associated protein 8 OS=Oryza sativa subsp. indica OX=39946 GN=SAP8 PE=2 SV=2	Function unknown	zinc finger A20 and AN1 domain-containing stress-associated protein 8-like [Populus alba]
Poalb01G001810.1	Molecular Function: protein kinase activity (GO:0004672);; Molecular Function: ATP binding (GO:0005524);;	K08857|0.0e+00|pop:7487034|K08857 NIMA (never in mitosis gene a)-related kinase 1/4/5 [EC:2.7.11.1] | (RefSeq) serine/threonine-protein kinase Nek6	--	Protein kinase domain	Serine/threonine-protein kinase Nek6 OS=Arabidopsis thaliana OX=3702 GN=NEK6 PE=3 SV=1	Signal transduction mechanisms	serine/threonine-protein kinase Nek6-like isoform X1 [Populus alba]
Poalb01G001820.1	Cellular Component: integral component of membrane (GO:0016021);; Molecular Function: metal ion transmembrane transporter activity (GO:0046873);;	K07238|1.6e-136|pop:7496035|K07238 zinc transporter, ZIP family | (RefSeq) zinc transporter ZTP29	--	ZIP Zinc transporter	Zinc transporter ZTP29 OS=Arabidopsis thaliana OX=3702 GN=ZTP29 PE=2 SV=1	Inorganic ion transport and metabolism	zinc transporter ZTP29 [Populus alba]
Poalb01G001830.1	--	--	--	--	Zinc finger protein WIP5 OS=Arabidopsis thaliana OX=3702 GN=WIP5 PE=2 SV=1	Function unknown	zinc finger protein WIP2-like [Populus alba]
Poalb01G001840.1	Cellular Component: outer membrane (GO:0019867);;	K07277|0.0e+00|pop:7487033|K07277 outer membrane protein insertion porin family | (RefSeq) outer envelope protein 80, chloroplastic isoform X1	--	Omp85 superfamily domain	Outer envelope protein 80, chloroplastic OS=Arabidopsis thaliana OX=3702 GN=OEP80 PE=2 SV=1	Cell wall/membrane/envelope biogenesis	outer envelope protein 80, chloroplastic-like isoform X1 [Populus alba]
Poalb01G001850.1	Molecular Function: copper ion binding (GO:0005507);; Molecular Function: ATP binding (GO:0005524);; Cellular Component: integral component of membrane (GO:0016021);; Molecular Function: cation-transporting ATPase activity (GO:0019829);; Biological Process: metal ion transport (GO:0030001);;	K17686|0.0e+00|pop:7487032|K17686 P-type Cu+ transporter [EC:7.2.2.8] | (RefSeq) copper-transporting ATPase HMA4	MAPK signaling pathway - plant (ko04016)	E1-E2 ATPase	Copper-transporting ATPase HMA4 OS=Oryza sativa subsp. japonica OX=39947 GN=HMA4 PE=1 SV=1	Inorganic ion transport and metabolism	copper-transporting ATPase HMA4-like isoform X1 [Populus alba]
Poalb01G001860.1	Molecular Function: copper ion binding (GO:0005507);; Molecular Function: ATP binding (GO:0005524);; Cellular Component: integral component of membrane (GO:0016021);; Molecular Function: cation-transporting ATPase activity (GO:0019829);; Biological Process: metal ion transport (GO:0030001);;	K17686|5.4e-66|pop:7487032|K17686 P-type Cu+ transporter [EC:7.2.2.8] | (RefSeq) copper-transporting ATPase HMA4	MAPK signaling pathway - plant (ko04016)	--	Copper-transporting ATPase HMA4 OS=Oryza sativa subsp. japonica OX=39947 GN=HMA4 PE=1 SV=1	Inorganic ion transport and metabolism	copper-transporting ATPase HMA4 [Populus trichocarpa]
Poalb01G001870.1	--	--	--	Myb/SANT-like DNA-binding domain	--	Function unknown	uncharacterized protein LOC118061440 [Populus alba]
Poalb01G001880.1	Molecular Function: ATP transmembrane transporter activity (GO:0005347);; Cellular Component: mitochondrial inner membrane (GO:0005743);; Cellular Component: integral component of membrane (GO:0016021);;	K05863|1.4e-212|pop:7487030|K05863 solute carrier family 25 (mitochondrial adenine nucleotide translocator), member 4/5/6/31 | (RefSeq) ADP,ATP carrier protein, mitochondrial	--	Mitochondrial carrier protein	ADP,ATP carrier protein, mitochondrial (Fragment) OS=Solanum tuberosum OX=4113 GN=ANT1 PE=2 SV=1	Energy production and conversion	ADP,ATP carrier protein, mitochondrial-like [Populus alba]
Poalb01G001890.1	#N/A	#N/A	#N/A	#N/A	#N/A	#N/A	#N/A
Poalb01G001900.1	#N/A	#N/A	#N/A	#N/A	#N/A	#N/A	#N/A
Poalb01G001910.1	Molecular Function: ubiquitin-protein transferase activity (GO:0004842);; Biological Process: negative regulation of organ growth (GO:0046621);;	K19045|4.0e-139|pop:7460566|K19045 E3 ubiquitin-protein ligase BIG BROTHER and related proteins [EC:2.3.2.27] | (RefSeq) E3 ubiquitin ligase BIG BROTHER	--	Ring finger domain	E3 ubiquitin-protein ligase BIG BROTHER OS=Arabidopsis thaliana OX=3702 GN=BB PE=1 SV=1	Posttranslational modification, protein turnover, chaperones	E3 ubiquitin-protein ligase BIG BROTHER-like [Populus alba]
Poalb01G001920.1	Molecular Function: oxidoreductase activity, acting on single donors with incorporation of molecular oxygen, incorporation of two atoms of oxygen (GO:0016702);; Biological Process: oxylipin biosynthetic process (GO:0031408);; Molecular Function: metal ion binding (GO:0046872);;	K00454|0.0e+00|pop:18094302|K00454 lipoxygenase [EC:1.13.11.12] | (RefSeq) linoleate 13S-lipoxygenase 2-1, chloroplastic	Linoleic acid metabolism (ko00591);; alpha-Linolenic acid metabolism (ko00592)	Lipoxygenase	Linoleate 13S-lipoxygenase 2-1, chloroplastic OS=Solanum tuberosum OX=4113 GN=LOX2.1 PE=1 SV=1	Amino acid transport and metabolism	linoleate 13S-lipoxygenase 2-1, chloroplastic-like [Populus alba]
Poalb01G001930.1	#N/A	#N/A	#N/A	#N/A	#N/A	#N/A	#N/A
Poalb01G001940.1	--	--	--	--	--	--	hypothetical protein D5086_0000177810 [Populus alba]
Poalb01G001950.1	Molecular Function: transcription factor activity, sequence-specific DNA binding (GO:0003700);;	--	--	--	Basic leucine zipper 23 OS=Arabidopsis thaliana OX=3702 GN=BZIP23 PE=2 SV=1	Transcription	basic leucine zipper 23-like [Populus alba]
Poalb01G001960.1	Molecular Function: RNA binding (GO:0003723);; Molecular Function: metal ion binding (GO:0046872);;	--	--	Zinc finger C-x8-C-x5-C-x3-H type (and similar)	Zinc finger CCCH domain-containing protein 53 OS=Oryza sativa subsp. japonica OX=39947 GN=Os07g0682400 PE=2 SV=1	RNA processing and modification	zinc finger CCCH domain-containing protein 53 isoform X4 [Populus alba]
Poalb01G001970.1	Molecular Function: aspartic-type endopeptidase activity (GO:0004190);; Biological Process: proteolysis (GO:0006508);; Biological Process: protein catabolic process (GO:0030163);;	--	--	--	--	Posttranslational modification, protein turnover, chaperones	aspartic proteinase CDR1 [Populus trichocarpa]
Poalb01G001980.1	Molecular Function: molecular_function (GO:0003674);; Molecular Function: nucleic acid binding (GO:0003676);; Molecular Function: RNA binding (GO:0003723);; Molecular Function: catalytic activity (GO:0003824);; Molecular Function: nuclease activity (GO:0004518);; Molecular Function: endonuclease activity (GO:0004519);; Molecular Function: binding (GO:0005488);; Cellular Component: cellular_compon…	--	--	PPR repeat	--	Function unknown	hypothetical protein D5086_0000177840 [Populus alba]
Poalb01G001990.1	Molecular Function: calcium-transporting ATPase activity (GO:0005388);; Molecular Function: calmodulin binding (GO:0005516);; Molecular Function: ATP binding (GO:0005524);; Cellular Component: integral component of membrane (GO:0016021);;	K01537|0.0e+00|pop:18094316|K01537 P-type Ca2+ transporter type 2C [EC:7.2.2.10] | (RefSeq) calcium-transporting ATPase 4, plasma membrane-type	--	Cation transporting ATPase, C-terminus	Calcium-transporting ATPase 4, plasma membrane-type OS=Arabidopsis thaliana OX=3702 GN=ACA4 PE=1 SV=1	Inorganic ion transport and metabolism	calcium-transporting ATPase 4, plasma membrane-type-like [Populus alba]
Poalb01G002000.1	Molecular Function: glycerol-3-phosphate dehydrogenase [NAD+] activity (GO:0004367);; Biological Process: carbohydrate metabolic process (GO:0005975);; Cellular Component: glycerol-3-phosphate dehydrogenase complex (GO:0009331);; Biological Process: glycerol-3-phosphate catabolic process (GO:0046168);; Molecular Function: NAD binding (GO:0051287);;	K00006|1.5e-178|pop:7462766|K00006 glycerol-3-phosphate dehydrogenase (NAD+) [EC:1.1.1.8] | (RefSeq) probable glycerol-3-phosphate dehydrogenase [NAD(+)] 1, cytosolic	Glycerophospholipid metabolism (ko00564)	NAD-dependent glycerol-3-phosphate dehydrogenase C-terminus	Probable glycerol-3-phosphate dehydrogenase [NAD(+)] 1, cytosolic OS=Oryza sativa subsp. japonica OX=39947 GN=Os01g0939600 PE=2 SV=1	Energy production and conversion	probable glycerol-3-phosphate dehydrogenase [NAD(+)] 1, cytosolic [Populus alba]
Poalb01G002010.1	Biological Process: cytokinin metabolic process (GO:0009690);; Molecular Function: cytokinin dehydrogenase activity (GO:0019139);; Molecular Function: FAD binding (GO:0071949);;	K00279|6.8e-194|pop:18094319|K00279 cytokinin dehydrogenase [EC:1.5.99.12] | (RefSeq) cytokinin dehydrogenase 6	Zeatin biosynthesis (ko00908)	Cytokinin dehydrogenase 1, FAD and cytokinin binding	Cytokinin dehydrogenase 6 OS=Arabidopsis thaliana OX=3702 GN=CKX6 PE=2 SV=2	Energy production and conversion	cytokinin dehydrogenase 6-like [Populus alba]
Poalb01G002020.1	Molecular Function: protein binding (GO:0005515);;	--	--	Protein of unknown function (DUF4005)	Protein IQ-DOMAIN 14 OS=Arabidopsis thaliana OX=3702 GN=IQD14 PE=1 SV=1	Function unknown	protein IQ-DOMAIN 14 [Populus alba]
Poalb01G002030.1	--	--	--	--	--	--	bifunctional endo-1,4-beta-xylanase XylA-like [Populus alba]
Poalb01G002040.1	--	--	--	--	--	Function unknown	hypothetical protein D5086_0000177920 [Populus alba]
Poalb01G002050.1	--	--	--	--	--	--	glycine-rich protein 23-like, partial [Populus alba]
Poalb01G002060.1	Cellular Component: plant-type vacuole (GO:0000325);; Biological Process: response to acid chemical (GO:0001101);; Biological Process: regulation of cell growth (GO:0001558);; Molecular Function: molecular_function (GO:0003674);; Molecular Function: structural molecule activity (GO:0005198);; Molecular Function: structural constituent of cell wall (GO:0005199);; Cellular Component: cellular_compo…	--	--	--	--	Function unknown	hypothetical protein D5086_0000193770 [Populus alba]
Poalb01G002070.1	--	--	--	--	--	--	PREDICTED: uncharacterized protein LOC105134906 isoform X1 [Populus euphratica]
Poalb01G002080.1	--	--	--	F-box domain	--	--	uncharacterized protein LOC118061248 isoform X1 [Populus alba]
Poalb01G002090.1	Molecular Function: protein binding (GO:0005515);;	--	--	F-box-like	--	--	hypothetical protein D5086_0000147510 [Populus alba]
Poalb01G002100.1	Molecular Function: protein binding (GO:0005515);;	--	--	F-box-like	--	--	hypothetical protein D5086_0000147520 [Populus alba]
Poalb01G002110.1	Molecular Function: protein binding (GO:0005515);;	--	--	F-box-like	--	--	hypothetical protein D5086_0000147530 [Populus alba]
Poalb01G002120.1	#N/A	#N/A	#N/A	#N/A	#N/A	#N/A	#N/A
Poalb01G002130.1	Molecular Function: protein binding (GO:0005515);;	--	--	F-box-like	--	--	hypothetical protein POPTR_001G022200 [Populus trichocarpa]
Poalb01G002140.1	Molecular Function: protein binding (GO:0005515);;	--	--	F-box-like	--	--	hypothetical protein D5086_0000147540 [Populus alba]
Poalb01G002150.1	Cellular Component: integral component of membrane (GO:0016021);;	--	--	--	--	--	hypothetical protein DKX38_000165 [Salix brachista]
Poalb01G002160.1	Molecular Function: protein binding (GO:0005515);;	--	--	F-box-like	--	--	uncharacterized protein LOC118061200 [Populus alba]
Poalb01G002170.1	Cellular Component: integral component of membrane (GO:0016021);;	--	--	--	--	--	uncharacterized protein LOC118061201 [Populus alba]
Poalb01G002180.1	#N/A	#N/A	#N/A	#N/A	#N/A	#N/A	#N/A
Poalb01G002190.1	--	--	--	--	--	--	hypothetical protein D5086_0000147570 [Populus alba]
Poalb01G002200.1	Cellular Component: integral component of membrane (GO:0016021);; Molecular Function: transferase activity, transferring glycosyl groups (GO:0016757);;	K10771|4.8e-192|thj:104803289|K10771 AP endonuclease 1 [EC:4.2.99.18] | (RefSeq) uncharacterized protein LOC104803289	Base excision repair (ko03410)	Glycosyl transferase family 2	Glycosyltransferase-like KOBITO 1 OS=Arabidopsis thaliana OX=3702 GN=ELD1 PE=1 SV=1	Function unknown	glycosyltransferase-like KOBITO 1 [Populus alba]
Poalb01G002210.1	--	K12818|1.1e-32|mtr:MTR_0267s0070|K12818 ATP-dependent RNA helicase DHX8/PRP22 [EC:3.6.4.13] | (RefSeq) NB-ARC domain disease resistance protein, putative	Spliceosome (ko03040)	--	Putative disease resistance RPP13-like protein 1 OS=Arabidopsis thaliana OX=3702 GN=RPPL1 PE=3 SV=1	Signal transduction mechanisms	putative disease resistance RPP13-like protein 1 [Populus alba]
Poalb01G002220.1	Molecular Function: protein binding (GO:0005515);;	K14963|5.7e-21|vra:106760381|K14963 COMPASS component SWD3 | (RefSeq) protein JINGUBANG-like	--	WD domain, G-beta repeat	Protein JINGUBANG OS=Arabidopsis thaliana OX=3702 GN=JGB PE=1 SV=1	Function unknown	protein JINGUBANG-like [Populus alba]
Poalb01G002230.1	#N/A	#N/A	#N/A	#N/A	#N/A	#N/A	#N/A
Poalb01G002240.1	Cellular Component: integral component of membrane (GO:0016021);;	--	--	--	--	--	uncharacterized protein LOC118061205 [Populus alba]
Poalb01G002250.1	--	--	--	Ataxin-2 C-terminal region	Protein EARLY RESPONSIVE TO DEHYDRATION 15 OS=Arabidopsis thaliana OX=3702 GN=ERD15 PE=1 SV=1	Function unknown	protein EARLY RESPONSIVE TO DEHYDRATION 15-like [Populus alba]
Poalb01G002260.1	--	--	--	Probable lipid transfer	--	Function unknown	uncharacterized protein LOC118061207 [Populus alba]
Poalb01G002270.1	--	--	--	Probable lipid transfer	--	Function unknown	uncharacterized protein LOC118061208 [Populus alba]
Poalb01G002280.1	Molecular Function: acid phosphatase activity (GO:0003993);; Molecular Function: metal ion binding (GO:0046872);;	K22390|0.0e+00|pop:18094330|K22390 acid phosphatase type 7 | (RefSeq) probable inactive purple acid phosphatase 27	--	Fn3-like domain from Purple Acid Phosphatase	Probable inactive purple acid phosphatase 27 OS=Arabidopsis thaliana OX=3702 GN=PAP27 PE=2 SV=1	Carbohydrate transport and metabolism	probable inactive purple acid phosphatase 27 [Populus alba]
Poalb01G002290.1	Molecular Function: transcription factor activity, sequence-specific DNA binding (GO:0003700);; Cellular Component: nucleus (GO:0005634);; Biological Process: regulation of transcription, DNA-templated (GO:0006355);; Biological Process: response to gibberellin (GO:0009739);; Molecular Function: sequence-specific DNA binding (GO:0043565);;	K14494|4.9e-61|mesc:110605206|K14494 DELLA protein | (RefSeq) DELLA protein GAIP-B-like	Plant hormone signal transduction (ko04075)	GRAS domain family	Scarecrow-like protein 3 OS=Arabidopsis thaliana OX=3702 GN=SCL3 PE=1 SV=1	Transcription	scarecrow-like protein 3 isoform X1 [Populus alba]
Poalb01G002300.1	Cellular Component: apoplast (GO:0048046);;	K01870|1.7e-33|csat:104723377|K01870 isoleucyl-tRNA synthetase [EC:6.1.1.5] | (RefSeq) isoleucine--tRNA ligase, chloroplastic/mitochondrial-like	Aminoacyl-tRNA biosynthesis (ko00970)	Dirigent-like protein	Dirigent protein 19 OS=Arabidopsis thaliana OX=3702 GN=DIR19 PE=2 SV=1	Function unknown	dirigent protein 22-like [Populus alba]
Poalb01G002310.1	--	K23877|2.2e-41|brp:103831563|K23877 xyloglucan O-acetyltransferase | (RefSeq) protein ALTERED XYLOGLUCAN 4	--	GDSL/SGNH-like Acyl-Esterase family found in Pmr5 and Cas1p	Protein trichome birefringence-like 38 OS=Arabidopsis thaliana OX=3702 GN=TBL38 PE=2 SV=1	Function unknown	protein trichome birefringence-like 41 isoform X1 [Populus alba]
Poalb01G002320.1	--	--	--	Essential protein Yae1, N terminal	--	Function unknown	protein YAE1-like isoform X2 [Populus alba]
Poalb01G002330.1	Molecular Function: calmodulin binding (GO:0005516);; Cellular Component: plasma membrane (GO:0005886);;	--	--	Plant calmodulin-binding domain	Calmodulin binding protein PICBP OS=Arabidopsis thaliana OX=3702 GN=PICBP PE=2 SV=1	Function unknown	calmodulin binding protein PICBP [Populus alba]
Poalb01G002340.1	Cellular Component: integral component of membrane (GO:0016021);;	--	--	--	--	--	uncharacterized protein LOC118061217 [Populus alba]
Poalb01G002350.1	Cellular Component: cellular_component (GO:0005575);; Cellular Component: cell (GO:0005623);; Cellular Component: plasma membrane (GO:0005886);; Cellular Component: membrane (GO:0016020);; Cellular Component: cell part (GO:0044464);; Cellular Component: cell periphery (GO:0071944);;	K08332|0.0e+00|pop:7496006|K08332 vacuolar protein 8 | (RefSeq) U-box domain-containing protein 43	--	Armadillo/beta-catenin-like repeat	U-box domain-containing protein 44 OS=Arabidopsis thaliana OX=3702 GN=PUB44 PE=1 SV=1	Function unknown	hypothetical protein D5086_0000147720 [Populus alba]
Poalb01G002360.1	Molecular Function: calcium ion binding (GO:0005509);; Molecular Function: calcium-dependent phospholipid binding (GO:0005544);;	K17098|1.1e-173|pop:7487014|K17098 annexin D | (RefSeq) annexin D3	--	Annexin	Annexin D3 OS=Arabidopsis thaliana OX=3702 GN=ANN3 PE=2 SV=2	Intracellular trafficking, secretion, and vesicular transport	annexin D3 [Populus alba]
Poalb01G002370.1	Molecular Function: calcium ion binding (GO:0005509);; Molecular Function: calcium-dependent phospholipid binding (GO:0005544);;	K17098|5.3e-173|pop:7496004|K17098 annexin D | (RefSeq) annexin D4	--	Annexin	Annexin D4 OS=Arabidopsis thaliana OX=3702 GN=ANN4 PE=1 SV=1	Intracellular trafficking, secretion, and vesicular transport	annexin D4 [Populus alba]
Poalb01G002380.1	Biological Process: regulation of transcription, DNA-templated (GO:0006355);; Biological Process: circadian rhythm (GO:0007623);;	--	--	--	Protein LNK2 OS=Arabidopsis thaliana OX=3702 GN=LNK2 PE=1 SV=1	Function unknown	protein LNK2-like isoform X3 [Populus alba]
Poalb01G002390.1	Molecular Function: iron ion binding (GO:0005506);; Cellular Component: integral component of membrane (GO:0016021);; Molecular Function: oxidoreductase activity, acting on paired donors, with incorporation or reduction of molecular oxygen (GO:0016705);; Molecular Function: heme binding (GO:0020037);;	K23810|3.1e-34|vvi:100254114|K23810 (E)-8-carboxylinalool synthase [EC:1.14.14.-] | (RefSeq) geraniol 8-hydroxylase	Monoterpenoid biosynthesis (ko00902)	Cytochrome P450	Probable (S)-N-methylcoclaurine 3'-hydroxylase isozyme 2 OS=Coptis japonica OX=3442 GN=CYP80B2 PE=2 SV=1	Secondary metabolites biosynthesis, transport and catabolism	hypothetical protein D5086_0000147760 [Populus alba]
Poalb01G002400.1	Biological Process: defense response (GO:0006952);; Molecular Function: ADP binding (GO:0043531);;	K03013|1.2e-116|pop:7487012|K03013 DNA-directed RNA polymerases I, II, and III subunit RPABC1 | (RefSeq) DNA-directed RNA polymerase V subunit 5C	RNA polymerase (ko03020)	Ribosomal protein S27a	DNA-directed RNA polymerase V subunit 5C OS=Arabidopsis thaliana OX=3702 GN=NRPE5C PE=2 SV=1	Signal transduction mechanisms	putative disease resistance protein RGA3 isoform X1 [Populus alba]
Poalb01G002410.1	Molecular Function: protein binding (GO:0005515);;	--	--	F-box-like	F-box protein SKIP5 OS=Arabidopsis thaliana OX=3702 GN=SKIP5 PE=1 SV=1	Function unknown	F-box protein SKIP5 [Populus alba]
Poalb01G002420.1	Molecular Function: beta-galactosidase activity (GO:0004565);; Biological Process: carbohydrate metabolic process (GO:0005975);; Molecular Function: carbohydrate binding (GO:0030246);;	K12309|2.3e-147|ath:AT3G52840|K12309 beta-galactosidase [EC:3.2.1.23] | (RefSeq) BGAL2; beta-galactosidase 2	Galactose metabolism (ko00052);; Other glycan degradation (ko00511);; Glycosaminoglycan degradation (ko00531);; Sphingolipid metabolism (ko00600);; Glycosphingolipid biosynthesis - ganglio series (ko00604)	Glycosyl hydrolases family 35	Beta-galactosidase 7 OS=Arabidopsis thaliana OX=3702 GN=BGAL7 PE=2 SV=2	Carbohydrate transport and metabolism	beta-galactosidase 15-like [Populus alba]
Poalb01G002430.1	--	--	--	--	--	--	hypothetical protein D5086_0000147810 [Populus alba]
Poalb01G002440.1	Molecular Function: beta-galactosidase activity (GO:0004565);; Biological Process: carbohydrate metabolic process (GO:0005975);; Molecular Function: carbohydrate binding (GO:0030246);;	K12309|1.0e-166|ath:AT3G52840|K12309 beta-galactosidase [EC:3.2.1.23] | (RefSeq) BGAL2; beta-galactosidase 2	Galactose metabolism (ko00052);; Other glycan degradation (ko00511);; Glycosaminoglycan degradation (ko00531);; Sphingolipid metabolism (ko00600);; Glycosphingolipid biosynthesis - ganglio series (ko00604)	Glycosyl hydrolases family 35	Beta-galactosidase 15 OS=Arabidopsis thaliana OX=3702 GN=BGAL15 PE=2 SV=1	Carbohydrate transport and metabolism	beta-galactosidase 15-like [Populus alba]
Poalb01G002450.1	Molecular Function: translation initiation factor activity (GO:0003743);;	K03754|1.2e-205|pop:7487011|K03754 translation initiation factor eIF-2B subunit beta | (RefSeq) translation initiation factor eIF-2B subunit beta	RNA transport (ko03013)	Initiation factor 2 subunit family	--	Translation, ribosomal structure and biogenesis	eukaryotic translation initiation factor 2B family protein [Populus alba]
Poalb01G002460.1	Biological Process: ubiquitin-dependent protein catabolic process (GO:0006511);; Biological Process: multicellular organism development (GO:0007275);; Molecular Function: zinc ion binding (GO:0008270);; Cellular Component: host cell nucleus (GO:0042025);;	K04506|1.8e-176|pop:7476852|K04506 E3 ubiquitin-protein ligase SIAH1 [EC:2.3.2.27] | (RefSeq) E3 ubiquitin-protein ligase DIS1	Ubiquitin mediated proteolysis (ko04120)	Seven in absentia protein family	E3 ubiquitin-protein ligase DIS1 OS=Oryza sativa subsp. japonica OX=39947 GN=DIS1 PE=1 SV=1	Posttranslational modification, protein turnover, chaperones	E3 ubiquitin-protein ligase DIS1-like [Populus alba]
Poalb01G002470.1	Molecular Function: orotate phosphoribosyltransferase activity (GO:0004588);; Molecular Function: orotidine-5'-phosphate decarboxylase activity (GO:0004590);; Biological Process: 'de novo' pyrimidine nucleobase biosynthetic process (GO:0006207);; Biological Process: nucleoside metabolic process (GO:0009116);; Biological Process: 'de novo' UMP biosynthetic process (GO:0044205);;	K13421|8.4e-263|pop:7487010|K13421 uridine monophosphate synthetase [EC:2.4.2.10 4.1.1.23] | (RefSeq) uridine 5'-monophosphate synthase	Pyrimidine metabolism (ko00240)	Orotidine 5'-phosphate decarboxylase / HUMPS family	Uridine 5'-monophosphate synthase OS=Arabidopsis thaliana OX=3702 GN=PYRE-F PE=2 SV=2	Nucleotide transport and metabolism	uridine 5'-monophosphate synthase-like [Populus alba]
Poalb01G002480.1	Molecular Function: electron carrier activity (GO:0009055);; Molecular Function: protein disulfide oxidoreductase activity (GO:0015035);;	K17479|2.4e-70|pop:7476850|K17479 glutaredoxin domain-containing cysteine-rich protein 1 | (RefSeq) uncharacterized protein At5g39865	--	--	--	Posttranslational modification, protein turnover, chaperones	uncharacterized protein At5g39865-like [Populus alba]
Poalb01G002490.1	Cellular Component: cellular_component (GO:0005575);; Cellular Component: intracellular (GO:0005622);; Cellular Component: cell (GO:0005623);; Cellular Component: nucleus (GO:0005634);; Cellular Component: cytoplasm (GO:0005737);; Biological Process: cell communication (GO:0007154);; Biological Process: signal transduction (GO:0007165);; Biological Process: phototransduction (GO:0007602);; Biolog…	--	--	SRR1	Protein SENSITIVITY TO RED LIGHT REDUCED 1 OS=Arabidopsis thaliana OX=3702 GN=SRR1 PE=2 SV=2	Function unknown	protein SENSITIVITY TO RED LIGHT REDUCED 1-like [Populus alba]
Poalb01G002500.1	Molecular Function: protein binding (GO:0005515);; Cellular Component: cellular_component (GO:0005575);; Cellular Component: intracellular (GO:0005622);; Cellular Component: cell (GO:0005623);; Cellular Component: nucleus (GO:0005634);; Cellular Component: nucleoplasm (GO:0005654);; Cellular Component: mRNA cleavage and polyadenylation specificity factor complex (GO:0005847);; Cellular Component:…	K15542|4.8e-220|pop:7487007|K15542 polyadenylation factor subunit 2 | (RefSeq) flowering time control protein FY isoform X1	mRNA surveillance pathway (ko03015)	WD domain, G-beta repeat	Flowering time control protein FY OS=Arabidopsis thaliana OX=3702 GN=FY PE=1 SV=1	RNA processing and modification	flowering time control protein FY-like isoform X1 [Populus alba]
Poalb01G002510.1	Molecular Function: metal ion binding (GO:0046872);;	K10614|9.2e-26|mpp:MICPUCDRAFT_48481|K10614 E3 ubiquitin-protein ligase HERC3 [EC:2.3.2.26] | (RefSeq) E3 ubiquitin-protein ligase	Ubiquitin mediated proteolysis (ko04120)	Regulator of chromosome condensation (RCC1) repeat	PH, RCC1 and FYVE domains-containing protein 1 OS=Arabidopsis thaliana OX=3702 GN=PRAF1 PE=1 SV=1	Signal transduction mechanisms	hypothetical protein D5086_0000147900 [Populus alba]
Poalb01G002520.1	Biological Process: phosphorelay signal transduction system (GO:0000160);;	K14492|8.3e-103|pop:7476846|K14492 two-component response regulator ARR-A family | (RefSeq) two-component response regulator ARR8	Plant hormone signal transduction (ko04075)	Response regulator receiver domain	Two-component response regulator ORR9 OS=Oryza sativa subsp. indica OX=39946 GN=RR9 PE=2 SV=1	Transcription	two-component response regulator ARR8-like [Populus alba]
Poalb01G002530.1	Biological Process: oligopeptide transport (GO:0006857);; Cellular Component: integral component of membrane (GO:0016021);; Molecular Function: transmembrane transporter activity (GO:0022857);;	K14638|2.2e-297|pop:7487006|K14638 solute carrier family 15 (peptide/histidine transporter), member 3/4 | (RefSeq) protein NRT1/ PTR FAMILY 5.4	--	POT family	Protein NRT1/ PTR FAMILY 5.4 OS=Arabidopsis thaliana OX=3702 GN=NPF5.4 PE=2 SV=1	Amino acid transport and metabolism	protein NRT1/ PTR FAMILY 5.4-like [Populus alba]
Poalb01G002540.1	Molecular Function: beta-galactosidase activity (GO:0004565);; Biological Process: carbohydrate metabolic process (GO:0005975);; Cellular Component: beta-galactosidase complex (GO:0009341);; Molecular Function: carbohydrate binding (GO:0030246);;	K01190|0.0e+00|pop:7476845|K01190 beta-galactosidase [EC:3.2.1.23] | (RefSeq) uncharacterized protein LOC7476845 isoform X1	Galactose metabolism (ko00052);; Other glycan degradation (ko00511);; Sphingolipid metabolism (ko00600)	Glycosyl hydrolases family 2, TIM barrel domain	--	Carbohydrate transport and metabolism	beta-galactosidase-like [Populus alba]
Poalb01G002550.1	#N/A	#N/A	#N/A	#N/A	#N/A	#N/A	#N/A
Poalb01G002560.1	--	K13466|2.6e-08|jcu:105644937|K13466 EIX receptor 1/2 | (RefSeq) LRR receptor-like serine/threonine-protein kinase GSO2	Plant-pathogen interaction (ko04626)	Leucine rich repeat N-terminal domain	--	Inorganic ion transport and metabolism	receptor-like protein EIX2 [Populus trichocarpa]
Poalb01G002570.1	--	--	--	Transglutaminase-like superfamily	--	--	uncharacterized protein LOC118061246 isoform X1 [Populus alba]
Poalb01G002580.1	Cellular Component: cellular_component (GO:0005575);; Cellular Component: intracellular (GO:0005622);; Cellular Component: cell (GO:0005623);; Cellular Component: nucleus (GO:0005634);; Cellular Component: organelle (GO:0043226);; Cellular Component: membrane-bounded organelle (GO:0043227);; Cellular Component: intracellular organelle (GO:0043229);; Cellular Component: intracellular membrane-boun…	--	--	Domain of unknown function (DUF702)	Protein LATERAL ROOT PRIMORDIUM 1 OS=Arabidopsis thaliana OX=3702 GN=LRP1 PE=1 SV=1	Function unknown	protein LATERAL ROOT PRIMORDIUM 1-like [Populus alba]
Poalb01G002590.1	Molecular Function: ATP binding (GO:0005524);; Molecular Function: 1-phosphatidylinositol-4-phosphate 5-kinase activity (GO:0016308);;	K00889|2.2e-150|pop:7476843|K00889 1-phosphatidylinositol-4-phosphate 5-kinase [EC:2.7.1.68] | (RefSeq) phosphatidylinositol 4-phosphate 5-kinase 6	Inositol phosphate metabolism (ko00562);; Phosphatidylinositol signaling system (ko04070);; Endocytosis (ko04144)	MORN repeat	Phosphatidylinositol 4-phosphate 5-kinase 6 OS=Arabidopsis thaliana OX=3702 GN=PIP5K6 PE=2 SV=1	Signal transduction mechanisms	phosphatidylinositol 4-phosphate 5-kinase 6-like [Populus alba]
Poalb01G002600.1	Molecular Function: oxidoreductase activity (GO:0016491);;	K19784|3.6e-106|pop:7486999|K19784 chromate reductase, NAD(P)H dehydrogenase (quinone) | (RefSeq) NADPH:quinone oxidoreductase	--	NADPH-dependent FMN reductase	NADPH:quinone oxidoreductase OS=Arabidopsis thaliana OX=3702 GN=NQR PE=1 SV=1	Function unknown	NADPH:quinone oxidoreductase [Populus alba]
Poalb01G002610.1	Cellular Component: integral component of membrane (GO:0016021);;	K20782|6.3e-202|pop:7486998|K20782 hydroxyproline O-arabinosyltransferase [EC:2.4.2.58] | (RefSeq) hydroxyproline O-arabinosyltransferase 3 isoform X1	Other types of O-glycan biosynthesis (ko00514)	--	Hydroxyproline O-arabinosyltransferase RDN2 OS=Medicago truncatula OX=3880 GN=RDN2 PE=3 SV=1	Function unknown	hydroxyproline O-arabinosyltransferase 3-like [Populus alba]
Poalb01G002620.1	#N/A	#N/A	#N/A	#N/A	#N/A	#N/A	#N/A
Poalb01G002630.1	Molecular Function: aspartic-type endopeptidase activity (GO:0004190);;	K22683|1.2e-53|smo:SELMODRAFT_83230|K22683 aspartyl protease family protein [EC:3.4.23.-] | (RefSeq) hypothetical protein	--	Xylanase inhibitor N-terminal	Aspartyl protease AED3 OS=Arabidopsis thaliana OX=3702 GN=AED3 PE=1 SV=1	Posttranslational modification, protein turnover, chaperones	aspartyl protease AED3-like [Populus alba]
Poalb01G002640.1	#N/A	#N/A	#N/A	#N/A	#N/A	#N/A	#N/A
Poalb01G002650.1	Molecular Function: glutamine-fructose-6-phosphate transaminase (isomerizing) activity (GO:0004360);;	--	--	--	--	Signal transduction mechanisms	hypothetical protein G4B88_028970 [Cannabis sativa]
Poalb01G002660.1	--	--	--	Armadillo/beta-catenin-like repeat	--	Replication, recombination and repair	protein spotted leaf 11-like [Populus alba]
Poalb01G002670.1	--	--	--	Myb/SANT-like DNA-binding domain	Trihelix transcription factor ASIL2 OS=Arabidopsis thaliana OX=3702 GN=ASIL2 PE=1 SV=1	Transcription	trihelix transcription factor ASIL1-like [Populus alba]
Poalb01G002680.1	Biological Process: cell redox homeostasis (GO:0045454);;	K05387|1.0e-42|hbr:110641852|K05387 glutamate receptor, ionotropic, plant | (RefSeq) glutamate receptor 2.1-like	--	Thioredoxin	Thioredoxin-like protein CITRX, chloroplastic OS=Arabidopsis thaliana OX=3702 GN=CITRX PE=1 SV=1	Posttranslational modification, protein turnover, chaperones	thioredoxin-like protein CITRX, chloroplastic [Populus alba]
Poalb01G002690.1	Biological Process: biosynthetic process (GO:0009058);; Molecular Function: transferase activity, transferring acyl groups other than amino-acyl groups (GO:0016747);;	K00660|1.1e-76|pop:7486993|K00660 chalcone synthase [EC:2.3.1.74] | (RefSeq) chalcone synthase	Flavonoid biosynthesis (ko00941);; Circadian rhythm - plant (ko04712)	Chalcone and stilbene synthases, N-terminal domain	Chalcone synthase 4 OS=Sorghum bicolor OX=4558 GN=CHS4 PE=3 SV=1	Lipid transport and metabolism	chalcone synthase [Populus trichocarpa]
Poalb01G002700.1	--	K23533|1.9e-25|nta:107799167|K23533 leucine-rich repeat and immunoglobulin-like domain-containing nogo receptor-interacting protein | (RefSeq) disease resistance protein TAO1-like	--	--	--	Function unknown	disease resistance protein RPV1-like isoform X1 [Populus alba]
Poalb01G002710.1	--	--	--	--	--	--	hypothetical protein D5086_0000148050 [Populus alba]
Poalb01G002720.1	Molecular Function: double-stranded DNA binding (GO:0003690);; Biological Process: regulation of transcription, DNA-templated (GO:0006355);; Cellular Component: chloroplast (GO:0009507);; Biological Process: chloroplast organization (GO:0009658);; Biological Process: developmental process (GO:0032502);;	K15032|2.2e-64|pop:18094344|K15032 mTERF domain-containing protein, mitochondrial | (RefSeq) transcription termination factor MTERF9, chloroplastic isoform X1	--	mTERF	--	Transcription	transcription termination factor MTERF9, chloroplastic-like isoform X1 [Populus alba]
Poalb01G002730.1	#N/A	#N/A	#N/A	#N/A	#N/A	#N/A	#N/A
Poalb01G002740.1	Molecular Function: protein kinase activity (GO:0004672);; Molecular Function: ATP binding (GO:0005524);;	K16279|0.0e+00|pop:18094346|K16279 E3 ubiquitin-protein ligase KEG [EC:2.7.11.1 2.3.2.27] | (RefSeq) E3 ubiquitin-protein ligase KEG isoform X1	--	Mind bomb SH3 repeat domain	E3 ubiquitin-protein ligase KEG OS=Arabidopsis thaliana OX=3702 GN=KEG PE=1 SV=2	Signal transduction mechanisms	E3 ubiquitin-protein ligase KEG isoform X1 [Populus alba]
Poalb01G002750.1	Biological Process: positive regulation of sequence-specific DNA binding transcription factor activity (GO:0051091);;	--	--	VQ motif	--	Function unknown	uncharacterized protein LOC118053978 [Populus alba]
Poalb01G002760.1	#N/A	#N/A	#N/A	#N/A	#N/A	#N/A	#N/A
Poalb01G002770.1	#N/A	#N/A	#N/A	#N/A	#N/A	#N/A	#N/A
Poalb01G002780.1	Cellular Component: cellular_component (GO:0005575);; Cellular Component: intracellular (GO:0005622);; Cellular Component: cell (GO:0005623);; Cellular Component: cytoplasm (GO:0005737);; Cellular Component: mitochondrion (GO:0005739);; Cellular Component: mitochondrial envelope (GO:0005740);; Cellular Component: mitochondrial inner membrane (GO:0005743);; Cellular Component: mitochondrial respir…	K03950|6.3e-70|pop:18094349|K03950 NADH dehydrogenase (ubiquinone) 1 alpha subcomplex subunit 6 | (RefSeq) NADH dehydrogenase [ubiquinone] 1 alpha subcomplex subunit 6	Oxidative phosphorylation (ko00190)	--	NADH dehydrogenase [ubiquinone] 1 alpha subcomplex subunit 6 OS=Arabidopsis thaliana OX=3702 GN=At3g12260 PE=2 SV=1	Energy production and conversion	NADH dehydrogenase [ubiquinone] 1 alpha subcomplex subunit 6 [Populus alba]
Poalb01G002790.1	Molecular Function: peptidyl-prolyl cis-trans isomerase activity (GO:0003755);; Biological Process: protein folding (GO:0006457);;	K09567|5.5e-109|pop:18094350|K09567 peptidyl-prolyl isomerase H (cyclophilin H) [EC:5.2.1.8] | (RefSeq) peptidyl-prolyl cis-trans isomerase CYP22 isoform X1	Spliceosome (ko03040)	Cyclophilin type peptidyl-prolyl cis-trans isomerase/CLD	Peptidyl-prolyl cis-trans isomerase CYP22 OS=Arabidopsis thaliana OX=3702 GN=CYP22 PE=2 SV=1	Posttranslational modification, protein turnover, chaperones	peptidyl-prolyl cis-trans isomerase CYP22 [Populus alba]
Poalb01G002800.1	Cellular Component: cellular_component (GO:0005575);; Cellular Component: intracellular (GO:0005622);; Cellular Component: cell (GO:0005623);; Cellular Component: cytoplasm (GO:0005737);; Cellular Component: plasma membrane (GO:0005886);; Cellular Component: cell-cell junction (GO:0005911);; Biological Process: biological_process (GO:0008150);; Cellular Component: plasmodesma (GO:0009506);; Biolo…	--	--	Unc-13 homolog	Protein unc-13 homolog OS=Arabidopsis thaliana OX=3702 GN=PATROL1 PE=2 SV=1	Function unknown	protein unc-13 homolog [Populus alba]
Poalb01G002810.1	Molecular Function: protein-arginine N-methyltransferase activity (GO:0016274);;	K11436|0.0e+00|pop:7476840|K11436 type I protein arginine methyltransferase [EC:2.1.1.319] | (RefSeq) probable protein arginine N-methyltransferase 3	--	Methyltransferase domain	Probable protein arginine N-methyltransferase 3 OS=Arabidopsis thaliana OX=3702 GN=PRMT3 PE=2 SV=1	--	probable protein arginine N-methyltransferase 3 [Populus alba]
Poalb01G002820.1	Molecular Function: RNA binding (GO:0003723);;	K03679|2.0e-16|pop:7462802|K03679 exosome complex component RRP4 | (RefSeq) exosome complex component RRP4 homolog isoform X1	RNA degradation (ko03018)	--	Exosome complex component RRP4 homolog OS=Arabidopsis thaliana OX=3702 GN=RRP4 PE=1 SV=1	RNA processing and modification	hypothetical protein D5086_0000095480 [Populus alba]
Poalb01G002830.1	--	--	--	--	--	--	uncharacterized protein LOC18094352 [Populus trichocarpa]
Poalb01G002840.1	Cellular Component: integral component of membrane (GO:0016021);;	--	--	--	--	--	hypothetical protein D5086_0000095510 [Populus alba]
Poalb01G002850.1	Molecular Function: DNA binding (GO:0003677);; Molecular Function: DNA-directed 5'-3' RNA polymerase activity (GO:0003899);; Cellular Component: nucleus (GO:0005634);; Biological Process: transcription, DNA-templated (GO:0006351);; Molecular Function: ribonucleoside binding (GO:0032549);;	K03002|0.0e+00|thj:104799325|K03002 DNA-directed RNA polymerase I subunit RPA2 [EC:2.7.7.6] | (RefSeq) DNA-directed RNA polymerase I subunit 2	RNA polymerase (ko03020)	RNA polymerase Rpb2, domain 6	DNA-directed RNA polymerase I subunit 2 OS=Arabidopsis thaliana OX=3702 GN=NRPA2 PE=2 SV=1	Transcription	DNA-directed RNA polymerase I subunit 2 [Populus alba]
Poalb01G002860.1	Molecular Function: nucleic acid binding (GO:0003676);;	K18417|7.4e-208|pop:7476837|K18417 ERI1 exoribonuclease 2 [EC:3.1.-.-] | (RefSeq) ERI1 exoribonuclease 3 isoform X1	--	Exonuclease	--	Replication, recombination and repair	3'-5' exoribonuclease 1-like [Populus alba]
Poalb01G002870.1	Biological Process: G1/S transition of mitotic cell cycle (GO:0000082);; Cellular Component: nucleus (GO:0005634);; Biological Process: transcription, DNA-templated (GO:0006351);; Biological Process: regulation of transcription from RNA polymerase II promoter (GO:0006357);; Biological Process: regulation of cell cycle (GO:0051726);;	K04681|0.0e+00|pop:7455806|K04681 retinoblastoma-like protein 1 | (RefSeq) retinoblastoma-related protein isoform X1	--	Retinoblastoma-associated protein A domain	Retinoblastoma-related protein OS=Populus trichocarpa OX=3694 GN=RBL901 PE=3 SV=1	Cell cycle control, cell division, chromosome partitioning	retinoblastoma-related protein isoform X1 [Populus alba]
Poalb01G002880.1	Molecular Function: glycolipid mannosyltransferase activity (GO:0004376);; Cellular Component: endoplasmic reticulum membrane (GO:0005789);; Biological Process: GPI anchor biosynthetic process (GO:0006506);; Cellular Component: integral component of membrane (GO:0016021);; Molecular Function: alpha-1,4-mannosyltransferase activity (GO:0051751);;	K05284|1.3e-153|pop:7476835|K05284 GPI mannosyltransferase 1 subunit M [EC:2.4.1.-] | (RefSeq) GPI mannosyltransferase 1	Glycosylphosphatidylinositol (GPI)-anchor biosynthesis (ko00563)	Mannosyltransferase (PIG-M)	GPI mannosyltransferase 1 OS=Arabidopsis thaliana OX=3702 GN=PIGM PE=2 SV=1	Carbohydrate transport and metabolism	GPI mannosyltransferase 1-like [Populus alba]
Poalb01G002890.1	Cellular Component: integral component of membrane (GO:0016021);; Molecular Function: metal ion binding (GO:0046872);; Biological Process: oxidation-reduction process (GO:0055114);;	--	--	Eukaryotic cytochrome b561	Cytochrome b561 and DOMON domain-containing protein At4g12980 OS=Arabidopsis thaliana OX=3702 GN=At4g12980 PE=2 SV=1	Signal transduction mechanisms	cytochrome b561 and DOMON domain-containing protein At5g47530-like [Populus alba]
Poalb01G002900.1	Biological Process: phosphorelay signal transduction system (GO:0000160);; Cellular Component: THO complex (GO:0000347);; Cellular Component: cellular_component (GO:0005575);; Cellular Component: intracellular (GO:0005622);; Cellular Component: cell (GO:0005623);; Cellular Component: nucleus (GO:0005634);; Biological Process: nucleobase-containing compound metabolic process (GO:0006139);; Biologi…	K12878|0.0e+00|pop:7455804|K12878 THO complex subunit 1 | (RefSeq) THO complex subunit 1 isoform X1	RNA transport (ko03013);; Spliceosome (ko03040)	THO complex subunit 1 transcription elongation factor	THO complex subunit 1 OS=Arabidopsis thaliana OX=3702 GN=THO1 PE=1 SV=1	Nuclear structure	THO complex subunit 1-like [Populus alba]
Poalb01G002910.1	Biological Process: regulation of transcription, DNA-templated (GO:0006355);; Biological Process: circadian rhythm (GO:0007623);;	--	--	--	--	--	protein LNK3-like [Populus alba]
Poalb01G002920.1	Biological Process: hydrotropism (GO:0010274);;	--	--	Protein of unknown function, DUF617	Protein MIZU-KUSSEI 1 OS=Arabidopsis thaliana OX=3702 GN=MIZ1 PE=1 SV=1	Function unknown	protein MIZU-KUSSEI 1-like [Populus alba]
Poalb01G002930.1	Molecular Function: kinase activity (GO:0016301);;	K14156|1.3e-121|pop:7455801|K14156 choline/ethanolamine kinase [EC:2.7.1.32 2.7.1.82] | (RefSeq) probable choline kinase 2	Glycerophospholipid metabolism (ko00564)	Choline/ethanolamine kinase	Probable choline kinase 2 OS=Arabidopsis thaliana OX=3702 GN=At1g74320 PE=2 SV=1	Cell wall/membrane/envelope biogenesis	probable choline kinase 2 isoform X1 [Populus alba]
Poalb01G002940.1	Cellular Component: integral component of membrane (GO:0016021);; Molecular Function: transmembrane transporter activity (GO:0022857);;	K17500|2.6e-51|nto:104085001|K17500 integrin-linked kinase-associated serine/threonine phosphatase 2C [EC:3.1.3.16] | (RefSeq) WAT1-related protein At3g18200 isoform X1	--	EamA-like transporter family	WAT1-related protein At3g28050 OS=Arabidopsis thaliana OX=3702 GN=At3g28050 PE=2 SV=1	Function unknown	WAT1-related protein At3g28050-like [Populus alba]
Poalb01G002950.1	--	--	--	--	--	--	Uncharacterized protein TCM_044747 [Theobroma cacao]
Poalb01G002960.1	Molecular Function: hydrolase activity (GO:0016787);;	K14493|5.1e-35|smo:SELMODRAFT_450797|K14493 gibberellin receptor GID1 [EC:3.-.-.-] | (RefSeq) GID1b-1; hypothetical protein	Plant hormone signal transduction (ko04075)	alpha/beta hydrolase fold	Probable carboxylesterase 15 OS=Arabidopsis thaliana OX=3702 GN=CXE15 PE=2 SV=1	Defense mechanisms	probable carboxylesterase 15 [Populus alba]
Poalb01G002970.1	Cellular Component: integral component of membrane (GO:0016021);; Molecular Function: transmembrane transporter activity (GO:0022857);;	K17500|5.3e-56|nto:104085001|K17500 integrin-linked kinase-associated serine/threonine phosphatase 2C [EC:3.1.3.16] | (RefSeq) WAT1-related protein At3g18200 isoform X1	--	EamA-like transporter family	WAT1-related protein At5g07050 OS=Arabidopsis thaliana OX=3702 GN=At5g07050 PE=2 SV=1	Function unknown	WAT1-related protein At5g07050-like [Populus alba]
Poalb01G002980.1	Biological Process: microtubule cytoskeleton organization (GO:0000226);; Molecular Function: microtubule binding (GO:0008017);;	K16732|1.2e-57|pop:7460267|K16732 protein regulator of cytokinesis 1 | (RefSeq) 65-kDa microtubule-associated protein 5	--	Microtubule associated protein (MAP65/ASE1 family)	65-kDa microtubule-associated protein 5 OS=Arabidopsis thaliana OX=3702 GN=MAP65-5 PE=1 SV=2	--	hypothetical protein D5086_0000095730 [Populus alba]
Poalb01G002990.1	Molecular Function: monooxygenase activity (GO:0004497);; Molecular Function: iron ion binding (GO:0005506);; Cellular Component: integral component of membrane (GO:0016021);; Molecular Function: oxidoreductase activity, acting on paired donors, with incorporation or reduction of molecular oxygen (GO:0016705);; Molecular Function: heme binding (GO:0020037);;	K20660|2.1e-16|aof:109848794|K20660 cytochrome P450 family 709 | (RefSeq) cytochrome P450 709B1-like	--	Cytochrome P450	Cytochrome P450 734A1 OS=Arabidopsis thaliana OX=3702 GN=CYP734A1 PE=2 SV=1	Secondary metabolites biosynthesis, transport and catabolism	cytochrome P450 71A14-like isoform X1 [Populus alba]
Poalb01G003000.1	Molecular Function: cysteine-type endopeptidase inhibitor activity (GO:0004869);;	K13899|3.3e-10|cmax:111498186|K13899 cystatin-C | (RefSeq) cysteine proteinase inhibitor B-like	--	Aspartic acid proteinase inhibitor	Cysteine proteinase inhibitor 12 OS=Oryza sativa subsp. japonica OX=39947 GN=Os01g0270100 PE=2 SV=1	Signal transduction mechanisms	cysteine protease inhibitor family protein [Populus alba]
Poalb01G003010.1	Cellular Component: nucleus (GO:0005634);; Molecular Function: protein heterodimerization activity (GO:0046982);;	K21752|1.8e-98|pop:7455795|K21752 Dr1-associated corepressor | (RefSeq) dr1-associated corepressor	--	Histone-like transcription factor (CBF/NF-Y) and archaeal histone	--	Transcription	dr1-associated corepressor-like [Populus alba]
Poalb01G003020.1	Molecular Function: DNA binding (GO:0003677);; Cellular Component: nucleus (GO:0005634);;	--	--	--	--	Transcription	putative B3 domain-containing protein At1g78640 [Populus trichocarpa]
Poalb01G003030.1	#N/A	#N/A	#N/A	#N/A	#N/A	#N/A	#N/A
Poalb01G003040.1	Molecular Function: molecular_function (GO:0003674);; Molecular Function: nucleic acid binding (GO:0003676);; Molecular Function: DNA binding (GO:0003677);; Molecular Function: chromatin binding (GO:0003682);; Molecular Function: binding (GO:0005488);; Molecular Function: chromatin DNA binding (GO:0031490);; Molecular Function: organic cyclic compound binding (GO:0097159);; Molecular Function: he…	K14972|3.2e-240|pop:7455794|K14972 PAX-interacting protein 1 | (RefSeq) mediator of RNA polymerase II transcription subunit 15a	--	--	Mediator of RNA polymerase II transcription subunit 15a OS=Arabidopsis thaliana OX=3702 GN=MED15A PE=1 SV=1	Function unknown	hypothetical protein D5086_0000095770 [Populus alba]
Poalb01G003050.1	Molecular Function: lyase activity (GO:0016829);;	--	--	KDPG and KHG aldolase	--	Carbohydrate transport and metabolism	KHG/KDPG aldolase-like [Populus alba]
Poalb01G003060.1	--	--	--	--	--	Function unknown	uncharacterized protein LOC118053930 [Populus alba]
Poalb01G003070.1	Molecular Function: galactoside 2-alpha-L-fucosyltransferase activity (GO:0008107);; Cellular Component: membrane (GO:0016020);; Cellular Component: integral component of membrane (GO:0016021);; Biological Process: cell wall biogenesis (GO:0042546);;	K13681|1.8e-66|pop:7476827|K13681 xyloglucan fucosyltransferase [EC:2.4.1.-] | (RefSeq) probable fucosyltransferase 7	--	Xyloglucan fucosyltransferase	Probable fucosyltransferase 7 OS=Arabidopsis thaliana OX=3702 GN=FUT7 PE=2 SV=1	Function unknown	galactoside 2-alpha-L-fucosyltransferase-like [Populus alba]
Poalb01G003080.1	Molecular Function: RNA binding (GO:0003723);; Molecular Function: ribonuclease activity (GO:0004540);; Biological Process: tRNA processing (GO:0008033);; Cellular Component: ribonuclease P complex (GO:0030677);;	K13681|1.2e-146|pop:7455792|K13681 xyloglucan fucosyltransferase [EC:2.4.1.-] | (RefSeq) galactoside 2-alpha-L-fucosyltransferase	--	Xyloglucan fucosyltransferase	Galactoside 2-alpha-L-fucosyltransferase OS=Arabidopsis thaliana OX=3702 GN=FUT1 PE=1 SV=2	Function unknown	uncharacterized protein D5086_0000095810 [Populus alba]
Poalb01G003090.1	Biological Process: cellular protein modification process (GO:0006464);; Biological Process: protein transport (GO:0015031);;	K12183|5.3e-226|pop:7455791|K12183 ESCRT-I complex subunit TSG101 | (RefSeq) protein ELC-like	Endocytosis (ko04144)	UEV domain	Protein ELC OS=Arabidopsis thaliana OX=3702 GN=ELC PE=1 SV=1	--	protein ELC-like [Populus alba]
Poalb01G003100.1	Molecular Function: translation elongation factor activity (GO:0003746);; Cellular Component: nucleus (GO:0005634);; Biological Process: nucleobase-containing compound metabolic process (GO:0006139);; Biological Process: positive regulation of transcription elongation from RNA polymerase II promoter (GO:0032968);;	K11292|0.0e+00|pop:7455790|K11292 transcription elongation factor SPT6 | (RefSeq) transcription elongation factor SPT6-like isoform X1	--	SH2 domain	Transcription elongation factor SPT6 homolog OS=Arabidopsis thaliana OX=3702 GN=SPT6 PE=1 SV=1	Transcription	transcription elongation factor SPT6-like isoform X1 [Populus alba]
Poalb01G003110.1	Cellular Component: nascent polypeptide-associated complex (GO:0005854);;	K21919|1.9e-09|fve:101312714|K21919 BTB/POZ domain-containing protein KCTD9 | (RefSeq) FH protein interacting protein FIP2-like	--	NAC domain	Nascent polypeptide-associated complex subunit alpha-like protein 1 OS=Arabidopsis thaliana OX=3702 GN=At3g12390 PE=1 SV=1	Transcription	nascent polypeptide-associated complex subunit alpha-like protein 1 [Populus alba]
Poalb01G003120.1	--	--	--	--	--	--	hypothetical protein POPTR_001G034800 [Populus trichocarpa]
Poalb01G003130.1	Molecular Function: protein binding (GO:0005515);;	K15030|3.9e-54|bna:106426879|K15030 translation initiation factor 3 subunit M | (RefSeq) uncharacterized protein LOC106426879 isoform X2	--	F-box associated	F-box protein CPR1 OS=Arabidopsis thaliana OX=3702 GN=CPR1 PE=1 SV=2	Function unknown	F-box protein CPR1-like isoform X1 [Populus alba]
Poalb01G003140.1	--	K23719|3.4e-232|pop:7455786|K23719 nuclear mRNA export protein SAC3 | (RefSeq) SAC3 family protein C isoform X2	--	SAC3/GANP family	SAC3 family protein C OS=Arabidopsis thaliana OX=3702 GN=SAC3C PE=2 SV=1	--	SAC3 family protein C isoform X2 [Populus alba]
Poalb01G003150.1	Molecular Function: DNA binding (GO:0003677);; Cellular Component: nucleus (GO:0005634);;	K09522|0.0e+00|pop:7455785|K09522 DnaJ homolog subfamily C member 2 | (RefSeq) dnaJ homolog subfamily C member 2	--	DnaJ domain	Transcription factor MAMYB OS=Arabidopsis thaliana OX=3702 GN=MAMYB PE=1 SV=1	Transcription	dnaJ homolog subfamily C member 2-like [Populus alba]
Poalb01G003160.1	Molecular Function: protein kinase activity (GO:0004672);; Molecular Function: ATP binding (GO:0005524);;	--	--	--	--	Signal transduction mechanisms	hypothetical protein D5086_0000095980 [Populus alba]
Poalb01G003170.1	Molecular Function: protein kinase activity (GO:0004672);; Molecular Function: ATP binding (GO:0005524);;	--	--	--	--	Signal transduction mechanisms	hypothetical protein D5086_0000095980 [Populus alba]
Poalb01G003180.1	#N/A	#N/A	#N/A	#N/A	#N/A	#N/A	#N/A
Poalb01G003190.1	Cellular Component: nucleus (GO:0005634);; Biological Process: intracellular protein transport (GO:0006886);; Molecular Function: Ran GTPase binding (GO:0008536);;	K18460|0.0e+00|pop:7476808|K18460 exportin-7 | (RefSeq) exportin-7 isoform X1	--	Importin-beta N-terminal domain	--	--	exportin-7-like isoform X1 [Populus alba]
Poalb01G003200.1	Biological Process: cell cycle checkpoint (GO:0000075);; Molecular Function: nucleotide binding (GO:0000166);; Biological Process: protein polyubiquitination (GO:0000209);; Cellular Component: nuclear chromosome (GO:0000228);; Biological Process: mitotic cell cycle (GO:0000278);; Cellular Component: chromatin (GO:0000785);; Cellular Component: nuclear chromatin (GO:0000790);; Cellular Component: …	--	--	Plant PDR ABC transporter associated	Protein NCA1 OS=Arabidopsis thaliana OX=3702 GN=NCA1 PE=1 SV=1	Posttranslational modification, protein turnover, chaperones	protein NCA1 [Populus alba]
Poalb01G003210.1	Molecular Function: sulfotransferase activity (GO:0008146);;	K22312|8.4e-158|pop:7476805|K22312 hydroxyjasmonate sulfotransferase [EC:2.8.2.39] | (RefSeq) cytosolic sulfotransferase 8	--	Sulfotransferase domain	Cytosolic sulfotransferase 15 OS=Arabidopsis thaliana OX=3702 GN=SOT15 PE=1 SV=1	Function unknown	cytosolic sulfotransferase 15-like [Populus alba]
Poalb01G003220.1	Molecular Function: sulfotransferase activity (GO:0008146);;	K22312|2.9e-140|pop:7476805|K22312 hydroxyjasmonate sulfotransferase [EC:2.8.2.39] | (RefSeq) cytosolic sulfotransferase 8	--	Sulfotransferase domain	Cytosolic sulfotransferase 15 OS=Arabidopsis thaliana OX=3702 GN=SOT15 PE=1 SV=1	Function unknown	cytosolic sulfotransferase 15-like isoform X1 [Populus alba]
Poalb01G003230.1	Cellular Component: nucleus (GO:0005634);; Cellular Component: chromosome (GO:0005694);; Molecular Function: zinc ion binding (GO:0008270);; Molecular Function: histone-lysine N-methyltransferase activity (GO:0018024);;	K11420|3.8e-112|vvi:100262508|K11420 [histone H3]-lysine9 N-trimethyltransferase EHMT [EC:2.1.1.355] | (RefSeq) histone-lysine N-methyltransferase, H3 lysine-9 specific SUVH1	Lysine degradation (ko00310)	Pre-SET motif	Histone-lysine N-methyltransferase, H3 lysine-9 specific SUVH3 OS=Arabidopsis thaliana OX=3702 GN=SUVH3 PE=2 SV=2	Chromatin structure and dynamics	histone-lysine N-methyltransferase, H3 lysine-9 specific SUVH1-like [Populus alba]
Poalb01G003240.1	Molecular Function: ligase activity (GO:0016874);;	K01904|4.7e-302|pop:7455782|K01904 4-coumarate--CoA ligase [EC:6.2.1.12] | (RefSeq) 4-coumarate--CoA ligase 1	Ubiquinone and other terpenoid-quinone biosynthesis (ko00130);; Phenylpropanoid biosynthesis (ko00940)	AMP-binding enzyme	4-coumarate--CoA ligase 1 OS=Nicotiana tabacum OX=4097 GN=4CL1 PE=2 SV=1	Lipid transport and metabolism	4-coumarate--CoA ligase 1-like [Populus alba]
Poalb01G003250.1	Biological Process: immune effector process (GO:0002252);; Biological Process: immune system process (GO:0002376);; Cellular Component: cellular_component (GO:0005575);; Cellular Component: intracellular (GO:0005622);; Cellular Component: cell (GO:0005623);; Cellular Component: nucleus (GO:0005634);; Cellular Component: nucleolar ribonuclease P complex (GO:0005655);; Cellular Component: nucleolus…	K11975|1.1e-10|cic:CICLE_v10026144mg|K11975 E3 ubiquitin-protein ligase RNF144 [EC:2.3.2.31] | (RefSeq) hypothetical protein	--	--	Protein SUPPRESSOR OF GENE SILENCING 3 OS=Solanum lycopersicum OX=4081 GN=SGS3 PE=1 SV=1	Function unknown	protein SUPPRESSOR OF GENE SILENCING 3-like isoform X2 [Populus alba]
Poalb01G003260.1	Biological Process: immune effector process (GO:0002252);; Biological Process: immune system process (GO:0002376);; Cellular Component: cellular_component (GO:0005575);; Cellular Component: intracellular (GO:0005622);; Cellular Component: cell (GO:0005623);; Cellular Component: nucleus (GO:0005634);; Cellular Component: nucleolar ribonuclease P complex (GO:0005655);; Cellular Component: nucleolus…	K11975|9.3e-11|cic:CICLE_v10026144mg|K11975 E3 ubiquitin-protein ligase RNF144 [EC:2.3.2.31] | (RefSeq) hypothetical protein	--	--	--	Function unknown	hypothetical protein D5086_0000096080 [Populus alba]
Poalb01G003270.1	Molecular Function: ubiquitin-protein transferase activity (GO:0004842);; Molecular Function: metal ion binding (GO:0046872);;	K11975|6.1e-151|pop:18094363|K11975 E3 ubiquitin-protein ligase RNF144 [EC:2.3.2.31] | (RefSeq) probable E3 ubiquitin-protein ligase RNF217	--	IBR domain, a half RING-finger domain	--	Posttranslational modification, protein turnover, chaperones	probable E3 ubiquitin-protein ligase RNF217 [Populus alba]
Poalb01G003280.1	Molecular Function: ATP binding (GO:0005524);;	--	--	ATPase family associated with various cellular activities (AAA)	Ribulose bisphosphate carboxylase/oxygenase activase, chloroplastic OS=Oryza sativa subsp. japonica OX=39947 GN=RCA PE=1 SV=2	Posttranslational modification, protein turnover, chaperones	ribulose bisphosphate carboxylase/oxygenase activase, chloroplastic [Populus alba]
Poalb01G003290.1	--	--	--	--	--	--	hypothetical protein DKX38_000257 [Salix brachista]
Poalb01G003300.1	Cellular Component: SAGA-type complex (GO:0070461);;	--	--	Transcriptional regulator of RNA polII, SAGA, subunit	--	Function unknown	uncharacterized protein LOC118053991 [Populus alba]
Poalb01G003310.1	Cellular Component: cytoplasm (GO:0005737);; Biological Process: carbohydrate metabolic process (GO:0005975);; Molecular Function: carbohydrate binding (GO:0030246);; Molecular Function: glucose-6-phosphate 1-epimerase activity (GO:0047938);;	K01792|6.3e-193|pop:7476801|K01792 glucose-6-phosphate 1-epimerase [EC:5.1.3.15] | (RefSeq) putative glucose-6-phosphate 1-epimerase isoform X1	Glycolysis / Gluconeogenesis (ko00010)	Aldose 1-epimerase	Putative glucose-6-phosphate 1-epimerase OS=Cenchrus ciliaris OX=35872 PE=2 SV=1	Carbohydrate transport and metabolism	putative glucose-6-phosphate 1-epimerase [Populus alba]
Poalb01G003320.1	Cellular Component: cellular_component (GO:0005575);; Cellular Component: membrane (GO:0016020);; Cellular Component: intrinsic component of membrane (GO:0031224);; Cellular Component: anchored component of membrane (GO:0031225);; Cellular Component: membrane part (GO:0044425);;	--	--	Fasciclin domain	Fasciclin-like arabinogalactan protein 14 OS=Arabidopsis thaliana OX=3702 GN=FLA14 PE=2 SV=1	Function unknown	fasciclin-like arabinogalactan protein 14 [Populus alba]
Poalb01G003330.1	Molecular Function: protein kinase activity (GO:0004672);; Molecular Function: ATP binding (GO:0005524);; Biological Process: peptidyl-lysine modification to peptidyl-hypusine (GO:0008612);;	K08835|0.0e+00|pop:7455779|K08835 serine/threonine-protein kinase OSR1/STK39 [EC:2.7.11.1] | (RefSeq) serine/threonine-protein kinase BLUS1 isoform X1	--	Protein kinase domain	Serine/threonine-protein kinase BLUS1 OS=Arabidopsis thaliana OX=3702 GN=BLUS1 PE=1 SV=1	Signal transduction mechanisms	hypothetical protein D5086_0000096140 [Populus alba]
Poalb01G003340.1	#N/A	#N/A	#N/A	#N/A	#N/A	#N/A	#N/A
Poalb01G003350.1	Molecular Function: damaged DNA binding (GO:0003684);; Cellular Component: nucleoplasm (GO:0005654);; Cellular Component: cytosol (GO:0005829);; Biological Process: nucleotide-excision repair (GO:0006289);; Molecular Function: polyubiquitin modification-dependent protein binding (GO:0031593);; Cellular Component: host cell nucleus (GO:0042025);; Molecular Function: ubiquitin binding (GO:0043130);…	K10839|2.9e-181|pop:7476798|K10839 UV excision repair protein RAD23 | (RefSeq) ubiquitin receptor RAD23b	Nucleotide excision repair (ko03420);; Protein processing in endoplasmic reticulum (ko04141)	UBA/TS-N domain	Ubiquitin receptor RAD23b OS=Arabidopsis thaliana OX=3702 GN=RAD23B PE=1 SV=3	Replication, recombination and repair	ubiquitin receptor RAD23b-like [Populus alba]
Poalb01G003360.1	Cellular Component: integral component of membrane (GO:0016021);;	K23544|1.5e-229|pop:7455778|K23544 serine incorporator 1/3 | (RefSeq) probable serine incorporator	--	Serine incorporator (Serinc)	--	Function unknown	putative serine incorporator [Populus alba]
Poalb01G003370.1	--	--	--	--	--	--	uncharacterized protein LOC118053971 [Populus alba]
Poalb01G003380.1	#N/A	#N/A	#N/A	#N/A	#N/A	#N/A	#N/A
Poalb01G003390.1	--	--	--	--	--	--	hypothetical protein D5086_0000096230 [Populus alba]
Poalb01G003400.1	Molecular Function: metal ion binding (GO:0046872);;	--	--	Metallothionein	--	Function unknown	metallothionein-like protein type 2 [Populus alba]
Poalb01G003410.1	Molecular Function: protein serine/threonine kinase activity (GO:0004674);; Molecular Function: calcium ion binding (GO:0005509);; Cellular Component: integral component of membrane (GO:0016021);; Molecular Function: polysaccharide binding (GO:0030247);;	--	--	--	--	--	uncharacterized protein LOC118029135 [Populus alba]
Poalb01G003420.1	--	--	--	--	--	--	hypothetical protein D5086_0000206300 [Populus alba]
Poalb01G003430.1	--	--	--	--	--	--	hypothetical protein D5086_0000206290 [Populus alba]
Poalb01G003440.1	Molecular Function: metal ion binding (GO:0046872);;	--	--	Metallothionein	--	Function unknown	metallothionein-like protein type 2 [Populus alba]
Poalb01G003450.1	#N/A	#N/A	#N/A	#N/A	#N/A	#N/A	#N/A
Poalb01G003460.1	--	--	--	--	--	--	uncharacterized protein LOC118053971 [Populus alba]
Poalb01G003470.1	Cellular Component: integral component of membrane (GO:0016021);;	K23544|1.6e-233|pop:7455778|K23544 serine incorporator 1/3 | (RefSeq) probable serine incorporator	--	Serine incorporator (Serinc)	--	Function unknown	probable serine incorporator [Populus alba]
Poalb01G003480.1	Molecular Function: damaged DNA binding (GO:0003684);; Cellular Component: nucleoplasm (GO:0005654);; Cellular Component: cytosol (GO:0005829);; Biological Process: nucleotide-excision repair (GO:0006289);; Molecular Function: polyubiquitin modification-dependent protein binding (GO:0031593);; Cellular Component: host cell nucleus (GO:0042025);; Molecular Function: ubiquitin binding (GO:0043130);…	K10839|1.8e-188|pop:7476798|K10839 UV excision repair protein RAD23 | (RefSeq) ubiquitin receptor RAD23b	Nucleotide excision repair (ko03420);; Protein processing in endoplasmic reticulum (ko04141)	UBA/TS-N domain	Ubiquitin receptor RAD23b OS=Arabidopsis thaliana OX=3702 GN=RAD23B PE=1 SV=3	Replication, recombination and repair	ubiquitin receptor RAD23b-like [Populus alba]
Poalb01G003490.1	#N/A	#N/A	#N/A	#N/A	#N/A	#N/A	#N/A
Poalb01G003500.1	#N/A	#N/A	#N/A	#N/A	#N/A	#N/A	#N/A
Poalb01G003510.1	--	--	--	--	--	Posttranslational modification, protein turnover, chaperones	uncharacterized protein LOC118034007 isoform X1 [Populus alba]
Poalb01G003520.1	--	--	--	--	--	--	uncharacterized protein LOC118033997 isoform X2 [Populus alba]
Poalb01G003530.1	Molecular Function: metal ion binding (GO:0046872);;	--	--	Metallothionein	--	Function unknown	metallothionein-like protein type 2 [Populus alba]
Poalb01G003540.1	Molecular Function: molecular_function (GO:0003674);; Molecular Function: binding (GO:0005488);; Molecular Function: phospholipid binding (GO:0005543);; Molecular Function: lipid binding (GO:0008289);; Molecular Function: phosphatidylinositol binding (GO:0035091);; Molecular Function: ion binding (GO:0043167);; Molecular Function: anion binding (GO:0043168);;	K19600|2.8e-17|ppp:112279292|K19600 tubby-related protein 1 | (RefSeq) tubby-related protein 1-like isoform X1	--	Tub family	Tubby-like protein 8 OS=Arabidopsis thaliana OX=3702 GN=TULP8 PE=2 SV=1	Function unknown	tubby-like protein 8 [Populus alba]
Poalb01G003550.1	Molecular Function: DNA binding (GO:0003677);; Molecular Function: transcription factor activity, sequence-specific DNA binding (GO:0003700);; Cellular Component: nucleus (GO:0005634);;	K09285|4.3e-49|pop:7455773|K09285 AP2-like factor, ANT lineage | (RefSeq) AP2-like ethylene-responsive transcription factor At1g16060	--	--	AP2-like ethylene-responsive transcription factor At1g16060 OS=Arabidopsis thaliana OX=3702 GN=At1g16060 PE=2 SV=1	Transcription	AP2-like ethylene-responsive transcription factor [Populus alba]
Poalb01G003560.1	Molecular Function: DNA binding (GO:0003677);; Molecular Function: transcription factor activity, sequence-specific DNA binding (GO:0003700);; Cellular Component: nucleus (GO:0005634);;	K09285|7.2e-51|pop:7455773|K09285 AP2-like factor, ANT lineage | (RefSeq) AP2-like ethylene-responsive transcription factor At1g16060	--	AP2 domain	AP2-like ethylene-responsive transcription factor At1g16060 OS=Arabidopsis thaliana OX=3702 GN=At1g16060 PE=2 SV=1	Transcription	AP2-like ethylene-responsive transcription factor [Populus alba]
Poalb01G003570.1	--	--	--	--	--	Function unknown	protein SRC2 [Populus trichocarpa]
Poalb01G003580.1	Cellular Component: integral component of membrane (GO:0016021);;	--	--	BT1 family	Probable folate-biopterin transporter 3 OS=Arabidopsis thaliana OX=3702 GN=At1g79710 PE=2 SV=1	Function unknown	probable folate-biopterin transporter 3 [Populus alba]
Poalb01G003590.1	Molecular Function: aspartic-type endopeptidase activity (GO:0004190);;	K22683|4.8e-72|psom:113276415|K22683 aspartyl protease family protein [EC:3.4.23.-] | (RefSeq) aspartyl protease family protein 2	--	Xylanase inhibitor N-terminal	Aspartyl protease family protein At5g10770 OS=Arabidopsis thaliana OX=3702 GN=At5g10770 PE=2 SV=1	Posttranslational modification, protein turnover, chaperones	aspartyl protease family protein At5g10770-like [Populus alba]
Poalb01G003600.1	--	--	--	--	--	--	uncharacterized protein LOC118034004 isoform X1 [Populus alba]
Poalb01G003610.1	Biological Process: regulation of flower development (GO:0009909);;	--	--	--	Protein HEADING DATE REPRESSOR 1 OS=Oryza sativa subsp. indica OX=39946 GN=HDR1 PE=3 SV=1	--	protein HEADING DATE REPRESSOR 1-like isoform X1 [Populus alba]
Poalb01G003620.1	--	--	--	--	--	Posttranslational modification, protein turnover, chaperones	uncharacterized protein LOC118034007 isoform X1 [Populus alba]
Poalb01G003630.1	--	--	--	--	--	--	hypothetical protein POPTR_017G123600, partial [Populus trichocarpa]
Poalb01G003640.1	#N/A	#N/A	#N/A	#N/A	#N/A	#N/A	#N/A
Poalb01G003650.1	--	--	--	--	--	--	hydroxyproline-rich systemin-like [Populus alba]
Poalb01G003660.1	--	--	--	--	--	--	formin-like protein 3 [Populus alba]
Poalb01G003670.1	--	--	--	--	--	Function unknown	uncharacterized protein LOC118034042 [Populus alba]
Poalb01G003680.1	Molecular Function: protein serine/threonine kinase activity (GO:0004674);; Molecular Function: ATP binding (GO:0005524);;	K20716|2.0e-17|crb:17880297|K20716 mitogen-activated protein kinase kinase kinase 17/18 | (RefSeq) mitogen-activated protein kinase kinase kinase 18	MAPK signaling pathway - plant (ko04016)	Protein kinase domain	Mitogen-activated protein kinase kinase kinase 20 OS=Arabidopsis thaliana OX=3702 GN=MAPKKK20 PE=1 SV=1	Signal transduction mechanisms	mitogen-activated protein kinase kinase kinase 17-like [Populus alba]
Poalb01G003690.1	Molecular Function: protein serine/threonine kinase activity (GO:0004674);; Molecular Function: ATP binding (GO:0005524);; Cellular Component: integral component of membrane (GO:0016021);;	K13420|1.5e-09|ccaj:109813206|K13420 LRR receptor-like serine/threonine-protein kinase FLS2 [EC:2.7.11.1] | (RefSeq) LRR receptor-like serine/threonine-protein kinase FLS2	MAPK signaling pathway - plant (ko04016);; Plant-pathogen interaction (ko04626)	Leucine rich repeat	Putative leucine-rich repeat receptor-like serine/threonine-protein kinase At2g24130 OS=Arabidopsis thaliana OX=3702 GN=At2g24130 PE=3 SV=1	Signal transduction mechanisms	putative leucine-rich repeat receptor-like serine/threonine-protein kinase At2g24130 [Populus alba]
Poalb01G003700.1	Molecular Function: ATP binding (GO:0005524);; Cellular Component: cytoplasm (GO:0005737);; Biological Process: response to unfolded protein (GO:0006986);; Molecular Function: ATPase activity (GO:0016887);; Molecular Function: heat shock protein binding (GO:0031072);; Biological Process: cellular response to unfolded protein (GO:0034620);; Biological Process: protein refolding (GO:0042026);; Mole…	K03283|5.5e-199|pop:18094241|K03283 heat shock 70kDa protein 1/2/6/8 | (RefSeq) heat shock 70 kDa protein	Spliceosome (ko03040);; Protein processing in endoplasmic reticulum (ko04141);; Endocytosis (ko04144)	Hsp70 protein	Heat shock 70 kDa protein OS=Glycine max OX=3847 GN=HSP70 PE=3 SV=1	Posttranslational modification, protein turnover, chaperones	heat shock 70 kDa protein [Populus alba]
Poalb01G003710.1	Molecular Function: ATP binding (GO:0005524);; Cellular Component: cytoplasm (GO:0005737);; Biological Process: response to unfolded protein (GO:0006986);; Molecular Function: ATPase activity (GO:0016887);; Molecular Function: heat shock protein binding (GO:0031072);; Biological Process: cellular response to unfolded protein (GO:0034620);; Biological Process: protein refolding (GO:0042026);; Mole…	K03283|4.5e-146|pop:18094242|K03283 heat shock 70kDa protein 1/2/6/8 | (RefSeq) heat shock 70 kDa protein	Spliceosome (ko03040);; Protein processing in endoplasmic reticulum (ko04141);; Endocytosis (ko04144)	Hsp70 protein	Heat shock 70 kDa protein OS=Glycine max OX=3847 GN=HSP70 PE=3 SV=1	Posttranslational modification, protein turnover, chaperones	heat shock 70 kDa protein-like [Populus alba]
Poalb01G003720.1	Cellular Component: integral component of membrane (GO:0016021);;	--	--	--	--	--	uncharacterized protein LOC118034015 [Populus alba]
Poalb01G003730.1	Molecular Function: transferase activity, transferring acyl groups other than amino-acyl groups (GO:0016747);;	K13065|1.3e-251|pop:18094244|K13065 shikimate O-hydroxycinnamoyltransferase [EC:2.3.1.133] | (RefSeq) shikimate O-hydroxycinnamoyltransferase	Phenylpropanoid biosynthesis (ko00940);; Flavonoid biosynthesis (ko00941);; Stilbenoid, diarylheptanoid and gingerol biosynthesis (ko00945)	Transferase family	Shikimate O-hydroxycinnamoyltransferase OS=Arabidopsis thaliana OX=3702 GN=HST PE=1 SV=1	Function unknown	shikimate O-hydroxycinnamoyltransferase-like [Populus alba]
Poalb01G003740.1	Molecular Function: protein serine/threonine phosphatase activity (GO:0004722);; Molecular Function: metal ion binding (GO:0046872);;	K17499|7.8e-159|pop:18094245|K17499 protein phosphatase 1G [EC:3.1.3.16] | (RefSeq) probable protein phosphatase 2C 60	--	Protein phosphatase 2C	Probable protein phosphatase 2C 60 OS=Arabidopsis thaliana OX=3702 GN=At4g31860 PE=2 SV=1	Signal transduction mechanisms	hypothetical protein D5086_0000213570 [Populus alba]
Poalb01G003750.1	Cellular Component: cellular_component (GO:0005575);; Cellular Component: intracellular (GO:0005622);; Cellular Component: cell (GO:0005623);; Cellular Component: nucleus (GO:0005634);; Cellular Component: cytoplasm (GO:0005737);; Biological Process: biological_process (GO:0008150);; Biological Process: response to radiation (GO:0009314);; Biological Process: response to light stimulus (GO:000941…	--	--	DnaJ domain	Chaperone protein dnaJ 8, chloroplastic OS=Arabidopsis thaliana OX=3702 GN=ATJ8 PE=2 SV=1	Posttranslational modification, protein turnover, chaperones	chaperone protein dnaJ 8, chloroplastic [Populus alba]
Poalb01G003760.1	Biological Process: ion transport (GO:0006811);; Cellular Component: integral component of membrane (GO:0016021);;	K16075|3.2e-219|pop:18094247|K16075 magnesium transporter | (RefSeq) magnesium transporter MRS2-1 isoform X2	--	--	Magnesium transporter MRS2-1 OS=Arabidopsis thaliana OX=3702 GN=MRS2-1 PE=2 SV=1	Inorganic ion transport and metabolism	magnesium transporter MRS2-1 isoform X2 [Populus alba]
Poalb01G003770.1	Cellular Component: integral component of membrane (GO:0016021);;	--	--	--	--	--	hypothetical protein DKX38_000292 [Salix brachista]
Poalb01G003780.1	Cellular Component: cytoplasm (GO:0005737);; Biological Process: ER to Golgi vesicle-mediated transport (GO:0006888);;	K20301|5.9e-37|pavi:110765607|K20301 trafficking protein particle complex subunit 2 | (RefSeq) trafficking protein particle complex subunit 2 isoform X1	--	Sedlin, N-terminal conserved region	--	Intracellular trafficking, secretion, and vesicular transport	trafficking protein particle complex subunit 2 isoform X2 [Populus alba]
Poalb01G003790.1	Molecular Function: molecular_function (GO:0003674);; Molecular Function: nucleic acid binding (GO:0003676);; Molecular Function: RNA binding (GO:0003723);; Molecular Function: catalytic activity (GO:0003824);; Molecular Function: nuclease activity (GO:0004518);; Molecular Function: endonuclease activity (GO:0004519);; Molecular Function: binding (GO:0005488);; Cellular Component: cellular_compon…	--	--	PPR repeat family	Pentatricopeptide repeat-containing protein At1g80880, mitochondrial OS=Arabidopsis thaliana OX=3702 GN=At1g80880 PE=2 SV=1	Function unknown	pentatricopeptide repeat-containing protein At1g80880, mitochondrial isoform X2 [Populus alba]
Poalb01G003800.1	Molecular Function: protein kinase activity (GO:0004672);; Molecular Function: ATP binding (GO:0005524);; Cellular Component: integral component of membrane (GO:0016021);;	K13416|2.6e-14|egr:108957017|K13416 brassinosteroid insensitive 1-associated receptor kinase 1 [EC:2.7.10.1 2.7.11.1] | (RefSeq) BRASSINOSTEROID INSENSITIVE 1-associated receptor kinase 1-like	MAPK signaling pathway - plant (ko04016);; Plant hormone signal transduction (ko04075);; Plant-pathogen interaction (ko04626)	Protein kinase domain	Putative receptor-like protein kinase At1g80870 OS=Arabidopsis thaliana OX=3702 GN=At1g80870 PE=3 SV=1	Signal transduction mechanisms	putative receptor-like protein kinase [Populus alba]
Poalb01G003810.1	#N/A	#N/A	#N/A	#N/A	#N/A	#N/A	#N/A
Poalb01G003820.1	Molecular Function: protein binding (GO:0005515);;	K13466|6.9e-88|hbr:110645737|K13466 EIX receptor 1/2 | (RefSeq) probable leucine-rich repeat receptor-like protein kinase At1g35710	Plant-pathogen interaction (ko04626)	Leucine rich repeat	Receptor-like protein EIX2 OS=Solanum lycopersicum OX=4081 GN=EIX2 PE=1 SV=2	Carbohydrate transport and metabolism	hypothetical protein D5086_0000213640 [Populus alba]
Poalb01G003830.1	Molecular Function: ion channel activity (GO:0005216);; Cellular Component: integral component of membrane (GO:0016021);;	K05391|0.0e+00|pop:18094254|K05391 cyclic nucleotide gated channel, plant | (RefSeq) putative cyclic nucleotide-gated ion channel 7	Plant-pathogen interaction (ko04626)	Ion transport protein	Putative cyclic nucleotide-gated ion channel 8 OS=Arabidopsis thaliana OX=3702 GN=CNGC8 PE=3 SV=2	Inorganic ion transport and metabolism	cyclic nucleotide gated channel 7 family protein [Populus alba]
Poalb01G003840.1	Cellular Component: cellular_component (GO:0005575);; Cellular Component: intracellular (GO:0005622);; Cellular Component: cell (GO:0005623);; Cellular Component: cytoplasm (GO:0005737);; Biological Process: biological_process (GO:0008150);; Cellular Component: chloroplast (GO:0009507);; Cellular Component: plastid stroma (GO:0009532);; Cellular Component: plastid (GO:0009536);; Cellular Componen…	--	--	Domain of unknown function (DUF1995)	Protein LOW PSII ACCUMULATION 3, chloroplastic OS=Arabidopsis thaliana OX=3702 GN=LPA3 PE=1 SV=1	Function unknown	protein LOW PSII ACCUMULATION 3, chloroplastic isoform X1 [Populus alba]
Poalb01G003850.1	Molecular Function: N-acetyltransferase activity (GO:0008080);;	--	--	Acetyltransferase (GNAT) family	Probable N-acetyltransferase HLS1-like OS=Arabidopsis thaliana OX=3702 GN=At2g23060 PE=2 SV=1	Function unknown	probable N-acetyltransferase HLS1 [Populus alba]
Poalb01G003860.1	Molecular Function: phosphatidyl-N-methylethanolamine N-methyltransferase activity (GO:0000773);; Molecular Function: phosphatidylethanolamine N-methyltransferase activity (GO:0004608);; Cellular Component: endoplasmic reticulum membrane (GO:0005789);; Biological Process: phosphatidylcholine biosynthetic process (GO:0006656);; Cellular Component: integral component of membrane (GO:0016021);; Biol…	K00550|5.2e-95|pop:18094257|K00550 phosphatidyl-N-methylethanolamine N-methyltransferase [EC:2.1.1.71] | (RefSeq) phosphatidyl-N-methylethanolamine N-methyltransferase	Glycerophospholipid metabolism (ko00564)	Phospholipid methyltransferase	Phosphatidyl-N-methylethanolamine N-methyltransferase OS=Arabidopsis thaliana OX=3702 GN=PLMT PE=2 SV=1	Lipid transport and metabolism	phosphatidyl-N-methylethanolamine N-methyltransferase [Populus alba]
Poalb01G003870.1	Molecular Function: transferase activity, transferring glycosyl groups (GO:0016757);;	--	--	Glycosyltransferase family 9 (heptosyltransferase)	Photosynthetic NDH subunit of subcomplex B 1, chloroplastic OS=Arabidopsis thaliana OX=3702 GN=PNSB1 PE=2 SV=1	Cell wall/membrane/envelope biogenesis	photosynthetic NDH subunit of subcomplex B 1, chloroplastic [Populus alba]
Poalb01G003880.1	#N/A	#N/A	#N/A	#N/A	#N/A	#N/A	#N/A
Poalb01G003890.1	Molecular Function: transcription factor activity, sequence-specific DNA binding (GO:0003700);; Cellular Component: nucleus (GO:0005634);; Molecular Function: sequence-specific DNA binding (GO:0043565);;	K18835|1.2e-18|spen:107016938|K18835 WRKY transcription factor 2 | (RefSeq) probable WRKY transcription factor 3	Plant-pathogen interaction (ko04626)	WRKY DNA -binding domain	Probable WRKY transcription factor 40 OS=Arabidopsis thaliana OX=3702 GN=WRKY40 PE=1 SV=1	Transcription	probable WRKY transcription factor 40 [Populus alba]
Poalb01G003900.1	--	--	--	--	--	--	hypothetical protein D5086_0000213720 [Populus alba]
Poalb01G003910.1	Cellular Component: integral component of membrane (GO:0016021);; Molecular Function: metal ion transmembrane transporter activity (GO:0046873);;	K21398|1.4e-293|pop:18094263|K21398 natural resistance-associated macrophage protein 2 | (RefSeq) metal transporter Nramp6 isoform X1	--	Natural resistance-associated macrophage protein	Metal transporter Nramp6 OS=Arabidopsis thaliana OX=3702 GN=NRAMP6 PE=2 SV=2	Inorganic ion transport and metabolism	metal transporter Nramp6-like [Populus alba]
Poalb01G003920.1	Molecular Function: catalytic activity (GO:0003824);;	K09753|4.9e-121|pop:18094265|K09753 cinnamoyl-CoA reductase [EC:1.2.1.44] | (RefSeq) cinnamoyl-CoA reductase 1	Phenylpropanoid biosynthesis (ko00940)	NAD dependent epimerase/dehydratase family	Cinnamoyl-CoA reductase 1 OS=Arabidopsis thaliana OX=3702 GN=CCR1 PE=1 SV=1	Defense mechanisms	cinnamoyl-CoA reductase 2-like [Populus alba]
Poalb01G003930.1	Molecular Function: catalytic activity (GO:0003824);;	K09753|7.2e-130|pop:18094265|K09753 cinnamoyl-CoA reductase [EC:1.2.1.44] | (RefSeq) cinnamoyl-CoA reductase 1	Phenylpropanoid biosynthesis (ko00940)	NAD dependent epimerase/dehydratase family	Cinnamoyl-CoA reductase 1 OS=Arabidopsis thaliana OX=3702 GN=CCR1 PE=1 SV=1	Defense mechanisms	cinnamoyl-CoA reductase 1-like [Populus alba]
Poalb01G003940.1	Molecular Function: catalytic activity (GO:0003824);;	K09753|9.1e-93|pop:18094265|K09753 cinnamoyl-CoA reductase [EC:1.2.1.44] | (RefSeq) cinnamoyl-CoA reductase 1	Phenylpropanoid biosynthesis (ko00940)	NAD dependent epimerase/dehydratase family	Cinnamoyl-CoA reductase 2 OS=Arabidopsis thaliana OX=3702 GN=CCR2 PE=1 SV=1	Defense mechanisms	cinnamoyl-CoA reductase 2-like [Populus alba]
Poalb01G003950.1	Molecular Function: catalytic activity (GO:0003824);;	K09753|8.3e-132|pop:18094265|K09753 cinnamoyl-CoA reductase [EC:1.2.1.44] | (RefSeq) cinnamoyl-CoA reductase 1	Phenylpropanoid biosynthesis (ko00940)	NAD dependent epimerase/dehydratase family	Cinnamoyl-CoA reductase 1 OS=Arabidopsis thaliana OX=3702 GN=CCR1 PE=1 SV=1	Defense mechanisms	cinnamoyl-CoA reductase 1-like [Populus alba]
Poalb01G003960.1	Molecular Function: catalytic activity (GO:0003824);;	K09753|6.5e-67|pop:18094265|K09753 cinnamoyl-CoA reductase [EC:1.2.1.44] | (RefSeq) cinnamoyl-CoA reductase 1	Phenylpropanoid biosynthesis (ko00940)	NAD dependent epimerase/dehydratase family	Cinnamoyl-CoA reductase 2 OS=Arabidopsis thaliana OX=3702 GN=CCR2 PE=1 SV=1	Defense mechanisms	cinnamoyl-CoA reductase 2-like [Populus alba]
Poalb01G003970.1	Molecular Function: oxidoreductase activity (GO:0016491);; Molecular Function: oxidoreductase activity, acting on the CH-OH group of donors, NAD or NADP as acceptor (GO:0016616);;	K09753|2.3e-128|pop:7487058|K09753 cinnamoyl-CoA reductase [EC:1.2.1.44] | (RefSeq) cinnamoyl-CoA reductase 2 isoform X1	Phenylpropanoid biosynthesis (ko00940)	NAD dependent epimerase/dehydratase family	Cinnamoyl-CoA reductase 1 OS=Arabidopsis thaliana OX=3702 GN=CCR1 PE=1 SV=1	Defense mechanisms	cinnamoyl-CoA reductase 1-like [Populus alba]
Poalb01G003980.1	Molecular Function: nucleic acid binding (GO:0003676);;	K12355|4.1e-14|gab:108485106|K12355 coniferyl-aldehyde dehydrogenase [EC:1.2.1.68] | (RefSeq) aldehyde dehydrogenase family 2 member C4-like	Phenylpropanoid biosynthesis (ko00940)	--	--	Replication, recombination and repair	PREDICTED: uncharacterized protein LOC105117363 [Populus euphratica]
Poalb01G003990.1	Molecular Function: oxidoreductase activity (GO:0016491);; Molecular Function: oxidoreductase activity, acting on the CH-OH group of donors, NAD or NADP as acceptor (GO:0016616);;	K09753|5.0e-131|pop:7487058|K09753 cinnamoyl-CoA reductase [EC:1.2.1.44] | (RefSeq) cinnamoyl-CoA reductase 2 isoform X1	Phenylpropanoid biosynthesis (ko00940)	NAD dependent epimerase/dehydratase family	Cinnamoyl-CoA reductase 2 OS=Arabidopsis thaliana OX=3702 GN=CCR2 PE=1 SV=1	Defense mechanisms	cinnamoyl-CoA reductase 1-like [Populus alba]
Poalb01G004000.1	Biological Process: mitotic sister chromatid cohesion (GO:0007064);;	K11267|6.1e-49|soe:110793793|K11267 sister chromatid cohesion protein PDS5 | (RefSeq) sister chromatid cohesion protein PDS5 homolog A-A isoform X1	--	--	DNA mismatch repair protein MSH6 OS=Arabidopsis thaliana OX=3702 GN=MSH6 PE=1 SV=2	Cell cycle control, cell division, chromosome partitioning	uncharacterized protein LOC118033988 isoform X3 [Populus alba]
Poalb01G004010.1	Molecular Function: structural constituent of ribosome (GO:0003735);; Cellular Component: ribosome (GO:0005840);; Biological Process: translation (GO:0006412);;	K02951|8.6e-63|pop:7487060|K02951 small subunit ribosomal protein S12e | (RefSeq) 40S ribosomal protein S12	Ribosome (ko03010)	Ribosomal protein L7Ae/L30e/S12e/Gadd45 family	40S ribosomal protein S12 OS=Hordeum vulgare OX=4513 GN=RPS12 PE=2 SV=1	Translation, ribosomal structure and biogenesis	40S ribosomal protein S12 [Populus alba]
Poalb01G004020.1	Molecular Function: channel activity (GO:0015267);; Cellular Component: integral component of membrane (GO:0016021);;	K09874|4.0e-149|pop:7487062|K09874 aquaporin NIP | (RefSeq) aquaporin NIP6-1 isoform X2	--	Major intrinsic protein	Aquaporin NIP6-1 OS=Arabidopsis thaliana OX=3702 GN=NIP6-1 PE=1 SV=1	Inorganic ion transport and metabolism	aquaporin NIP6-1-like [Populus alba]
Poalb01G004030.1	Cellular Component: integral component of membrane (GO:0016021);;	--	--	--	--	--	uncharacterized protein LOC118034032 [Populus alba]
Poalb01G004040.1	Cellular Component: Golgi membrane (GO:0000139);; Cellular Component: cis-Golgi network (GO:0005801);; Biological Process: ER to Golgi vesicle-mediated transport (GO:0006888);; Biological Process: protein transport (GO:0015031);; Cellular Component: integral component of membrane (GO:0016021);;	K08495|2.2e-97|pop:7496051|K08495 golgi SNAP receptor complex member 1 | (RefSeq) Golgi SNAP receptor complex member 1-1	SNARE interactions in vesicular transport (ko04130)	Snare region anchored in the vesicle membrane C-terminus	Golgi SNAP receptor complex member 1-1 OS=Arabidopsis thaliana OX=3702 GN=GOS11 PE=2 SV=1	Intracellular trafficking, secretion, and vesicular transport	Golgi SNARE 11 family protein [Populus alba]
Poalb01G004050.1	Molecular Function: molecular_function (GO:0003674);; Molecular Function: nucleic acid binding (GO:0003676);; Molecular Function: RNA binding (GO:0003723);; Molecular Function: catalytic activity (GO:0003824);; Molecular Function: nuclease activity (GO:0004518);; Molecular Function: endonuclease activity (GO:0004519);; Molecular Function: binding (GO:0005488);; Cellular Component: cellular_compon…	--	--	PPR repeat family	Pentatricopeptide repeat-containing protein At1g76280 OS=Arabidopsis thaliana OX=3702 GN=At1g76280 PE=2 SV=2	Function unknown	pentatricopeptide repeat-containing protein At1g76280 isoform X3 [Populus alba]
Poalb01G004060.1	#N/A	#N/A	#N/A	#N/A	#N/A	#N/A	#N/A
Poalb01G004070.1	Biological Process: maturation of LSU-rRNA from tricistronic rRNA transcript (SSU-rRNA, 5.8S rRNA, LSU-rRNA) (GO:0000463);; Molecular Function: structural constituent of ribosome (GO:0003735);; Cellular Component: cytosolic large ribosomal subunit (GO:0022625);;	K02937|8.7e-126|pop:7487064|K02937 large subunit ribosomal protein L7e | (RefSeq) 60S ribosomal protein L7-1	Ribosome (ko03010)	Ribosomal protein L30p/L7e	60S ribosomal protein L7-1 OS=Arabidopsis thaliana OX=3702 GN=RPL7A PE=2 SV=1	Translation, ribosomal structure and biogenesis	60S ribosomal protein L7-1-like [Populus alba]
Poalb01G004080.1	--	--	--	--	Zinc finger protein 1 OS=Arabidopsis thaliana OX=3702 GN=ZFP1 PE=2 SV=1	Function unknown	zinc finger protein 1-like [Populus alba]
Poalb01G004090.1	Molecular Function: mRNA binding (GO:0003729);; Cellular Component: mitochondrion (GO:0005739);; Cellular Component: mitochondrial matrix (GO:0005759);; Molecular Function: translation activator activity (GO:0008494);; Biological Process: positive regulation of mitochondrial translation (GO:0070131);; Molecular Function: mitochondrial ribosome binding (GO:0097177);;	K15414|8.3e-63|crb:17895104|K15414 complement component 1 Q subcomponent-binding protein, mitochondrial | (RefSeq) uncharacterized protein At2g39795, mitochondrial	--	Mitochondrial glycoprotein	--	Energy production and conversion	uncharacterized protein At2g39795, mitochondrial-like [Populus alba]
Poalb01G004100.1	Cellular Component: integral component of membrane (GO:0016021);;	--	--	--	--	--	stress response protein NST1-like isoform X2 [Populus alba]
Poalb01G004110.1	--	K22763|2.6e-118|pop:7493418|K22763 deubiquitinase DESI2 [EC:3.4.19.12] | (RefSeq) deSI-like protein At4g17486	--	PPPDE putative peptidase domain	DeSI-like protein At4g17486 OS=Arabidopsis thaliana OX=3702 GN=At4g17486 PE=2 SV=1	Function unknown	deSI-like protein At4g17486 [Populus alba]
Poalb01G004120.1	--	K17824|1.7e-75|pop:7496054|K17824 DCN1-like protein 4/5 | (RefSeq) DCN1-like protein 4	--	Cullin binding	--	Function unknown	DCN1-like protein 4 [Populus alba]
Poalb01G004130.1	Cellular Component: nuclear pore (GO:0005643);;	K14297|3.5e-26|pop:7478294|K14297 nuclear pore complex protein Nup98-Nup96 | (RefSeq) nuclear pore complex protein NUP96	RNA transport (ko03013)	--	Nuclear pore complex protein NUP96 OS=Arabidopsis thaliana OX=3702 GN=NUP96 PE=1 SV=1	--	hypothetical protein POPTR_001G048000 [Populus trichocarpa]
Poalb01G004140.1	Cellular Component: ubiquitin ligase complex (GO:0000151);; Biological Process: transcription-dependent tethering of RNA polymerase II gene DNA at nuclear periphery (GO:0000972);; Molecular Function: molecular_function (GO:0003674);; Molecular Function: nucleic acid binding (GO:0003676);; Molecular Function: RNA binding (GO:0003723);; Molecular Function: binding (GO:0005488);; Molecular Function:…	K14298|1.2e-186|pop:7490684|K14298 mRNA export factor | (RefSeq) protein RAE1	RNA transport (ko03013)	WD domain, G-beta repeat	Protein RAE1 OS=Arabidopsis thaliana OX=3702 GN=RAE1 PE=1 SV=2	RNA processing and modification	protein RAE1-like [Populus alba]
Poalb01G004150.1	Molecular Function: DNA binding (GO:0003677);; Molecular Function: transcription factor activity, sequence-specific DNA binding (GO:0003700);; Cellular Component: nucleus (GO:0005634);;	K09286|1.0e-19|bna:106427325|K09286 EREBP-like factor | (RefSeq) ethylene-responsive transcription factor ERF057	--	AP2 domain	Ethylene-responsive transcription factor ERF003 OS=Arabidopsis thaliana OX=3702 GN=ERF003 PE=1 SV=1	Transcription	ethylene-responsive transcription factor ERF003-like [Populus alba]
Poalb01G004160.1	Molecular Function: ATP binding (GO:0005524);; Cellular Component: plasma membrane (GO:0005886);; Molecular Function: hydrogen-exporting ATPase activity, phosphorylative mechanism (GO:0008553);; Cellular Component: integral component of membrane (GO:0016021);; Biological Process: hydrogen ion export across plasma membrane (GO:0120029);;	K01535|0.0e+00|pop:7493214|K01535 H+-transporting ATPase [EC:7.1.2.1] | (RefSeq) plasma membrane ATPase	Oxidative phosphorylation (ko00190)	E1-E2 ATPase	ATPase 9, plasma membrane-type OS=Arabidopsis thaliana OX=3702 GN=AHA9 PE=2 SV=2	Inorganic ion transport and metabolism	plasma membrane ATPase 4-like [Populus alba]
Poalb01G004170.1	Molecular Function: RNA binding (GO:0003723);;	--	--	--	--	--	ribonuclease 3-like protein 1 isoform X1 [Populus trichocarpa]
Poalb01G004180.1	Molecular Function: protein kinase activity (GO:0004672);; Molecular Function: ATP binding (GO:0005524);;	K13429|1.7e-15|eus:EUTSA_v10020310mg|K13429 chitin elicitor receptor kinase 1 | (RefSeq) hypothetical protein	Plant-pathogen interaction (ko04626)	Protein tyrosine and serine/threonine kinase	Serine/threonine receptor-like kinase NFP OS=Medicago truncatula OX=3880 GN=NFP PE=1 SV=1	Signal transduction mechanisms	protein LYK5-like isoform X2 [Populus alba]
Poalb01G004190.1	Molecular Function: transmembrane receptor protein serine/threonine kinase activity (GO:0004675);; Molecular Function: ATP binding (GO:0005524);; Cellular Component: plasma membrane (GO:0005886);; Biological Process: protein phosphorylation (GO:0006468);;	K13430|3.8e-71|lang:109357403|K13430 serine/threonine-protein kinase PBS1 [EC:2.7.11.1] | (RefSeq) serine/threonine-protein kinase PBS1-like	Plant-pathogen interaction (ko04626)	Protein kinase domain	Probable receptor-like protein kinase At1g80640 OS=Arabidopsis thaliana OX=3702 GN=At1g80640 PE=2 SV=1	Signal transduction mechanisms	probable receptor-like protein kinase At1g80640 isoform X1 [Populus alba]
Poalb01G004200.1	#N/A	#N/A	#N/A	#N/A	#N/A	#N/A	#N/A
Poalb01G004210.1	#N/A	#N/A	#N/A	#N/A	#N/A	#N/A	#N/A
Poalb01G004220.1	#N/A	#N/A	#N/A	#N/A	#N/A	#N/A	#N/A
Poalb01G004230.1	Molecular Function: ATP binding (GO:0005524);; Cellular Component: integral component of membrane (GO:0016021);; Molecular Function: ATPase activity (GO:0016887);;	K08712|3.3e-105|gsl:Gasu_29800|K08712 ATP-binding cassette, subfamily G (WHITE), member 2, SNQ2 | (RefSeq) ABC transporter, ATP-binding protein	ABC transporters (ko02010)	ABC-2 type transporter	Pleiotropic drug resistance protein 1 OS=Nicotiana tabacum OX=4097 GN=PDR1 PE=2 SV=1	Secondary metabolites biosynthesis, transport and catabolism	LOW QUALITY PROTEIN: pleiotropic drug resistance protein 1-like [Populus alba]
Poalb01G004240.1	Molecular Function: ATP binding (GO:0005524);; Cellular Component: integral component of membrane (GO:0016021);; Molecular Function: ATPase activity (GO:0016887);;	--	--	Plant PDR ABC transporter associated	--	Secondary metabolites biosynthesis, transport and catabolism	pleiotropic drug resistance protein 1-like isoform X1 [Populus alba]
Poalb01G004250.1	Molecular Function: ATP binding (GO:0005524);; Cellular Component: integral component of membrane (GO:0016021);; Molecular Function: ATPase activity (GO:0016887);;	--	--	ABC-2 type transporter	Pleiotropic drug resistance protein 1 OS=Nicotiana tabacum OX=4097 GN=PDR1 PE=2 SV=1	Secondary metabolites biosynthesis, transport and catabolism	pleiotropic drug resistance protein 1-like isoform X1 [Populus alba]
Poalb01G004260.1	#N/A	#N/A	#N/A	#N/A	#N/A	#N/A	#N/A
Poalb01G004270.1	Molecular Function: RNA binding (GO:0003723);; Molecular Function: mRNA binding (GO:0003729);; Cellular Component: nucleus (GO:0005634);; Biological Process: mRNA processing (GO:0006397);; Biological Process: regulation of RNA metabolic process (GO:0051252);; Cellular Component: ribonucleoprotein complex (GO:1990904);;	K13161|1.8e-30|pop:7455357|K13161 heterogeneous nuclear ribonucleoprotein R | (RefSeq) heterogeneous nuclear ribonucleoprotein Q	--	--	Heterogeneous nuclear ribonucleoprotein Q OS=Arabidopsis thaliana OX=3702 GN=LIF2 PE=1 SV=1	RNA processing and modification	heterogeneous nuclear ribonucleoprotein Q [Populus trichocarpa]
Poalb01G004280.1	Molecular Function: catalytic activity (GO:0003824);;	K09753|1.2e-129|pop:7487058|K09753 cinnamoyl-CoA reductase [EC:1.2.1.44] | (RefSeq) cinnamoyl-CoA reductase 2 isoform X1	Phenylpropanoid biosynthesis (ko00940)	NAD dependent epimerase/dehydratase family	Cinnamoyl-CoA reductase 2 OS=Arabidopsis thaliana OX=3702 GN=CCR2 PE=1 SV=1	Defense mechanisms	cinnamoyl-CoA reductase 2-like isoform X1 [Populus alba]
Poalb01G004290.1	Molecular Function: oxidoreductase activity (GO:0016491);; Molecular Function: oxidoreductase activity, acting on the CH-OH group of donors, NAD or NADP as acceptor (GO:0016616);;	K09753|6.3e-114|pop:7487058|K09753 cinnamoyl-CoA reductase [EC:1.2.1.44] | (RefSeq) cinnamoyl-CoA reductase 2 isoform X1	Phenylpropanoid biosynthesis (ko00940)	NAD dependent epimerase/dehydratase family	Cinnamoyl-CoA reductase 1 OS=Arabidopsis thaliana OX=3702 GN=CCR1 PE=1 SV=1	Defense mechanisms	cinnamoyl-CoA reductase 2 isoform X2 [Populus trichocarpa]
Poalb01G004300.1	--	K11650|1.2e-28|pop:7454548|K11650 SWI/SNF-related matrix-associated actin-dependent regulator of chromatin subfamily D | (RefSeq) SWI/SNF complex component SNF12 homolog	--	--	SWI/SNF complex component SNF12 homolog OS=Arabidopsis thaliana OX=3702 GN=At5g14170 PE=1 SV=1	--	SWI/SNF complex component SNF12 homolog [Populus alba]
Poalb01G004310.1	Molecular Function: catalytic activity (GO:0003824);;	K09753|2.8e-129|pop:18094265|K09753 cinnamoyl-CoA reductase [EC:1.2.1.44] | (RefSeq) cinnamoyl-CoA reductase 1	Phenylpropanoid biosynthesis (ko00940)	NAD dependent epimerase/dehydratase family	Cinnamoyl-CoA reductase 1 OS=Arabidopsis thaliana OX=3702 GN=CCR1 PE=1 SV=1	Defense mechanisms	cinnamoyl-CoA reductase 2-like [Populus alba]
Poalb01G004320.1	Molecular Function: catalytic activity (GO:0003824);;	K09753|8.3e-132|pop:18094265|K09753 cinnamoyl-CoA reductase [EC:1.2.1.44] | (RefSeq) cinnamoyl-CoA reductase 1	Phenylpropanoid biosynthesis (ko00940)	NAD dependent epimerase/dehydratase family	Cinnamoyl-CoA reductase 1 OS=Arabidopsis thaliana OX=3702 GN=CCR1 PE=1 SV=1	Defense mechanisms	cinnamoyl-CoA reductase 1-like [Populus alba]
Poalb01G004330.1	--	--	--	--	--	--	glycine-rich cell wall structural protein 1.0-like, partial [Populus alba]
Poalb01G004340.1	Molecular Function: ATP binding (GO:0005524);; Cellular Component: integral component of membrane (GO:0016021);; Molecular Function: ATPase activity (GO:0016887);;	K03283|8.5e-07|qsu:112024632|K03283 heat shock 70kDa protein 1/2/6/8 | (RefSeq) heat shock 70 kDa protein 3-like	Spliceosome (ko03040);; Protein processing in endoplasmic reticulum (ko04141);; Endocytosis (ko04144)	ABC-2 type transporter	Pleiotropic drug resistance protein 1 OS=Nicotiana tabacum OX=4097 GN=PDR1 PE=2 SV=1	Secondary metabolites biosynthesis, transport and catabolism	LOW QUALITY PROTEIN: pleiotropic drug resistance protein 1-like [Populus alba]
Poalb01G004350.1	Molecular Function: ATP binding (GO:0005524);; Cellular Component: integral component of membrane (GO:0016021);; Molecular Function: ATPase activity (GO:0016887);;	--	--	ABC-2 type transporter	ABC transporter G family member 40 OS=Arabidopsis thaliana OX=3702 GN=ABCG40 PE=1 SV=1	Secondary metabolites biosynthesis, transport and catabolism	hypothetical protein POPTR_001G049000 [Populus trichocarpa]
Poalb01G004360.1	#N/A	#N/A	#N/A	#N/A	#N/A	#N/A	#N/A
Poalb01G004370.1	--	--	--	--	--	--	hypothetical protein GH714_041734 [Hevea brasiliensis]
Poalb01G004380.1	Molecular Function: lanosterol synthase activity (GO:0000250);; Cellular Component: lipid droplet (GO:0005811);; Biological Process: triterpenoid biosynthetic process (GO:0016104);; Molecular Function: beta-amyrin synthase activity (GO:0042300);;	K20659|0.0e+00|pop:7496060|K20659 lupeol synthase [EC:5.4.99.41] | (RefSeq) lupeol synthase isoform X1	Sesquiterpenoid and triterpenoid biosynthesis (ko00909)	Squalene-hopene cyclase C-terminal domain	Lupeol synthase OS=Ricinus communis OX=3988 PE=1 SV=1	Lipid transport and metabolism	lupeol synthase-like isoform X1 [Populus alba]
Poalb01G004390.1	Molecular Function: lanosterol synthase activity (GO:0000250);; Cellular Component: lipid droplet (GO:0005811);; Biological Process: triterpenoid biosynthetic process (GO:0016104);; Molecular Function: beta-amyrin synthase activity (GO:0042300);;	K20659|4.0e-253|pop:7496060|K20659 lupeol synthase [EC:5.4.99.41] | (RefSeq) lupeol synthase isoform X1	Sesquiterpenoid and triterpenoid biosynthesis (ko00909)	Squalene-hopene cyclase N-terminal domain	Lupeol synthase OS=Ricinus communis OX=3988 PE=1 SV=1	Lipid transport and metabolism	lupeol synthase isoform X4 [Populus trichocarpa]
Poalb01G004400.1	Molecular Function: zinc ion binding (GO:0008270);;	K10683|9.8e-06|adu:107468195|K10683 BRCA1-associated RING domain protein 1 | (RefSeq) protein BREAST CANCER SUSCEPTIBILITY 1 homolog	Homologous recombination (ko03440)	zinc finger of C3HC4-type, RING	E3 ubiquitin-protein ligase PRT1 OS=Arabidopsis thaliana OX=3702 GN=PRT1 PE=2 SV=2	Posttranslational modification, protein turnover, chaperones	E3 ubiquitin-protein ligase PRT1-like isoform X2 [Populus alba]
Poalb01G004410.1	Biological Process: reproduction (GO:0000003);; Biological Process: polysaccharide biosynthetic process (GO:0000271);; Biological Process: response to acid chemical (GO:0001101);; Biological Process: response to hypoxia (GO:0001666);; Biological Process: regionalization (GO:0003002);; Biological Process: developmental process involved in reproduction (GO:0003006);; Molecular Function: molecular_f…	K14963|6.5e-97|hbr:110647338|K14963 COMPASS component SWD3 | (RefSeq) transcriptional corepressor LEUNIG-like	--	WD domain, G-beta repeat	Transcriptional corepressor LEUNIG_HOMOLOG OS=Arabidopsis thaliana OX=3702 GN=LUH PE=1 SV=1	Function unknown	transcriptional corepressor LEUNIG_HOMOLOG-like isoform X1 [Populus alba]
Poalb01G004420.1	--	--	--	--	--	--	glycine-rich cell wall structural protein-like [Populus alba]
Poalb01G004430.1	Cellular Component: integral component of membrane (GO:0016021);; Molecular Function: transmembrane transporter activity (GO:0022857);;	--	--	--	WAT1-related protein At1g25270 OS=Arabidopsis thaliana OX=3702 GN=At1g25270 PE=2 SV=1	--	hypothetical protein D5086_0000270010 [Populus alba]
Poalb01G004440.1	--	--	--	--	--	--	hypothetical protein D5086_0000270000 [Populus alba]
Poalb01G004450.1	Cellular Component: extracellular region (GO:0005576);; Biological Process: xylem development (GO:0010089);; Molecular Function: receptor serine/threonine kinase binding (GO:0033612);; Cellular Component: apoplast (GO:0048046);;	--	--	--	--	--	hypothetical protein POPTR_001G049700 [Populus trichocarpa]
Poalb01G004460.1	Cellular Component: integral component of membrane (GO:0016021);;	--	--	--	--	Function unknown	uncharacterized protein LOC118061587 [Populus alba]
Poalb01G004470.1	Cellular Component: cytoplasmic chromosome (GO:0000229);; Molecular Function: molecular_function (GO:0003674);; Molecular Function: protein disulfide isomerase activity (GO:0003756);; Molecular Function: catalytic activity (GO:0003824);; Cellular Component: cellular_component (GO:0005575);; Cellular Component: intracellular (GO:0005622);; Cellular Component: cell (GO:0005623);; Cellular Component…	K22519|1.6e-169|pop:7496064|K22519 protein disulfide-isomerase [EC:5.3.4.1] | (RefSeq) protein disulfide isomerase pTAC5, chloroplastic	--	Putative peptidoglycan binding domain	Protein disulfide isomerase pTAC5, chloroplastic OS=Arabidopsis thaliana OX=3702 GN=PTAC5 PE=1 SV=1	Function unknown	protein disulfide isomerase pTAC5, chloroplastic [Populus alba]
Poalb01G004480.1	Molecular Function: glutathione-disulfide reductase activity (GO:0004362);; Biological Process: glutathione metabolic process (GO:0006749);; Biological Process: cell redox homeostasis (GO:0045454);; Molecular Function: flavin adenine dinucleotide binding (GO:0050660);; Molecular Function: NADP binding (GO:0050661);;	K00383|2.6e-286|pop:7496065|K00383 glutathione reductase (NADPH) [EC:1.8.1.7] | (RefSeq) glutathione reductase, chloroplastic isoform X1	Glutathione metabolism (ko00480)	Pyridine nucleotide-disulphide oxidoreductase	Glutathione reductase, cytosolic OS=Pisum sativum OX=3888 PE=2 SV=1	Secondary metabolites biosynthesis, transport and catabolism	glutathione reductase, chloroplastic-like [Populus alba]
Poalb01G004490.1	Molecular Function: molecular_function (GO:0003674);; Molecular Function: binding (GO:0005488);; Molecular Function: protein binding (GO:0005515);; Molecular Function: carbohydrate binding (GO:0030246);;	K03188|9.2e-49|dcr:108224146|K03188 urease accessory protein | (RefSeq) uncharacterized protein LOC108224146 isoform X1	--	Phloem protein 2	F-box protein PP2-B10 OS=Arabidopsis thaliana OX=3702 GN=PP2B10 PE=1 SV=1	Function unknown	F-box protein PP2-B10-like [Populus alba]
Poalb01G004500.1	Cellular Component: Golgi apparatus (GO:0005794);; Cellular Component: trans-Golgi network (GO:0005802);; Cellular Component: plasma membrane (GO:0005886);; Biological Process: plant-type primary cell wall biogenesis (GO:0009833);; Cellular Component: integral component of membrane (GO:0016021);; Molecular Function: cellulose synthase (UDP-forming) activity (GO:0016760);; Biological Process: cell…	K20924|0.0e+00|pop:7496067|K20924 cellulose synthase-like protein [EC:2.4.1.-] | (RefSeq) cellulose synthase-like protein D1	--	Cellulose synthase	Cellulose synthase-like protein D1 OS=Arabidopsis thaliana OX=3702 GN=CSLD1 PE=2 SV=1	Carbohydrate transport and metabolism	cellulose synthase-like protein D1 [Populus alba]
Poalb01G004510.1	Molecular Function: ATP binding (GO:0005524);;	K11269|0.0e+00|pop:7460515|K11269 chromosome transmission fidelity protein 18 | (RefSeq) chromosome transmission fidelity protein 18 homolog	--	ATPase family associated with various cellular activities (AAA)	--	--	chromosome transmission fidelity protein 18 homolog [Populus alba]
Poalb01G004520.1	Cellular Component: integral component of membrane (GO:0016021);; Biological Process: vesicle-mediated transport (GO:0016192);;	K08511|6.3e-93|pop:7460516|K08511 vesicle-associated membrane protein 72 | (RefSeq) vesicle-associated membrane protein 722	--	Regulated-SNARE-like domain	Vesicle-associated membrane protein 725 OS=Arabidopsis thaliana OX=3702 GN=VAMP725 PE=2 SV=2	Intracellular trafficking, secretion, and vesicular transport	vesicle-associated membrane protein 722 [Populus trichocarpa]
Poalb01G004530.1	Molecular Function: protein binding (GO:0005515);; Biological Process: regulation of carbohydrate metabolic process (GO:0006109);; Biological Process: response to stress (GO:0006950);; Biological Process: organelle organization (GO:0006996);; Biological Process: cell communication (GO:0007154);; Biological Process: biological_process (GO:0008150);; Biological Process: cellular response to starvat…	K14152|2.2e-64|cpep:111783531|K14152 phosphoribosyl-ATP pyrophosphohydrolase / phosphoribosyl-AMP cyclohydrolase / histidinol dehydrogenase [EC:3.6.1.31 3.5.4.19 1.1.1.23] | (RefSeq) uncharacterized protein LOC111783531	Histidine metabolism (ko00340);; Biosynthesis of amino acids (ko01230)	Tetratricopeptide repeat	Protein SULFUR DEFICIENCY-INDUCED 2 OS=Arabidopsis thaliana OX=3702 GN=At1g04770 PE=2 SV=1	Function unknown	protein SULFUR DEFICIENCY-INDUCED 2-like [Populus alba]
Poalb01G004540.1	Molecular Function: protein kinase activity (GO:0004672);; Molecular Function: ATP binding (GO:0005524);;	K08869|0.0e+00|pop:7460517|K08869 aarF domain-containing kinase | (RefSeq) uncharacterized protein LOC7460517	--	ABC1 family	Protein ACTIVITY OF BC1 COMPLEX KINASE 3, chloroplastic OS=Arabidopsis thaliana OX=3702 GN=ABC1K3 PE=1 SV=1	--	uncharacterized protein sll0005 [Populus alba]
Poalb01G004550.1	#N/A	#N/A	#N/A	#N/A	#N/A	#N/A	#N/A
Poalb01G004560.1	Biological Process: phosphorelay signal transduction system (GO:0000160);;	--	--	Response regulator receiver domain	Two-component response regulator ORR42 OS=Oryza sativa subsp. japonica OX=39947 GN=RR42 PE=3 SV=2	Signal transduction mechanisms	uncharacterized protein D5086_0000269890 [Populus alba]
Poalb01G004570.1	Biological Process: ubiquinone biosynthetic process (GO:0006744);; Molecular Function: oxidoreductase activity, acting on paired donors, with incorporation or reduction of molecular oxygen, NAD(P)H as one donor, and incorporation of one atom of oxygen (GO:0016709);; Molecular Function: oxidoreductase activity, acting on paired donors, with incorporation or reduction of molecular oxygen, reduced f…	K06126|1.1e-277|pop:7496073|K06126 ubiquinone biosynthesis monooxygenase Coq6 [EC:1.14.13.-] | (RefSeq) ubiquinone biosynthesis monooxygenase COQ6, mitochondrial	Ubiquinone and other terpenoid-quinone biosynthesis (ko00130)	FAD binding domain	--	--	ubiquinone biosynthesis monooxygenase COQ6, mitochondrial [Populus alba]
Poalb01G004580.1	--	K21437|2.2e-242|pop:7496074|K21437 ankyrin repeat domain-containing protein 13 | (RefSeq) ankyrin repeat domain-containing protein 13C-A	--	GPCR-chaperone	--	--	ankyrin repeat domain-containing protein 13C-A [Populus alba]
Poalb01G004590.1	Biological Process: biosynthetic process (GO:0009058);; Molecular Function: transferase activity, transferring acyl groups other than amino-acyl groups (GO:0016747);;	K00660|2.8e-140|pop:7460519|K00660 chalcone synthase [EC:2.3.1.74] | (RefSeq) chalcone synthase 1	Flavonoid biosynthesis (ko00941);; Circadian rhythm - plant (ko04712)	Chalcone and stilbene synthases, C-terminal domain	Chalcone synthase OS=Hypericum androsaemum OX=140968 PE=1 SV=1	Coenzyme transport and metabolism	chalcone synthase 1-like [Populus alba]
Poalb01G004600.1	Biological Process: biosynthetic process (GO:0009058);; Molecular Function: transferase activity, transferring acyl groups other than amino-acyl groups (GO:0016747);;	K00660|7.0e-139|pop:7460520|K00660 chalcone synthase [EC:2.3.1.74] | (RefSeq) chalcone synthase 1	Flavonoid biosynthesis (ko00941);; Circadian rhythm - plant (ko04712)	Chalcone and stilbene synthases, C-terminal domain	Chalcone synthase OS=Hypericum androsaemum OX=140968 PE=1 SV=1	Coenzyme transport and metabolism	chalcone synthase 1-like [Populus alba]
Poalb01G004610.1	Molecular Function: dihydroxy-acid dehydratase activity (GO:0004160);; Biological Process: branched-chain amino acid biosynthetic process (GO:0009082);;	K01687|0.0e+00|pop:7460521|K01687 dihydroxy-acid dehydratase [EC:4.2.1.9] | (RefSeq) dihydroxy-acid dehydratase, chloroplastic	Valine, leucine and isoleucine biosynthesis (ko00290);; Pantothenate and CoA biosynthesis (ko00770);; 2-Oxocarboxylic acid metabolism (ko01210);; Biosynthesis of amino acids (ko01230)	Dehydratase family	Dihydroxy-acid dehydratase, chloroplastic OS=Arabidopsis thaliana OX=3702 GN=DHAD PE=1 SV=1	Amino acid transport and metabolism	dihydroxy-acid dehydratase, chloroplastic-like [Populus alba]
Poalb01G004620.1	--	--	--	--	--	Posttranslational modification, protein turnover, chaperones	hypothetical protein D5086_0000269810 [Populus alba]
Poalb01G004630.1	Molecular Function: transferase activity, transferring acyl groups other than amino-acyl groups (GO:0016747);;	K07513|1.5e-253|pop:7460522|K07513 acetyl-CoA acyltransferase 1 [EC:2.3.1.16] | (RefSeq) 3-ketoacyl-CoA thiolase 2, peroxisomal	Fatty acid degradation (ko00071);; Valine, leucine and isoleucine degradation (ko00280);; alpha-Linolenic acid metabolism (ko00592);; Biosynthesis of unsaturated fatty acids (ko01040);; Fatty acid metabolism (ko01212);; Peroxisome (ko04146)	Thiolase, N-terminal domain	3-ketoacyl-CoA thiolase 2, peroxisomal OS=Arabidopsis thaliana OX=3702 GN=PED1 PE=1 SV=2	Lipid transport and metabolism	3-ketoacyl-CoA thiolase 2, peroxisomal [Populus alba]
Poalb01G004640.1	Molecular Function: protein kinase activity (GO:0004672);; Molecular Function: ATP binding (GO:0005524);;	K14510|4.2e-47|mus:103993584|K14510 serine/threonine-protein kinase CTR1 [EC:2.7.11.1] | (RefSeq) serine/threonine-protein kinase CTR1	MAPK signaling pathway - plant (ko04016);; Plant hormone signal transduction (ko04075)	Protein tyrosine and serine/threonine kinase	Serine/threonine-protein kinase STY13 OS=Arabidopsis thaliana OX=3702 GN=STY13 PE=1 SV=2	Signal transduction mechanisms	uncharacterized protein D5086_0000269790 [Populus alba]
Poalb01G004650.1	Cellular Component: cellular_component (GO:0005575);; Cellular Component: cell (GO:0005623);; Cellular Component: plasma membrane (GO:0005886);; Cellular Component: cell-cell junction (GO:0005911);; Cellular Component: plasmodesma (GO:0009506);; Cellular Component: membrane (GO:0016020);; Cellular Component: cell junction (GO:0030054);; Cellular Component: cell part (GO:0044464);; Cellular Compon…	K17744|2.0e-14|lja:Lj0g3v0243739.1|K17744 L-galactose dehydrogenase [EC:1.1.1.316] | (RefSeq) Lj0g3v0243739.1; -	Ascorbate and aldarate metabolism (ko00053)	Aldo/keto reductase family	Probable voltage-gated potassium channel subunit beta OS=Arabidopsis thaliana OX=3702 GN=KAB1 PE=1 SV=1	Energy production and conversion	LOW QUALITY PROTEIN: probable voltage-gated potassium channel subunit beta [Populus alba]
Poalb01G004660.1	Molecular Function: pectate lyase activity (GO:0030570);; Biological Process: pectin catabolic process (GO:0045490);; Molecular Function: metal ion binding (GO:0046872);;	K01728|5.5e-248|pop:7460526|K01728 pectate lyase [EC:4.2.2.2] | (RefSeq) probable pectate lyase 8	Pentose and glucuronate interconversions (ko00040)	Pectate lyase	Probable pectate lyase 15 OS=Arabidopsis thaliana OX=3702 GN=At4g13710 PE=2 SV=1	Carbohydrate transport and metabolism	probable pectate lyase 1 [Populus alba]
Poalb01G004670.1	Molecular Function: nucleotide binding (GO:0000166);; Cellular Component: cytoplasm (GO:0005737);; Biological Process: nucleotide metabolic process (GO:0009117);; Biological Process: deoxyribonucleoside triphosphate catabolic process (GO:0009204);; Molecular Function: NADH pyrophosphatase activity (GO:0035529);; Molecular Function: dTTP diphosphatase activity (GO:0036218);; Molecular Function: me…	K01519|3.7e-111|pop:7496075|K01519 inosine triphosphate pyrophosphatase [EC:3.6.1.-] | (RefSeq) inosine triphosphate pyrophosphatase	Purine metabolism (ko00230)	Ham1 family	Inosine triphosphate pyrophosphatase OS=Vitis vinifera OX=29760 GN=VIT_05s0051g00580 PE=2 SV=1	Nucleotide transport and metabolism	inosine triphosphate pyrophosphatase [Populus alba]
Poalb01G004680.1	Molecular Function: protein kinase activity (GO:0004672);; Molecular Function: ATP binding (GO:0005524);; Cellular Component: integral component of membrane (GO:0016021);;	K22911|2.1e-13|spen:107031166|K22911 thiamine phosphate phosphatase / amino-HMP aminohydrolase [EC:3.1.3.100 3.5.99.-] | (RefSeq) bifunctional TH2 protein, mitochondrial	Thiamine metabolism (ko00730)	Leucine rich repeat	Receptor-like protein kinase 2 OS=Arabidopsis thaliana OX=3702 GN=RCH2 PE=1 SV=1	Signal transduction mechanisms	receptor-like protein kinase 2 [Populus alba]
Poalb01G004690.1	--	--	--	--	--	--	uncharacterized protein LOC118061761 [Populus alba]
Poalb01G004700.1	#N/A	#N/A	#N/A	#N/A	#N/A	#N/A	#N/A
Poalb01G004710.1	--	--	--	--	--	Function unknown	glycine-rich protein 23-like [Populus alba]
Poalb01G004720.1	--	--	--	--	--	--	glycine-rich cell wall structural protein 1.0-like [Populus alba]
Poalb01G004730.1	#N/A	#N/A	#N/A	#N/A	#N/A	#N/A	#N/A
Poalb01G004740.1	--	--	--	Domain of unknown function (DUF4487)	--	Function unknown	hypothetical protein D5086_0000269700 [Populus alba]
Poalb01G004750.1	Cellular Component: extracellular region (GO:0005576);; Cellular Component: integral component of membrane (GO:0016021);; Biological Process: rejection of self pollen (GO:0060320);;	--	--	Plant self-incompatibility protein S1	--	Function unknown	S-protein homolog 24-like [Populus alba]
Poalb01G004760.1	Cellular Component: extracellular region (GO:0005576);; Biological Process: rejection of self pollen (GO:0060320);;	--	--	Plant self-incompatibility protein S1	--	Function unknown	hypothetical protein D5086_0000269680 [Populus alba]
Poalb01G004770.1	Molecular Function: protein kinase activity (GO:0004672);; Molecular Function: ATP binding (GO:0005524);; Cellular Component: plasma membrane (GO:0005886);; Cellular Component: integral component of membrane (GO:0016021);;	K00924|1.2e-75|lang:109334483|K00924 kinase [EC:2.7.1.-] | (RefSeq) receptor-like protein kinase HSL1	--	Protein kinase domain	Probable leucine-rich repeat receptor-like protein kinase At5g63930 OS=Arabidopsis thaliana OX=3702 GN=At5g63930 PE=1 SV=1	Signal transduction mechanisms	probable leucine-rich repeat receptor-like protein kinase At2g33170 [Populus alba]
Poalb01G004780.1	#N/A	#N/A	#N/A	#N/A	#N/A	#N/A	#N/A
Poalb01G004790.1	Biological Process: regulation of transcription, DNA-templated (GO:0006355);; Molecular Function: zinc ion binding (GO:0008270);; Molecular Function: sequence-specific DNA binding (GO:0043565);;	K21630|7.2e-31|cmax:111478040|K21630 GATA-type zinc finger protein 1 | (RefSeq) GATA transcription factor 6-like	--	GATA zinc finger	GATA transcription factor 1 OS=Arabidopsis thaliana OX=3702 GN=GATA1 PE=2 SV=2	Transcription	GATA transcription factor 1-like [Populus alba]
Poalb01G004800.1	Cellular Component: integral component of membrane (GO:0016021);;	K23541|2.3e-31|nta:107806177|K23541 Ca2+/H+ antiporter, TMEM165/GDT1 family | (RefSeq) GDT1-like protein 3	--	Uncharacterized protein family UPF0016	Protein PAM71-homolog, chloroplastic OS=Arabidopsis thaliana OX=3702 GN=PAM71-HL PE=1 SV=2	Replication, recombination and repair	protein PAM71-homolog, chloroplastic-like isoform X1 [Populus alba]
Poalb01G004810.1	--	--	--	--	--	--	uncharacterized protein LOC118061286 isoform X2 [Populus alba]
Poalb01G004820.1	Molecular Function: hydroxyethylthiazole kinase activity (GO:0004417);; Biological Process: thiamine biosynthetic process (GO:0009228);;	K00878|2.6e-69|pop:7481239|K00878 hydroxyethylthiazole kinase [EC:2.7.1.50] | (RefSeq) hydroxyethylthiazole kinase	Thiamine metabolism (ko00730)	Hydroxyethylthiazole kinase family	Hydroxyethylthiazole kinase OS=Arabidopsis thaliana OX=3702 GN=THIM PE=1 SV=1	Coenzyme transport and metabolism	hydroxyethylthiazole kinase-like, partial [Populus alba]
Poalb01G004830.1	Cellular Component: apoplast (GO:0048046);;	K23544|7.3e-93|nsy:104225240|K23544 serine incorporator 1/3 | (RefSeq) probable serine incorporator	--	Dirigent-like protein	Dirigent protein 18 OS=Arabidopsis thaliana OX=3702 GN=DIR18 PE=2 SV=1	Function unknown	dirigent protein 16-like [Populus alba]
Poalb01G004840.1	Cellular Component: apoplast (GO:0048046);;	K23544|1.1e-96|spen:107030478|K23544 serine incorporator 1/3 | (RefSeq) probable serine incorporator	--	Dirigent-like protein	Dirigent protein 18 OS=Arabidopsis thaliana OX=3702 GN=DIR18 PE=2 SV=1	--	dirigent protein 18-like [Populus alba]
Poalb01G004850.1	--	--	--	Protein of unknown function (DUF295)	--	Function unknown	hypothetical protein POPTR_001G054200 [Populus trichocarpa]
Poalb01G004860.1	Molecular Function: ATP binding (GO:0005524);; Biological Process: protein refolding (GO:0042026);;	K04077|5.2e-200|pop:7482777|K04077 chaperonin GroEL | (RefSeq) chaperonin CPN60-2, mitochondrial	RNA degradation (ko03018)	TCP-1/cpn60 chaperonin family	Chaperonin CPN60-2, mitochondrial OS=Cucurbita maxima OX=3661 GN=CPN60-2 PE=1 SV=1	Posttranslational modification, protein turnover, chaperones	hypothetical protein D5086_0000269590 [Populus alba]
Poalb01G004870.1	--	--	--	Protein of unknown function (DUF295)	--	Function unknown	hypothetical protein POPTR_001G054200 [Populus trichocarpa]
Poalb01G004880.1	--	--	--	Protein of unknown function (DUF295)	--	Function unknown	hypothetical protein POPTR_001G054200 [Populus trichocarpa]
Poalb01G004890.1	#N/A	#N/A	#N/A	#N/A	#N/A	#N/A	#N/A
Poalb01G004900.1	--	--	--	--	--	--	hypothetical protein POPTR_001G054301 [Populus trichocarpa]
Poalb01G004910.1	Molecular Function: ATP binding (GO:0005524);; Biological Process: protein refolding (GO:0042026);;	K04077|1.6e-305|pop:7482777|K04077 chaperonin GroEL | (RefSeq) chaperonin CPN60-2, mitochondrial	RNA degradation (ko03018)	TCP-1/cpn60 chaperonin family	Chaperonin CPN60-2, mitochondrial OS=Cucurbita maxima OX=3661 GN=CPN60-2 PE=1 SV=1	Posttranslational modification, protein turnover, chaperones	hypothetical protein DKX38_000381 [Salix brachista]
Poalb01G004920.1	#N/A	#N/A	#N/A	#N/A	#N/A	#N/A	#N/A
Poalb01G004930.1	Cellular Component: integral component of membrane (GO:0016021);;	K11353|8.7e-59|pop:7460535|K11353 NADH dehydrogenase (ubiquinone) 1 alpha subcomplex subunit 13 | (RefSeq) NADH dehydrogenase [ubiquinone] 1 alpha subcomplex subunit 13-A	Oxidative phosphorylation (ko00190)	GRIM-19 protein	NADH dehydrogenase [ubiquinone] 1 alpha subcomplex subunit 13-A OS=Arabidopsis thaliana OX=3702 GN=MEE4 PE=2 SV=1	--	NADH dehydrogenase [ubiquinone] 1 alpha subcomplex subunit 13-A [Populus alba]
Poalb01G004940.1	Molecular Function: copper ion binding (GO:0005507);; Biological Process: lignin catabolic process (GO:0046274);; Cellular Component: apoplast (GO:0048046);; Molecular Function: hydroquinone:oxygen oxidoreductase activity (GO:0052716);;	K05909|0.0e+00|pop:7482778|K05909 laccase [EC:1.10.3.2] | (RefSeq) laccase-17	--	Multicopper oxidase	Laccase-17 OS=Arabidopsis thaliana OX=3702 GN=LAC17 PE=2 SV=1	Secondary metabolites biosynthesis, transport and catabolism	laccase-17-like [Populus alba]
Poalb01G004950.1	Molecular Function: phosphatase activity (GO:0016791);;	K17616|2.9e-251|pop:7460536|K17616 CTD small phosphatase-like protein 2 [EC:3.1.3.-] | (RefSeq) CTD small phosphatase-like protein 2 isoform X1	--	NLI interacting factor-like phosphatase	--	Transcription	CTD small phosphatase-like protein 2 isoform X1 [Populus alba]
Poalb01G004960.1	Molecular Function: monooxygenase activity (GO:0004497);; Molecular Function: iron ion binding (GO:0005506);; Molecular Function: oxidoreductase activity, acting on paired donors, with incorporation or reduction of molecular oxygen (GO:0016705);; Molecular Function: heme binding (GO:0020037);;	K20619|6.6e-152|pda:103704488|K20619 cytochrome P450 family 78 subfamily A | (RefSeq) cytochrome P450 78A5-like	--	Cytochrome P450	Cytochrome P450 78A4 OS=Pinus radiata OX=3347 GN=CYP78A4 PE=2 SV=1	Secondary metabolites biosynthesis, transport and catabolism	cytochrome P450 78A4-like [Populus alba]
Poalb01G004970.1	Cellular Component: mitochondrial outer membrane translocase complex (GO:0005742);; Cellular Component: integral component of membrane (GO:0016021);; Biological Process: protein import into mitochondrial outer membrane (GO:0045040);;	--	--	Plant specific mitochondrial import receptor subunit TOM20	Mitochondrial import receptor subunit TOM20 OS=Solanum tuberosum OX=4113 GN=TOM20 PE=1 SV=1	Intracellular trafficking, secretion, and vesicular transport	mitochondrial import receptor subunit TOM20-like isoform X1 [Populus alba]
Poalb01G004980.1	Cellular Component: nucleus (GO:0005634);; Molecular Function: protein heterodimerization activity (GO:0046982);;	K03004|3.5e-26|aof:109827522|K03004 DNA-directed RNA polymerase I subunit RPA43 | (RefSeq) dr1-associated corepressor homolog	RNA polymerase (ko03020)	Histone-like transcription factor (CBF/NF-Y) and archaeal histone	--	Transcription	nuclear transcription factor Y subunit C-5 [Populus alba]
Poalb01G004990.1	Biological Process: microtubule cytoskeleton organization (GO:0000226);; Molecular Function: microtubule binding (GO:0008017);;	K16732|1.8e-304|pop:7482779|K16732 protein regulator of cytokinesis 1 | (RefSeq) 65-kDa microtubule-associated protein 8 isoform X1	--	Microtubule associated protein (MAP65/ASE1 family)	65-kDa microtubule-associated protein 8 OS=Arabidopsis thaliana OX=3702 GN=MAP65-8 PE=1 SV=2	--	65-kDa microtubule-associated protein 8-like isoform X2 [Populus alba]
Poalb01G005000.1	#N/A	#N/A	#N/A	#N/A	#N/A	#N/A	#N/A
Poalb01G005010.1	Biological Process: reproduction (GO:0000003);; Cellular Component: nuclear chromosome (GO:0000228);; Biological Process: nuclear division (GO:0000280);; Cellular Component: chromatin (GO:0000785);; Cellular Component: condensed chromosome (GO:0000793);; Cellular Component: condensed nuclear chromosome (GO:0000794);; Biological Process: developmental process involved in reproduction (GO:0003006);…	K16474|1.8e-28|mng:MNEG_5428|K16474 intraflagellar transport protein 88 | (RefSeq) putative Intraflagellar transport protein	--	HORMA domain	Meiosis-specific protein ASY1 OS=Arabidopsis thaliana OX=3702 GN=ASY1 PE=1 SV=1	Chromatin structure and dynamics	meiosis-specific protein ASY1-like isoform X5 [Populus alba]
Poalb01G005020.1	Cellular Component: cellular_component (GO:0005575);; Cellular Component: intracellular (GO:0005622);; Cellular Component: cell (GO:0005623);; Cellular Component: cytoplasm (GO:0005737);; Cellular Component: vacuole (GO:0005773);; Cellular Component: endoplasmic reticulum (GO:0005783);; Cellular Component: lipid droplet (GO:0005811);; Biological Process: organelle organization (GO:0006996);; Biol…	K17616|3.4e-68|egr:104417750|K17616 CTD small phosphatase-like protein 2 [EC:3.1.3.-] | (RefSeq) CTD small phosphatase-like protein 2	--	Rubber elongation factor protein (REF)	REF/SRPP-like protein At1g67360 OS=Arabidopsis thaliana OX=3702 GN=At1g67360 PE=2 SV=1	Function unknown	REF/SRPP-like protein At1g67360 isoform X2 [Populus alba]
Poalb01G005030.1	Cellular Component: mitochondrial respiratory chain complex I (GO:0005747);;	--	--	NADH-ubiquinone oxidoreductase 11 kDa subunit	--	Function unknown	uncharacterized protein LOC118061103 [Populus alba]
Poalb01G005040.1	Biological Process: phosphorelay signal transduction system (GO:0000160);;	--	--	--	Two-component response regulator ARR22 OS=Arabidopsis thaliana OX=3702 GN=ARR22 PE=2 SV=1	Signal transduction mechanisms	uncharacterized protein LOC7460542 [Populus trichocarpa]
Poalb01G005050.1	Biological Process: phosphorelay signal transduction system (GO:0000160);;	--	--	--	--	Signal transduction mechanisms	hypothetical protein D5086_0000269460 [Populus alba]
Poalb01G005060.1	Molecular Function: ligase activity (GO:0016874);;	K01904|3.0e-304|pop:7460544|K01904 4-coumarate--CoA ligase [EC:6.2.1.12] | (RefSeq) 4-coumarate--CoA ligase-like 1	Ubiquinone and other terpenoid-quinone biosynthesis (ko00130);; Phenylpropanoid biosynthesis (ko00940)	AMP-binding enzyme	4-coumarate--CoA ligase-like 1 OS=Arabidopsis thaliana OX=3702 GN=4CLL1 PE=1 SV=1	Lipid transport and metabolism	4-coumarate--CoA ligase-like 1 [Populus alba]
Poalb01G005070.1	Molecular Function: DNA binding (GO:0003677);; Cellular Component: nucleus (GO:0005634);; Cellular Component: host cell nucleus (GO:0042025);; Molecular Function: metal ion binding (GO:0046872);;	K20641|2.8e-12|cvr:CHLNCDRAFT_59250|K20641 Rho GTPase-activating protein 20 | (RefSeq) hypothetical protein	--	SBP domain	Squamosa promoter-binding-like protein 2 OS=Arabidopsis thaliana OX=3702 GN=SPL2 PE=2 SV=1	Function unknown	squamosa promoter-binding-like protein 2 [Populus alba]
Poalb01G005080.1	Molecular Function: molecular_function (GO:0003674);; Molecular Function: nucleic acid binding (GO:0003676);; Molecular Function: RNA binding (GO:0003723);; Molecular Function: mRNA binding (GO:0003729);; Molecular Function: binding (GO:0005488);; Molecular Function: organic cyclic compound binding (GO:0097159);; Molecular Function: heterocyclic compound binding (GO:1901363);;	--	--	Zn-finger in Ran binding protein and others	RanBP2-type zinc finger protein At1g67325 OS=Arabidopsis thaliana OX=3702 GN=At1g67325 PE=1 SV=1	Function unknown	ranBP2-type zinc finger protein At1g67325-like isoform X1 [Populus alba]
Poalb01G005090.1	Molecular Function: RNA binding (GO:0003723);;	K20102|0.0e+00|pop:7460545|K20102 YTH domain-containing family protein | (RefSeq) uncharacterized protein LOC7460545	--	YT521-B-like domain	YTH domain-containing protein ECT2 OS=Arabidopsis thaliana OX=3702 GN=ECT2 PE=1 SV=1	Function unknown	hypothetical protein D5086_0000269420 [Populus alba]
Poalb01G005100.1	Cellular Component: integral component of membrane (GO:0016021);;	--	--	Probable lipid transfer	Non-specific lipid transfer protein GPI-anchored 1 OS=Arabidopsis thaliana OX=3702 GN=LTPG1 PE=2 SV=1	Function unknown	GPI-anchored protein precursor [Populus alba]
Poalb01G005110.1	Cellular Component: integral component of membrane (GO:0016021);; Biological Process: xylan biosynthetic process (GO:0045492);;	K18801|2.0e-26|mus:103997485|K18801 glucuronoxylan 4-O-methyltransferase [EC:2.1.1.112] | (RefSeq) glucuronoxylan 4-O-methyltransferase 3-like	--	Polysaccharide biosynthesis	Probable methyltransferase At1g27930 OS=Arabidopsis thaliana OX=3702 GN=At1g27930 PE=1 SV=1	Function unknown	probable methyltransferase At1g27930 [Populus alba]
Poalb01G005120.1	--	--	--	--	--	--	hypothetical protein D5086_0000269380 [Populus alba]
Poalb01G005130.1	--	K10765|5.2e-12|han:110871619|K10765 alkylated DNA repair protein alkB homolog 1 [EC:1.14.11.51 4.2.99.18 1.14.11.-] | (RefSeq) alpha-ketoglutarate-dependent dioxygenase alkB	--	--	Alpha-ketoglutarate-dependent dioxygenase alkB OS=Arabidopsis thaliana OX=3702 GN=At1g11780 PE=2 SV=2	Function unknown	protein SSUH2 homolog [Populus alba]
Poalb01G005140.1	Cellular Component: photosystem I (GO:0009522);; Cellular Component: photosystem II (GO:0009523);; Cellular Component: chloroplast thylakoid membrane (GO:0009535);; Biological Process: photosynthesis, light harvesting (GO:0009765);; Cellular Component: integral component of membrane (GO:0016021);; Molecular Function: chlorophyll binding (GO:0016168);; Biological Process: protein-chromophore linka…	K08908|3.1e-151|pop:112326034|K08908 light-harvesting complex I chlorophyll a/b binding protein 2 | (RefSeq) chlorophyll a-b binding protein 7, chloroplastic	Photosynthesis - antenna proteins (ko00196)	Chlorophyll A-B binding protein	Chlorophyll a-b binding protein 7, chloroplastic OS=Solanum lycopersicum OX=4081 GN=CAB7 PE=3 SV=1	Energy production and conversion	chlorophyll a-b binding protein 7, chloroplastic [Populus alba]
Poalb01G005150.1	Cellular Component: cellular_component (GO:0005575);; Cellular Component: intracellular (GO:0005622);; Cellular Component: cell (GO:0005623);; Cellular Component: nucleus (GO:0005634);; Cellular Component: organelle (GO:0043226);; Cellular Component: membrane-bounded organelle (GO:0043227);; Cellular Component: intracellular organelle (GO:0043229);; Cellular Component: intracellular membrane-boun…	K14972|1.3e-17|qsu:112038366|K14972 PAX-interacting protein 1 | (RefSeq) mediator of RNA polymerase II transcription subunit 15a-like isoform X1	--	MYND finger	F-box protein At1g67340 OS=Arabidopsis thaliana OX=3702 GN=At1g67340 PE=1 SV=1	Function unknown	F-box protein At1g67340-like [Populus alba]
Poalb01G005160.1	Biological Process: regionalization (GO:0003002);; Molecular Function: molecular_function (GO:0003674);; Molecular Function: catalytic activity (GO:0003824);; Molecular Function: ubiquitin-protein transferase activity (GO:0004842);; Molecular Function: protein binding (GO:0005515);; Biological Process: cellular protein modification process (GO:0006464);; Biological Process: proteolysis (GO:000650…	--	--	F-box domain	F-box only protein 6 OS=Arabidopsis thaliana OX=3702 GN=FBX6 PE=2 SV=1	Function unknown	F-box only protein 6-like isoform X1 [Populus alba]
Poalb01G005170.1	--	--	--	--	--	--	hypothetical protein D5086_0000269340 [Populus alba]
Poalb01G005180.1	Cellular Component: endoplasmic reticulum (GO:0005783);;	K04506|1.4e-31|csat:104734106|K04506 E3 ubiquitin-protein ligase SIAH1 [EC:2.3.2.27] | (RefSeq) E3 ubiquitin-protein ligase SINA-like 7	Ubiquitin mediated proteolysis (ko04120)	Domain of unknown function (DUF3444)	--	Posttranslational modification, protein turnover, chaperones	uncharacterized protein D5086_0000269330 [Populus alba]
Poalb01G005190.1	#N/A	#N/A	#N/A	#N/A	#N/A	#N/A	#N/A
Poalb01G005200.1	Molecular Function: phosphorelay sensor kinase activity (GO:0000155);; Cellular Component: integral component of membrane (GO:0016021);;	K14489|0.0e+00|pop:7460552|K14489 arabidopsis histidine kinase 2/3/4 (cytokinin receptor) [EC:2.7.13.3] | (RefSeq) histidine kinase 3	Plant hormone signal transduction (ko04075)	CHASE domain	Histidine kinase 3 OS=Arabidopsis thaliana OX=3702 GN=AHK3 PE=1 SV=1	Signal transduction mechanisms	histidine kinase 3-like [Populus alba]
Poalb01G005210.1	Molecular Function: hydrolase activity, hydrolyzing O-glycosyl compounds (GO:0004553);; Cellular Component: cell wall (GO:0005618);; Biological Process: cellular glucan metabolic process (GO:0006073);; Cellular Component: integral component of membrane (GO:0016021);; Molecular Function: xyloglucan:xyloglucosyl transferase activity (GO:0016762);; Cellular Component: apoplast (GO:0048046);; Biologi…	K08235|1.3e-28|pop:7491445|K08235 xyloglucan:xyloglucosyl transferase [EC:2.4.1.207] | (RefSeq) probable xyloglucan endotransglucosylase/hydrolase protein B	--	--	Probable xyloglucan endotransglucosylase/hydrolase protein B OS=Phaseolus angularis OX=3914 GN=XTHB PE=2 SV=1	Carbohydrate transport and metabolism	xyloglucan endotransglycosylase/hydrolase precursor XTH-27 [Populus alba]
Poalb01G005220.1	Molecular Function: structural constituent of ribosome (GO:0003735);; Cellular Component: ribosome (GO:0005840);; Biological Process: translation (GO:0006412);;	K02889|1.1e-86|pop:7467867|K02889 large subunit ribosomal protein L21e | (RefSeq) 60S ribosomal protein L21-1	Ribosome (ko03010)	Ribosomal protein L21e	60S ribosomal protein L21-1 OS=Arabidopsis thaliana OX=3702 GN=RPL21A PE=2 SV=2	Translation, ribosomal structure and biogenesis	hypothetical protein DKX38_000491 [Salix brachista]
Poalb01G005230.1	--	--	--	Nuclear transport factor 2 (NTF2) domain	Nuclear transport factor 2B OS=Arabidopsis thaliana OX=3702 GN=NTF2B PE=1 SV=1	Intracellular trafficking, secretion, and vesicular transport	PREDICTED: nuclear transport factor 2 isoform X1 [Populus euphratica]
Poalb01G005240.1	#N/A	#N/A	#N/A	#N/A	#N/A	#N/A	#N/A
Poalb01G005250.1	--	--	--	--	--	--	hypothetical protein D5086_0000255510 [Populus alba]
Poalb01G005260.1	Molecular Function: DNA binding (GO:0003677);;	K21596|0.0e+00|pop:18094505|K21596 calmodulin-binding transcription activator | (RefSeq) calmodulin-binding transcription activator 4 isoform X1	--	CG-1 domain	Calmodulin-binding transcription activator 4 OS=Arabidopsis thaliana OX=3702 GN=CAMTA4 PE=1 SV=1	Replication, recombination and repair	calmodulin-binding transcription activator 4-like isoform X1 [Populus alba]
Poalb01G005270.1	--	K11094|1.2e-16|peq:110018477|K11094 U2 small nuclear ribonucleoprotein B'' | (RefSeq) U2 small nuclear ribonucleoprotein B''-like isoform X1	Spliceosome (ko03040)	Protein of unknown function (DUF3339)	--	Function unknown	uncharacterized protein LOC118043362 [Populus alba]
Poalb01G005280.1	#N/A	#N/A	#N/A	#N/A	#N/A	#N/A	#N/A
Poalb01G005290.1	#N/A	#N/A	#N/A	#N/A	#N/A	#N/A	#N/A
Poalb01G005300.1	Cellular Component: integral component of membrane (GO:0016021);;	--	--	--	--	--	hypothetical protein DKX38_000411 [Salix brachista]
Poalb01G005310.1	Biological Process: reproduction (GO:0000003);; Biological Process: developmental process involved in reproduction (GO:0003006);; Molecular Function: molecular_function (GO:0003674);; Molecular Function: transcription factor activity, sequence-specific DNA binding (GO:0003700);; Cellular Component: cellular_component (GO:0005575);; Cellular Component: intracellular (GO:0005622);; Cellular Compone…	K09264|6.2e-68|pop:7460555|K09264 MADS-box transcription factor, plant | (RefSeq) MADS-box transcription factor 14 isoform X2	--	K-box region	Protein MADS AFFECTING FLOWERING 5 OS=Arabidopsis thaliana OX=3702 GN=MAF5 PE=2 SV=2	Transcription	MADS-box protein J2-like [Populus alba]
Poalb01G005320.1	#N/A	#N/A	#N/A	#N/A	#N/A	#N/A	#N/A
Poalb01G005330.1	Molecular Function: RNA polymerase II regulatory region sequence-specific DNA binding (GO:0000977);; Molecular Function: transcription factor activity, sequence-specific DNA binding (GO:0003700);; Cellular Component: nucleus (GO:0005634);; Biological Process: positive regulation of transcription from RNA polymerase II promoter (GO:0045944);; Molecular Function: protein dimerization activity (GO:0…	K09264|1.3e-36|cmax:111479996|K09264 MADS-box transcription factor, plant | (RefSeq) developmental protein SEPALLATA 1 isoform X1	--	K-box region	Agamous-like MADS-box protein MADS4 OS=Vitis vinifera OX=29760 GN=MADS4 PE=2 SV=2	Transcription	agamous-like MADS-box protein MADS4 [Populus alba]
Poalb01G005340.1	#N/A	#N/A	#N/A	#N/A	#N/A	#N/A	#N/A
Poalb01G005350.1	--	--	--	--	--	--	hypothetical protein D5086_0000255570 [Populus alba]
Poalb01G005360.1	--	K10523|8.1e-08|obr:107305228|K10523 speckle-type POZ protein | (RefSeq) uncharacterized LOC107305228	--	Retrotransposon gag protein	--	Replication, recombination and repair	LOW QUALITY PROTEIN: uncharacterized protein LOC112326064 [Populus trichocarpa]
Poalb01G005370.1	Molecular Function: DNA binding (GO:0003677);; Cellular Component: nucleus (GO:0005634);; Cellular Component: host cell nucleus (GO:0042025);; Molecular Function: metal ion binding (GO:0046872);;	K20641|1.2e-09|cvr:CHLNCDRAFT_59250|K20641 Rho GTPase-activating protein 20 | (RefSeq) hypothetical protein	--	SBP domain	Squamosa promoter-binding-like protein 16 OS=Oryza sativa subsp. japonica OX=39947 GN=SPL16 PE=2 SV=1	Transcription	squamosa promoter-binding-like protein 16 [Populus alba]
Poalb01G005380.1	Cellular Component: integral component of membrane (GO:0016021);;	--	--	Protein of unknown function (DUF1664)	Uncharacterized protein At3g28850 OS=Arabidopsis thaliana OX=3702 GN=At3g28850 PE=4 SV=1	Function unknown	uncharacterized protein LOC118043419 [Populus alba]
Poalb01G005390.1	Molecular Function: transcription factor activity, sequence-specific DNA binding (GO:0003700);; Cellular Component: nucleus (GO:0005634);; Molecular Function: sequence-specific DNA binding (GO:0043565);;	K18835|4.3e-10|pda:103710681|K18835 WRKY transcription factor 2 | (RefSeq) probable WRKY transcription factor 2	Plant-pathogen interaction (ko04626)	WRKY DNA -binding domain	Probable WRKY transcription factor 75 OS=Arabidopsis thaliana OX=3702 GN=WRKY75 PE=1 SV=1	--	probable WRKY transcription factor 75 [Populus alba]
Poalb01G005400.1	Molecular Function: ATP binding (GO:0005524);; Cellular Component: integral component of membrane (GO:0016021);; Molecular Function: ATPase activity (GO:0016887);;	K21396|4.4e-52|gsl:Gasu_36200|K21396 ATP-binding cassette, subfamily G (WHITE), eye pigment precursor transporter | (RefSeq) ABC transporter, ATP-binding protein	--	ABC-2 type transporter	ABC transporter G family member 28 OS=Arabidopsis thaliana OX=3702 GN=ABCG28 PE=3 SV=1	Secondary metabolites biosynthesis, transport and catabolism	ABC transporter G family member 28-like isoform X1 [Populus alba]
Poalb01G005410.1	Molecular Function: catalytic activity (GO:0003824);;	K01634|1.4e-20|pop:7481207|K01634 sphinganine-1-phosphate aldolase [EC:4.1.2.27] | (RefSeq) sphingosine-1-phosphate lyase isoform X1	Sphingolipid metabolism (ko00600)	--	Sphingosine-1-phosphate lyase OS=Arabidopsis thaliana OX=3702 GN=DPL1 PE=1 SV=1	Amino acid transport and metabolism	hypothetical protein D5086_0000255630 [Populus alba]
Poalb01G005420.1	Biological Process: gravitropism (GO:0009630);; Biological Process: regulation of auxin polar transport (GO:2000012);;	--	--	--	Protein LAZY 1 OS=Arabidopsis thaliana OX=3702 GN=LAZY1 PE=1 SV=1	Function unknown	protein LAZY 1-like [Populus alba]
Poalb01G005430.1	--	--	--	--	--	--	uncharacterized protein LOC118043466 [Populus alba]
Poalb01G005440.1	Cellular Component: integral component of membrane (GO:0016021);;	K13496|2.4e-28|atr:18422858|K13496 UDP-glucosyltransferase 73C [EC:2.4.1.-] | (RefSeq) scopoletin glucosyltransferase	Zeatin biosynthesis (ko00908)	--	--	--	uncharacterized protein LOC118043475 [Populus alba]
Poalb01G005450.1	#N/A	#N/A	#N/A	#N/A	#N/A	#N/A	#N/A
Poalb01G005460.1	--	--	--	OTU-like cysteine protease	--	--	uncharacterized protein LOC118042991 [Populus alba]
Poalb01G005470.1	Cellular Component: integral component of membrane (GO:0016021);;	--	--	Domain of unknown function (DUF4408)	--	Function unknown	uncharacterized protein LOC118042998 [Populus alba]
Poalb01G005480.1	Molecular Function: glucose-6-phosphate dehydrogenase activity (GO:0004345);; Biological Process: glucose metabolic process (GO:0006006);; Biological Process: pentose-phosphate shunt (GO:0006098);; Molecular Function: NADP binding (GO:0050661);;	K00036|3.3e-307|pop:7482798|K00036 glucose-6-phosphate 1-dehydrogenase [EC:1.1.1.49 1.1.1.363] | (RefSeq) glucose-6-phosphate 1-dehydrogenase, chloroplastic	Pentose phosphate pathway (ko00030);; Glutathione metabolism (ko00480);; Carbon metabolism (ko01200)	Glucose-6-phosphate dehydrogenase, C-terminal domain	Glucose-6-phosphate 1-dehydrogenase, chloroplastic OS=Nicotiana tabacum OX=4097 PE=2 SV=1	Carbohydrate transport and metabolism	glucose-6-phosphate dehydrogenase family protein [Populus alba]
Poalb01G005490.1	#N/A	#N/A	#N/A	#N/A	#N/A	#N/A	#N/A
Poalb01G005500.1	Molecular Function: transcription factor activity, sequence-specific DNA binding (GO:0003700);;	--	--	--	Transcription factor TCP20 OS=Arabidopsis thaliana OX=3702 GN=TCP20 PE=1 SV=1	Transcription	transcription factor TCP20-like [Populus alba]
Poalb01G005510.1	--	K03844|7.6e-08|mng:MNEG_1379|K03844 alpha-1,2-mannosyltransferase [EC:2.4.1.131] | (RefSeq) alpha-1,2-mannosyltransferase	N-Glycan biosynthesis (ko00510);; Various types of N-glycan biosynthesis (ko00513)	ACT domain	ACT domain-containing protein ACR4 OS=Arabidopsis thaliana OX=3702 GN=ACR4 PE=2 SV=1	Function unknown	ACT domain-containing protein ACR4-like [Populus alba]
Poalb01G005520.1	Molecular Function: peptidyl-prolyl cis-trans isomerase activity (GO:0003755);; Biological Process: protein folding (GO:0006457);;	K03768|4.5e-141|pop:7482801|K03768 peptidyl-prolyl cis-trans isomerase B (cyclophilin B) [EC:5.2.1.8] | (RefSeq) photosynthetic NDH subunit of lumenal location 5, chloroplastic	--	Cyclophilin type peptidyl-prolyl cis-trans isomerase/CLD	Photosynthetic NDH subunit of lumenal location 5, chloroplastic OS=Arabidopsis thaliana OX=3702 GN=PNSL5 PE=1 SV=1	Posttranslational modification, protein turnover, chaperones	photosynthetic NDH subunit of lumenal location 5, chloroplastic-like [Populus alba]
Poalb01G005530.1	Molecular Function: hydrolase activity, acting on carbon-nitrogen (but not peptide) bonds (GO:0016810);;	K01487|7.9e-19|qsu:112022104|K01487 guanine deaminase [EC:3.5.4.3] | (RefSeq) probable guanine deaminase	Purine metabolism (ko00230)	Amidohydrolase family	--	--	5-methylthioadenosine/S-adenosylhomocysteine deaminase-like [Populus alba]
Poalb01G005540.1	Biological Process: response to auxin (GO:0009733);;	K14488|8.8e-102|pop:7460568|K14488 SAUR family protein | (RefSeq) uncharacterized protein LOC7460568	Plant hormone signal transduction (ko04075)	Auxin responsive protein	--	Function unknown	uncharacterized protein LOC7460568 [Populus trichocarpa]
Poalb01G005550.1	--	--	--	Pollen protein Ole e 1 like	--	Function unknown	leucine-rich repeat extensin-like protein 3 [Populus alba]
Poalb01G005560.1	Molecular Function: arsenate reductase (glutaredoxin) activity (GO:0008794);; Molecular Function: electron carrier activity (GO:0009055);; Molecular Function: protein disulfide oxidoreductase activity (GO:0015035);;	K03676|4.0e-40|pop:7460570|K03676 glutaredoxin 3 | (RefSeq) glutaredoxin-C1	--	Glutaredoxin	Glutaredoxin-C3 OS=Oryza sativa subsp. japonica OX=39947 GN=GRXC3 PE=2 SV=1	Posttranslational modification, protein turnover, chaperones	glutaredoxin-C1 [Populus trichocarpa]
Poalb01G005570.1	Cellular Component: exocyst (GO:0000145);; Biological Process: exocytosis (GO:0006887);; Biological Process: protein transport (GO:0015031);;	K07195|0.0e+00|pop:7460571|K07195 exocyst complex component 7 | (RefSeq) exocyst complex component EXO70B1	--	Exo70 exocyst complex subunit	Exocyst complex component EXO70B1 OS=Arabidopsis thaliana OX=3702 GN=EXO70B1 PE=1 SV=1	Intracellular trafficking, secretion, and vesicular transport	exocyst complex component EXO70B1-like [Populus alba]
Poalb01G005580.1	Molecular Function: transmembrane receptor protein serine/threonine kinase activity (GO:0004675);; Molecular Function: ATP binding (GO:0005524);; Cellular Component: plasma membrane (GO:0005886);; Biological Process: protein phosphorylation (GO:0006468);;	K13430|7.3e-168|pop:7460572|K13430 serine/threonine-protein kinase PBS1 [EC:2.7.11.1] | (RefSeq) serine/threonine-protein kinase PBS1 isoform X1	Plant-pathogen interaction (ko04626)	Protein tyrosine and serine/threonine kinase	Serine/threonine-protein kinase PBS1 OS=Arabidopsis thaliana OX=3702 GN=PBS1 PE=1 SV=1	Signal transduction mechanisms	serine/threonine-protein kinase PBS1-like [Populus alba]
Poalb01G005590.1	Cellular Component: plasma membrane (GO:0005886);; Biological Process: carbohydrate transport (GO:0008643);; Cellular Component: integral component of membrane (GO:0016021);;	K15382|4.7e-144|pop:7482802|K15382 solute carrier family 50 (sugar transporter) | (RefSeq) bidirectional sugar transporter SWEET15	--	Sugar efflux transporter for intercellular exchange	Bidirectional sugar transporter SWEET15 OS=Arabidopsis thaliana OX=3702 GN=SWEET15 PE=1 SV=1	Intracellular trafficking, secretion, and vesicular transport	bidirectional sugar transporter SWEET15-like [Populus alba]
Poalb01G005600.1	Molecular Function: catalytic activity (GO:0003824);;	K12663|2.4e-145|pop:7460573|K12663 Delta3,5-Delta2,4-dienoyl-CoA isomerase [EC:5.3.3.21] | (RefSeq) delta(3,5)-Delta(2,4)-dienoyl-CoA isomerase, peroxisomal	Peroxisome (ko04146)	Enoyl-CoA hydratase/isomerase	Delta(3,5)-Delta(2,4)-dienoyl-CoA isomerase, peroxisomal OS=Arabidopsis thaliana OX=3702 GN=DCI1 PE=2 SV=1	Lipid transport and metabolism	delta(3,5)-Delta(2,4)-dienoyl-CoA isomerase, peroxisomal [Populus alba]
Poalb01G005610.1	Biological Process: lipid metabolic process (GO:0006629);; Molecular Function: phosphoric diester hydrolase activity (GO:0008081);;	K18696|1.6e-206|pop:7460574|K18696 glycerophosphodiester phosphodiesterase [EC:3.1.4.46] | (RefSeq) glycerophosphodiester phosphodiesterase GDPD1, chloroplastic	Glycerophospholipid metabolism (ko00564)	Glycerophosphoryl diester phosphodiesterase family	Glycerophosphodiester phosphodiesterase GDPD1, chloroplastic OS=Arabidopsis thaliana OX=3702 GN=GDPD1 PE=1 SV=1	Energy production and conversion	glycerophosphodiester phosphodiesterase GDPD1, chloroplastic-like isoform X1 [Populus alba]
Poalb01G005620.1	Molecular Function: DNA binding (GO:0003677);; Cellular Component: nucleus (GO:0005634);; Biological Process: regulation of transcription, DNA-templated (GO:0006355);;	--	--	--	NAC domain-containing protein 83 OS=Arabidopsis thaliana OX=3702 GN=NAC083 PE=1 SV=1	Transcription	NAC domain-containing protein 18-like [Populus alba]
Poalb01G005630.1	Molecular Function: antiporter activity (GO:0015297);; Cellular Component: integral component of membrane (GO:0016021);; Molecular Function: xenobiotic transporter activity (GO:0042910);;	--	--	--	Protein DETOXIFICATION 43 OS=Arabidopsis thaliana OX=3702 GN=DTX43 PE=1 SV=1	Defense mechanisms	protein DETOXIFICATION 43-like [Populus alba]
Poalb01G005640.1	Molecular Function: pyruvate dehydrogenase (acetyl-transferring) activity (GO:0004739);; Cellular Component: mitochondrial pyruvate dehydrogenase complex (GO:0005967);; Biological Process: acetyl-CoA biosynthetic process from pyruvate (GO:0006086);;	K00162|1.1e-204|pop:7482805|K00162 pyruvate dehydrogenase E1 component beta subunit [EC:1.2.4.1] | (RefSeq) pyruvate dehydrogenase E1 component subunit beta-1, mitochondrial isoform X1	Glycolysis / Gluconeogenesis (ko00010);; Citrate cycle (TCA cycle) (ko00020);; Pyruvate metabolism (ko00620);; Carbon metabolism (ko01200)	Transketolase, pyrimidine binding domain	Pyruvate dehydrogenase E1 component subunit beta-1, mitochondrial OS=Oryza sativa subsp. japonica OX=39947 GN=Os08g0536000 PE=2 SV=1	Energy production and conversion	pyruvate dehydrogenase E1 component subunit beta-1, mitochondrial isoform X3 [Populus alba]
Poalb01G005650.1	Cellular Component: cellular_component (GO:0005575);; Cellular Component: cell (GO:0005623);; Cellular Component: plasma membrane (GO:0005886);; Cellular Component: membrane (GO:0016020);; Cellular Component: cell part (GO:0044464);; Cellular Component: cell periphery (GO:0071944);;	--	--	--	Uncharacterized protein At2g33490 OS=Arabidopsis thaliana OX=3702 GN=At2g33490 PE=4 SV=2	Function unknown	uncharacterized protein At2g33490-like isoform X2 [Populus alba]
Poalb01G005660.1	Cellular Component: nucleus (GO:0005634);; Molecular Function: zinc ion binding (GO:0008270);;	K13416|1.4e-28|ccav:112500154|K13416 brassinosteroid insensitive 1-associated receptor kinase 1 [EC:2.7.10.1 2.7.11.1] | (RefSeq) BRASSINOSTEROID INSENSITIVE 1-associated receptor kinase 1-like isoform X1	MAPK signaling pathway - plant (ko04016);; Plant hormone signal transduction (ko04075);; Plant-pathogen interaction (ko04626)	CCT motif	Zinc finger protein CONSTANS-LIKE 15 OS=Arabidopsis thaliana OX=3702 GN=COL15 PE=1 SV=1	Transcription	zinc finger protein CONSTANS-LIKE 14-like isoform X1 [Populus alba]
Poalb01G005670.1	Biological Process: regulation of immune system process (GO:0002682);; Biological Process: negative regulation of immune system process (GO:0002683);; Cellular Component: cellular_component (GO:0005575);; Cellular Component: cell (GO:0005623);; Cellular Component: plasma membrane (GO:0005886);; Biological Process: biological_process (GO:0008150);; Biological Process: regulation of plant-type hype…	--	--	LITAF-like zinc ribbon domain	GSH-induced LITAF domain protein OS=Arabidopsis thaliana OX=3702 GN=GILP PE=1 SV=1	Function unknown	GSH-induced LITAF domain protein [Populus trichocarpa]
Poalb01G005680.1	--	--	--	--	--	--	uncharacterized protein LOC7460578 [Populus trichocarpa]
Poalb01G005690.1	#N/A	#N/A	#N/A	#N/A	#N/A	#N/A	#N/A
Poalb01G005700.1	Biological Process: response to acid chemical (GO:0001101);; Biological Process: regulation of immune system process (GO:0002682);; Biological Process: regulation of response to biotic stimulus (GO:0002831);; Molecular Function: molecular_function (GO:0003674);; Molecular Function: transcription cofactor activity (GO:0003712);; Molecular Function: transcription corepressor activity (GO:0003714);;…	K13464|4.8e-89|pop:7482810|K13464 jasmonate ZIM domain-containing protein | (RefSeq) protein TIFY 9	Plant hormone signal transduction (ko04075)	tify domain	Protein TIFY 9 OS=Arabidopsis thaliana OX=3702 GN=TIFY9 PE=1 SV=1	Function unknown	protein TIFY 9 [Populus alba]
Poalb01G005710.1	Molecular Function: zinc ion binding (GO:0008270);;	K23541|1.4e-31|egu:105049642|K23541 Ca2+/H+ antiporter, TMEM165/GDT1 family | (RefSeq) pentatricopeptide repeat-containing protein At3g24000, mitochondrial-like	--	PPR repeat family	Putative pentatricopeptide repeat-containing protein At5g13230, mitochondrial OS=Arabidopsis thaliana OX=3702 GN=PCMP-H89 PE=3 SV=1	Function unknown	hypothetical protein D5086_0000255940 [Populus alba]
Poalb01G005720.1	#N/A	#N/A	#N/A	#N/A	#N/A	#N/A	#N/A
Poalb01G005730.1	--	--	--	--	Protein LAX PANICLE 2 OS=Oryza sativa subsp. japonica OX=39947 GN=LAX2 PE=1 SV=1	Function unknown	protein LAX PANICLE 2-like isoform X2 [Populus alba]
Poalb01G005740.1	Molecular Function: protein binding (GO:0005515);;	K15340|9.1e-08|mcha:111010471|K15340 DNA cross-link repair 1A protein | (RefSeq) DNA cross-link repair 1A protein-like isoform X1	--	SAM domain (Sterile alpha motif)	--	RNA processing and modification	uncharacterized protein LOC118043284 isoform X1 [Populus alba]
Poalb01G005750.1	Biological Process: regulation of transcription, DNA-templated (GO:0006355);; Molecular Function: protein dimerization activity (GO:0046983);;	K18878|6.9e-14|cann:107866053|K18878 BHLH transcription factor Upa20 | (RefSeq) Upa20; transcription factor bHLH137-like	Plant-pathogen interaction (ko04626)	--	Transcription factor bHLH78 OS=Arabidopsis thaliana OX=3702 GN=BHLH78 PE=1 SV=1	--	transcription factor bHLH63-like [Populus alba]
Poalb01G005760.1	Cellular Component: nucleus (GO:0005634);; Molecular Function: CTD phosphatase activity (GO:0008420);; Biological Process: dephosphorylation of RNA polymerase II C-terminal domain (GO:0070940);;	K18999|0.0e+00|pop:7460580|K18999 RNA polymerase II C-terminal domain phosphatase-like 3/4 [EC:3.1.3.16] | (RefSeq) RNA polymerase II C-terminal domain phosphatase-like 3	--	NLI interacting factor-like phosphatase	RNA polymerase II C-terminal domain phosphatase-like 3 OS=Arabidopsis thaliana OX=3702 GN=CPL3 PE=1 SV=2	Transcription	RNA polymerase II C-terminal domain phosphatase-like 3 [Populus alba]
Poalb01G005770.1	Cellular Component: plasma membrane (GO:0005886);; Molecular Function: actin filament binding (GO:0051015);;	--	--	--	--	Function unknown	protein NETWORKED 3C [Populus trichocarpa]
Poalb01G005780.1	Biological Process: cytokinesis by cell plate formation (GO:0000911);;	--	--	--	Coiled-coil domain-containing protein SCD2 OS=Arabidopsis thaliana OX=3702 GN=SCD2 PE=1 SV=1	--	coiled-coil domain-containing protein SCD2 [Populus alba]
Poalb01G005790.1	Molecular Function: serine-type carboxypeptidase activity (GO:0004185);;	K16297|1.1e-248|pop:7482817|K16297 serine carboxypeptidase-like clade II [EC:3.4.16.-] | (RefSeq) serine carboxypeptidase-like 45	--	Serine carboxypeptidase	Serine carboxypeptidase-like 45 OS=Arabidopsis thaliana OX=3702 GN=SCPL45 PE=2 SV=1	Posttranslational modification, protein turnover, chaperones	serine carboxypeptidase-like 45 [Populus alba]
Poalb01G005800.1	Biological Process: lipid metabolic process (GO:0006629);; Biological Process: isoprenoid metabolic process (GO:0006720);; Biological Process: terpenoid metabolic process (GO:0006721);; Biological Process: biological_process (GO:0008150);; Biological Process: metabolic process (GO:0008152);; Biological Process: isoprenoid biosynthetic process (GO:0008299);; Biological Process: lipid biosynthetic …	--	--	--	Protein NEOXANTHIN-DEFICIENT 1 OS=Solanum lycopersicum OX=4081 GN=NXD1 PE=4 SV=1	Function unknown	protein NEOXANTHIN-DEFICIENT 1-like isoform X1 [Populus alba]
Poalb01G005810.1	Molecular Function: zinc ion binding (GO:0008270);;	K22565|1.1e-81|rcu:8269241|K22565 COMM domain containing 9 | (RefSeq) pentatricopeptide repeat-containing protein At5g50390, chloroplastic	--	PPR repeat family	Pentatricopeptide repeat-containing protein At5g13270, chloroplastic OS=Arabidopsis thaliana OX=3702 GN=PCMP-H90 PE=2 SV=1	Function unknown	pentatricopeptide repeat-containing protein At5g13270, chloroplastic [Populus alba]
Poalb01G005820.1	Molecular Function: DNA binding (GO:0003677);; Cellular Component: nucleus (GO:0005634);; Biological Process: regulation of transcription, DNA-templated (GO:0006355);; Biological Process: auxin-activated signaling pathway (GO:0009734);;	K14486|4.5e-147|fve:101310999|K14486 auxin response factor | (RefSeq) auxin response factor 1	Plant hormone signal transduction (ko04075)	Auxin response factor	Auxin response factor 2B OS=Solanum lycopersicum OX=4081 GN=ARF2B PE=2 SV=1	Transcription	hypothetical protein D5086_0000256030 [Populus alba]
Poalb01G005830.1	Cellular Component: chloroplast (GO:0009507);;	K12198|6.4e-19|sita:101765827|K12198 charged multivesicular body protein 5 | (RefSeq) vacuolar protein sorting-associated protein 60.1	Endocytosis (ko04144)	Light regulated protein Lir1	Light-regulated protein 1, chloroplastic OS=Arabidopsis thaliana OX=3702 GN=LIR1 PE=1 SV=1	Function unknown	light-regulated protein 1, chloroplastic-like [Populus alba]
Poalb01G005840.1	#N/A	#N/A	#N/A	#N/A	#N/A	#N/A	#N/A
Poalb01G005850.1	Molecular Function: protein kinase activity (GO:0004672);; Molecular Function: ATP binding (GO:0005524);; Cellular Component: integral component of membrane (GO:0016021);;	K12489|1.7e-130|fve:101314822|K12489 Arf-GAP with coiled-coil, ANK repeat and PH domain-containing protein | (RefSeq) ADP-ribosylation factor GTPase-activating protein AGD3	Endocytosis (ko04144)	Protein kinase domain	Inactive leucine-rich repeat receptor-like protein kinase CORYNE OS=Arabidopsis thaliana OX=3702 GN=CRN PE=1 SV=1	Signal transduction mechanisms	inactive leucine-rich repeat receptor-like protein kinase CORYNE [Populus alba]
Poalb01G005860.1	Molecular Function: GTPase activator activity (GO:0005096);; Cellular Component: cytoplasm (GO:0005737);; Molecular Function: metal ion binding (GO:0046872);;	K12489|0.0e+00|pop:7491430|K12489 Arf-GAP with coiled-coil, ANK repeat and PH domain-containing protein | (RefSeq) ADP-ribosylation factor GTPase-activating protein AGD3	Endocytosis (ko04144)	BAR domain of APPL family	ADP-ribosylation factor GTPase-activating protein AGD3 OS=Arabidopsis thaliana OX=3702 GN=AGD3 PE=1 SV=1	Signal transduction mechanisms	ADP-ribosylation factor GTPase-activating protein AGD3-like [Populus alba]
Poalb01G005870.1	Biological Process: response to molecule of bacterial origin (GO:0002237);; Biological Process: regulation of immune system process (GO:0002682);; Biological Process: negative regulation of immune system process (GO:0002683);; Molecular Function: molecular_function (GO:0003674);; Molecular Function: nucleic acid binding (GO:0003676);; Molecular Function: DNA binding (GO:0003677);; Molecular Funct…	K06210|4.1e-06|ppp:112279923|K06210 nicotinamide mononucleotide adenylyltransferase [EC:2.7.7.1 2.7.7.18] | (RefSeq) uncharacterized protein LOC112279923 isoform X1	Nicotinate and nicotinamide metabolism (ko00760)	Myb/SANT-like DNA-binding domain	Trihelix transcription factor ASR3 OS=Arabidopsis thaliana OX=3702 GN=ASR3 PE=1 SV=1	Function unknown	trihelix transcription factor ASR3-like [Populus alba]
Poalb01G005880.1	--	K22422|2.0e-12|smo:SELMODRAFT_439222|K22422 protein downstream neighbor of Son | (RefSeq) hypothetical protein	--	SOUL heme-binding protein	--	Function unknown	heme-binding protein 2-like [Populus alba]
Poalb01G005890.1	Cellular Component: nucleus (GO:0005634);; Cellular Component: chromosome (GO:0005694);; Molecular Function: zinc ion binding (GO:0008270);; Molecular Function: histone-lysine N-methyltransferase activity (GO:0018024);;	--	--	--	--	--	PREDICTED: histone-lysine N-methyltransferase, H3 lysine-9 specific SUVH4-like isoform X3 [Populus euphratica]
Poalb01G005900.1	Molecular Function: RNA binding (GO:0003723);;	K17579|1.5e-51|vcn:VOLCADRAFT_98760|K17579 protein phosphatase 1 regulatory subunit 42 | (RefSeq) hypothetical protein	--	RNA recognition motif 2	Protein MEI2-like 4 OS=Oryza sativa subsp. japonica OX=39947 GN=ML4 PE=2 SV=1	RNA processing and modification	protein MEI2-like 4 isoform X1 [Populus alba]
Poalb01G005910.1	Molecular Function: thiol-dependent ubiquitin-specific protease activity (GO:0004843);; Cellular Component: nucleus (GO:0005634);; Molecular Function: NEDD8-specific protease activity (GO:0019784);; Molecular Function: ubiquitin binding (GO:0043130);; Biological Process: protein K48-linked deubiquitination (GO:0071108);;	K09602|3.5e-147|pop:7482821|K09602 ubiquitin thioesterase protein OTUB1 [EC:3.4.19.12] | (RefSeq) ubiquitin thioesterase otubain-like	--	Peptidase C65 Otubain	OVARIAN TUMOR DOMAIN-containing deubiquitinating enzyme 1 OS=Arabidopsis thaliana OX=3702 GN=OTU1 PE=1 SV=2	Posttranslational modification, protein turnover, chaperones	OVARIAN TUMOR DOMAIN-containing deubiquitinating enzyme 1-like [Populus alba]
Poalb01G005920.1	Molecular Function: DNA binding (GO:0003677);; Molecular Function: transcription factor activity, sequence-specific DNA binding (GO:0003700);; Cellular Component: nucleus (GO:0005634);;	K09286|3.1e-14|csat:104777523|K09286 EREBP-like factor | (RefSeq) ethylene-responsive transcription factor RAP2-6-like isoform X1	--	AP2 domain	Ethylene-responsive transcription factor ERF113 OS=Arabidopsis thaliana OX=3702 GN=ERF113 PE=2 SV=1	Transcription	ethylene-responsive transcription factor ERF113-like [Populus alba]
Poalb01G005930.1	Cellular Component: nucleus (GO:0005634);; Molecular Function: metal ion binding (GO:0046872);;	K10638|0.0e+00|pop:7482823|K10638 E3 ubiquitin-protein ligase UHRF1 [EC:2.3.2.27] | (RefSeq) E3 ubiquitin-protein ligase ORTHRUS 2 isoform X1	--	SAD/SRA domain	E3 ubiquitin-protein ligase ORTHRUS 2 OS=Arabidopsis thaliana OX=3702 GN=ORTH2 PE=1 SV=1	Transcription	zinc finger family protein [Populus alba]
Poalb01G005940.1	Molecular Function: glycine-tRNA ligase activity (GO:0004820);; Molecular Function: ATP binding (GO:0005524);; Cellular Component: cytoplasm (GO:0005737);; Cellular Component: mitochondrion (GO:0005739);; Biological Process: glycyl-tRNA aminoacylation (GO:0006426);; Biological Process: mitochondrial glycyl-tRNA aminoacylation (GO:0070150);;	K01880|4.5e-305|pop:7491435|K01880 glycyl-tRNA synthetase [EC:6.1.1.14] | (RefSeq) glycine--tRNA ligase, mitochondrial 1	Aminoacyl-tRNA biosynthesis (ko00970)	Anticodon binding domain	Glycine--tRNA ligase, mitochondrial 1 OS=Arabidopsis thaliana OX=3702 GN=At1g29880 PE=1 SV=1	Translation, ribosomal structure and biogenesis	LOW QUALITY PROTEIN: glycine--tRNA ligase, mitochondrial 1-like [Populus alba]
Poalb01G005950.1	Cellular Component: mitochondrial inner membrane (GO:0005743);; Molecular Function: ubiquinol-cytochrome-c reductase activity (GO:0008121);; Cellular Component: integral component of membrane (GO:0016021);; Molecular Function: 2 iron, 2 sulfur cluster binding (GO:0051537);; Cellular Component: respiratory chain (GO:0070469);;	K00411|1.7e-154|pop:7482824|K00411 ubiquinol-cytochrome c reductase iron-sulfur subunit [EC:7.1.1.8] | (RefSeq) cytochrome b-c1 complex subunit Rieske-4, mitochondrial	Oxidative phosphorylation (ko00190)	Ubiquinol cytochrome reductase transmembrane region	Cytochrome b-c1 complex subunit Rieske-2, mitochondrial OS=Nicotiana tabacum OX=4097 PE=2 SV=1	Energy production and conversion	cytochrome b-c1 complex subunit Rieske-4, mitochondrial-like [Populus alba]
Poalb01G005960.1	--	K19996|9.6e-16|psom:113283382|K19996 phosphatidylinositol transfer protein SFH5 | (RefSeq) patellin-1-like	--	CRAL/TRIO domain	Patellin-4 OS=Arabidopsis thaliana OX=3702 GN=PATL4 PE=1 SV=2	Lipid transport and metabolism	phosphatidylinositol transfer protein 3-like [Populus alba]
Poalb01G005970.1	Biological Process: protein glycosylation (GO:0006486);; Molecular Function: transferase activity, transferring glycosyl groups (GO:0016757);;	K20870|9.9e-178|pop:7491436|K20870 putative beta-1,4-xylosyltransferase IRX10 [EC:2.4.2.-] | (RefSeq) probable beta-1,4-xylosyltransferase IRX10	--	Exostosin family	Probable beta-1,4-xylosyltransferase IRX10 OS=Arabidopsis thaliana OX=3702 GN=IRX10 PE=2 SV=1	--	probable beta-1,4-xylosyltransferase IRX10 [Populus alba]
Poalb01G005980.1	Molecular Function: peptidyl-prolyl cis-trans isomerase activity (GO:0003755);; Molecular Function: sedoheptulose-7-phosphate:D-glyceraldehyde-3-phosphate glyceronetransferase activity (GO:0004801);; Cellular Component: cytoplasm (GO:0005737);; Biological Process: carbohydrate metabolic process (GO:0005975);; Biological Process: pentose-phosphate shunt (GO:0006098);; Biological Process: protein g…	K00616|1.8e-242|pop:7482826|K00616 transaldolase [EC:2.2.1.2] | (RefSeq) uncharacterized protein LOC7482826	Pentose phosphate pathway (ko00030);; Carbon metabolism (ko01200);; Biosynthesis of amino acids (ko01230)	Transaldolase/Fructose-6-phosphate aldolase	Peptidyl-prolyl cis-trans isomerase FKBP19, chloroplastic OS=Arabidopsis thaliana OX=3702 GN=FKBP19 PE=1 SV=1	Carbohydrate transport and metabolism	hypothetical protein DVH24_025193 [Malus domestica]
Poalb01G005990.1	Molecular Function: monooxygenase activity (GO:0004497);; Molecular Function: iron ion binding (GO:0005506);; Cellular Component: integral component of membrane (GO:0016021);; Molecular Function: oxidoreductase activity, acting on paired donors, with incorporation or reduction of molecular oxygen (GO:0016705);; Molecular Function: heme binding (GO:0020037);;	K05917|1.3e-282|pop:7482828|K05917 sterol 14alpha-demethylase [EC:1.14.14.154 1.14.15.36] | (RefSeq) sterol 14-demethylase	Steroid biosynthesis (ko00100)	Cytochrome P450	Sterol 14-demethylase OS=Arabidopsis thaliana OX=3702 GN=CYP51G1 PE=1 SV=1	Secondary metabolites biosynthesis, transport and catabolism	sterol 14-demethylase [Populus alba]
Poalb01G006000.1	Biological Process: oligopeptide transport (GO:0006857);; Cellular Component: integral component of membrane (GO:0016021);; Molecular Function: transmembrane transporter activity (GO:0022857);;	K14638|1.6e-75|ppp:112275363|K14638 solute carrier family 15 (peptide/histidine transporter), member 3/4 | (RefSeq) protein NRT1/ PTR FAMILY 8.2-like isoform X1	--	POT family	Protein NRT1/ PTR FAMILY 6.1 OS=Arabidopsis thaliana OX=3702 GN=NPF6.1 PE=2 SV=1	Amino acid transport and metabolism	hypothetical protein D5086_0000256240 [Populus alba]
Poalb01G006010.1	--	K04564|1.2e-15|mng:MNEG_3441|K04564 superoxide dismutase, Fe-Mn family [EC:1.15.1.1] | (RefSeq) superoxide dismutase 2	Peroxisome (ko04146)	Ring finger domain	E3 ubiquitin-protein ligase At3g02290 OS=Arabidopsis thaliana OX=3702 GN=At3g02290 PE=2 SV=1	Posttranslational modification, protein turnover, chaperones	E3 ubiquitin-protein ligase At3g02290-like [Populus alba]
Poalb01G006020.1	Cellular Component: integral component of membrane (GO:0016021);;	--	--	--	Uncharacterized protein At4g14100 OS=Arabidopsis thaliana OX=3702 GN=At4g14100 PE=2 SV=1	--	uncharacterized protein LOC118042806 [Populus alba]
Poalb01G006030.1	Molecular Function: molecular_function (GO:0003674);; Molecular Function: catalytic activity (GO:0003824);; Cellular Component: cellular_component (GO:0005575);; Cellular Component: intracellular (GO:0005622);; Cellular Component: cell (GO:0005623);; Cellular Component: nucleus (GO:0005634);; Cellular Component: cytoplasm (GO:0005737);; Biological Process: biological_process (GO:0008150);; Biolog…	K14487|0.0e+00|pop:7491441|K14487 auxin responsive GH3 gene family | (RefSeq) indole-3-acetic acid-amido synthetase GH3.17	Plant hormone signal transduction (ko04075)	GH3 auxin-responsive promoter	Indole-3-acetic acid-amido synthetase GH3.17 OS=Arabidopsis thaliana OX=3702 GN=GH3.17 PE=1 SV=1	Function unknown	indole-3-acetic acid-amido synthetase GH3.17-like [Populus alba]
Poalb01G006040.1	Molecular Function: structural constituent of ribosome (GO:0003735);; Cellular Component: ribosome (GO:0005840);; Biological Process: translation (GO:0006412);; Molecular Function: metal ion binding (GO:0046872);;	K02978|1.6e-43|pop:7491442|K02978 small subunit ribosomal protein S27e | (RefSeq) 40S ribosomal protein S27-2	Ribosome (ko03010)	Ribosomal protein S27	40S ribosomal protein S27-2 OS=Arabidopsis thaliana OX=3702 GN=RPS27B PE=2 SV=2	Translation, ribosomal structure and biogenesis	40S ribosomal protein S27-2, partial [Populus alba]
Poalb01G006050.1	Molecular Function: hydrolase activity (GO:0016787);;	K07766|1.3e-90|pop:7482830|K07766 diphosphoinositol-polyphosphate diphosphatase [EC:3.6.1.52] | (RefSeq) nudix hydrolase 12, mitochondrial	--	NUDIX domain	Nudix hydrolase 12, mitochondrial OS=Arabidopsis thaliana OX=3702 GN=NUDT12 PE=2 SV=1	Signal transduction mechanisms	nudix hydrolase 12, mitochondrial-like [Populus alba]
Poalb01G006060.1	Molecular Function: ubiquitin-protein transferase activity (GO:0004842);;	K09286|5.1e-102|pop:7482831|K09286 EREBP-like factor | (RefSeq) ethylene-responsive transcription factor LEP	--	U-box domain	U-box domain-containing protein 8 OS=Arabidopsis thaliana OX=3702 GN=PUB8 PE=2 SV=1	Posttranslational modification, protein turnover, chaperones	U-box domain-containing protein 43-like [Populus alba]
Poalb01G006070.1	Molecular Function: potassium ion transmembrane transporter activity (GO:0015079);; Cellular Component: integral component of membrane (GO:0016021);;	K03549|0.0e+00|pop:7482833|K03549 KUP system potassium uptake protein | (RefSeq) potassium transporter 5	--	K+ potassium transporter	Potassium transporter 5 OS=Arabidopsis thaliana OX=3702 GN=POT5 PE=1 SV=1	Inorganic ion transport and metabolism	potassium transporter 5-like [Populus alba]
Poalb01G006080.1	#N/A	#N/A	#N/A	#N/A	#N/A	#N/A	#N/A
Poalb01G006090.1	Molecular Function: ADP binding (GO:0043531);;	K05909|1.6e-44|ghi:107887550|K05909 laccase [EC:1.10.3.2] | (RefSeq) laccase-2-like	--	Reverse transcriptase (RNA-dependent DNA polymerase)	--	Posttranslational modification, protein turnover, chaperones	NBS type disease resistance protein [Populus trichocarpa]
Poalb01G006100.1	Molecular Function: potassium ion transmembrane transporter activity (GO:0015079);; Cellular Component: integral component of membrane (GO:0016021);;	K03549|0.0e+00|pop:18094266|K03549 KUP system potassium uptake protein | (RefSeq) potassium transporter 5	--	K+ potassium transporter	Potassium transporter 5 OS=Arabidopsis thaliana OX=3702 GN=POT5 PE=1 SV=1	Inorganic ion transport and metabolism	potassium transporter 5-like [Populus alba]
Poalb01G006110.1	--	K22378|9.5e-09|lang:109353994|K22378 E3 ubiquitin-protein ligase RNF181 [EC:2.3.2.27] | (RefSeq) RING-H2 finger protein ATL32-like	--	--	--	Posttranslational modification, protein turnover, chaperones	hypothetical protein POPTR_T133600 [Populus trichocarpa]
Poalb01G006120.1	Cellular Component: integral component of membrane (GO:0016021);; Molecular Function: protein-cysteine S-palmitoyltransferase activity (GO:0019706);;	K18932|9.3e-110|brp:103854281|K18932 palmitoyltransferase [EC:2.3.1.225] | (RefSeq) probable protein S-acyltransferase 7	--	DHHC palmitoyltransferase	Probable protein S-acyltransferase 7 OS=Arabidopsis thaliana OX=3702 GN=PAT07 PE=1 SV=1	Function unknown	putative protein S-acyltransferase 6 isoform X1 [Populus alba]
Poalb01G006130.1	Molecular Function: RNA binding (GO:0003723);;	--	--	RNA recognition motif. (a.k.a. RRM, RBD, or RNP domain)	--	RNA processing and modification	protein vip1-like isoform X2 [Populus alba]
Poalb01G006140.1	Cellular Component: integral component of membrane (GO:0016021);; Biological Process: sterol metabolic process (GO:0016125);; Molecular Function: cholestenol delta-isomerase activity (GO:0047750);;	K01824|3.1e-60|pop:7496516|K01824 cholestenol Delta-isomerase [EC:5.3.3.5] | (RefSeq) probable 3-beta-hydroxysteroid-Delta(8),Delta(7)-isomerase	Steroid biosynthesis (ko00100)	EXPERA (EXPanded EBP superfamily)	Probable 3-beta-hydroxysteroid-Delta(8),Delta(7)-isomerase OS=Oryza sativa subsp. japonica OX=39947 GN=Os01g0103600 PE=2 SV=1	Lipid transport and metabolism	C-8,7 sterol isomerase [Populus tomentosa]
Poalb01G006150.1	--	K22733|4.8e-38|cit:102612526|K22733 magnesium transporter | (RefSeq) uncharacterized protein LOC102612526	--	C2 domain	Protein SRC2 homolog OS=Arabidopsis thaliana OX=3702 GN=SRC2 PE=1 SV=1	Function unknown	uncharacterized protein D5086_0000256380 [Populus alba]
Poalb01G006160.1	Molecular Function: DNA binding (GO:0003677);; Molecular Function: DNA helicase activity (GO:0003678);; Molecular Function: ATP binding (GO:0005524);; Cellular Component: nucleus (GO:0005634);; Biological Process: DNA replication initiation (GO:0006270);; Cellular Component: MCM complex (GO:0042555);; Biological Process: negative regulation of DNA helicase activity (GO:1905775);;	K02540|0.0e+00|pop:18094485|K02540 DNA replication licensing factor MCM2 [EC:3.6.4.12] | (RefSeq) DNA replication licensing factor MCM2	DNA replication (ko03030)	MCM P-loop domain	DNA replication licensing factor MCM2 OS=Oryza sativa subsp. indica OX=39946 GN=OsI_36121 PE=3 SV=1	Replication, recombination and repair	DNA replication licensing factor MCM2 [Populus alba]
Poalb01G006170.1	Molecular Function: calcium ion binding (GO:0005509);; Cellular Component: endoplasmic reticulum (GO:0005783);; Biological Process: protein folding (GO:0006457);; Cellular Component: integral component of membrane (GO:0016021);; Molecular Function: unfolded protein binding (GO:0051082);;	K08054|3.0e-73|pavi:110767556|K08054 calnexin | (RefSeq) calnexin homolog	Protein processing in endoplasmic reticulum (ko04141);; Phagosome (ko04145)	Calreticulin family	Calnexin homolog OS=Pisum sativum OX=3888 PE=2 SV=1	Posttranslational modification, protein turnover, chaperones	hypothetical protein D5086_0000256400 [Populus alba]
Poalb01G006180.1	#N/A	#N/A	#N/A	#N/A	#N/A	#N/A	#N/A
Poalb01G006190.1	Molecular Function: zinc ion binding (GO:0008270);; Biological Process: RNA modification (GO:0009451);; Cellular Component: intracellular membrane-bounded organelle (GO:0043231);;	K23541|1.3e-12|pda:103710599|K23541 Ca2+/H+ antiporter, TMEM165/GDT1 family | (RefSeq) pentatricopeptide repeat-containing protein At5g04780, mitochondrial-like	--	--	Pentatricopeptide repeat-containing protein At1g31920 OS=Arabidopsis thaliana OX=3702 GN=PCMP-H11 PE=2 SV=1	Function unknown	pentatricopeptide repeat-containing protein DOT4, chloroplastic [Populus trichocarpa]
Poalb01G006200.1	--	--	--	Domain of unknown function (DUF4228)	--	Function unknown	uncharacterized protein LOC118042964 [Populus alba]
Poalb01G006210.1	Cellular Component: integral component of membrane (GO:0016021);;	K02540|6.7e-70|zju:107424604|K02540 DNA replication licensing factor MCM2 [EC:3.6.4.12] | (RefSeq) DNA replication licensing factor MCM2-like	DNA replication (ko03030)	SNARE associated Golgi protein	--	Function unknown	uncharacterized protein LOC118042009 [Populus alba]
Poalb01G006220.1	Molecular Function: peroxidase activity (GO:0004601);; Molecular Function: calcium ion binding (GO:0005509);; Cellular Component: integral component of membrane (GO:0016021);; Molecular Function: oxidoreductase activity, acting on NAD(P)H, oxygen as acceptor (GO:0050664);;	K13447|0.0e+00|pop:7466880|K13447 respiratory burst oxidase [EC:1.6.3.- 1.11.1.-] | (RefSeq) respiratory burst oxidase homolog protein D	MAPK signaling pathway - plant (ko04016);; Plant-pathogen interaction (ko04626)	Ferric reductase NAD binding domain	Respiratory burst oxidase homolog protein D OS=Arabidopsis thaliana OX=3702 GN=RBOHD PE=1 SV=1	--	respiratory burst oxidase homolog protein D-like [Populus alba]
Poalb01G006230.1	#N/A	#N/A	#N/A	#N/A	#N/A	#N/A	#N/A
Poalb01G006240.1	Molecular Function: structural constituent of ribosome (GO:0003735);; Cellular Component: ribosome (GO:0005840);; Biological Process: translation (GO:0006412);;	K02889|1.1e-86|pop:7467867|K02889 large subunit ribosomal protein L21e | (RefSeq) 60S ribosomal protein L21-1	Ribosome (ko03010)	Ribosomal protein L21e	60S ribosomal protein L21-1 OS=Arabidopsis thaliana OX=3702 GN=RPL21A PE=2 SV=2	Translation, ribosomal structure and biogenesis	hypothetical protein DKX38_000491 [Salix brachista]
Poalb01G006250.1	#N/A	#N/A	#N/A	#N/A	#N/A	#N/A	#N/A
Poalb01G006260.1	Cellular Component: integral component of membrane (GO:0016021);;	K01193|4.4e-33|ats:109747879|K01193 beta-fructofuranosidase [EC:3.2.1.26] | (RefSeq) LOC109747879; beta-fructofuranosidase, insoluble isoenzyme 3-like	Galactose metabolism (ko00052);; Starch and sucrose metabolism (ko00500)	Plant protein of unknown function	UPF0481 protein At3g47200 OS=Arabidopsis thaliana OX=3702 GN=At3g47200 PE=2 SV=1	Function unknown	uncharacterized protein LOC118042974 [Populus alba]
Poalb01G006270.1	Cellular Component: integral component of membrane (GO:0016021);; Molecular Function: transferase activity (GO:0016740);;	K10532|2.5e-222|pop:7477767|K10532 heparan-alpha-glucosaminide N-acetyltransferase [EC:2.3.1.78] | (RefSeq) heparan-alpha-glucosaminide N-acetyltransferase	Glycosaminoglycan degradation (ko00531)	Protein of unknown function (DUF1624)	--	Function unknown	heparan-alpha-glucosaminide N-acetyltransferase-like [Populus alba]
Poalb01G006280.1	Molecular Function: protein binding (GO:0005515);;	K11426|8.5e-221|pop:7491446|K11426 [histone H3]-lysine4/36 N-trimethyltransferase SMYD [EC:2.1.1.354 2.1.1.357] | (RefSeq) histone-lysine N-methyltransferase ASHR2	Lysine degradation (ko00310)	SET domain	Histone-lysine N-methyltransferase ASHR2 OS=Arabidopsis thaliana OX=3702 GN=ASHR2 PE=2 SV=3	Chromatin structure and dynamics	histone-lysine N-methyltransferase ASHR2 [Populus alba]
Poalb01G006290.1	Molecular Function: molecular_function (GO:0003674);; Molecular Function: catalytic activity (GO:0003824);; Molecular Function: NADH dehydrogenase activity (GO:0003954);; Cellular Component: cellular_component (GO:0005575);; Cellular Component: intracellular (GO:0005622);; Cellular Component: cell (GO:0005623);; Cellular Component: cytoplasm (GO:0005737);; Cellular Component: mitochondrion (GO:00…	K03946|7.0e-47|pop:7496509|K03946 NADH dehydrogenase (ubiquinone) 1 alpha subcomplex subunit 2 | (RefSeq) NADH dehydrogenase [ubiquinone] 1 alpha subcomplex subunit 2	Oxidative phosphorylation (ko00190)	Mitochondrial ribosomal protein L51 / S25 / CI-B8 domain	NADH dehydrogenase [ubiquinone] 1 alpha subcomplex subunit 2 OS=Arabidopsis thaliana OX=3702 GN=At5g47890 PE=3 SV=1	Energy production and conversion	NADH dehydrogenase [ubiquinone] 1 alpha subcomplex subunit 2-like [Populus alba]
Poalb01G006300.1	Molecular Function: translation release factor activity (GO:0003747);;	K03265|3.4e-250|pop:7491448|K03265 peptide chain release factor subunit 1 | (RefSeq) eukaryotic peptide chain release factor subunit 1-3	mRNA surveillance pathway (ko03015)	eRF1 domain 2	Eukaryotic peptide chain release factor subunit 1-3 OS=Arabidopsis thaliana OX=3702 GN=ERF1-3 PE=1 SV=1	Translation, ribosomal structure and biogenesis	eukaryotic peptide chain release factor subunit 1-3-like [Populus alba]
Poalb01G006310.1	#N/A	#N/A	#N/A	#N/A	#N/A	#N/A	#N/A
Poalb01G006320.1	Biological Process: RNA splicing, via transesterification reactions (GO:0000375);; Biological Process: RNA splicing, via transesterification reactions with bulged adenosine as nucleophile (GO:0000377);; Biological Process: mRNA splicing, via spliceosome (GO:0000398);; Cellular Component: cellular_component (GO:0005575);; Cellular Component: intracellular (GO:0005622);; Cellular Component: cell (G…	K11092|1.7e-137|pop:7477768|K11092 U2 small nuclear ribonucleoprotein A' | (RefSeq) U2 small nuclear ribonucleoprotein A'	Spliceosome (ko03040)	Leucine-rich repeat	U2 small nuclear ribonucleoprotein A' OS=Arabidopsis thaliana OX=3702 GN=At1g09760 PE=2 SV=2	RNA processing and modification	U2 small nuclear ribonucleoprotein A'-like [Populus alba]
Poalb01G006330.1	--	K09562|5.9e-203|pop:7491449|K09562 hsp70-interacting protein | (RefSeq) hsp70 nucleotide exchange factor FES1	Protein processing in endoplasmic reticulum (ko04141)	Nucleotide exchange factor Fes1	--	Posttranslational modification, protein turnover, chaperones	hsp70 nucleotide exchange factor FES1-like [Populus alba]
Poalb01G006340.1	Biological Process: double-strand break repair via homologous recombination (GO:0000724);; Molecular Function: DNA binding (GO:0003677);;	--	--	--	DNA repair RAD52-like protein 2, chloroplastic OS=Arabidopsis thaliana OX=3702 GN=RAD52-2 PE=1 SV=1	--	DNA repair RAD52-like protein 2, chloroplastic [Populus alba]
Poalb01G006350.1	--	--	--	Protein of unknown function (DUF1350)	--	Function unknown	uncharacterized protein LOC118042084 [Populus alba]
Poalb01G006360.1	Biological Process: protein glycosylation (GO:0006486);; Cellular Component: integral component of membrane (GO:0016021);; Molecular Function: transferase activity, transferring glycosyl groups (GO:0016757);;	K18789|2.2e-25|psom:113322510|K18789 xylogalacturonan beta-1,3-xylosyltransferase [EC:2.4.2.41] | (RefSeq) probable glycosyltransferase At5g20260 isoform X1	--	Exostosin family	Probable glycosyltransferase At5g03795 OS=Arabidopsis thaliana OX=3702 GN=At5g03795 PE=3 SV=2	--	probable glycosyltransferase At5g03795 [Populus alba]
Poalb01G006370.1	--	K22524|8.2e-34|csl:COCSUDRAFT_45836|K22524 WW domain-binding protein 2 | (RefSeq) hypothetical protein	--	--	--	Signal transduction mechanisms	UPF0664 stress-induced protein C29B12.11c-like [Populus alba]
Poalb01G006380.1	--	K03686|1.5e-17|cre:CHLREDRAFT_134605|K03686 molecular chaperone DnaJ | (RefSeq) CDJ2; chloroplast DnaJ-like protein	--	DnaJ domain	Chaperone protein dnaJ A7A, chloroplastic OS=Oryza sativa subsp. japonica OX=39947 GN=DJA7A PE=1 SV=1	Posttranslational modification, protein turnover, chaperones	dnaJ homolog subfamily B member 9 isoform X2 [Populus alba]
Poalb01G006390.1	Biological Process: intracellular protein transport (GO:0006886);; Molecular Function: P-P-bond-hydrolysis-driven protein transmembrane transporter activity (GO:0015450);; Cellular Component: outer membrane (GO:0019867);;	K07277|5.7e-21|apro:F751_3565|K07277 outer membrane protein insertion porin family | (RefSeq) Outer envelope protein 80, chloroplastic	--	Omp85 superfamily domain	Protein TOC75-3, chloroplastic OS=Arabidopsis thaliana OX=3702 GN=TOC75-3 PE=1 SV=1	Cell wall/membrane/envelope biogenesis	protein TOC75-3, chloroplastic-like [Populus alba]
Poalb01G006400.1	--	--	--	--	--	--	hypothetical protein DKX38_000506 [Salix brachista]
Poalb01G006410.1	Molecular Function: CTP synthase activity (GO:0003883);; Molecular Function: ATP binding (GO:0005524);; Biological Process: glutamine metabolic process (GO:0006541);; Biological Process: 'de novo' CTP biosynthetic process (GO:0044210);;	K01937|0.0e+00|pop:7477774|K01937 CTP synthase [EC:6.3.4.2] | (RefSeq) CTP synthase isoform X1	Pyrimidine metabolism (ko00240)	CTP synthase N-terminus	--	Nucleotide transport and metabolism	CTP synthase-like isoform X2 [Populus alba]
Poalb01G006420.1	Molecular Function: actin binding (GO:0003779);; Cellular Component: cytoplasm (GO:0005737);; Cellular Component: Arp2/3 protein complex (GO:0005885);; Biological Process: actin filament polymerization (GO:0030041);; Biological Process: Arp2/3 complex-mediated actin nucleation (GO:0034314);;	K05758|2.3e-172|pop:7491454|K05758 actin related protein 2/3 complex, subunit 2 | (RefSeq) actin-related protein 2/3 complex subunit 2A isoform X1	Endocytosis (ko04144)	Arp2/3 complex, 34 kD subunit p34-Arc	Actin-related protein 2/3 complex subunit 2A OS=Arabidopsis thaliana OX=3702 GN=ARPC2A PE=1 SV=1	Cytoskeleton	actin-related protein 2/3 complex subunit 2A-like isoform X1 [Populus alba]
Poalb01G006430.1	Cellular Component: nucleus (GO:0005634);; Biological Process: transcription initiation from RNA polymerase II promoter (GO:0006367);; Molecular Function: protein heterodimerization activity (GO:0046982);;	K03135|5.6e-92|pop:7491456|K03135 transcription initiation factor TFIID subunit 11 | (RefSeq) transcription initiation factor TFIID subunit 11	Basal transcription factors (ko03022)	hTAFII28-like protein conserved region	Transcription initiation factor TFIID subunit 11 OS=Arabidopsis thaliana OX=3702 GN=TAF11 PE=1 SV=1	Function unknown	hypothetical protein DKX38_000509 [Salix brachista]
Poalb01G006440.1	Molecular Function: protein kinase activity (GO:0004672);; Cellular Component: integral component of membrane (GO:0016021);;	K00924|6.0e-19|vvi:100260741|K00924 kinase [EC:2.7.1.-] | (RefSeq) receptor protein kinase CLAVATA1	--	Leucine rich repeat	Leucine-rich repeat receptor-like serine/threonine-protein kinase BAM3 OS=Arabidopsis thaliana OX=3702 GN=BAM3 PE=1 SV=3	Signal transduction mechanisms	leucine-rich repeat receptor-like serine/threonine-protein kinase BAM3 isoform X1 [Populus alba]
Poalb01G006450.1	Molecular Function: nucleic acid binding (GO:0003676);; Molecular Function: protein methyltransferase activity (GO:0008276);; Molecular Function: S-adenosylmethionine-dependent methyltransferase activity (GO:0008757);; Cellular Component: eRF1 methyltransferase complex (GO:0035657);;	K19589|2.8e-139|pop:7477777|K19589 release factor glutamine methyltransferase [EC:2.1.1.297] | (RefSeq) hemK methyltransferase family member 2	--	Methyltransferase small domain	--	Translation, ribosomal structure and biogenesis	methyltransferase N6AMT1 [Populus alba]
Poalb01G006460.1	Cellular Component: nucleus (GO:0005634);; Biological Process: regulation of transcription, DNA-templated (GO:0006355);;	K11684|3.3e-23|lang:109355156|K11684 bromodomain-containing factor 1 | (RefSeq) transcription factor GTE4-like	--	Bromodomain extra-terminal - transcription regulation	Transcription factor GTE1 OS=Arabidopsis thaliana OX=3702 GN=GTE1 PE=1 SV=1	Transcription	transcription factor GTE1 isoform X1 [Populus alba]
Poalb01G006470.1	Cellular Component: anchored component of plasma membrane (GO:0046658);;	--	--	DREPP plasma membrane polypeptide	Plasma membrane-associated cation-binding protein 1 OS=Arabidopsis thaliana OX=3702 GN=PCAP1 PE=1 SV=1	Function unknown	plasma membrane-associated cation-binding protein 1-like [Populus alba]
Poalb01G006480.1	Molecular Function: DNA binding (GO:0003677);; Molecular Function: DNA helicase activity (GO:0003678);; Molecular Function: ATP binding (GO:0005524);; Cellular Component: nucleus (GO:0005634);; Biological Process: DNA replication initiation (GO:0006270);; Cellular Component: MCM complex (GO:0042555);;	K02542|0.0e+00|pop:7491459|K02542 DNA replication licensing factor MCM6 [EC:3.6.4.12] | (RefSeq) DNA replication licensing factor MCM6	DNA replication (ko03030)	MCM P-loop domain	DNA replication licensing factor MCM6 OS=Arabidopsis thaliana OX=3702 GN=MCM6 PE=1 SV=1	Replication, recombination and repair	DNA replication licensing factor MCM6 [Populus alba]
Poalb01G006490.1	Molecular Function: purine nucleoside transmembrane transporter activity (GO:0015211);; Cellular Component: integral component of membrane (GO:0016021);;	--	--	Purine nucleobase transmembrane transport	Probable purine permease 4 OS=Arabidopsis thaliana OX=3702 GN=PUP4 PE=2 SV=1	Function unknown	probable purine permease 4 isoform X1 [Populus alba]
Poalb01G006500.1	Cellular Component: chloroplast thylakoid membrane (GO:0009535);; Biological Process: photosystem I assembly (GO:0048564);; Biological Process: response to photooxidative stress (GO:0080183);;	--	--	--	Ycf3-interacting protein 1, chloroplastic OS=Nicotiana tabacum OX=4097 PE=1 SV=2	Function unknown	uncharacterized protein LOC118042360 [Populus alba]
Poalb01G006510.1	Molecular Function: hydrolase activity, acting on ester bonds (GO:0016788);;	K01206|2.2e-104|eus:EUTSA_v10018726mg|K01206 alpha-L-fucosidase [EC:3.2.1.51] | (RefSeq) hypothetical protein	Other glycan degradation (ko00511)	GDSL-like Lipase/Acylhydrolase	Esterase OS=Hevea brasiliensis OX=3981 PE=1 SV=1	Function unknown	esterase-like [Populus alba]
Poalb01G006520.1	Cellular Component: integral component of membrane (GO:0016021);; Molecular Function: transferase activity, transferring glycosyl groups (GO:0016757);;	K23869|3.4e-294|pop:7477781|K23869 galactan beta-1,4-galactosyltransferase [EC:2.4.1.-] | (RefSeq) galactan beta-1,4-galactosyltransferase GALS3	--	Glycosyltransferase family 92	Galactan beta-1,4-galactosyltransferase GALS3 OS=Arabidopsis thaliana OX=3702 GN=GALS3 PE=2 SV=1	Function unknown	galactan beta-1,4-galactosyltransferase GALS3-like [Populus alba]
Poalb01G006530.1	Biological Process: base-excision repair (GO:0006284);; Molecular Function: DNA-3-methyladenine glycosylase activity (GO:0008725);;	K01246|5.8e-220|pop:7491462|K01246 DNA-3-methyladenine glycosylase I [EC:3.2.2.20] | (RefSeq) uncharacterized protein LOC7491462	Base excision repair (ko03410)	Methyladenine glycosylase	--	Nucleotide transport and metabolism	uncharacterized protein LOC118042389 [Populus alba]
Poalb01G006540.1	Molecular Function: ligase activity (GO:0016874);;	K01931|2.1e-35|egu:105050464|K01931 protein neuralized [EC:2.3.2.27] | (RefSeq) uncharacterized protein LOC105050464	--	--	--	Posttranslational modification, protein turnover, chaperones	ubiquitin-protein ligase [Populus alba]
Poalb01G006550.1	--	--	--	--	--	--	PREDICTED: uncharacterized protein LOC105113662 [Populus euphratica]
Poalb01G006560.1	Molecular Function: protein kinase activity (GO:0004672);; Molecular Function: ATP binding (GO:0005524);;	--	--	--	--	--	hypothetical protein DKX38_000529 [Salix brachista]
Poalb01G006570.1	Molecular Function: protein kinase activity (GO:0004672);; Molecular Function: ATP binding (GO:0005524);; Cellular Component: integral component of membrane (GO:0016021);;	K20718|3.6e-10|pavi:110749432|K20718 LRR receptor-like serine/threonine-protein kinase ERECTA [EC:2.7.11.1] | (RefSeq) LRR receptor-like serine/threonine-protein kinase ERECTA isoform X1	MAPK signaling pathway - plant (ko04016)	Leucine rich repeat	LRR receptor-like serine/threonine-protein kinase GSO1 OS=Arabidopsis thaliana OX=3702 GN=GSO1 PE=1 SV=1	Signal transduction mechanisms	LRR receptor-like serine/threonine-protein kinase GSO1 [Populus alba]
Poalb01G006580.1	#N/A	#N/A	#N/A	#N/A	#N/A	#N/A	#N/A
Poalb01G006590.1	Cellular Component: ubiquitin ligase complex (GO:0000151);; Molecular Function: molecular_function (GO:0003674);; Molecular Function: nucleic acid binding (GO:0003676);; Molecular Function: RNA binding (GO:0003723);; Molecular Function: binding (GO:0005488);; Molecular Function: protein binding (GO:0005515);; Cellular Component: cellular_component (GO:0005575);; Cellular Component: intracellular …	K11799|4.1e-292|pop:7477784|K11799 DDB1- and CUL4-associated factor 4 | (RefSeq) DDB1- and CUL4-associated factor 4 isoform X1	--	WD domain, G-beta repeat	--	Function unknown	DDB1- and CUL4-associated factor 4 [Populus alba]
Poalb01G006600.1	Molecular Function: DNA binding (GO:0003677);; Cellular Component: nucleus (GO:0005634);;	K09422|5.6e-78|pop:7491466|K09422 transcription factor MYB, plant | (RefSeq) transcription factor MYB86	--	--	--	Transcription	transcription factor MYB86-like [Populus alba]
Poalb01G006610.1	Molecular Function: peptidyl-prolyl cis-trans isomerase activity (GO:0003755);;	K01802|9.0e-84|qsu:112039264|K01802 peptidylprolyl isomerase [EC:5.2.1.8] | (RefSeq) peptidyl-prolyl cis-trans isomerase FKBP13, chloroplastic	--	FKBP-type peptidyl-prolyl cis-trans isomerase	Peptidyl-prolyl cis-trans isomerase FKBP13, chloroplastic OS=Arabidopsis thaliana OX=3702 GN=FKBP13 PE=1 SV=2	Posttranslational modification, protein turnover, chaperones	peptidyl-prolyl cis-trans isomerase FKBP13, chloroplastic-like [Populus alba]
Poalb01G006620.1	Molecular Function: calcium ion binding (GO:0005509);; Cellular Component: integral component of membrane (GO:0016021);;	K01859|7.8e-233|sita:101771169|K01859 chalcone isomerase [EC:5.5.1.6] | (RefSeq) vacuolar-sorting receptor 1	Flavonoid biosynthesis (ko00941)	PA domain	Vacuolar-sorting receptor 6 OS=Arabidopsis thaliana OX=3702 GN=VSR6 PE=2 SV=3	Signal transduction mechanisms	vacuolar-sorting receptor 6-like [Populus alba]
Poalb01G006630.1	--	--	--	PPR repeat	--	Function unknown	uncharacterized protein LOC118042451 [Populus alba]
Poalb01G006640.1	Molecular Function: zinc ion binding (GO:0008270);;	K22262|1.1e-73|qsu:112034235|K22262 WD repeat and FYVE domain-containing protein 3 | (RefSeq) protein SPIRRIG	--	PPR repeat family	Pentatricopeptide repeat-containing protein At3g57430, chloroplastic OS=Arabidopsis thaliana OX=3702 GN=PCMP-H81 PE=2 SV=2	Function unknown	LOW QUALITY PROTEIN: pentatricopeptide repeat-containing protein At3g57430, chloroplastic-like [Populus alba]
Poalb01G006650.1	Biological Process: reproduction (GO:0000003);; Biological Process: developmental process involved in reproduction (GO:0003006);; Molecular Function: molecular_function (GO:0003674);; Molecular Function: nucleic acid binding (GO:0003676);; Molecular Function: RNA binding (GO:0003723);; Molecular Function: catalytic activity (GO:0003824);; Molecular Function: nuclease activity (GO:0004518);; Molec…	--	--	PPR repeat family	Pentatricopeptide repeat-containing protein At4g20090 OS=Arabidopsis thaliana OX=3702 GN=EMB1025 PE=3 SV=1	Function unknown	hypothetical protein D5086_0000256850 [Populus alba]
Poalb01G006660.1	Molecular Function: phosphatidate cytidylyltransferase activity (GO:0004605);; Biological Process: cardiolipin biosynthetic process (GO:0032049);;	K03294|1.3e-31|ppp:112275475|K03294 basic amino acid/polyamine antiporter, APA family | (RefSeq) cationic amino acid transporter 1-like	--	--	Cationic amino acid transporter 5 OS=Arabidopsis thaliana OX=3702 GN=CAT5 PE=1 SV=1	Amino acid transport and metabolism	hypothetical protein D5086_0000231150, partial [Populus alba]
Poalb01G006670.1	#N/A	#N/A	#N/A	#N/A	#N/A	#N/A	#N/A
Poalb01G006680.1	Molecular Function: phosphatidate cytidylyltransferase activity (GO:0004605);; Biological Process: cardiolipin biosynthetic process (GO:0032049);;	K17807|4.8e-188|pop:7491469|K17807 mitochondrial translocator assembly and maintenance protein 41 | (RefSeq) phosphatidate cytidylyltransferase, mitochondrial isoform X2	--	Phosphatidate cytidylyltransferase, mitochondrial	--	Function unknown	phosphatidate cytidylyltransferase, mitochondrial-like isoform X1 [Populus alba]
Poalb01G006690.1	--	--	--	--	--	--	uncharacterized protein LOC118043308 [Populus alba]
Poalb01G006700.1	--	--	--	--	--	--	60I2G03 [Populus deltoides]
Poalb01G006710.1	--	--	--	--	--	--	uncharacterized protein LOC118045294 [Populus alba]
Poalb01G006720.1	--	--	--	--	--	--	uncharacterized protein LOC118045287 isoform X4 [Populus alba]
Poalb01G006730.1	--	--	--	--	--	--	hypothetical protein D5086_0000312640 [Populus alba]
Poalb01G006740.1	--	--	--	--	--	--	hypothetical protein D5086_0000312660 [Populus alba]
Poalb01G006750.1	--	--	--	--	--	--	hypothetical protein D5086_0000312660 [Populus alba]
Poalb01G006760.1	--	--	--	--	--	--	uncharacterized protein D5086_0000312670 [Populus alba]
Poalb01G006770.1	--	--	--	--	--	--	hypothetical protein D5086_0000231240 [Populus alba]
Poalb01G006780.1	--	--	--	--	--	--	uncharacterized protein LOC7477789 isoform X1 [Populus trichocarpa]
Poalb01G006790.1	--	--	--	--	--	--	uncharacterized protein LOC118061280 [Populus alba]
Poalb01G006800.1	--	--	--	--	--	--	uncharacterized protein LOC118061280 [Populus alba]
Poalb01G006810.1	Molecular Function: phosphatidate cytidylyltransferase activity (GO:0004605);; Biological Process: cardiolipin biosynthetic process (GO:0032049);;	K03294|7.0e-43|egu:105046726|K03294 basic amino acid/polyamine antiporter, APA family | (RefSeq) cationic amino acid transporter 1-like	--	--	Cationic amino acid transporter 5 OS=Arabidopsis thaliana OX=3702 GN=CAT5 PE=1 SV=1	Amino acid transport and metabolism	hypothetical protein D5086_0000231150, partial [Populus alba]
Poalb01G006820.1	Molecular Function: phosphatidate cytidylyltransferase activity (GO:0004605);; Biological Process: cardiolipin biosynthetic process (GO:0032049);;	K17807|1.0e-152|pop:7491469|K17807 mitochondrial translocator assembly and maintenance protein 41 | (RefSeq) phosphatidate cytidylyltransferase, mitochondrial isoform X2	--	Phosphatidate cytidylyltransferase, mitochondrial	--	Function unknown	phosphatidate cytidylyltransferase, mitochondrial-like [Populus alba]
Poalb01G006830.1	--	--	--	--	--	--	uncharacterized protein LOC118036757 [Populus alba]
Poalb01G006840.1	--	--	--	--	--	--	uncharacterized protein LOC118036758 isoform X7 [Populus alba]
Poalb01G006850.1	--	--	--	--	--	--	puff II/9-2 protein-like isoform X1 [Populus alba]
Poalb01G006860.1	--	--	--	--	--	--	uncharacterized protein LOC118036777 isoform X2 [Populus alba]
Poalb01G006870.1	--	--	--	--	--	--	uncharacterized protein LOC118036784 isoform X1 [Populus alba]
Poalb01G006880.1	--	--	--	--	--	--	hypothetical protein POPTR_001G076700 [Populus trichocarpa]
Poalb01G006890.1	Molecular Function: peptidyl-prolyl cis-trans isomerase activity (GO:0003755);;	K01802|3.9e-44|han:110895744|K01802 peptidylprolyl isomerase [EC:5.2.1.8] | (RefSeq) peptidyl-prolyl cis-trans isomerase FKBP13, chloroplastic-like	--	FKBP-type peptidyl-prolyl cis-trans isomerase	Peptidyl-prolyl cis-trans isomerase FKBP13, chloroplastic OS=Arabidopsis thaliana OX=3702 GN=FKBP13 PE=1 SV=2	Posttranslational modification, protein turnover, chaperones	peptidyl-prolyl cis-trans isomerase FKBP13, chloroplastic-like [Populus alba]
Poalb01G006900.1	--	--	--	--	--	--	hypothetical protein POPTR_001G076700 [Populus trichocarpa]
Poalb01G006910.1	--	--	--	--	--	--	uncharacterized protein LOC118036779 [Populus alba]
Poalb01G006920.1	--	--	--	--	--	--	uncharacterized protein D5086_0000231230 [Populus alba]
Poalb01G006930.1	--	--	--	--	--	--	hypothetical protein D5086_0000231240 [Populus alba]
Poalb01G006940.1	--	--	--	--	--	--	uncharacterized protein LOC7477789 isoform X1 [Populus trichocarpa]
Poalb01G006950.1	--	--	--	--	--	--	uncharacterized protein LOC118036781 [Populus alba]
Poalb01G006960.1	Molecular Function: transcription factor activity, sequence-specific DNA binding (GO:0003700);;	--	--	bZIP transcription factor	--	--	uncharacterized protein LOC118036802 isoform X1 [Populus alba]
Poalb01G006970.1	Molecular Function: copper ion binding (GO:0005507);; Cellular Component: integral component of membrane (GO:0016021);;	K02258|8.1e-140|pop:7491485|K02258 cytochrome c oxidase assembly protein subunit 11 | (RefSeq) cytochrome c oxidase assembly protein COX11, mitochondrial	Oxidative phosphorylation (ko00190)	Cytochrome c oxidase assembly protein CtaG/Cox11	Cytochrome c oxidase assembly protein COX11, mitochondrial OS=Arabidopsis thaliana OX=3702 GN=COX11 PE=2 SV=1	Posttranslational modification, protein turnover, chaperones	cytochrome c oxidase assembly protein COX11, mitochondrial [Populus alba]
Poalb01G006980.1	--	K14303|0.0e+00|vvi:100250223|K14303 nuclear pore complex protein Nup160 | (RefSeq) nuclear pore complex protein NUP160	RNA transport (ko03013)	Family of unknown function (DUF5311)	Nuclear pore complex protein NUP160 OS=Arabidopsis thaliana OX=3702 GN=NUP160 PE=1 SV=2	--	nuclear pore complex protein NUP160 [Populus alba]
Poalb01G006990.1	Cellular Component: integral component of membrane (GO:0016021);;	--	--	SNARE associated Golgi protein	--	Function unknown	transmembrane protein 64-like [Populus alba]
Poalb01G007000.1	Molecular Function: calmodulin binding (GO:0005516);; Biological Process: defense response (GO:0006952);; Biological Process: response to biotic stimulus (GO:0009607);; Cellular Component: integral component of membrane (GO:0016021);;	K08472|7.7e-255|pop:7477794|K08472 mlo protein | (RefSeq) MLO-like protein 13 isoform X2	--	Mlo family	MLO-like protein 13 OS=Arabidopsis thaliana OX=3702 GN=MLO13 PE=2 SV=1	Lipid transport and metabolism	MLO-like protein 13 isoform X2 [Populus alba]
Poalb01G007010.1	Molecular Function: cellulase activity (GO:0008810);; Cellular Component: integral component of membrane (GO:0016021);; Biological Process: cellulose catabolic process (GO:0030245);;	K01179|0.0e+00|pop:7491486|K01179 endoglucanase [EC:3.2.1.4] | (RefSeq) endoglucanase 25	Starch and sucrose metabolism (ko00500)	Glycosyl hydrolase family 9	Endoglucanase 25 OS=Arabidopsis thaliana OX=3702 GN=KOR PE=1 SV=1	Carbohydrate transport and metabolism	endoglucanase 25-like [Populus alba]
Poalb01G007020.1	Cellular Component: integral component of membrane (GO:0016021);; Molecular Function: oxidoreductase activity (GO:0016491);;	K00521|0.0e+00|pop:7491487|K00521 ferric-chelate reductase [EC:1.16.1.7] | (RefSeq) ferric reduction oxidase 6	--	Ferric reductase NAD binding domain	Ferric reduction oxidase 6 OS=Arabidopsis thaliana OX=3702 GN=FRO6 PE=2 SV=1	--	ferric reduction oxidase 6-like [Populus alba]
Poalb01G007030.1	Molecular Function: protein binding (GO:0005515);;	--	--	Armadillo/beta-catenin-like repeat	Protein ARABIDILLO 1 OS=Arabidopsis thaliana OX=3702 GN=FBX5 PE=1 SV=1	Function unknown	protein ARABIDILLO 1-like [Populus alba]
Poalb01G007040.1	--	K00850|2.1e-61|cpap:110820384|K00850 6-phosphofructokinase 1 [EC:2.7.1.11] | (RefSeq) ATP-dependent 6-phosphofructokinase 4, chloroplastic-like	Glycolysis / Gluconeogenesis (ko00010);; Pentose phosphate pathway (ko00030);; Fructose and mannose metabolism (ko00051);; Galactose metabolism (ko00052);; Carbon metabolism (ko01200);; Biosynthesis of amino acids (ko01230);; RNA degradation (ko03018)	Putative serine esterase (DUF676)	ATP-dependent 6-phosphofructokinase 4, chloroplastic OS=Arabidopsis thaliana OX=3702 GN=PFK4 PE=1 SV=1	Function unknown	hypothetical protein GH714_025904 [Hevea brasiliensis]
Poalb01G007050.1	Molecular Function: DNA binding (GO:0003677);; Molecular Function: transcription factor activity, sequence-specific DNA binding (GO:0003700);; Cellular Component: nucleus (GO:0005634);;	K09286|9.3e-37|psom:113302543|K09286 EREBP-like factor | (RefSeq) ethylene-responsive transcription factor 5-like	--	AP2 domain	Ethylene-responsive transcription factor ERF106 OS=Arabidopsis thaliana OX=3702 GN=ERF106 PE=2 SV=1	Transcription	ethylene-responsive transcription factor ERF106-like [Populus alba]
Poalb01G007060.1	#N/A	#N/A	#N/A	#N/A	#N/A	#N/A	#N/A
Poalb01G007070.1	Molecular Function: DNA binding (GO:0003677);; Molecular Function: transcription factor activity, sequence-specific DNA binding (GO:0003700);; Cellular Component: nucleus (GO:0005634);;	K09286|1.5e-150|pop:7491489|K09286 EREBP-like factor | (RefSeq) ethylene-responsive transcription factor ERF105	--	AP2 domain	Ethylene-responsive transcription factor ERF105 OS=Arabidopsis thaliana OX=3702 GN=ERF105 PE=2 SV=1	Transcription	ethylene-responsive transcription factor ERF105-like [Populus alba]
Poalb01G007080.1	Molecular Function: DNA binding (GO:0003677);; Molecular Function: transcription factor activity, sequence-specific DNA binding (GO:0003700);; Cellular Component: nucleus (GO:0005634);;	K09286|9.2e-131|pop:7491490|K09286 EREBP-like factor | (RefSeq) ethylene-responsive transcription factor 2	--	AP2 domain	Ethylene-responsive transcription factor 2 OS=Nicotiana sylvestris OX=4096 GN=ERF2 PE=2 SV=1	Transcription	ethylene-responsive transcription factor 2-like [Populus alba]
Poalb01G007090.1	Cellular Component: monolayer-surrounded lipid storage body (GO:0012511);; Cellular Component: integral component of membrane (GO:0016021);;	--	--	Oleosin	Oleosin L OS=Sesamum indicum OX=4182 PE=1 SV=1	Function unknown	oleosin 1-like [Populus alba]
Poalb01G007100.1	Molecular Function: metal ion binding (GO:0046872);;	K23047|2.9e-44|jcu:105646905|K23047 E3 ubiquitin-protein ligase UNKL [EC:2.3.2.27] | (RefSeq) zinc finger CCCH domain-containing protein 2	--	--	Zinc finger CCCH domain-containing protein 54 OS=Arabidopsis thaliana OX=3702 GN=TZF6 PE=1 SV=1	Transcription	zinc finger CCCH domain-containing protein 54 [Populus alba]
Poalb01G007110.1	Molecular Function: molecular_function (GO:0003674);; Molecular Function: nucleic acid binding (GO:0003676);; Molecular Function: DNA binding (GO:0003677);; Molecular Function: chromatin binding (GO:0003682);; Molecular Function: transcription factor activity, sequence-specific DNA binding (GO:0003700);; Molecular Function: binding (GO:0005488);; Cellular Component: cellular_component (GO:0005575…	K11463|3.3e-47|brp:103867335|K11463 polycomb protein SUZ12 | (RefSeq) polycomb group protein FERTILIZATION-INDEPENDENT SEED 2	--	VEFS-Box of polycomb protein	Polycomb group protein EMBRYONIC FLOWER 2 OS=Arabidopsis thaliana OX=3702 GN=EMF2 PE=1 SV=2	Function unknown	polycomb group protein EMBRYONIC FLOWER 2-like isoform X6 [Populus alba]
Poalb01G007120.1	Molecular Function: DNA binding (GO:0003677);; Cellular Component: nucleus (GO:0005634);; Molecular Function: zinc ion binding (GO:0008270);;	K08869|2.8e-21|cre:CHLREDRAFT_165812|K08869 aarF domain-containing kinase | (RefSeq) predicted protein	--	Myb-like DNA-binding domain	Probable transcription factor At5g61620 OS=Arabidopsis thaliana OX=3702 GN=At5g61620 PE=3 SV=1	Transcription	probable transcription factor At5g61620 [Populus alba]
Poalb01G007130.1	Molecular Function: GTPase activity (GO:0003924);; Molecular Function: GTP binding (GO:0005525);;	K07874|7.0e-112|pop:7477801|K07874 Ras-related protein Rab-1A | (RefSeq) GTP-binding protein YPTM2	--	Ras family	GTP-binding protein YPTM2 OS=Zea mays OX=4577 GN=YPTM2 PE=2 SV=1	Intracellular trafficking, secretion, and vesicular transport	GTP-binding protein YPTM2 [Populus alba]
Poalb01G007140.1	Cellular Component: integral component of membrane (GO:0016021);;	--	--	--	--	--	uncharacterized protein D5086_0000231470 [Populus alba]
Poalb01G007150.1	Molecular Function: oxidoreductase activity (GO:0016491);; Molecular Function: metal ion binding (GO:0046872);;	K24028|3.7e-66|cam:101505284|K24028 salicylic acid 3-hydroxylase [EC:1.14.11.-] | (RefSeq) 1-aminocyclopropane-1-carboxylate oxidase-like	--	non-haem dioxygenase in morphine synthesis N-terminal	Flavanone 3-dioxygenase 3 OS=Oryza sativa subsp. japonica OX=39947 GN=F3H-3 PE=1 SV=1	Secondary metabolites biosynthesis, transport and catabolism	flavanone 3-dioxygenase 3 [Populus alba]
Poalb01G007160.1	Molecular Function: electron carrier activity (GO:0009055);;	--	--	Plastocyanin-like domain	Uclacyanin 1 OS=Arabidopsis thaliana OX=3702 GN=UCC1 PE=1 SV=1	Function unknown	mavicyanin [Populus alba]
Poalb01G007170.1	Biological Process: ribosomal small subunit assembly (GO:0000028);; Biological Process: endonucleolytic cleavage in ITS1 to separate SSU-rRNA from 5.8S rRNA and LSU-rRNA from tricistronic rRNA transcript (SSU-rRNA, 5.8S rRNA, LSU-rRNA) (GO:0000447);; Biological Process: maturation of 5.8S rRNA (GO:0000460);; Biological Process: maturation of SSU-rRNA from tricistronic rRNA transcript (SSU-rRNA, 5…	K14787|4.4e-19|pop:7465351|K14787 multiple RNA-binding domain-containing protein 1 | (RefSeq) multiple RNA-binding domain-containing protein 1 isoform X1	--	RNA recognition motif. (a.k.a. RRM, RBD, or RNP domain)	--	RNA processing and modification	hypothetical protein DKX38_004734 [Salix brachista]
Poalb01G007180.1	--	--	--	--	--	Carbohydrate transport and metabolism	probable galacturonosyltransferase-like 4 [Populus alba]
Poalb01G007190.1	Molecular Function: magnesium ion binding (GO:0000287);; Molecular Function: ATP binding (GO:0005524);; Biological Process: phospholipid transport (GO:0015914);; Cellular Component: integral component of membrane (GO:0016021);;	K01530|0.0e+00|pop:7477805|K01530 phospholipid-translocating ATPase [EC:7.6.2.1] | (RefSeq) probable phospholipid-transporting ATPase 4	--	Phospholipid-translocating P-type ATPase C-terminal	Probable phospholipid-transporting ATPase 4 OS=Arabidopsis thaliana OX=3702 GN=ALA4 PE=3 SV=2	Inorganic ion transport and metabolism	hypothetical protein D5086_0000231520 [Populus alba]
Poalb01G007200.1	Cellular Component: chloroplast thylakoid membrane (GO:0009535);; Cellular Component: photosystem I reaction center (GO:0009538);; Biological Process: photosynthesis (GO:0015979);;	K02694|3.7e-120|pop:7477808|K02694 photosystem I subunit III | (RefSeq) photosystem I reaction center subunit III, chloroplastic	Photosynthesis (ko00195)	Photosystem I reaction centre subunit III	Photosystem I reaction center subunit III, chloroplastic OS=Arabidopsis thaliana OX=3702 GN=PSAF PE=1 SV=1	Function unknown	photosystem I reaction center subunit III, chloroplastic-like [Populus alba]
Poalb01G007210.1	Biological Process: regulation of transcription from RNA polymerase II promoter (GO:0006357);; Molecular Function: cyclin-dependent protein serine/threonine kinase regulator activity (GO:0016538);; Cellular Component: host cell nucleus (GO:0042025);;	K15188|0.0e+00|pop:7464855|K15188 cyclin T | (RefSeq) cyclin-T1-5 isoform X1	--	Cyclin, N-terminal domain	Cyclin-T1-5 OS=Arabidopsis thaliana OX=3702 GN=CYCT1-5 PE=1 SV=2	Cell cycle control, cell division, chromosome partitioning	cyclin-T1-5-like isoform X1 [Populus alba]
Poalb01G007220.1	Biological Process: vesicle-mediated transport (GO:0016192);;	K20177|2.5e-12|lja:Lj3g3v0718650.2|K20177 vacuolar protein sorting-associated protein 3 | (RefSeq) Lj3g3v0718650.2; -	--	--	--	--	--
Poalb01G007230.1	Cellular Component: integral component of membrane (GO:0016021);;	--	--	--	--	--	uncharacterized protein LOC118033969 [Populus alba]
Poalb01G007240.1	Biological Process: mRNA splicing, via spliceosome (GO:0000398);;	K11984|0.0e+00|pop:7477810|K11984 U4/U6.U5 tri-snRNP-associated protein 1 | (RefSeq) SART-1 family protein DOT2 isoform X1	Spliceosome (ko03040)	SART-1 family	SART-1 family protein DOT2 OS=Arabidopsis thaliana OX=3702 GN=DOT2 PE=1 SV=1	RNA processing and modification	SART-1 family protein DOT2 [Populus alba]
Poalb01G007250.1	--	--	--	von Willebrand factor type A domain	E3 ubiquitin-protein ligase WAV3 OS=Arabidopsis thaliana OX=3702 GN=WAV3 PE=1 SV=1	Posttranslational modification, protein turnover, chaperones	E3 ubiquitin-protein ligase WAV3-like [Populus alba]
Poalb01G007260.1	--	K22651|2.4e-43|pop:7467031|K22651 E3 ubiquitin-protein ligase RNF4 [EC:2.3.2.27] | (RefSeq) E3 ubiquitin-protein ligase complex slx8-rfp subunit slx8	--	--	--	Posttranslational modification, protein turnover, chaperones	uncharacterized protein LOC118033967 isoform X1 [Populus alba]
Poalb01G007270.1	Molecular Function: molecular_function (GO:0003674);; Molecular Function: transporter activity (GO:0005215);; Cellular Component: cellular_component (GO:0005575);; Biological Process: transport (GO:0006810);; Biological Process: ion transport (GO:0006811);; Biological Process: cation transport (GO:0006812);; Biological Process: potassium ion transport (GO:0006813);; Biological Process: biological…	K03549|1.1e-26|pop:7497530|K03549 KUP system potassium uptake protein | (RefSeq) probable potassium transporter 13 isoform X1	--	--	Potassium transporter 6 OS=Arabidopsis thaliana OX=3702 GN=POT6 PE=2 SV=1	Inorganic ion transport and metabolism	hypothetical protein DKX38_004727 [Salix brachista]
Poalb01G007280.1	Cellular Component: integral component of membrane (GO:0016021);;	--	--	--	--	Posttranslational modification, protein turnover, chaperones	uncharacterized protein LOC118033970 [Populus alba]
Poalb01G007290.1	Cellular Component: integral component of membrane (GO:0016021);; Biological Process: transmembrane transport (GO:0055085);;	--	--	OPT oligopeptide transporter protein	Metal-nicotianamine transporter YSL1 OS=Arabidopsis thaliana OX=3702 GN=YSL1 PE=2 SV=2	Function unknown	metal-nicotianamine transporter YSL1-like [Populus alba]
Poalb01G007300.1	--	--	--	--	--	--	uncharacterized protein LOC118033888 [Populus alba]
Poalb01G007310.1	Cellular Component: mitochondrion (GO:0005739);;	--	--	--	--	--	hypothetical protein D5086_0000161180 [Populus alba]
Poalb01G007320.1	Biological Process: trichome branching (GO:0010091);;	--	--	--	Protein BRANCHLESS TRICHOME OS=Arabidopsis thaliana OX=3702 GN=BLT PE=1 SV=1	Function unknown	hypothetical protein D5086_0000213280 [Populus alba]
Poalb01G007330.1	Cellular Component: transcription factor TFIIIB complex (GO:0000126);; Molecular Function: transcription factor activity, core RNA polymerase III binding (GO:0000995);; Biological Process: DNA-templated transcriptional preinitiation complex assembly (GO:0070897);;	K15196|1.9e-10|vvi:100263800|K15196 transcription factor IIIB 90 kDa subunit | (RefSeq) transcription factor IIIB 90 kDa subunit	--	Brf1-like TBP-binding domain	--	Function unknown	uncharacterized protein LOC118033968 isoform X1 [Populus alba]
Poalb01G007340.1	Cellular Component: integral component of membrane (GO:0016021);; Molecular Function: kinase activity (GO:0016301);;	K19891|1.2e-08|gmx:100776826|K19891 glucan endo-1,3-beta-glucosidase 1/2/3 [EC:3.2.1.39] | (RefSeq) glucan endo-1,3-beta-glucosidase 1	Starch and sucrose metabolism (ko00500)	Malectin domain	Probable LRR receptor-like serine/threonine-protein kinase At1g56140 OS=Arabidopsis thaliana OX=3702 GN=At1g56140 PE=2 SV=2	Signal transduction mechanisms	putative LRR receptor-like serine/threonine-protein kinase [Populus alba]
Poalb01G007350.1	#N/A	#N/A	#N/A	#N/A	#N/A	#N/A	#N/A
Poalb01G007360.1	Cellular Component: integral component of membrane (GO:0016021);; Molecular Function: kinase activity (GO:0016301);;	K19891|3.5e-09|gmx:100776826|K19891 glucan endo-1,3-beta-glucosidase 1/2/3 [EC:3.2.1.39] | (RefSeq) glucan endo-1,3-beta-glucosidase 1	Starch and sucrose metabolism (ko00500)	Malectin domain	Probable LRR receptor-like serine/threonine-protein kinase At1g56130 OS=Arabidopsis thaliana OX=3702 GN=At1g56130 PE=2 SV=2	Signal transduction mechanisms	putative LRR receptor-like serine/threonine-protein kinase [Populus alba]
Poalb01G007370.1	#N/A	#N/A	#N/A	#N/A	#N/A	#N/A	#N/A
Poalb01G007380.1	Cellular Component: integral component of membrane (GO:0016021);;	K22985|2.9e-241|pop:7467034|K22985 G protein-coupled receptor 107 | (RefSeq) protein GPR107	--	Lung seven transmembrane receptor	Protein CANDIDATE G-PROTEIN COUPLED RECEPTOR 7 OS=Arabidopsis thaliana OX=3702 GN=CAND7 PE=2 SV=1	Signal transduction mechanisms	protein CANDIDATE G-PROTEIN COUPLED RECEPTOR 7-like [Populus alba]
Poalb01G007390.1	Molecular Function: hydrolase activity, hydrolyzing O-glycosyl compounds (GO:0004553);; Biological Process: carbohydrate metabolic process (GO:0005975);;	K01179|7.0e-137|mus:103970466|K01179 endoglucanase [EC:3.2.1.4] | (RefSeq) endoglucanase 3	Starch and sucrose metabolism (ko00500)	Glycosyl hydrolase family 9	Endoglucanase 1 OS=Persea americana OX=3435 GN=CEL1 PE=2 SV=1	Carbohydrate transport and metabolism	hypothetical protein GH714_011458 [Hevea brasiliensis]
Poalb01G007400.1	Biological Process: response to acid chemical (GO:0001101);; Cellular Component: cellular_component (GO:0005575);; Cellular Component: cell wall (GO:0005618);; Cellular Component: cell (GO:0005623);; Biological Process: cellular aromatic compound metabolic process (GO:0006725);; Biological Process: transport (GO:0006810);; Biological Process: water transport (GO:0006833);; Biological Process: res…	K13699|7.8e-06|gsl:Gasu_11290|K13699 abhydrolase domain-containing protein 5 [EC:2.3.1.51] | (RefSeq) hydrolase, alpha/beta fold family protein	--	alpha/beta hydrolase fold	Probable lysophospholipase BODYGUARD 3 OS=Arabidopsis thaliana OX=3702 GN=BDG3 PE=2 SV=1	Function unknown	probable lysophospholipase BODYGUARD 3 [Populus alba]
Poalb01G007410.1	Molecular Function: protein dimerization activity (GO:0046983);;	K13422|2.6e-30|hbr:110644947|K13422 transcription factor MYC2 | (RefSeq) transcription factor MYC2-like	MAPK signaling pathway - plant (ko04016);; Plant hormone signal transduction (ko04075)	--	Transcription factor MYC2 OS=Oryza sativa subsp. japonica OX=39947 GN=MYC2 PE=1 SV=1	Transcription	transcription factor MYC4 [Populus trichocarpa]
Poalb01G007420.1	Molecular Function: protein dimerization activity (GO:0046983);;	K13422|5.2e-124|hbr:110656055|K13422 transcription factor MYC2 | (RefSeq) transcription factor MYC2-like isoform X1	MAPK signaling pathway - plant (ko04016);; Plant hormone signal transduction (ko04075)	bHLH-MYC and R2R3-MYB transcription factors N-terminal	Transcription factor bHLH28 OS=Arabidopsis thaliana OX=3702 GN=BHLH28 PE=2 SV=1	Transcription	transcription factor MYC1-like [Populus alba]
Poalb01G007430.1	--	--	--	Glyoxal oxidase N-terminus	Aldehyde oxidase GLOX1 OS=Arabidopsis thaliana OX=3702 GN=GLOX1 PE=2 SV=1	Function unknown	aldehyde oxidase GLOX1-like [Populus alba]
Poalb01G007440.1	#N/A	#N/A	#N/A	#N/A	#N/A	#N/A	#N/A
Poalb01G007450.1	Cellular Component: nucleus (GO:0005634);; Biological Process: regulation of transcription, DNA-templated (GO:0006355);; Molecular Function: sequence-specific DNA binding (GO:0043565);;	K09338|2.3e-97|pop:7467039|K09338 homeobox-leucine zipper protein | (RefSeq) homeobox-leucine zipper protein ATHB-7	--	Homeodomain	Homeobox-leucine zipper protein HOX6 OS=Oryza sativa subsp. indica OX=39946 GN=HOX6 PE=2 SV=2	Transcription	homeobox-leucine zipper protein ATHB-7-like [Populus alba]
Poalb01G007460.1	Molecular Function: transcription cofactor activity (GO:0003712);; Biological Process: regulation of transcription from RNA polymerase II promoter (GO:0006357);; Cellular Component: mediator complex (GO:0016592);;	K15151|5.4e-96|pop:7477820|K15151 mediator of RNA polymerase II transcription subunit 10 | (RefSeq) mediator of RNA polymerase II transcription subunit 10b	--	Transcription factor subunit Med10 of Mediator complex	Mediator of RNA polymerase II transcription subunit 10b OS=Arabidopsis thaliana OX=3702 GN=MED10B PE=1 SV=1	Transcription	mediator of RNA polymerase II transcription subunit 10b-like [Populus alba]
Poalb01G007470.1	Molecular Function: iron ion binding (GO:0005506);; Cellular Component: membrane (GO:0016020);; Molecular Function: oxidoreductase activity, acting on paired donors, with incorporation or reduction of molecular oxygen, NAD(P)H as one donor, and incorporation of one atom of oxygen (GO:0016709);; Molecular Function: heme binding (GO:0020037);;	K20619|9.4e-279|pop:7497521|K20619 cytochrome P450 family 78 subfamily A | (RefSeq) cytochrome P450 78A3	--	Cytochrome P450	Cytochrome P450 78A9 OS=Arabidopsis thaliana OX=3702 GN=CYP78A9 PE=1 SV=1	Secondary metabolites biosynthesis, transport and catabolism	cytochrome P450 78A9-like [Populus alba]
Poalb01G007480.1	#N/A	#N/A	#N/A	#N/A	#N/A	#N/A	#N/A
Poalb01G007490.1	--	--	--	--	--	Function unknown	PREDICTED: embryogenesis-associated protein EMB8 [Populus euphratica]
Poalb01G007500.1	--	--	--	Protein of unknown function, DUF538	--	Function unknown	uncharacterized protein LOC118033950 [Populus alba]
Poalb01G007510.1	--	K20168|3.0e-31|soe:110792264|K20168 TBC1 domain family member 15 | (RefSeq) TBC1 domain family member 15	--	Rab-GTPase-TBC domain	Rab GTPase-activating protein 22 OS=Arabidopsis thaliana OX=3702 GN=RABGAP22 PE=1 SV=1	Signal transduction mechanisms	GTPase-activating protein gyp7-like isoform X1 [Populus alba]
Poalb01G007520.1	Cellular Component: integral component of membrane (GO:0016021);;	--	--	--	--	--	LOW QUALITY PROTEIN: uncharacterized protein LOC118033887, partial [Populus alba]
Poalb01G007530.1	Molecular Function: protein kinase activity (GO:0004672);; Molecular Function: ATP binding (GO:0005524);; Cellular Component: integral component of membrane (GO:0016021);;	K08835|2.8e-214|bna:106395090|K08835 serine/threonine-protein kinase OSR1/STK39 [EC:2.7.11.1] | (RefSeq) serine/threonine-protein kinase BLUS1	--	Protein kinase domain	Serine/threonine-protein kinase BLUS1 OS=Arabidopsis thaliana OX=3702 GN=BLUS1 PE=1 SV=1	Signal transduction mechanisms	hypothetical protein D5086_0000213050 [Populus alba]
Poalb01G007540.1	--	--	--	Uncharacterised protein family (UPF0160)	--	Function unknown	UPF0160 protein C27H6.8 [Populus alba]
Poalb01G007550.1	Molecular Function: zinc ion binding (GO:0008270);;	K22378|2.6e-10|ghi:107919339|K22378 E3 ubiquitin-protein ligase RNF181 [EC:2.3.2.27] | (RefSeq) E3 ubiquitin-protein ligase RHA2A-like	--	Ring finger domain	--	--	uncharacterized protein LOC118033885 [Populus alba]
Poalb01G007560.1	Molecular Function: catalytic activity (GO:0003824);;	K02510|6.4e-18|mng:MNEG_1925|K02510 4-hydroxy-2-oxoheptanedioate aldolase [EC:4.1.2.52] | (RefSeq) 2,4-dihydroxyhept-2-ene-1,7-dioic acidaldolase	Tyrosine metabolism (ko00350)	HpcH/HpaI aldolase/citrate lyase family	--	Carbohydrate transport and metabolism	2-keto-3-deoxy-L-rhamnonate aldolase-like [Populus alba]
Poalb01G007570.1	Molecular Function: electron carrier activity (GO:0009055);;	--	--	Plastocyanin-like domain	--	Function unknown	mavicyanin-like [Populus alba]
Poalb01G007580.1	Biological Process: RNA methylation (GO:0001510);; Molecular Function: molecular_function (GO:0003674);; Molecular Function: catalytic activity (GO:0003824);; Cellular Component: cellular_component (GO:0005575);; Cellular Component: intracellular (GO:0005622);; Cellular Component: cell (GO:0005623);; Cellular Component: nucleus (GO:0005634);; Cellular Component: nucleoplasm (GO:0005654);; Cellula…	K05925|0.0e+00|pop:7477828|K05925 mRNA m6A methyltransferase catalytic subunit [EC:2.1.1.348] | (RefSeq) N6-adenosine-methyltransferase MT-A70-like	--	MT-A70	N6-adenosine-methyltransferase MT-A70-like OS=Arabidopsis thaliana OX=3702 GN=MTA PE=1 SV=2	RNA processing and modification	N6-adenosine-methyltransferase MT-A70-like [Populus alba]
Poalb01G007590.1	Molecular Function: protein serine/threonine kinase activity (GO:0004674);; Molecular Function: ATP binding (GO:0005524);; Cellular Component: cytoplasm (GO:0005737);; Biological Process: protein phosphorylation (GO:0006468);; Biological Process: intracellular signal transduction (GO:0035556);;	K08867|5.0e-291|pop:7477830|K08867 WNK lysine deficient protein kinase [EC:2.7.11.1] | (RefSeq) serine/threonine-protein kinase WNK8 isoform X1	--	Protein kinase domain	Serine/threonine-protein kinase WNK8 OS=Arabidopsis thaliana OX=3702 GN=WNK8 PE=1 SV=1	Signal transduction mechanisms	LOW QUALITY PROTEIN: serine/threonine-protein kinase WNK8-like [Populus alba]
Poalb01G007600.1	Molecular Function: protein binding (GO:0005515);; Cellular Component: cellular_component (GO:0005575);; Cellular Component: cell (GO:0005623);; Cellular Component: plasma membrane (GO:0005886);; Cellular Component: membrane (GO:0016020);; Cellular Component: cell part (GO:0044464);; Cellular Component: cell periphery (GO:0071944);;	K18726|4.6e-237|pop:7467049|K18726 FAS-associated factor 2 | (RefSeq) plant UBX domain-containing protein 10	--	UBX domain	Plant UBX domain-containing protein 10 OS=Arabidopsis thaliana OX=3702 GN=PUX10 PE=2 SV=1	Signal transduction mechanisms	plant UBX domain-containing protein 10 [Populus alba]
Poalb01G007610.1	--	--	--	--	--	Function unknown	hypothetical protein D5086_0000212950 [Populus alba]
Poalb01G007620.1	Biological Process: malate transport (GO:0015743);; Cellular Component: integral component of membrane (GO:0016021);;	K03695|2.1e-30|egr:104416563|K03695 ATP-dependent Clp protease ATP-binding subunit ClpB | (RefSeq) chaperone protein ClpB1-like	--	Aluminium activated malate transporter	Aluminum-activated malate transporter 10 OS=Arabidopsis thaliana OX=3702 GN=ALMT10 PE=3 SV=2	Function unknown	hypothetical protein D5086_0000212940 [Populus alba]
Poalb01G007630.1	Molecular Function: protein dimerization activity (GO:0046983);;	--	--	bHLH-MYC and R2R3-MYB transcription factors N-terminal	Transcription factor bHLH157 OS=Arabidopsis thaliana OX=3702 GN=BHLH157 PE=1 SV=1	Function unknown	transcription factor bHLH157-like [Populus alba]
Poalb01G007640.1	Molecular Function: protein binding (GO:0005515);;	--	--	BTB/POZ domain	BTB/POZ domain-containing protein At3g05675 OS=Arabidopsis thaliana OX=3702 GN=At3g05675 PE=2 SV=1	Function unknown	BTB/POZ domain-containing protein At3g05675-like [Populus alba]
Poalb01G007650.1	Cellular Component: endoplasmic reticulum membrane (GO:0005789);; Cellular Component: integral component of membrane (GO:0016021);;	--	--	ORMDL family	--	Function unknown	ORM1-like protein 1 [Populus alba]
Poalb01G007660.1	Molecular Function: DNA binding (GO:0003677);; Cellular Component: nucleus (GO:0005634);; Biological Process: regulation of transcription, DNA-templated (GO:0006355);;	K20043|9.4e-20|aip:107640400|K20043 clathrin coat assembly protein AP180 | (RefSeq) putative clathrin assembly protein At5g35200	--	Dof domain, zinc finger	Dof zinc finger protein DOF4.6 OS=Arabidopsis thaliana OX=3702 GN=DOF4.6 PE=2 SV=2	Transcription	dof zinc finger protein DOF4.6 isoform X2 [Populus alba]
Poalb01G007670.1	#N/A	#N/A	#N/A	#N/A	#N/A	#N/A	#N/A
Poalb01G007680.1	Molecular Function: DNA binding (GO:0003677);; Cellular Component: nucleus (GO:0005634);;	K09422|5.7e-51|pop:7477833|K09422 transcription factor MYB, plant | (RefSeq) transcription factor MYB13	--	Myb-like DNA-binding domain	Transcription factor MYB4 OS=Oryza sativa subsp. japonica OX=39947 GN=MYB4 PE=2 SV=2	--	hypothetical protein D5086_0000212880 [Populus alba]
Poalb01G007690.1	Biological Process: translation (GO:0006412);; Molecular Function: methyltransferase activity (GO:0008168);; Biological Process: methylation (GO:0032259);;	K01469|4.9e-176|sita:101783652|K01469 5-oxoprolinase (ATP-hydrolysing) [EC:3.5.2.9] | (RefSeq) probable S-adenosyl-L-methionine-dependent RNA methyltransferase RSM22, mitochondrial	Glutathione metabolism (ko00480)	Mitochondrial small ribosomal subunit Rsm22	--	Translation, ribosomal structure and biogenesis	methyltransferase-like protein 17, mitochondrial [Populus alba]
Poalb01G007700.1	--	K19329|1.2e-80|smo:SELMODRAFT_85319|K19329 WW domain-containing oxidoreductase | (RefSeq) hypothetical protein	--	short chain dehydrogenase	Short-chain dehydrogenase TIC 32 B, chloroplastic OS=Brassica napus OX=3708 GN=TIC32B PE=3 SV=1	Secondary metabolites biosynthesis, transport and catabolism	short-chain dehydrogenase TIC 32 B, chloroplastic-like [Populus alba]
Poalb01G007710.1	Molecular Function: alpha,alpha-trehalase activity (GO:0004555);; Biological Process: trehalose metabolic process (GO:0005991);;	K01194|0.0e+00|pop:7467057|K01194 alpha,alpha-trehalase [EC:3.2.1.28] | (RefSeq) trehalase	Starch and sucrose metabolism (ko00500)	Trehalase	Trehalase OS=Arabidopsis thaliana OX=3702 GN=TRE1 PE=2 SV=1	Carbohydrate transport and metabolism	trehalase-like [Populus alba]
Poalb01G007720.1	--	--	--	--	--	--	uncharacterized protein LOC118033926 [Populus alba]
Poalb01G007730.1	Molecular Function: ATP binding (GO:0005524);; Molecular Function: ATPase activity (GO:0016887);;	K06158|0.0e+00|pop:7467059|K06158 ATP-binding cassette, subfamily F, member 3 | (RefSeq) ABC transporter F family member 3	--	ABC transporter	ABC transporter F family member 3 OS=Arabidopsis thaliana OX=3702 GN=ABCF3 PE=1 SV=1	--	ABC transporter F family member 3 [Populus alba]
Poalb01G007740.1	Molecular Function: SNARE binding (GO:0000149);; Molecular Function: 1-phosphatidylinositol binding (GO:0005545);; Molecular Function: phosphatidylinositol-4,5-bisphosphate binding (GO:0005546);; Cellular Component: plasma membrane (GO:0005886);; Cellular Component: clathrin-coated pit (GO:0005905);; Biological Process: endocytosis (GO:0006897);; Biological Process: vesicle budding from membrane …	--	--	--	Probable clathrin assembly protein At4g32285 OS=Arabidopsis thaliana OX=3702 GN=At4g32285 PE=1 SV=2	--	putative clathrin assembly protein At2g25430 [Populus trichocarpa]
Poalb01G007750.1	Molecular Function: NAD+ synthase (glutamine-hydrolyzing) activity (GO:0003952);; Molecular Function: glutaminase activity (GO:0004359);; Molecular Function: ATP binding (GO:0005524);; Cellular Component: cytoplasm (GO:0005737);; Biological Process: NAD biosynthetic process (GO:0009435);;	K01950|1.6e-274|pop:7467060|K01950 NAD+ synthase (glutamine-hydrolysing) [EC:6.3.5.1] | (RefSeq) glutamine-dependent NAD(+) synthetase isoform X1	Nicotinate and nicotinamide metabolism (ko00760)	Carbon-nitrogen hydrolase	Glutamine-dependent NAD(+) synthetase OS=Arabidopsis thaliana OX=3702 GN=At1g55090 PE=2 SV=1	Coenzyme transport and metabolism	carbon-nitrogen hydrolase family protein [Populus alba]
Poalb01G007760.1	Molecular Function: NAD+ synthase (glutamine-hydrolyzing) activity (GO:0003952);; Molecular Function: glutaminase activity (GO:0004359);; Cellular Component: cytoplasm (GO:0005737);; Biological Process: NAD biosynthetic process (GO:0009435);;	K01950|2.0e-135|pop:7467060|K01950 NAD+ synthase (glutamine-hydrolysing) [EC:6.3.5.1] | (RefSeq) glutamine-dependent NAD(+) synthetase isoform X1	Nicotinate and nicotinamide metabolism (ko00760)	NAD synthase	Glutamine-dependent NAD(+) synthetase OS=Arabidopsis thaliana OX=3702 GN=At1g55090 PE=2 SV=1	Coenzyme transport and metabolism	carbon-nitrogen hydrolase family protein [Populus alba]
Poalb01G007770.1	Molecular Function: ATP binding (GO:0005524);; Cellular Component: nucleus (GO:0005634);; Cellular Component: cytoplasm (GO:0005737);; Cellular Component: endoplasmic reticulum lumen (GO:0005788);; Biological Process: response to unfolded protein (GO:0006986);; Cellular Component: membrane (GO:0016020);; Molecular Function: ATPase activity (GO:0016887);; Biological Process: ubiquitin-dependent ER…	K09490|1.6e-309|pop:7477835|K09490 endoplasmic reticulum chaperone BiP [EC:3.6.4.10] | (RefSeq) luminal-binding protein 5	Protein export (ko03060);; Protein processing in endoplasmic reticulum (ko04141)	Hsp70 protein	Luminal-binding protein 4 OS=Nicotiana tabacum OX=4097 GN=BIP4 PE=2 SV=1	Posttranslational modification, protein turnover, chaperones	luminal-binding protein 5-like [Populus alba]
Poalb01G007780.1	Biological Process: polysaccharide catabolic process (GO:0000272);; Molecular Function: beta-amylase activity (GO:0016161);; Molecular Function: amylopectin maltohydrolase activity (GO:0102229);;	K01177|0.0e+00|pop:7467061|K01177 beta-amylase [EC:3.2.1.2] | (RefSeq) beta-amylase 1, chloroplastic	Starch and sucrose metabolism (ko00500)	Glycosyl hydrolase family 14	Beta-amylase 1, chloroplastic OS=Arabidopsis thaliana OX=3702 GN=BAM1 PE=1 SV=1	Carbohydrate transport and metabolism	beta-amylase 1, chloroplastic-like [Populus alba]
Poalb01G007790.1	--	--	--	--	--	--	hypothetical protein POPTR_001G087701 [Populus trichocarpa]
Poalb01G007800.1	Biological Process: morphogenesis of an epithelium (GO:0002009);; Cellular Component: cellular_component (GO:0005575);; Cellular Component: intracellular (GO:0005622);; Cellular Component: cell (GO:0005623);; Cellular Component: cytoplasm (GO:0005737);; Cellular Component: cytoskeleton (GO:0005856);; Cellular Component: microtubule (GO:0005874);; Cellular Component: plasma membrane (GO:0005886);;…	K01087|6.9e-20|ccaj:109795950|K01087 trehalose 6-phosphate phosphatase [EC:3.1.3.12] | (RefSeq) trehalose-phosphate phosphatase A-like	Starch and sucrose metabolism (ko00500)	Tetratricopeptide repeat	Protein KINESIN LIGHT CHAIN-RELATED 1 OS=Arabidopsis thaliana OX=3702 GN=KLCR1 PE=1 SV=1	Cytoskeleton	protein KINESIN LIGHT CHAIN-RELATED 1-like [Populus alba]
Poalb01G007810.1	Biological Process: response to acid chemical (GO:0001101);; Molecular Function: molecular_function (GO:0003674);; Molecular Function: transcription factor activity, sequence-specific DNA binding (GO:0003700);; Molecular Function: protein binding (GO:0005515);; Cellular Component: cellular_component (GO:0005575);; Cellular Component: intracellular (GO:0005622);; Cellular Component: cell (GO:00056…	K14494|3.4e-16|pop:18106830|K14494 DELLA protein | (RefSeq) uncharacterized protein LOC18106830	Plant hormone signal transduction (ko04075)	RWP-RK domain	Protein NLP7 OS=Arabidopsis thaliana OX=3702 GN=NLP7 PE=1 SV=2	Transcription	protein NLP7 isoform X2 [Populus alba]
Poalb01G007820.1	--	--	--	--	--	--	hypothetical protein D5086_0000212760 [Populus alba]
Poalb01G007830.1	Molecular Function: protein serine/threonine kinase activity (GO:0004674);; Molecular Function: ATP binding (GO:0005524);;	K02208|1.2e-272|pop:7467062|K02208 cyclin-dependent kinase 8/11 [EC:2.7.11.22 2.7.11.23] | (RefSeq) cyclin-dependent kinase E-1	--	Protein kinase domain	Cyclin-dependent kinase E-1 OS=Arabidopsis thaliana OX=3702 GN=CDKE-1 PE=1 SV=2	Signal transduction mechanisms	cyclin-dependent kinase E-1-like [Populus alba]
Poalb01G007840.1	--	--	--	--	Protein ABIL2 OS=Arabidopsis thaliana OX=3702 GN=ABIL2 PE=2 SV=1	Function unknown	protein ABIL2-like [Populus alba]
Poalb01G007850.1	Cellular Component: proteasome regulatory particle (GO:0005838);; Biological Process: proteolysis (GO:0006508);;	K03031|3.1e-119|pop:7467064|K03031 26S proteasome regulatory subunit N12 | (RefSeq) 26S proteasome non-ATPase regulatory subunit 8 homolog A	Proteasome (ko03050)	CSN8/PSMD8/EIF3K family	26S proteasome non-ATPase regulatory subunit 8 homolog A OS=Arabidopsis thaliana OX=3702 GN=RPN12A PE=1 SV=1	Posttranslational modification, protein turnover, chaperones	26S proteasome non-ATPase regulatory subunit 8 homolog A [Populus alba]
Poalb01G007860.1	Molecular Function: structural constituent of ribosome (GO:0003735);; Cellular Component: ribosome (GO:0005840);; Biological Process: translation (GO:0006412);; Molecular Function: rRNA binding (GO:0019843);;	K02990|8.2e-109|pop:7467065|K02990 small subunit ribosomal protein S6 | (RefSeq) 30S ribosomal protein S6 alpha, chloroplastic	Ribosome (ko03010)	Ribosomal protein S6	30S ribosomal protein S6 alpha, chloroplastic OS=Arabidopsis thaliana OX=3702 GN=RPS6 PE=2 SV=1	Translation, ribosomal structure and biogenesis	hypothetical protein D5086_0000212720 [Populus alba]
Poalb01G007870.1	Cellular Component: integral component of membrane (GO:0016021);;	K19039|3.9e-33|pop:7477840|K19039 E3 ubiquitin-protein ligase ATL7/58/59 [EC:2.3.2.27] | (RefSeq) probable E3 ubiquitin-protein ligase RHA4A	--	--	--	Posttranslational modification, protein turnover, chaperones	probable E3 ubiquitin-protein ligase RHA4A [Populus alba]
Poalb01G007880.1	--	--	--	--	--	--	hypothetical protein POPTR_001G088501 [Populus trichocarpa]
Poalb01G007890.1	Molecular Function: DNA binding (GO:0003677);; Cellular Component: nucleus (GO:0005634);; Biological Process: regulation of transcription, DNA-templated (GO:0006355);; Biological Process: auxin-activated signaling pathway (GO:0009734);;	K14486|0.0e+00|pop:7467068|K14486 auxin response factor | (RefSeq) auxin response factor 9	Plant hormone signal transduction (ko04075)	Auxin response factor	Auxin response factor 9 OS=Arabidopsis thaliana OX=3702 GN=ARF9 PE=1 SV=1	Transcription	auxin response factor 9-like [Populus alba]
Poalb01G007900.1	Biological Process: fatty acid biosynthetic process (GO:0006633);; Molecular Function: transferase activity (GO:0016740);;	K09458|6.6e-194|pop:7467069|K09458 3-oxoacyl-[acyl-carrier-protein] synthase II [EC:2.3.1.179] | (RefSeq) 3-oxoacyl-[acyl-carrier-protein] synthase I, chloroplastic	Fatty acid biosynthesis (ko00061);; Biotin metabolism (ko00780);; Fatty acid metabolism (ko01212)	Beta-ketoacyl synthase, N-terminal domain	3-oxoacyl-[acyl-carrier-protein] synthase I, chloroplastic OS=Arabidopsis thaliana OX=3702 GN=KAS1 PE=1 SV=2	--	3-oxoacyl-[acyl-carrier-protein] synthase I [Populus alba]
Poalb01G007910.1	--	K10638|9.9e-14|psom:113321800|K10638 E3 ubiquitin-protein ligase UHRF1 [EC:2.3.2.27] | (RefSeq) uncharacterized protein LOC113321800 isoform X1	--	Development and cell death domain	DCD domain-containing protein NRP-B OS=Glycine max OX=3847 GN=NRP-B PE=2 SV=1	Function unknown	probable serine/threonine-protein kinase clkA [Populus alba]
Poalb01G007920.1	Molecular Function: electron carrier activity (GO:0009055);; Molecular Function: protein disulfide oxidoreductase activity (GO:0015035);;	K17479|2.8e-137|pop:7497858|K17479 glutaredoxin domain-containing cysteine-rich protein 1 | (RefSeq) glutaredoxin domain-containing cysteine-rich protein 1	--	Glutaredoxin	Uncharacterized protein At5g39865 OS=Arabidopsis thaliana OX=3702 GN=At5g39865 PE=2 SV=1	Posttranslational modification, protein turnover, chaperones	uncharacterized protein D5086_0000212660 [Populus alba]
Poalb01G007930.1	--	--	--	Domain of unknown function (DUF4228)	--	Function unknown	uncharacterized protein LOC118033910 [Populus alba]
Poalb01G007940.1	Molecular Function: hydrolase activity, hydrolyzing O-glycosyl compounds (GO:0004553);; Biological Process: carbohydrate metabolic process (GO:0005975);;	K15920|1.4e-217|pda:103703469|K15920 xylan 1,4-beta-xylosidase [EC:3.2.1.37] | (RefSeq) LOW QUALITY PROTEIN: beta-xylosidase/alpha-L-arabinofuranosidase 2-like	Amino sugar and nucleotide sugar metabolism (ko00520)	Glycosyl hydrolase family 3 C-terminal domain	Probable beta-D-xylosidase 6 OS=Arabidopsis thaliana OX=3702 GN=BXL6 PE=2 SV=1	Carbohydrate transport and metabolism	probable beta-D-xylosidase 6 [Populus alba]
Poalb01G007950.1	Molecular Function: phosphoprotein phosphatase activity (GO:0004721);; Molecular Function: metal ion binding (GO:0046872);;	K17508|7.7e-74|pop:7467072|K17508 protein phosphatase PTC7 [EC:3.1.3.16] | (RefSeq) probable protein phosphatase 2C 80	--	Stage II sporulation protein E (SpoIIE)	Probable protein phosphatase 2C 55 OS=Arabidopsis thaliana OX=3702 GN=At4g16580 PE=2 SV=2	Signal transduction mechanisms	hypothetical protein D5086_0000212630 [Populus alba]
Poalb01G007960.1	Molecular Function: DNA binding (GO:0003677);; Biological Process: regulation of transcription, DNA-templated (GO:0006355);;	--	--	Transcriptional Coactivator p15 (PC4)	RNA polymerase II transcriptional coactivator KELP OS=Arabidopsis thaliana OX=3702 GN=KELP PE=1 SV=1	Transcription	RNA polymerase II transcriptional coactivator KELP [Populus alba]
Poalb01G007970.1	Cellular Component: integral component of membrane (GO:0016021);;	--	--	SnoaL-like domain	F-box protein SKIP8 OS=Arabidopsis thaliana OX=3702 GN=SKIP8 PE=1 SV=1	Function unknown	F-box protein SKIP8-like [Populus alba]
Poalb01G007980.1	Cellular Component: integral component of membrane (GO:0016021);;	--	--	Sad1 / UNC-like C-terminal	SUN domain-containing protein 5 OS=Arabidopsis thaliana OX=3702 GN=SUN5 PE=1 SV=1	Replication, recombination and repair	SUN domain-containing protein 5-like isoform X2 [Populus alba]
Poalb01G007990.1	Molecular Function: metalloendopeptidase activity (GO:0004222);; Molecular Function: ATP binding (GO:0005524);; Cellular Component: integral component of membrane (GO:0016021);;	K03798|2.2e-88|crb:17889364|K03798 cell division protease FtsH [EC:3.4.24.-] | (RefSeq) ATP-dependent zinc metalloprotease FTSH 2, chloroplastic	--	ATPase family associated with various cellular activities (AAA)	Probable inactive ATP-dependent zinc metalloprotease FTSHI 1, chloroplastic OS=Arabidopsis thaliana OX=3702 GN=FTSHI1 PE=1 SV=1	Posttranslational modification, protein turnover, chaperones	probable inactive ATP-dependent zinc metalloprotease FTSHI 1, chloroplastic [Populus alba]
Poalb01G008000.1	#N/A	#N/A	#N/A	#N/A	#N/A	#N/A	#N/A
Poalb01G008010.1	Molecular Function: metal ion binding (GO:0046872);;	--	--	PHD-finger	Uncharacterized protein At4g10930 OS=Arabidopsis thaliana OX=3702 GN=At4g10930 PE=2 SV=1	--	uncharacterized protein At4g10930 isoform X2 [Populus alba]
Poalb01G008020.1	Molecular Function: ligase activity (GO:0016874);;	K22133|2.5e-203|pop:7479322|K22133 oxalate---CoA ligase [EC:6.2.1.8] | (RefSeq) oxalate--CoA ligase	Glyoxylate and dicarboxylate metabolism (ko00630)	AMP-binding enzyme	Oxalate--CoA ligase OS=Arabidopsis thaliana OX=3702 GN=AAE3 PE=1 SV=1	Lipid transport and metabolism	oxalate--CoA ligase-like [Populus alba]
Poalb01G008030.1	Molecular Function: kinase activity (GO:0016301);;	K14544|6.1e-57|csl:COCSUDRAFT_65874|K14544 U3 small nucleolar RNA-associated protein 22 | (RefSeq) hypothetical protein	Ribosome biogenesis in eukaryotes (ko03008)	Phosphatidylinositol 3- and 4-kinase	Phosphatidylinositol 4-kinase gamma 2 OS=Arabidopsis thaliana OX=3702 GN=PI4KG2 PE=1 SV=2	--	phosphatidylinositol 4-kinase gamma 2-like [Populus alba]
Poalb01G008040.1	Cellular Component: integral component of membrane (GO:0016021);;	--	--	Late embryogenesis abundant protein	--	Function unknown	uncharacterized protein LOC118033893 [Populus alba]
Poalb01G008050.1	Biological Process: reproduction (GO:0000003);; Biological Process: mitochondrial fission (GO:0000266);; Biological Process: mitotic cell cycle (GO:0000278);; Biological Process: nuclear division (GO:0000280);; Biological Process: mitotic cytokinesis (GO:0000281);; Biological Process: cell morphogenesis (GO:0000902);; Biological Process: cell morphogenesis involved in differentiation (GO:0000904)…	K17065|1.8e-97|gsl:Gasu_23230|K17065 dynamin 1-like protein [EC:3.6.5.5] | (RefSeq) dynamin GTPase	--	Dynamin central region	Dynamin-related protein 5A OS=Glycine max OX=3847 PE=2 SV=1	Intracellular trafficking, secretion, and vesicular transport	hypothetical protein GH714_006807 [Hevea brasiliensis]
Poalb01G008060.1	Molecular Function: UDP-glucose 4-epimerase activity (GO:0003978);; Biological Process: galactose metabolic process (GO:0006012);;	K01784|2.8e-200|pop:7467083|K01784 UDP-glucose 4-epimerase [EC:5.1.3.2] | (RefSeq) UDP-glucose 4-epimerase GEPI48	Galactose metabolism (ko00052);; Amino sugar and nucleotide sugar metabolism (ko00520)	GDP-mannose 4,6 dehydratase	UDP-glucose 4-epimerase 2 OS=Arabidopsis thaliana OX=3702 GN=UGE2 PE=1 SV=1	--	hypothetical protein EZV62_023199 [Acer yangbiense]
Poalb01G008070.1	Molecular Function: nucleoside diphosphate kinase activity (GO:0004550);; Molecular Function: ATP binding (GO:0005524);; Biological Process: GTP biosynthetic process (GO:0006183);; Biological Process: UTP biosynthetic process (GO:0006228);; Biological Process: CTP biosynthetic process (GO:0006241);;	K00940|7.4e-110|mesc:110605269|K00940 nucleoside-diphosphate kinase [EC:2.7.4.6] | (RefSeq) nucleoside diphosphate kinase III, chloroplastic/mitochondrial-like	Purine metabolism (ko00230);; Pyrimidine metabolism (ko00240);; MAPK signaling pathway - plant (ko04016)	Nucleoside diphosphate kinase	Nucleoside diphosphate kinase III, chloroplastic/mitochondrial OS=Arabidopsis thaliana OX=3702 GN=NDPK3 PE=1 SV=1	Nucleotide transport and metabolism	nucleoside diphosphate kinase 3-like [Populus alba]
Poalb01G008080.1	--	K00940|1.6e-93|rcu:8288018|K00940 nucleoside-diphosphate kinase [EC:2.7.4.6] | (RefSeq) uncharacterized protein LOC8288018	Purine metabolism (ko00230);; Pyrimidine metabolism (ko00240);; MAPK signaling pathway - plant (ko04016)	--	--	Intracellular trafficking, secretion, and vesicular transport	uncharacterized protein LOC118033776 [Populus alba]
Poalb01G008090.1	--	--	--	Protein of unknown function (DUF630)	--	Function unknown	hypothetical protein D5086_0000212440 [Populus alba]
Poalb01G008100.1	#N/A	#N/A	#N/A	#N/A	#N/A	#N/A	#N/A
Poalb01G008110.1	Biological Process: photosynthetic electron transport chain (GO:0009767);;	K00345|5.7e-107|pop:7467088|K00345 NAD(P)H-quinone oxidoreductase subunit S, chloroplastic [EC:1.6.5.-] | (RefSeq) NAD(P)H-quinone oxidoreductase subunit S, chloroplastic	--	NAD(P)H dehydrogenase subunit S	NAD(P)H-quinone oxidoreductase subunit S, chloroplastic OS=Arabidopsis thaliana OX=3702 GN=ndhS PE=1 SV=1	Function unknown	NAD(P)H-quinone oxidoreductase subunit S, chloroplastic [Populus alba]
Poalb01G008120.1	--	--	--	--	--	--	uncharacterized protein LOC118033791 [Populus alba]
Poalb01G008130.1	--	--	--	--	--	--	uncharacterized protein LOC118033882 [Populus alba]
Poalb01G008140.1	Molecular Function: zinc ion binding (GO:0008270);; Molecular Function: ubiquitin protein ligase activity (GO:0061630);;	K11979|2.0e-229|pop:7467089|K11979 E3 ubiquitin-protein ligase UBR7 [EC:2.3.2.27] | (RefSeq) putative E3 ubiquitin-protein ligase UBR7 isoform X1	--	Putative zinc finger in N-recognin (UBR box)	--	Function unknown	putative E3 ubiquitin-protein ligase UBR7 [Populus alba]
Poalb01G008150.1	Cellular Component: integral component of membrane (GO:0016021);; Molecular Function: polysaccharide binding (GO:0030247);;	K19041|1.3e-77|nto:104107723|K19041 E3 ubiquitin-protein ligase RNF38/44 [EC:2.3.2.27] | (RefSeq) RING-H2 finger protein ATL20-like	--	Wall-associated receptor kinase galacturonan-binding	Putative RING-H2 finger protein ATL21B OS=Arabidopsis thaliana OX=3702 GN=ATL21B PE=3 SV=1	Posttranslational modification, protein turnover, chaperones	RING-H2 finger protein ATL20-like [Populus alba]
Poalb01G008160.1	Cellular Component: integral component of membrane (GO:0016021);; Molecular Function: membrane insertase activity (GO:0032977);;	K03217|2.6e-242|pop:7472707|K03217 YidC/Oxa1 family membrane protein insertase | (RefSeq) mitochondrial inner membrane protein OXA1	Protein export (ko03060)	60Kd inner membrane protein	Mitochondrial inner membrane protein OXA1 OS=Arabidopsis thaliana OX=3702 GN=OXA1 PE=2 SV=2	--	mitochondrial inner membrane protein OXA1 [Populus alba]
Poalb01G008170.1	Molecular Function: catalytic activity (GO:0003824);;	K01897|0.0e+00|pop:7472708|K01897 long-chain acyl-CoA synthetase [EC:6.2.1.3] | (RefSeq) long chain acyl-CoA synthetase 4	Fatty acid biosynthesis (ko00061);; Fatty acid degradation (ko00071);; Fatty acid metabolism (ko01212);; Peroxisome (ko04146)	AMP-binding enzyme	Long chain acyl-CoA synthetase 4 OS=Arabidopsis thaliana OX=3702 GN=LACS4 PE=2 SV=1	Lipid transport and metabolism	long chain acyl-CoA synthetase 4 [Populus alba]
Poalb01G008180.1	Molecular Function: protein binding (GO:0005515);;	K01179|2.6e-98|ccav:112521754|K01179 endoglucanase [EC:3.2.1.4] | (RefSeq) uncharacterized protein LOC112521754	Starch and sucrose metabolism (ko00500)	Leucine Rich repeats (2 copies)	--	Function unknown	receptor-like protein 39 [Populus alba]
Poalb01G008190.1	Molecular Function: protein serine/threonine phosphatase activity (GO:0004722);; Molecular Function: metal ion binding (GO:0046872);;	K14497|5.7e-217|pop:7467092|K14497 protein phosphatase 2C [EC:3.1.3.16] | (RefSeq) probable protein phosphatase 2C 51	MAPK signaling pathway - plant (ko04016);; Plant hormone signal transduction (ko04075)	Protein phosphatase 2C	Protein phosphatase 2C 51 OS=Oryza sativa subsp. japonica OX=39947 GN=PP2C51 PE=1 SV=1	Signal transduction mechanisms	protein phosphatase 2C 51-like [Populus alba]
Poalb01G008200.1	Molecular Function: cellulase activity (GO:0008810);; Biological Process: cellulose catabolic process (GO:0030245);; Molecular Function: carbohydrate binding (GO:0030246);;	K01179|0.0e+00|pop:7472710|K01179 endoglucanase [EC:3.2.1.4] | (RefSeq) endoglucanase 6	Starch and sucrose metabolism (ko00500)	Glycosyl hydrolase family 9	Endoglucanase 6 OS=Arabidopsis thaliana OX=3702 GN=At1g64390 PE=2 SV=2	Carbohydrate transport and metabolism	endoglucanase 6-like [Populus alba]
Poalb01G008210.1	Molecular Function: microtubule motor activity (GO:0003777);; Molecular Function: ATP binding (GO:0005524);; Biological Process: microtubule-based movement (GO:0007018);; Molecular Function: microtubule binding (GO:0008017);;	K10400|1.9e-07|pop:18097837|K10400 kinesin family member 15 | (RefSeq) kinesin-like protein KIN-12D isoform X1	--	--	--	--	kinesin-like protein KIN-12D isoform X1 [Populus trichocarpa]
Poalb01G008220.1	Cellular Component: integral component of membrane (GO:0016021);;	--	--	--	--	--	uncharacterized protein LOC118033850 isoform X1 [Populus alba]
Poalb01G008230.1	Molecular Function: DNA binding (GO:0003677);; Molecular Function: transcription factor activity, sequence-specific DNA binding (GO:0003700);; Cellular Component: nucleus (GO:0005634);;	K09286|3.4e-07|oeu:111397420|K09286 EREBP-like factor | (RefSeq) ethylene-responsive transcription factor RAP2-13-like	--	--	Ethylene-responsive transcription factor ERF061 OS=Arabidopsis thaliana OX=3702 GN=ERF061 PE=2 SV=1	Transcription	ethylene-responsive transcription factor ERF061-like [Populus alba]
Poalb01G008240.1	Biological Process: response to acid chemical (GO:0001101);; Molecular Function: molecular_function (GO:0003674);; Molecular Function: binding (GO:0005488);; Cellular Component: cellular_component (GO:0005575);; Cellular Component: intracellular (GO:0005622);; Cellular Component: cell (GO:0005623);; Cellular Component: nucleus (GO:0005634);; Cellular Component: cytoplasm (GO:0005737);; Cellular C…	K14496|7.1e-75|pop:7472711|K14496 abscisic acid receptor PYR/PYL family | (RefSeq) abscisic acid receptor PYL8	MAPK signaling pathway - plant (ko04016);; Plant hormone signal transduction (ko04075)	Polyketide cyclase / dehydrase and lipid transport	Abscisic acid receptor PYL8 OS=Arabidopsis thaliana OX=3702 GN=PYL8 PE=1 SV=1	Function unknown	abscisic acid receptor PYL8-like [Populus alba]
Poalb01G008250.1	--	--	--	--	--	--	uncharacterized protein LOC118033846 [Populus alba]
Poalb01G008260.1	--	--	--	Peptidase inhibitor I9	--	Function unknown	subtilisin-like protease SBT2.5 [Populus alba]
Poalb01G008270.1	--	K07020|7.9e-126|pop:7472713|K07020 uncharacterized protein | (RefSeq) KAT8 regulatory NSL complex subunit 3 isoform X2	--	Serine aminopeptidase, S33	--	Function unknown	KAT8 regulatory NSL complex subunit 3 isoform X2 [Populus alba]
Poalb01G008280.1	--	--	--	--	--	--	hypothetical protein D5086_0000212310 [Populus alba]
Poalb01G008290.1	Molecular Function: transcription factor activity, sequence-specific DNA binding (GO:0003700);; Cellular Component: nucleus (GO:0005634);; Molecular Function: sequence-specific DNA binding (GO:0043565);;	K13459|1.1e-17|bvg:104889681|K13459 disease resistance protein RPS2 | (RefSeq) disease resistance protein At4g27190	Plant-pathogen interaction (ko04626)	WRKY DNA -binding domain	Probable WRKY transcription factor 41 OS=Arabidopsis thaliana OX=3702 GN=WRKY41 PE=1 SV=2	Transcription	probable WRKY transcription factor 41 [Populus alba]
Poalb01G008300.1	Molecular Function: catalytic activity (GO:0003824);;	K21102|3.4e-51|vvi:100232981|K21102 anthocyanidin reductase [(2S)-flavan-3-ol-forming] [EC:1.3.1.112] | (RefSeq) ANR, VvANR, ban; anthocyanidin reductase	--	NAD dependent epimerase/dehydratase family	Putative anthocyanidin reductase OS=Ginkgo biloba OX=3311 PE=2 SV=1	Defense mechanisms	putative anthocyanidin reductase isoform X1 [Populus alba]
Poalb01G008310.1	Cellular Component: integral component of membrane (GO:0016021);;	--	--	--	--	--	uncharacterized protein LOC118033840 [Populus alba]
Poalb01G008320.1	Cellular Component: integral component of membrane (GO:0016021);;	K14209|2.1e-08|cmos:111455610|K14209 solute carrier family 36 (proton-coupled amino acid transporter) | (RefSeq) amino acid transporter AVT3B-like	--	Transmembrane amino acid transporter protein	Probable GABA transporter 2 OS=Arabidopsis thaliana OX=3702 GN=At5g41800 PE=1 SV=1	Amino acid transport and metabolism	probable GABA transporter 2 [Populus alba]
Poalb01G008330.1	Molecular Function: DNA binding (GO:0003677);; Cellular Component: nucleus (GO:0005634);;	K09273|2.5e-233|pop:7467101|K09273 upstream-binding transcription factor | (RefSeq) high mobility group B protein 13	--	HMG (high mobility group) box	High mobility group B protein 6 OS=Arabidopsis thaliana OX=3702 GN=HMGB6 PE=2 SV=1	Transcription	high mobility group B protein 13-like [Populus alba]
Poalb01G008340.1	Cellular Component: integral component of membrane (GO:0016021);;	K23877|8.0e-93|mesc:110614653|K23877 xyloglucan O-acetyltransferase | (RefSeq) protein ALTERED XYLOGLUCAN 4	--	GDSL/SGNH-like Acyl-Esterase family found in Pmr5 and Cas1p	Protein trichome birefringence-like 23 OS=Arabidopsis thaliana OX=3702 GN=TBL23 PE=2 SV=1	Function unknown	protein trichome birefringence-like 23 [Populus alba]
Poalb01G008350.1	Biological Process: regulation of defense response to fungus (GO:1900150);;	--	--	Probable zinc-ribbon domain	--	Function unknown	uncharacterized protein LOC118033835 [Populus alba]
Poalb01G008360.1	--	--	--	--	--	--	hypothetical protein D5086_0000212220 [Populus alba]
Poalb01G008370.1	Molecular Function: ATP transmembrane transporter activity (GO:0005347);; Cellular Component: integral component of membrane (GO:0016021);;	K14684|1.7e-196|pop:7479270|K14684 solute carrier family 25 (mitochondrial phosphate transporter), member 23/24/25/41 | (RefSeq) mitochondrial adenine nucleotide transporter ADNT1 isoform X1	--	Mitochondrial carrier protein	Mitochondrial adenine nucleotide transporter ADNT1 OS=Arabidopsis thaliana OX=3702 GN=ADNT1 PE=1 SV=1	Energy production and conversion	mitochondrial adenine nucleotide transporter ADNT1-like [Populus alba]
Poalb01G008380.1	Molecular Function: actin binding (GO:0003779);;	K20478|6.4e-86|tcc:18606657|K20478 golgin subfamily B member 1 | (RefSeq) golgin subfamily B member 1	--	KIP1-like protein	COP1-interactive protein 1 OS=Arabidopsis thaliana OX=3702 GN=CIP1 PE=1 SV=1	Function unknown	COP1-interactive protein 1-like [Populus alba]
Poalb01G008390.1	Biological Process: RNA processing (GO:0006396);;	K12869|2.1e-299|pop:7479272|K12869 crooked neck | (RefSeq) crooked neck-like protein 1	Spliceosome (ko03040)	HAT (Half-A-TPR) repeat	--	Cell cycle control, cell division, chromosome partitioning	crooked neck-like protein 1 [Populus alba]
Poalb01G008400.1	Molecular Function: protein kinase activity (GO:0004672);; Molecular Function: ATP binding (GO:0005524);;	K16240|0.0e+00|pop:7479329|K16240 protein suppressor of PHYA-105 1 | (RefSeq) protein SPA1-RELATED 2	Circadian rhythm - plant (ko04712)	WD domain, G-beta repeat	Protein SPA1-RELATED 2 OS=Arabidopsis thaliana OX=3702 GN=SPA2 PE=1 SV=2	Translation, ribosomal structure and biogenesis	protein SPA1-RELATED 2 [Populus alba]
Poalb01G008410.1	Cellular Component: Golgi membrane (GO:0000139);; Biological Process: carbohydrate transport (GO:0008643);; Molecular Function: pyrimidine nucleotide-sugar transmembrane transporter activity (GO:0015165);; Cellular Component: integral component of membrane (GO:0016021);;	K15272|2.8e-179|pop:7472718|K15272 solute carrier family 35 (UDP-sugar transporter), member A1/2/3 | (RefSeq) CMP-sialic acid transporter 1 isoform X1	--	Nucleotide-sugar transporter	CMP-sialic acid transporter 1 OS=Arabidopsis thaliana OX=3702 GN=At5g41760 PE=2 SV=1	Carbohydrate transport and metabolism	CMP-sialic acid transporter 1-like isoform X1 [Populus alba]
Poalb01G008420.1	--	K15119|5.7e-08|obr:102718132|K15119 solute carrier family 25, member 39/40 | (RefSeq) mitochondrial carrier protein MTM1-like	--	--	--	Signal transduction mechanisms	hypothetical protein POPTR_003G136500 [Populus trichocarpa]
Poalb01G008430.1	#N/A	#N/A	#N/A	#N/A	#N/A	#N/A	#N/A
Poalb01G008440.1	Molecular Function: DNA binding (GO:0003677);; Molecular Function: transcription factor activity, sequence-specific DNA binding (GO:0003700);; Cellular Component: nucleus (GO:0005634);;	K13434|3.2e-33|qsu:112024624|K13434 pathogenesis-related genes transcriptional activator PTI6 | (RefSeq) pathogenesis-related genes transcriptional activator PTI6-like	Plant-pathogen interaction (ko04626)	AP2 domain	Ethylene-responsive transcription factor CRF2 OS=Arabidopsis thaliana OX=3702 GN=CRF2 PE=1 SV=1	Transcription	ethylene-responsive transcription factor CRF1-like [Populus alba]
Poalb01G008450.1	Molecular Function: ATP binding (GO:0005524);; Molecular Function: transferase activity (GO:0016740);;	K06689|2.9e-81|aof:109840664|K06689 ubiquitin-conjugating enzyme E2 D [EC:2.3.2.23] | (RefSeq) ubiquitin-conjugating enzyme E2-17 kDa	Ubiquitin mediated proteolysis (ko04120);; Protein processing in endoplasmic reticulum (ko04141)	Ubiquitin-conjugating enzyme	Ubiquitin-conjugating enzyme E2-17 kDa OS=Solanum lycopersicum OX=4081 PE=2 SV=1	Posttranslational modification, protein turnover, chaperones	Ubiquitin-conjugating enzyme E2 28 [Nymphaea thermarum]
Poalb01G008460.1	Molecular Function: protein kinase activity (GO:0004672);; Molecular Function: ATP binding (GO:0005524);; Cellular Component: integral component of membrane (GO:0016021);;	K13415|4.3e-45|soe:110802202|K13415 protein brassinosteroid insensitive 1 [EC:2.7.10.1 2.7.11.1] | (RefSeq) systemin receptor SR160-like	Plant hormone signal transduction (ko04075)	Protein kinase domain	Probable inactive receptor kinase At4g23740 OS=Arabidopsis thaliana OX=3702 GN=At4g23740 PE=1 SV=1	Signal transduction mechanisms	probable inactive receptor kinase At4g23740 isoform X1 [Populus alba]
Poalb01G008470.1	Biological Process: carbohydrate metabolic process (GO:0005975);; Molecular Function: carbohydrate binding (GO:0030246);; Molecular Function: glucose-6-phosphate 1-epimerase activity (GO:0047938);;	K01792|3.6e-171|pop:7479276|K01792 glucose-6-phosphate 1-epimerase [EC:5.1.3.15] | (RefSeq) putative glucose-6-phosphate 1-epimerase	Glycolysis / Gluconeogenesis (ko00010)	Aldose 1-epimerase	Putative glucose-6-phosphate 1-epimerase OS=Cenchrus ciliaris OX=35872 PE=2 SV=1	Carbohydrate transport and metabolism	putative glucose-6-phosphate 1-epimerase [Populus alba]
Poalb01G008480.1	Molecular Function: translation initiation factor activity (GO:0003743);; Molecular Function: GTPase activity (GO:0003924);; Molecular Function: GTP binding (GO:0005525);;	K02519|0.0e+00|pop:7479278|K02519 translation initiation factor IF-2 | (RefSeq) uncharacterized protein LOC7479278	--	Elongation factor Tu GTP binding domain	Translation initiation factor IF-2, chloroplastic OS=Arabidopsis thaliana OX=3702 GN=At1g17220 PE=2 SV=2	Translation, ribosomal structure and biogenesis	translation initiation factor IF-2 isoform X1 [Populus alba]
Poalb01G008490.1	Molecular Function: phosphogluconate dehydrogenase (decarboxylating) activity (GO:0004616);; Biological Process: pentose-phosphate shunt (GO:0006098);; Biological Process: D-gluconate metabolic process (GO:0019521);; Molecular Function: NADP binding (GO:0050661);;	K00033|1.9e-281|pop:7472723|K00033 6-phosphogluconate dehydrogenase [EC:1.1.1.44 1.1.1.343] | (RefSeq) 6-phosphogluconate dehydrogenase, decarboxylating 2, chloroplastic	Pentose phosphate pathway (ko00030);; Glutathione metabolism (ko00480);; Carbon metabolism (ko01200)	6-phosphogluconate dehydrogenase, C-terminal domain	6-phosphogluconate dehydrogenase, decarboxylating 3, chloroplastic OS=Arabidopsis thaliana OX=3702 GN=PGD3 PE=1 SV=1	Carbohydrate transport and metabolism	6-phosphogluconate dehydrogenase, decarboxylating 3, chloroplastic [Populus alba]
Poalb01G008500.1	Biological Process: mitochondrial fission (GO:0000266);; Molecular Function: molecular_function (GO:0003674);; Molecular Function: catalytic activity (GO:0003824);; Molecular Function: GTPase activity (GO:0003924);; Molecular Function: binding (GO:0005488);; Molecular Function: protein binding (GO:0005515);; Molecular Function: GTP binding (GO:0005525);; Cellular Component: cellular_component (GO…	--	--	Dynamin GTPase effector domain	Dynamin-related protein 4C OS=Arabidopsis thaliana OX=3702 GN=DRP4C PE=2 SV=1	Intracellular trafficking, secretion, and vesicular transport	dynamin family protein [Populus alba]
Poalb01G008510.1	Cellular Component: integral component of membrane (GO:0016021);;	--	--	Protein of unknown function (DUF1191)	--	Function unknown	uncharacterized protein LOC118033819 [Populus alba]
Poalb01G008520.1	Cellular Component: ubiquitin ligase complex (GO:0000151);; Molecular Function: molecular_function (GO:0003674);; Molecular Function: binding (GO:0005488);; Molecular Function: protein binding (GO:0005515);; Cellular Component: cellular_component (GO:0005575);; Cellular Component: intracellular (GO:0005622);; Cellular Component: cell (GO:0005623);; Cellular Component: nucleus (GO:0005634);; Biolo…	--	--	BTB/POZ domain	BTB/POZ domain-containing protein POB1 OS=Arabidopsis thaliana OX=3702 GN=POB1 PE=1 SV=2	Function unknown	BTB/POZ domain-containing protein POB1-like isoform X2 [Populus alba]
Poalb01G008530.1	#N/A	#N/A	#N/A	#N/A	#N/A	#N/A	#N/A
Poalb01G008540.1	Cellular Component: cellular_component (GO:0005575);; Cellular Component: intracellular (GO:0005622);; Cellular Component: cell (GO:0005623);; Cellular Component: cytoplasm (GO:0005737);; Cellular Component: plasma membrane (GO:0005886);; Cellular Component: chloroplast (GO:0009507);; Cellular Component: plastid (GO:0009536);; Cellular Component: membrane (GO:0016020);; Cellular Component: organe…	--	--	--	Uncharacterized protein At5g41620 OS=Arabidopsis thaliana OX=3702 GN=At5g41620 PE=2 SV=2	Function unknown	uncharacterized protein At5g41620-like isoform X2 [Populus alba]
Poalb01G008550.1	Molecular Function: solute:proton antiporter activity (GO:0015299);; Cellular Component: integral component of membrane (GO:0016021);;	K19027|5.3e-15|smo:SELMODRAFT_443317|K19027 zinc finger FYVE domain-containing protein 26 | (RefSeq) hypothetical protein	--	Sodium/hydrogen exchanger family	Cation/H(+) antiporter 18 OS=Arabidopsis thaliana OX=3702 GN=CHX18 PE=2 SV=1	Inorganic ion transport and metabolism	cation/H(+) antiporter 18-like [Populus alba]
Poalb01G008560.1	Cellular Component: apoplast (GO:0048046);;	K19027|1.7e-22|smo:SELMODRAFT_443317|K19027 zinc finger FYVE domain-containing protein 26 | (RefSeq) hypothetical protein	--	Dirigent-like protein	Disease resistance response protein 206 OS=Pisum sativum OX=3888 GN=PI206 PE=1 SV=2	Function unknown	disease resistance response protein 206-like [Populus alba]
Poalb01G008570.1	Cellular Component: apoplast (GO:0048046);;	K19027|1.2e-23|smo:SELMODRAFT_443317|K19027 zinc finger FYVE domain-containing protein 26 | (RefSeq) hypothetical protein	--	Dirigent-like protein	Disease resistance response protein 206 OS=Pisum sativum OX=3888 GN=PI206 PE=1 SV=2	Function unknown	disease resistance response protein 206-like [Populus alba]
Poalb01G008580.1	Cellular Component: integral component of membrane (GO:0016021);;	--	--	Uncharacterized protein family UPF0016	GDT1-like protein 1, chloroplastic OS=Oryza sativa subsp. indica OX=39946 GN=OsI_00941 PE=3 SV=2	Replication, recombination and repair	hypothetical protein D5086_0000211990 [Populus alba]
Poalb01G008590.1	--	--	--	--	Probable WRKY transcription factor 19 OS=Arabidopsis thaliana OX=3702 GN=WRKY19 PE=1 SV=1	--	uncharacterized protein LOC118033768 [Populus alba]
Poalb01G008600.1	Biological Process: malate transport (GO:0015743);; Cellular Component: integral component of membrane (GO:0016021);;	K03695|3.0e-22|egr:104416563|K03695 ATP-dependent Clp protease ATP-binding subunit ClpB | (RefSeq) chaperone protein ClpB1-like	--	Aluminium activated malate transporter	Aluminum-activated malate transporter 9 OS=Arabidopsis thaliana OX=3702 GN=ALMT9 PE=2 SV=1	Function unknown	aluminum-activated malate transporter 9-like [Populus alba]
Poalb01G008610.1	Molecular Function: protein kinase activity (GO:0004672);; Molecular Function: calcium ion binding (GO:0005509);; Molecular Function: ATP binding (GO:0005524);;	K13412|4.3e-44|pop:7479284|K13412 calcium-dependent protein kinase [EC:2.7.11.1] | (RefSeq) calcium-dependent protein kinase 1	Plant-pathogen interaction (ko04626)	Protein kinase domain	Calcium-dependent protein kinase 1 OS=Oryza sativa subsp. japonica OX=39947 GN=CPK1 PE=2 SV=1	Signal transduction mechanisms	calcium-dependent protein kinase 1-like [Populus alba]
Poalb01G008620.1	#N/A	#N/A	#N/A	#N/A	#N/A	#N/A	#N/A
Poalb01G008630.1	Molecular Function: cysteine-type endopeptidase activity (GO:0004197);; Cellular Component: integral component of membrane (GO:0016021);; Biological Process: CAAX-box protein processing (GO:0071586);;	K07052|1.1e-192|pop:7472733|K07052 uncharacterized protein | (RefSeq) uncharacterized protein LOC7472733	--	CPBP intramembrane metalloprotease	--	Function unknown	uncharacterized protein LOC118033765 [Populus alba]
Poalb01G008640.1	Molecular Function: ATP binding (GO:0005524);;	K03231|9.3e-124|mtr:MTR_1g101870|K03231 elongation factor 1-alpha | (RefSeq) elongation factor 1-alpha	RNA transport (ko03013)	ATPase family associated with various cellular activities (AAA)	ATPase family AAA domain-containing protein FIGL1 OS=Arabidopsis thaliana OX=3702 GN=FIGL1 PE=2 SV=2	Posttranslational modification, protein turnover, chaperones	uncharacterized protein LOC118033763 [Populus alba]
Poalb01G008650.1	Cellular Component: endoplasmic reticulum membrane (GO:0005789);; Cellular Component: integral component of membrane (GO:0016021);;	K20721|9.6e-80|lang:109335249|K20721 reticulon-1 | (RefSeq) reticulon-like protein B1	--	Reticulon	Reticulon-like protein B1 OS=Arabidopsis thaliana OX=3702 GN=RTNLB1 PE=1 SV=1	Intracellular trafficking, secretion, and vesicular transport	reticulon-like protein B1 [Populus alba]
Poalb01G008660.1	Molecular Function: structural constituent of ribosome (GO:0003735);; Cellular Component: ribosome (GO:0005840);; Biological Process: translation (GO:0006412);; Molecular Function: 5S rRNA binding (GO:0008097);;	K02897|2.5e-101|pop:7479285|K02897 large subunit ribosomal protein L25 | (RefSeq) uncharacterized protein LOC7479285	Ribosome (ko03010)	Ribosomal L25p family	--	Translation, ribosomal structure and biogenesis	50S ribosomal protein L25 [Populus alba]
Poalb01G008670.1	Molecular Function: hydrolase activity, hydrolyzing O-glycosyl compounds (GO:0004553);; Biological Process: carbohydrate metabolic process (GO:0005975);;	K01179|0.0e+00|pop:7472737|K01179 endoglucanase [EC:3.2.1.4] | (RefSeq) uncharacterized protein LOC7472737	Starch and sucrose metabolism (ko00500)	Cellulase (glycosyl hydrolase family 5)	Glycosyl hydrolase 5 family protein OS=Chamaecyparis obtusa OX=13415 PE=1 SV=1	Carbohydrate transport and metabolism	glycosyl hydrolase 5 family protein-like [Populus alba]
Poalb01G008680.1	Cellular Component: plasma membrane (GO:0005886);; Molecular Function: kinase activity (GO:0016301);;	--	--	--	Probable membrane-associated kinase regulator 2 OS=Arabidopsis thaliana OX=3702 GN=MAKR2 PE=2 SV=1	Function unknown	probable membrane-associated kinase regulator 2 [Populus alba]
Poalb01G008690.1	Cellular Component: integral component of membrane (GO:0016021);;	--	--	Late embryogenesis abundant protein	--	Function unknown	uncharacterized protein LOC118033881 [Populus alba]
Poalb01G008700.1	Cellular Component: integral component of membrane (GO:0016021);;	--	--	Late embryogenesis abundant protein	Late embryogenesis abundant protein At1g64065 OS=Arabidopsis thaliana OX=3702 GN=At1g64065 PE=2 SV=1	Function unknown	late embryogenesis abundant protein At1g64065 [Populus alba]
Poalb01G008710.1	Molecular Function: peroxidase activity (GO:0004601);; Molecular Function: calcium ion binding (GO:0005509);; Cellular Component: integral component of membrane (GO:0016021);; Molecular Function: oxidoreductase activity, acting on NAD(P)H, oxygen as acceptor (GO:0050664);;	K13447|0.0e+00|pop:18094446|K13447 respiratory burst oxidase [EC:1.6.3.- 1.11.1.-] | (RefSeq) respiratory burst oxidase homolog protein A	MAPK signaling pathway - plant (ko04016);; Plant-pathogen interaction (ko04626)	Ferric reductase NAD binding domain	Respiratory burst oxidase homolog protein A OS=Solanum tuberosum OX=4113 GN=RBOHA PE=1 SV=1	--	respiratory burst oxidase homolog protein A-like [Populus alba]
Poalb01G008720.1	--	--	--	LURP-one-related	Protein LURP-one-related 17 OS=Arabidopsis thaliana OX=3702 GN=At5g41590 PE=2 SV=2	Function unknown	hypothetical protein DKX38_000715 [Salix brachista]
Poalb01G008730.1	--	--	--	--	--	Function unknown	uncharacterized protein LOC118033755 isoform X2 [Populus alba]
Poalb01G008740.1	Molecular Function: phosphoprotein phosphatase activity (GO:0004721);; Molecular Function: metal ion binding (GO:0046872);;	K06269|6.1e-126|pop:7479289|K06269 serine/threonine-protein phosphatase PP1 catalytic subunit [EC:3.1.3.16] | (RefSeq) serine/threonine-protein phosphatase PP1 isoform X2	mRNA surveillance pathway (ko03015)	Calcineurin-like phosphoesterase	Serine/threonine-protein phosphatase PP1 OS=Medicago sativa subsp. varia OX=36902 GN=PP1 PE=2 SV=1	Signal transduction mechanisms	serine/threonine-protein phosphatase PP1 [Populus alba]
Poalb01G008750.1	Molecular Function: protein binding (GO:0005515);;	--	--	WD domain, G-beta repeat	--	Function unknown	uncharacterized protein LOC118033752 [Populus alba]
Poalb01G008760.1	Molecular Function: cellulase activity (GO:0008810);; Biological Process: cellulose catabolic process (GO:0030245);;	K01179|1.2e-193|boe:106304204|K01179 endoglucanase [EC:3.2.1.4] | (RefSeq) endoglucanase 20-like	Starch and sucrose metabolism (ko00500)	Glycosyl hydrolase family 9	Endoglucanase OS=Phaseolus vulgaris OX=3885 PE=2 SV=2	Carbohydrate transport and metabolism	endoglucanase-like [Populus alba]
Poalb01G008770.1	Molecular Function: transcription factor activity, sequence-specific DNA binding (GO:0003700);; Cellular Component: nucleus (GO:0005634);; Molecular Function: sequence-specific DNA binding (GO:0043565);;	K13425|2.1e-145|pop:18094445|K13425 WRKY transcription factor 22 | (RefSeq) probable WRKY transcription factor 29	MAPK signaling pathway - plant (ko04016);; Plant-pathogen interaction (ko04626)	WRKY DNA -binding domain	Probable WRKY transcription factor 29 OS=Arabidopsis thaliana OX=3702 GN=WRKY29 PE=2 SV=1	Transcription	probable WRKY transcription factor 27 [Populus alba]
Poalb01G008780.1	Biological Process: DNA catabolic process, endonucleolytic (GO:0000737);; Molecular Function: DNA binding (GO:0003677);; Molecular Function: ATP binding (GO:0005524);; Cellular Component: chromosome (GO:0005694);; Molecular Function: endodeoxyribonuclease activity, producing 3'-phosphomonoesters (GO:0016889);;	K10878|3.1e-212|pop:18094444|K10878 meiotic recombination protein SPO11 | (RefSeq) meiotic recombination protein SPO11-2 isoform X1	--	Type IIB DNA topoisomerase	Meiotic recombination protein SPO11-2 OS=Arabidopsis thaliana OX=3702 GN=SPO11-2 PE=1 SV=1	Replication, recombination and repair	meiotic recombination protein SPO11-2 [Populus alba]
Poalb01G008790.1	#N/A	#N/A	#N/A	#N/A	#N/A	#N/A	#N/A
Poalb01G008800.1	Cellular Component: nucleus (GO:0005634);; Biological Process: negative regulation of abscisic acid-activated signaling pathway (GO:0009788);; Biological Process: positive regulation of proteasomal ubiquitin-dependent protein catabolic process (GO:0032436);; Cellular Component: Cul4-RING E3 ubiquitin ligase complex (GO:0080008);;	K11792|1.0e-47|pop:7472743|K11792 DET1- and DDB1-associated protein 1 | (RefSeq) DET1- and DDB1-associated protein 1	--	Det1 complexing ubiquitin ligase	DET1- and DDB1-associated protein 1 OS=Arabidopsis thaliana OX=3702 GN=DDA1 PE=1 SV=1	Function unknown	DET1- and DDB1-associated protein 1 [Populus trichocarpa]
Poalb01G008810.1	Molecular Function: 2-C-methyl-D-erythritol 2,4-cyclodiphosphate synthase activity (GO:0008685);; Biological Process: terpenoid biosynthetic process (GO:0016114);;	K01770|1.8e-121|pop:7472744|K01770 2-C-methyl-D-erythritol 2,4-cyclodiphosphate synthase [EC:4.6.1.12] | (RefSeq) 2-C-methyl-D-erythritol 2,4-cyclodiphosphate synthase, chloroplastic	Terpenoid backbone biosynthesis (ko00900)	YgbB family	2-C-methyl-D-erythritol 2,4-cyclodiphosphate synthase, chloroplastic OS=Arabidopsis thaliana OX=3702 GN=ISPF PE=1 SV=1	Coenzyme transport and metabolism	2-C-methyl-D-erythritol 2,4-cyclodiphosphate synthase, chloroplastic-like [Populus alba]
Poalb01G008820.1	Molecular Function: catalytic activity (GO:0003824);; Biological Process: biosynthetic process (GO:0009058);; Molecular Function: pyridoxal phosphate binding (GO:0030170);;	K20772|7.4e-275|pop:7472745|K20772 1-aminocyclopropane-1-carboxylate synthase 1/2/6 [EC:4.4.1.14] | (RefSeq) 1-aminocyclopropane-1-carboxylate synthase	Cysteine and methionine metabolism (ko00270);; MAPK signaling pathway - plant (ko04016)	Aminotransferase class I and II	1-aminocyclopropane-1-carboxylate synthase OS=Glycine max OX=3847 GN=ACS1 PE=2 SV=1	Signal transduction mechanisms	1-aminocyclopropane-1-carboxylate synthase-like [Populus alba]
Poalb01G008830.1	Molecular Function: oxidoreductase activity (GO:0016491);; Molecular Function: flavin adenine dinucleotide binding (GO:0050660);;	K08232|1.7e-274|pop:7479290|K08232 monodehydroascorbate reductase (NADH) [EC:1.6.5.4] | (RefSeq) monodehydroascorbate reductase, chloroplastic/mitochondrial	Ascorbate and aldarate metabolism (ko00053)	Pyridine nucleotide-disulphide oxidoreductase	Monodehydroascorbate reductase, chloroplastic/mitochondrial OS=Arabidopsis thaliana OX=3702 GN=MDAR5 PE=1 SV=3	Function unknown	hypothetical protein D5086_0000211780 [Populus alba]
Poalb01G008840.1	--	--	--	Protein BYPASS1-related	Protein ROH1 OS=Arabidopsis thaliana OX=3702 GN=ROH1 PE=1 SV=1	Function unknown	uncharacterized protein LOC118033741 [Populus alba]
Poalb01G008850.1	Molecular Function: DNA binding (GO:0003677);; Cellular Component: nucleus (GO:0005634);;	K09422|2.1e-73|pop:7479292|K09422 transcription factor MYB, plant | (RefSeq) transcription factor MYB10	--	--	--	--	transcription factor MYB61-like [Populus alba]
Poalb01G008860.1	Molecular Function: MAP kinase activity (GO:0004707);; Molecular Function: ATP binding (GO:0005524);;	K04464|1.5e-68|jcu:105645760|K04464 mitogen-activated protein kinase 7 [EC:2.7.11.24] | (RefSeq) mitogen-activated protein kinase homolog MMK2	--	Protein kinase domain	Mitogen-activated protein kinase 5 OS=Arabidopsis thaliana OX=3702 GN=MPK5 PE=2 SV=2	Signal transduction mechanisms	mitogen-activated protein kinase 4-like [Populus alba]
Poalb01G008870.1	Molecular Function: polygalacturonase activity (GO:0004650);; Cellular Component: extracellular region (GO:0005576);; Biological Process: carbohydrate metabolic process (GO:0005975);; Biological Process: cell wall organization (GO:0071555);;	K01184|3.4e-50|mesc:110612661|K01184 polygalacturonase [EC:3.2.1.15] | (RefSeq) uncharacterized protein LOC110612661	Pentose and glucuronate interconversions (ko00040)	Glycosyl hydrolases family 28	Probable polygalacturonase OS=Vitis vinifera OX=29760 GN=GSVIVT00026920001 PE=1 SV=1	Carbohydrate transport and metabolism	hypothetical protein D5086_0000211740 [Populus alba]
Poalb01G008880.1	Cellular Component: cortical microtubule, transverse to long axis (GO:0010005);; Biological Process: cortical microtubule organization (GO:0043622);;	K18635|1.2e-51|pop:7479293|K18635 protein SPIRAL1 and related proteins | (RefSeq) protein SPIRAL1-like 5	--	--	Protein SPIRAL1-like 5 OS=Arabidopsis thaliana OX=3702 GN=SP1L5 PE=2 SV=1	Function unknown	protein SPIRAL1-like 5 [Populus trichocarpa]
Poalb01G008890.1	#N/A	#N/A	#N/A	#N/A	#N/A	#N/A	#N/A
Poalb01G008900.1	Cellular Component: integral component of membrane (GO:0016021);;	K19589|1.1e-23|zma:100283871|K19589 release factor glutamine methyltransferase [EC:2.1.1.297] | (RefSeq) uncharacterized protein LOC100283871	--	Uncharacterized integral membrane protein (DUF2301)	--	Function unknown	uncharacterized protein LOC118033734 [Populus alba]
Poalb01G008910.1	--	--	--	--	--	--	hypothetical protein POPTR_001G100400 [Populus trichocarpa]
Poalb01G008920.1	--	K22733|1.6e-37|cit:102612526|K22733 magnesium transporter | (RefSeq) uncharacterized protein LOC102612526	--	PPR repeat family	Putative pentatricopeptide repeat-containing protein At5g13230, mitochondrial OS=Arabidopsis thaliana OX=3702 GN=PCMP-H89 PE=3 SV=1	Function unknown	putative pentatricopeptide repeat-containing protein At3g25970 [Populus alba]
Poalb01G008930.1	Cellular Component: integral component of membrane (GO:0016021);;	K14780|2.1e-81|dcr:108220614|K14780 ATP-dependent RNA helicase DHX37/DHR1 [EC:3.6.4.13] | (RefSeq) ATP-dependent RNA helicase DEAH13-like isoform X1	--	Protein of unknown function, DUF604	--	Carbohydrate transport and metabolism	uncharacterized protein LOC118033730 isoform X1 [Populus alba]
Poalb01G008940.1	Molecular Function: DNA binding (GO:0003677);; Cellular Component: nucleus (GO:0005634);; Biological Process: regulation of transcription, DNA-templated (GO:0006355);;	--	--	Associated with HOX	Homeobox protein BEL1 homolog OS=Arabidopsis thaliana OX=3702 GN=BEL1 PE=1 SV=2	Transcription	homeobox protein BEL1 homolog [Populus alba]
Poalb01G008950.1	--	--	--	--	BTB/POZ domain-containing protein At1g63850 OS=Arabidopsis thaliana OX=3702 GN=At1g63850 PE=1 SV=1	Function unknown	BTB/POZ domain-containing protein At1g63850-like [Populus alba]
Poalb01G008960.1	#N/A	#N/A	#N/A	#N/A	#N/A	#N/A	#N/A
Poalb01G008970.1	#N/A	#N/A	#N/A	#N/A	#N/A	#N/A	#N/A
Poalb01G008980.1	Cellular Component: integral component of membrane (GO:0016021);;	--	--	--	--	--	uncharacterized protein LOC118033727 [Populus alba]
Poalb01G008990.1	Cellular Component: nucleus (GO:0005634);;	--	--	--	--	Transcription	uncharacterized protein LOC118033726 [Populus alba]
Poalb01G009000.1	Molecular Function: DNA binding (GO:0003677);; Molecular Function: DNA helicase activity (GO:0003678);; Molecular Function: ATP binding (GO:0005524);; Biological Process: nucleotide-excision repair (GO:0006289);; Biological Process: transcription initiation from RNA polymerase II promoter (GO:0006367);;	K10843|0.0e+00|pop:7472752|K10843 DNA excision repair protein ERCC-3 [EC:3.6.4.12] | (RefSeq) general transcription and DNA repair factor IIH helicase subunit XPB1 isoform X1	Basal transcription factors (ko03022);; Nucleotide excision repair (ko03420)	ERCC3/RAD25/XPB C-terminal helicase	General transcription and DNA repair factor IIH helicase subunit XPB1 OS=Arabidopsis thaliana OX=3702 GN=XPB1 PE=2 SV=3	--	general transcription and DNA repair factor IIH helicase subunit XPB1-like isoform X1 [Populus alba]
Poalb01G009010.1	Biological Process: intracellular protein transport (GO:0006886);; Biological Process: vesicle-mediated transport (GO:0016192);; Cellular Component: clathrin adaptor complex (GO:0030131);; Molecular Function: clathrin binding (GO:0030276);;	K12392|0.0e+00|pop:7479302|K12392 AP-1 complex subunit beta-1 | (RefSeq) beta-adaptin-like protein C	--	Adaptin N terminal region	Beta-adaptin-like protein C OS=Arabidopsis thaliana OX=3702 GN=BETAC-AD PE=1 SV=2	Intracellular trafficking, secretion, and vesicular transport	beta-adaptin-like protein C [Populus alba]
Poalb01G009020.1	#N/A	#N/A	#N/A	#N/A	#N/A	#N/A	#N/A
Poalb01G009030.1	Molecular Function: protein binding (GO:0005515);;	--	--	Sin3 binding region of histone deacetylase complex subunit SAP30	--	Function unknown	uncharacterized protein LOC118033721 isoform X1 [Populus alba]
Poalb01G009040.1	#N/A	#N/A	#N/A	#N/A	#N/A	#N/A	#N/A
Poalb01G009050.1	--	K22378|1.5e-16|bna:106440523|K22378 E3 ubiquitin-protein ligase RNF181 [EC:2.3.2.27] | (RefSeq) E3 ubiquitin-protein ligase At3g02290-like	--	Ring finger domain	Probable E3 ubiquitin-protein ligase RHB1A OS=Arabidopsis thaliana OX=3702 GN=RHB1A PE=2 SV=1	Posttranslational modification, protein turnover, chaperones	hypothetical protein POPTR_001G101700 [Populus trichocarpa]
Poalb01G009060.1	Molecular Function: DNA binding (GO:0003677);; Cellular Component: nucleus (GO:0005634);;	K02470|1.9e-36|bna:106372671|K02470 DNA gyrase subunit B [EC:5.6.2.2] | (RefSeq) uncharacterized protein LOC106372671 isoform X1	--	ARID/BRIGHT DNA binding domain	AT-rich interactive domain-containing protein 2 OS=Arabidopsis thaliana OX=3702 GN=ARID2 PE=1 SV=1	Transcription	AT-rich interactive domain-containing protein 2-like [Populus alba]
Poalb01G009070.1	Molecular Function: ATP binding (GO:0005524);; Molecular Function: transferase activity (GO:0016740);;	K10576|8.5e-93|pop:7472757|K10576 ubiquitin-conjugating enzyme E2 H [EC:2.3.2.23] | (RefSeq) ubiquitin-conjugating enzyme E2 4	Ubiquitin mediated proteolysis (ko04120)	Ubiquitin-conjugating enzyme	Ubiquitin-conjugating enzyme E2 5 OS=Arabidopsis thaliana OX=3702 GN=UBC5 PE=2 SV=2	Posttranslational modification, protein turnover, chaperones	ubiquitin-conjugating enzyme E2 5-like [Populus alba]
Poalb01G009080.1	Molecular Function: aminopeptidase activity (GO:0004177);; Molecular Function: metallopeptidase activity (GO:0008237);; Molecular Function: zinc ion binding (GO:0008270);;	K01256|0.0e+00|pop:7472758|K01256 aminopeptidase N [EC:3.4.11.2] | (RefSeq) puromycin-sensitive aminopeptidase	Glutathione metabolism (ko00480)	Domain of unknown function (DUF3458_C) ARM repeats	Puromycin-sensitive aminopeptidase OS=Arabidopsis thaliana OX=3702 GN=MPA1 PE=2 SV=1	--	puromycin-sensitive aminopeptidase-like isoform X1 [Populus alba]
Poalb01G009090.1	--	--	--	--	Uncharacterized protein At1g76660 OS=Arabidopsis thaliana OX=3702 GN=At1g76660 PE=2 SV=1	Function unknown	uncharacterized protein LOC118033713 isoform X2 [Populus alba]
Poalb01G009100.1	Biological Process: protein homooligomerization (GO:0051260);;	K21919|5.9e-06|fve:101313595|K21919 BTB/POZ domain-containing protein KCTD9 | (RefSeq) FH protein interacting protein FIP2-like	--	BTB/POZ domain	BTB/POZ domain-containing protein At5g41330 OS=Arabidopsis thaliana OX=3702 GN=At5g41330 PE=2 SV=1	Function unknown	BTB/POZ domain-containing protein At5g41330-like [Populus alba]
Poalb01G009110.1	Biological Process: immune system process (GO:0002376);; Cellular Component: cellular_component (GO:0005575);; Cellular Component: intracellular (GO:0005622);; Cellular Component: cell (GO:0005623);; Cellular Component: cytoplasm (GO:0005737);; Biological Process: response to stress (GO:0006950);; Biological Process: defense response (GO:0006952);; Biological Process: immune response (GO:0006955)…	K12173|2.6e-25|gmx:100794341|K12173 BRCA1-A complex subunit BRE | (RefSeq) BRISC and BRCA1-A complex member 2	Homologous recombination (ko03440)	Thaumatin family	Osmotin-like protein OSM34 OS=Arabidopsis thaliana OX=3702 GN=OSM34 PE=2 SV=2	Posttranslational modification, protein turnover, chaperones	osmotin-like protein OSM34 [Populus alba]
Poalb01G009120.1	Molecular Function: nucleic acid binding (GO:0003676);; Molecular Function: ATP binding (GO:0005524);;	K14810|2.5e-13|ath:AT4G34910|K14810 ATP-dependent RNA helicase DDX56/DBP9 [EC:3.6.4.13] | (RefSeq) P-loop containing nucleoside triphosphate hydrolases superfamily protein	--	DEAD/DEAH box helicase	DEAD-box ATP-dependent RNA helicase 47, mitochondrial OS=Arabidopsis thaliana OX=3702 GN=RH47 PE=1 SV=2	RNA processing and modification	hypothetical protein D5086_0000211540 [Populus alba]
Poalb01G009130.1	Cellular Component: plasma membrane (GO:0005886);; Cellular Component: integral component of membrane (GO:0016021);;	--	--	Domain of unknown function (DUF588)	--	Function unknown	CASP-like protein 4A4 [Populus alba]
Poalb01G009140.1	Molecular Function: protein kinase activity (GO:0004672);; Molecular Function: ATP binding (GO:0005524);;	K20717|1.2e-166|pop:7479306|K20717 mitogen-activated protein kinase kinase kinase YODA [EC:2.7.11.25] | (RefSeq) mitogen-activated protein kinase kinase kinase YODA	MAPK signaling pathway - plant (ko04016)	Protein kinase domain	Mitogen-activated protein kinase kinase kinase YODA OS=Arabidopsis thaliana OX=3702 GN=YDA PE=1 SV=1	Signal transduction mechanisms	hypothetical protein D5086_0000211510 [Populus alba]
Poalb01G009150.1	Molecular Function: protein kinase activity (GO:0004672);; Molecular Function: ATP binding (GO:0005524);;	K20717|4.0e-31|pop:7479306|K20717 mitogen-activated protein kinase kinase kinase YODA [EC:2.7.11.25] | (RefSeq) mitogen-activated protein kinase kinase kinase YODA	MAPK signaling pathway - plant (ko04016)	--	Mitogen-activated protein kinase kinase kinase YODA OS=Arabidopsis thaliana OX=3702 GN=YDA PE=1 SV=1	Signal transduction mechanisms	mitogen-activated protein kinase kinase kinase YODA-like, partial [Populus alba]
Poalb01G009160.1	Cellular Component: lysosomal membrane (GO:0005765);; Cellular Component: Golgi-associated vesicle membrane (GO:0030660);; Biological Process: membrane protein proteolysis (GO:0033619);; Molecular Function: aspartic endopeptidase activity, intramembrane cleaving (GO:0042500);; Cellular Component: integral component of cytoplasmic side of endoplasmic reticulum membrane (GO:0071458);; Cellular Comp…	K09597|1.1e-212|pop:7479307|K09597 signal peptide peptidase-like 2B [EC:3.4.23.-] | (RefSeq) signal peptide peptidase-like 2 isoform X1	--	Signal peptide peptidase	Signal peptide peptidase-like 2 OS=Arabidopsis thaliana OX=3702 GN=SPPL2 PE=2 SV=1	Signal transduction mechanisms	signal peptide peptidase-like 2 isoform X1 [Populus trichocarpa]
Poalb01G009170.1	--	--	--	--	--	--	uncharacterized protein LOC118033703 [Populus alba]
Poalb01G009180.1	Molecular Function: ATP binding (GO:0005524);; Cellular Component: cytoplasm (GO:0005737);; Biological Process: regulation of cell shape (GO:0008360);; Biological Process: biosynthetic process (GO:0009058);; Molecular Function: acid-amino acid ligase activity (GO:0016881);; Biological Process: cell division (GO:0051301);;	--	--	Mur ligase middle domain	UDP-N-acetylmuramoyl-L-alanyl-D-glutamate--2,6-diaminopimelate ligase MurE homolog, chloroplastic OS=Arabidopsis thaliana OX=3702 GN=MURE PE=1 SV=1	Cell wall/membrane/envelope biogenesis	UDP-N-acetylmuramoyl-L-alanyl-D-glutamate--2,6-diaminopimelate ligase MurE homolog, chloroplastic [Populus alba]
Poalb01G009190.1	--	--	--	Protein of unknown function (DUF3741)	--	Function unknown	hypothetical protein D5086_0000211470 [Populus alba]
Poalb01G009200.1	Molecular Function: protein dimerization activity (GO:0046983);;	K13422|8.2e-32|sind:105165158|K13422 transcription factor MYC2 | (RefSeq) transcription factor MYC4-like	MAPK signaling pathway - plant (ko04016);; Plant hormone signal transduction (ko04075)	bHLH-MYC and R2R3-MYB transcription factors N-terminal	Transcription factor GLABRA 3 OS=Arabidopsis thaliana OX=3702 GN=GL3 PE=1 SV=1	Transcription	transcription factor GLABRA 3-like isoform X1 [Populus alba]
Poalb01G009210.1	--	--	--	--	--	--	uncharacterized protein LOC7479312 [Populus trichocarpa]
Poalb01G009220.1	--	K22378|6.7e-18|qsu:112035256|K22378 E3 ubiquitin-protein ligase RNF181 [EC:2.3.2.27] | (RefSeq) E3 ubiquitin-protein ligase RZF1-like	--	Ring finger domain	E3 ubiquitin-protein ligase RZF1 OS=Arabidopsis thaliana OX=3702 GN=RZF1 PE=1 SV=1	Posttranslational modification, protein turnover, chaperones	E3 ubiquitin-protein ligase RING1-like [Populus alba]
Poalb01G009230.1	Molecular Function: microtubule motor activity (GO:0003777);; Molecular Function: ATP binding (GO:0005524);; Biological Process: microtubule-based movement (GO:0007018);; Molecular Function: microtubule binding (GO:0008017);;	K10406|0.0e+00|pop:7472765|K10406 kinesin family member C2/C3 | (RefSeq) kinesin-like protein KIN-14J isoform X1	--	Kinesin motor domain	Kinesin-like protein KIN-14J OS=Arabidopsis thaliana OX=3702 GN=KIN14J PE=1 SV=1	Cytoskeleton	kinesin-4 isoform X2 [Populus alba]
Poalb01G009240.1	--	--	--	Domain of unknown function (DUF3527)	--	Function unknown	uncharacterized protein LOC118033695 [Populus alba]
Poalb01G009250.1	Molecular Function: chromatin binding (GO:0003682);; Biological Process: transcription, DNA-templated (GO:0006351);; Biological Process: regulation of transcription, DNA-templated (GO:0006355);;	K00558|3.1e-07|psom:113320409|K00558 DNA (cytosine-5)-methyltransferase 1 [EC:2.1.1.37] | (RefSeq) DNA (cytosine-5)-methyltransferase CMT3-like	Cysteine and methionine metabolism (ko00270)	Transcription factor S-II (TFIIS), central domain	--	Transcription	uncharacterized protein LOC118033696 [Populus alba]
Poalb01G009260.1	Molecular Function: chromatin binding (GO:0003682);;	--	--	--	--	Transcription	hypothetical protein POPTR_003G127300 [Populus trichocarpa]
Poalb01G009270.1	Molecular Function: hydrolase activity (GO:0016787);;	K22912|7.8e-211|pop:112326093|K22912 5-amino-6-(5-phospho-D-ribitylamino)uracil phosphatase [EC:3.1.3.104] | (RefSeq) 5-amino-6-(5-phospho-D-ribitylamino)uracil phosphatase, chloroplastic-like	Riboflavin metabolism (ko00740)	Haloacid dehalogenase-like hydrolase	5-amino-6-(5-phospho-D-ribitylamino)uracil phosphatase, chloroplastic OS=Arabidopsis thaliana OX=3702 GN=PYRP2 PE=1 SV=1	Function unknown	5-amino-6-(5-phospho-D-ribitylamino)uracil phosphatase, chloroplastic-like [Populus alba]
Poalb01G009280.1	Molecular Function: glutamate-cysteine ligase activity (GO:0004357);; Biological Process: glutathione biosynthetic process (GO:0006750);;	K01919|1.5e-308|pop:7472768|K01919 glutamate--cysteine ligase [EC:6.3.2.2] | (RefSeq) glutamate--cysteine ligase, chloroplastic	Cysteine and methionine metabolism (ko00270);; Glutathione metabolism (ko00480)	Glutamate-cysteine ligase family 2(GCS2)	Glutamate--cysteine ligase, chloroplastic OS=Solanum lycopersicum OX=4081 GN=GSH1 PE=2 SV=1	Coenzyme transport and metabolism	glutamate--cysteine ligase, chloroplastic-like [Populus alba]
Poalb01G009290.1	Molecular Function: protein kinase activity (GO:0004672);; Molecular Function: ATP binding (GO:0005524);;	K14500|3.9e-279|pop:7472770|K14500 BR-signaling kinase [EC:2.7.11.1] | (RefSeq) serine/threonine-protein kinase BSK7	Plant hormone signal transduction (ko04075)	Protein tyrosine and serine/threonine kinase	Serine/threonine-protein kinase BSK7 OS=Arabidopsis thaliana OX=3702 GN=BSK7 PE=3 SV=1	Signal transduction mechanisms	serine/threonine-protein kinase BSK7-like [Populus alba]
Poalb01G009300.1	Biological Process: rRNA processing (GO:0006364);;	K07447|2.1e-91|pop:7479316|K07447 putative holliday junction resolvase [EC:3.1.-.-] | (RefSeq) uncharacterized protein LOC7479316	--	Holliday junction resolvase	--	Replication, recombination and repair	putative pre-16S rRNA nuclease isoform X1 [Populus alba]
Poalb01G009310.1	Molecular Function: AT DNA binding (GO:0003680);; Cellular Component: nucleus (GO:0005634);;	--	--	Plants and Prokaryotes Conserved (PCC) domain	AT-hook motif nuclear-localized protein 5 OS=Arabidopsis thaliana OX=3702 GN=AHL5 PE=1 SV=1	Transcription	AT-hook motif nuclear-localized protein 5-like [Populus alba]
Poalb01G009320.1	Molecular Function: glutathione peroxidase activity (GO:0004602);; Biological Process: response to oxidative stress (GO:0006979);;	K00432|8.6e-93|pop:7472772|K00432 glutathione peroxidase [EC:1.11.1.9] | (RefSeq) probable glutathione peroxidase 8	Glutathione metabolism (ko00480);; Arachidonic acid metabolism (ko00590)	Glutathione peroxidase	Probable glutathione peroxidase 8 OS=Arabidopsis thaliana OX=3702 GN=GPX8 PE=2 SV=1	Posttranslational modification, protein turnover, chaperones	hypothetical protein D5086_0000211330 [Populus alba]
Poalb01G009330.1	Molecular Function: glutathione peroxidase activity (GO:0004602);; Biological Process: response to oxidative stress (GO:0006979);;	K00432|1.7e-93|pop:7472772|K00432 glutathione peroxidase [EC:1.11.1.9] | (RefSeq) probable glutathione peroxidase 8	Glutathione metabolism (ko00480);; Arachidonic acid metabolism (ko00590)	Glutathione peroxidase	Probable glutathione peroxidase 8 OS=Arabidopsis thaliana OX=3702 GN=GPX8 PE=2 SV=1	Posttranslational modification, protein turnover, chaperones	probable glutathione peroxidase 8 [Populus alba]
Poalb01G009340.1	Molecular Function: glutathione peroxidase activity (GO:0004602);; Biological Process: response to oxidative stress (GO:0006979);;	K00432|2.1e-91|pop:7479317|K00432 glutathione peroxidase [EC:1.11.1.9] | (RefSeq) probable phospholipid hydroperoxide glutathione peroxidase	Glutathione metabolism (ko00480);; Arachidonic acid metabolism (ko00590)	Glutathione peroxidase	Probable phospholipid hydroperoxide glutathione peroxidase OS=Spinacia oleracea OX=3562 PE=2 SV=1	Posttranslational modification, protein turnover, chaperones	probable phospholipid hydroperoxide glutathione peroxidase [Populus alba]
Poalb01G009350.1	#N/A	#N/A	#N/A	#N/A	#N/A	#N/A	#N/A
Poalb01G009360.1	Biological Process: protein glycosylation (GO:0006486);; Cellular Component: integral component of membrane (GO:0016021);; Molecular Function: transferase activity, transferring glycosyl groups (GO:0016757);;	K20888|4.9e-180|boe:106299462|K20888 xyloglucan galactosyltransferase MUR3 [EC:2.4.1.-] | (RefSeq) xyloglucan galactosyltransferase KATAMARI1	--	Exostosin family	Xyloglucan-specific galacturonosyltransferase 1 OS=Arabidopsis thaliana OX=3702 GN=GT16 PE=2 SV=1	--	xyloglucan galactosyltransferase KATAMARI1-like isoform X1 [Populus alba]
Poalb01G009370.1	Cellular Component: integral component of membrane (GO:0016021);;	--	--	Plant phosphoribosyltransferase C-terminal	FT-interacting protein 3 OS=Arabidopsis thaliana OX=3702 GN=FTIP3 PE=1 SV=1	Function unknown	hypothetical protein D5086_0000211290 [Populus alba]
Poalb01G009380.1	Molecular Function: transferase activity (GO:0016740);;	K00799|1.2e-127|pop:7472773|K00799 glutathione S-transferase [EC:2.5.1.18] | (RefSeq) glutathione S-transferase T1	Glutathione metabolism (ko00480)	Glutathione S-transferase, N-terminal domain	Glutathione S-transferase T1 OS=Arabidopsis thaliana OX=3702 GN=GSTT1 PE=2 SV=1	Posttranslational modification, protein turnover, chaperones	glutathione S-transferase T1-like [Populus alba]
Poalb01G009390.1	Molecular Function: copper ion binding (GO:0005507);; Molecular Function: ATP binding (GO:0005524);; Cellular Component: integral component of membrane (GO:0016021);; Molecular Function: cation-transporting ATPase activity (GO:0019829);; Biological Process: metal ion transport (GO:0030001);;	K17686|0.0e+00|pop:7490311|K17686 P-type Cu+ transporter [EC:7.2.2.8] | (RefSeq) probable copper-transporting ATPase HMA5	MAPK signaling pathway - plant (ko04016)	E1-E2 ATPase	Probable copper-transporting ATPase HMA5 OS=Arabidopsis thaliana OX=3702 GN=HMA5 PE=1 SV=2	Inorganic ion transport and metabolism	probable copper-transporting ATPase HMA5 [Populus alba]
Poalb01G009400.1	Molecular Function: ligase activity (GO:0016874);;	K22133|3.0e-271|pop:7479322|K22133 oxalate---CoA ligase [EC:6.2.1.8] | (RefSeq) oxalate--CoA ligase	Glyoxylate and dicarboxylate metabolism (ko00630)	AMP-binding enzyme	Oxalate--CoA ligase OS=Arabidopsis thaliana OX=3702 GN=AAE3 PE=1 SV=1	Lipid transport and metabolism	oxalate--CoA ligase-like isoform X1 [Populus alba]
Poalb01G009410.1	Biological Process: cellular amino acid metabolic process (GO:0006520);; Molecular Function: pyridoxal phosphate binding (GO:0030170);;	K12235|2.6e-182|pop:7478049|K12235 serine racemase [EC:5.1.1.18] | (RefSeq) serine racemase isoform X1	Glycine, serine and threonine metabolism (ko00260)	Pyridoxal-phosphate dependent enzyme	Serine racemase OS=Arabidopsis thaliana OX=3702 GN=SR PE=1 SV=1	--	serine racemase isoform X2 [Populus alba]
Poalb01G009420.1	Molecular Function: actin binding (GO:0003779);; Cellular Component: actin cytoskeleton (GO:0015629);; Biological Process: actin filament depolymerization (GO:0030042);;	K05765|4.4e-72|pop:7479323|K05765 cofilin | (RefSeq) actin-depolymerizing factor isoform X1	--	Cofilin/tropomyosin-type actin-binding protein	Actin-depolymerizing factor OS=Lilium longiflorum OX=4690 PE=2 SV=1	Cytoskeleton	actin-depolymerizing factor isoform X1 [Populus alba]
Poalb01G009430.1	--	K03239|2.1e-43|rcu:8276560|K03239 translation initiation factor eIF-2B subunit alpha | (RefSeq) methylthioribose-1-phosphate isomerase	RNA transport (ko03013)	LURP-one-related	Protein LURP-one-related 4 OS=Arabidopsis thaliana OX=3702 GN=At1g63410 PE=3 SV=1	Function unknown	protein LURP-one-related 4-like [Populus alba]
Poalb01G009440.1	--	--	--	--	--	Function unknown	hypothetical protein POPTR_001G106500 [Populus trichocarpa]
Poalb01G009450.1	Molecular Function: protein kinase activity (GO:0004672);; Molecular Function: ATP binding (GO:0005524);; Cellular Component: integral component of membrane (GO:0016021);;	K00924|6.9e-29|soe:110791345|K00924 kinase [EC:2.7.1.-] | (RefSeq) receptor protein kinase CLAVATA1-like	--	Protein tyrosine and serine/threonine kinase	Probable LRR receptor-like serine/threonine-protein kinase At1g63430 OS=Arabidopsis thaliana OX=3702 GN=At1g63430 PE=1 SV=1	Signal transduction mechanisms	probable LRR receptor-like serine/threonine-protein kinase At1g63430 isoform X1 [Populus alba]
Poalb01G009460.1	--	--	--	N-terminal C2 in EEIG1 and EHBP1 proteins	--	Function unknown	putative leucine-rich repeat-containing protein [Populus alba]
Poalb01G009470.1	Molecular Function: O-acyltransferase activity (GO:0008374);; Cellular Component: integral component of membrane (GO:0016021);;	--	--	Membrane bound O-acyl transferase family	Acyl-CoA--sterol O-acyltransferase 1 OS=Arabidopsis thaliana OX=3702 GN=ASAT1 PE=1 SV=1	Function unknown	hypothetical protein D5086_0000211170 [Populus alba]
Poalb01G009480.1	#N/A	#N/A	#N/A	#N/A	#N/A	#N/A	#N/A
Poalb01G009490.1	--	K09377|7.7e-26|atr:18423064|K09377 cysteine and glycine-rich protein | (RefSeq) LIM domain-containing protein WLIM2b	--	Remorin, C-terminal region	LIM domain-containing protein WLIM2b OS=Arabidopsis thaliana OX=3702 GN=WLIM2B PE=1 SV=1	Function unknown	remorin-like isoform X1 [Populus alba]
Poalb01G009500.1	Cellular Component: integral component of membrane (GO:0016021);;	K01184|1.1e-09|hbr:110656842|K01184 polygalacturonase [EC:3.2.1.15] | (RefSeq) polygalacturonase QRT2-like	Pentose and glucuronate interconversions (ko00040)	Tetraspanin family	Tetraspanin-10 OS=Arabidopsis thaliana OX=3702 GN=TET10 PE=2 SV=1	Function unknown	tetraspanin-10 [Populus alba]
Poalb01G009510.1	Molecular Function: nucleic acid binding (GO:0003676);; Molecular Function: helicase activity (GO:0004386);; Molecular Function: ATP binding (GO:0005524);;	K17679|1.8e-135|boe:106317937|K17679 ATP-dependent RNA helicase MSS116, mitochondrial [EC:3.6.4.13] | (RefSeq) DEAD-box ATP-dependent RNA helicase 25	--	DEAD/DEAH box helicase	Probable DEAD-box ATP-dependent RNA helicase 48 OS=Arabidopsis thaliana OX=3702 GN=RH48 PE=3 SV=1	RNA processing and modification	putative DEAD-box ATP-dependent RNA helicase 48 [Populus alba]
Poalb01G009520.1	--	--	--	--	--	--	hypothetical protein POPTR_001G107400 [Populus trichocarpa]
Poalb01G009530.1	Molecular Function: DNA binding (GO:0003677);; Cellular Component: transcription factor TFIIE complex (GO:0005673);; Biological Process: transcription initiation from RNA polymerase II promoter (GO:0006367);;	K03137|3.3e-151|pop:7478059|K03137 transcription initiation factor TFIIE subunit beta | (RefSeq) general transcription factor IIE subunit 2	Basal transcription factors (ko03022)	Thaumatin family	Osmotin-like protein OSM34 OS=Arabidopsis thaliana OX=3702 GN=OSM34 PE=2 SV=2	Transcription	general transcription factor IIE subunit 2 [Populus alba]
Poalb01G009540.1	--	--	--	Thaumatin family	Thaumatin-like protein OS=Actinidia chinensis var. chinensis OX=1590841 GN=TLP PE=1 SV=2	Function unknown	protein P21-like [Populus alba]
Poalb01G009550.1	--	--	--	Thaumatin family	Thaumatin-like protein OS=Actinidia chinensis var. chinensis OX=1590841 GN=TLP PE=1 SV=2	Function unknown	thaumatin-like protein [Populus alba]
Poalb01G009560.1	Molecular Function: RNA binding (GO:0003723);; Molecular Function: RNA helicase activity (GO:0003724);;	--	--	--	DEAD-box ATP-dependent RNA helicase 47A OS=Oryza sativa subsp. japonica OX=39947 GN=Os02g0636300 PE=2 SV=1	RNA processing and modification	hypothetical protein POPTR_001G107900 [Populus trichocarpa]
Poalb01G009570.1	Molecular Function: transcription factor activity, sequence-specific DNA binding (GO:0003700);; Cellular Component: nucleus (GO:0005634);; Cellular Component: host cell nucleus (GO:0042025);; Molecular Function: sequence-specific DNA binding (GO:0043565);;	K09419|6.9e-100|pop:7478060|K09419 heat shock transcription factor, other eukaryote | (RefSeq) heat stress transcription factor B-2b	--	--	Heat stress transcription factor B-2b OS=Oryza sativa subsp. japonica OX=39947 GN=HSFB2B PE=2 SV=1	Transcription	heat stress transcription factor B-2b [Populus alba]
Poalb01G009580.1	#N/A	#N/A	#N/A	#N/A	#N/A	#N/A	#N/A
Poalb01G009590.1	Molecular Function: enzyme inhibitor activity (GO:0004857);; Cellular Component: integral component of membrane (GO:0016021);;	K01051|1.3e-14|dcr:108226035|K01051 pectinesterase [EC:3.1.1.11] | (RefSeq) probable pectinesterase/pectinesterase inhibitor 58	Pentose and glucuronate interconversions (ko00040)	Plant invertase/pectin methylesterase inhibitor	Pectinesterase 3 OS=Phaseolus vulgaris OX=3885 GN=MPE3 PE=2 SV=1	Function unknown	pectinesterase 3-like [Populus alba]
Poalb01G009600.1	--	--	--	C2 domain	--	--	BON1-associated protein 2-like [Populus alba]
Poalb01G009610.1	--	--	--	Unc-13 homolog	Protein unc-13 homolog OS=Arabidopsis thaliana OX=3702 GN=PATROL1 PE=2 SV=1	Function unknown	protein unc-13 homolog isoform X4 [Populus alba]
Poalb01G009620.1	Biological Process: ribosomal large subunit assembly (GO:0000027);; Molecular Function: RNA binding (GO:0003723);; Molecular Function: structural constituent of ribosome (GO:0003735);; Biological Process: translation (GO:0006412);; Cellular Component: integral component of membrane (GO:0016021);; Cellular Component: cytosolic large ribosomal subunit (GO:0022625);; Biological Process: assembly of …	K02896|7.3e-12|vvi:100246956|K02896 large subunit ribosomal protein L24e | (RefSeq) 60S ribosomal protein L24	Ribosome (ko03010)	--	60S ribosomal protein L24-1 OS=Arabidopsis thaliana OX=3702 GN=RPL24A PE=1 SV=2	--	60S ribosomal protein L24-like [Populus alba]
Poalb01G009630.1	--	K03798|6.7e-29|pop:7495977|K03798 cell division protease FtsH [EC:3.4.24.-] | (RefSeq) ATP-dependent zinc metalloprotease FTSH 6, chloroplastic	--	PPR repeat family	Pentatricopeptide repeat-containing protein At2g29760, chloroplastic OS=Arabidopsis thaliana OX=3702 GN=PCMP-H33 PE=2 SV=1	Function unknown	pentatricopeptide repeat-containing protein At4g18840-like [Populus alba]
Poalb01G009640.1	Cellular Component: integral component of membrane (GO:0016021);; Molecular Function: transmembrane transporter activity (GO:0022857);;	K17500|1.7e-48|nto:104085001|K17500 integrin-linked kinase-associated serine/threonine phosphatase 2C [EC:3.1.3.16] | (RefSeq) WAT1-related protein At3g18200 isoform X1	--	EamA-like transporter family	WAT1-related protein At1g25270 OS=Arabidopsis thaliana OX=3702 GN=At1g25270 PE=2 SV=1	Function unknown	WAT1-related protein At1g25270-like [Populus alba]
Poalb01G009650.1	Molecular Function: serine-type endopeptidase activity (GO:0004252);; Cellular Component: integral component of membrane (GO:0016021);;	K00729|2.4e-10|ghi:107900980|K00729 dolichyl-phosphate beta-glucosyltransferase [EC:2.4.1.117] | (RefSeq) dolichyl-phosphate beta-glucosyltransferase-like	N-Glycan biosynthesis (ko00510)	Rhomboid family	RHOMBOID-like protein 2 OS=Arabidopsis thaliana OX=3702 GN=RBL2 PE=1 SV=1	Signal transduction mechanisms	RHOMBOID-like protein 2 [Populus alba]
Poalb01G009660.1	Molecular Function: DNA binding (GO:0003677);; Cellular Component: nucleus (GO:0005634);;	--	--	--	--	--	--
Poalb01G009670.1	Molecular Function: protein binding (GO:0005515);; Cellular Component: cellular_component (GO:0005575);; Cellular Component: intracellular (GO:0005622);; Cellular Component: cell (GO:0005623);; Cellular Component: cytoplasm (GO:0005737);; Cellular Component: cytosol (GO:0005829);; Cellular Component: cytoskeleton (GO:0005856);; Cellular Component: microtubule associated complex (GO:0005875);; Cel…	--	--	Protein of unknown function (DUF4005)	Protein IQ-DOMAIN 20 OS=Arabidopsis thaliana OX=3702 GN=IQD20 PE=1 SV=1	Function unknown	protein IQ-DOMAIN 14-like [Populus alba]
Poalb01G009680.1	Molecular Function: monooxygenase activity (GO:0004497);; Molecular Function: iron ion binding (GO:0005506);; Molecular Function: oxidoreductase activity, acting on paired donors, with incorporation or reduction of molecular oxygen (GO:0016705);; Molecular Function: heme binding (GO:0020037);;	K07437|1.3e-162|dzi:111304682|K07437 cytochrome P450 family 26 subfamily A | (RefSeq) cytochrome P450 87A3-like	--	Cytochrome P450	Cytochrome P450 87A3 OS=Oryza sativa subsp. japonica OX=39947 GN=CYP87A3 PE=2 SV=3	Secondary metabolites biosynthesis, transport and catabolism	cytochrome P450 87A3 [Populus alba]
Poalb01G009690.1	#N/A	#N/A	#N/A	#N/A	#N/A	#N/A	#N/A
Poalb01G009700.1	Biological Process: attachment of GPI anchor to protein (GO:0016255);; Cellular Component: GPI-anchor transamidase complex (GO:0042765);;	K05293|1.4e-257|pop:7479340|K05293 GPI-anchor transamidase subunit U | (RefSeq) LOW QUALITY PROTEIN: phosphatidylinositol glycan anchor biosynthesis class U protein	Glycosylphosphatidylinositol (GPI)-anchor biosynthesis (ko00563)	GPI transamidase subunit PIG-U	--	Function unknown	phosphatidylinositol glycan anchor biosynthesis class U protein-like isoform X1 [Populus alba]
Poalb01G009710.1	Molecular Function: iron ion binding (GO:0005506);; Cellular Component: integral component of membrane (GO:0016021);; Molecular Function: oxidoreductase activity, acting on paired donors, with incorporation or reduction of molecular oxygen (GO:0016705);; Molecular Function: heme binding (GO:0020037);;	K20556|7.0e-37|csat:104699806|K20556 cytochrome P450 family 76 subfamily C | (RefSeq) cytochrome P450 76C3	--	Cytochrome P450	Probable (S)-N-methylcoclaurine 3'-hydroxylase isozyme 2 OS=Coptis japonica OX=3442 GN=CYP80B2 PE=2 SV=1	Secondary metabolites biosynthesis, transport and catabolism	hypothetical protein D5086_0000210950 [Populus alba]
Poalb01G009720.1	Molecular Function: transcription factor activity, sequence-specific DNA binding (GO:0003700);; Cellular Component: nucleus (GO:0005634);; Biological Process: regulation of transcription, DNA-templated (GO:0006355);; Molecular Function: sequence-specific DNA binding (GO:0043565);;	K14494|7.5e-41|bvg:104896788|K14494 DELLA protein | (RefSeq) DELLA protein GAI	Plant hormone signal transduction (ko04075)	GRAS domain family	Scarecrow-like protein 28 OS=Arabidopsis thaliana OX=3702 GN=SCL28 PE=1 SV=1	Transcription	hypothetical protein POPTR_001G109400 [Populus trichocarpa]
Poalb01G009730.1	#N/A	#N/A	#N/A	#N/A	#N/A	#N/A	#N/A
Poalb01G009740.1	Cellular Component: mitochondrial inner membrane (GO:0005743);; Molecular Function: NADH dehydrogenase (ubiquinone) activity (GO:0008137);; Molecular Function: electron carrier activity (GO:0009055);; Cellular Component: respiratory chain (GO:0070469);;	K18160|1.9e-21|pop:7479343|K18160 NADH dehydrogenase [ubiquinone] 1 alpha subcomplex assembly factor 2 | (RefSeq) uncharacterized protein LOC7479343 isoform X1	--	--	--	Intracellular trafficking, secretion, and vesicular transport	uncharacterized protein LOC118033866 isoform X6 [Populus alba]
Poalb01G009750.1	Cellular Component: mitochondrial inner membrane (GO:0005743);; Molecular Function: NADH dehydrogenase (ubiquinone) activity (GO:0008137);; Molecular Function: electron carrier activity (GO:0009055);; Cellular Component: respiratory chain (GO:0070469);;	K18160|8.7e-51|pop:7479343|K18160 NADH dehydrogenase [ubiquinone] 1 alpha subcomplex assembly factor 2 | (RefSeq) uncharacterized protein LOC7479343 isoform X1	--	--	--	Intracellular trafficking, secretion, and vesicular transport	uncharacterized protein LOC118033866 isoform X6 [Populus alba]
Poalb01G009760.1	--	--	--	Domain of unknown function (DUF569)	--	Function unknown	hypothetical protein D5086_0000210900 [Populus alba]
Poalb01G009770.1	Molecular Function: enzyme inhibitor activity (GO:0004857);;	--	--	Plant invertase/pectin methylesterase inhibitor	--	Function unknown	cell wall / vacuolar inhibitor of fructosidase 2-like [Populus alba]
Poalb01G009780.1	Molecular Function: molecular_function (GO:0003674);; Molecular Function: binding (GO:0005488);; Molecular Function: carbohydrate binding (GO:0030246);;	K20783|5.3e-11|vvi:100240902|K20783 arabinosyltransferase [EC:2.4.2.-] | (RefSeq) arabinosyltransferase RRA3	Other types of O-glycan biosynthesis (ko00514)	Phloem protein 2	F-box protein PP2-A12 OS=Arabidopsis thaliana OX=3702 GN=P2A12 PE=2 SV=1	Function unknown	F-box protein PP2-A12 [Populus alba]
Poalb01G009790.1	--	--	--	--	--	--	hypothetical protein D5086_0000210870 [Populus alba]
Poalb01G009800.1	#N/A	#N/A	#N/A	#N/A	#N/A	#N/A	#N/A
Poalb01G009810.1	Biological Process: cleavage involved in rRNA processing (GO:0000469);; Cellular Component: nucleolus (GO:0005730);;	K14795|5.2e-123|pop:7476079|K14795 ribosomal RNA-processing protein 36 | (RefSeq) ribosomal RNA processing protein 36 homolog	--	rRNA biogenesis protein RRP36	--	Translation, ribosomal structure and biogenesis	ribosomal RNA processing protein 36 homolog [Populus alba]
Poalb01G009820.1	Cellular Component: integral component of membrane (GO:0016021);; Molecular Function: transferase activity (GO:0016740);;	K13519|3.3e-264|pop:7490916|K13519 lysophospholipid acyltransferase [EC:2.3.1.51 2.3.1.23 2.3.1.-] | (RefSeq) lysophospholipid acyltransferase 1	Glycerolipid metabolism (ko00561);; Glycerophospholipid metabolism (ko00564);; Ether lipid metabolism (ko00565)	MBOAT, membrane-bound O-acyltransferase family	Lysophospholipid acyltransferase 1 OS=Arabidopsis thaliana OX=3702 GN=LPCAT1 PE=1 SV=1	Function unknown	lysophospholipid acyltransferase 1-like [Populus alba]
Poalb01G009830.1	Molecular Function: translation elongation factor activity (GO:0003746);; Molecular Function: GTPase activity (GO:0003924);; Molecular Function: GTP binding (GO:0005525);;	K02358|2.1e-199|pop:7478071|K02358 elongation factor Tu | (RefSeq) elongation factor Tu, chloroplastic	Plant-pathogen interaction (ko04626)	Elongation factor Tu GTP binding domain	Elongation factor Tu, chloroplastic OS=Glycine max OX=3847 GN=TUFB1 PE=3 SV=1	Translation, ribosomal structure and biogenesis	elongation factor Tu, chloroplastic-like [Populus alba]
Poalb01G009840.1	Molecular Function: chaperone binding (GO:0051087);;	--	--	BAG domain	BAG family molecular chaperone regulator 1 OS=Arabidopsis thaliana OX=3702 GN=BAG1 PE=1 SV=1	Signal transduction mechanisms	BAG family molecular chaperone regulator 2-like [Populus alba]
Poalb01G009850.1	Molecular Function: molecular_function (GO:0003674);; Molecular Function: transporter activity (GO:0005215);; Biological Process: transport (GO:0006810);; Biological Process: drug transmembrane transport (GO:0006855);; Biological Process: biological_process (GO:0008150);; Molecular Function: drug transmembrane transporter activity (GO:0015238);; Molecular Function: antiporter activity (GO:0015297…	K03327|4.3e-22|pop:7465834|K03327 multidrug resistance protein, MATE family | (RefSeq) protein DETOXIFICATION 49	--	--	--	Defense mechanisms	hypothetical protein DKX38_000811 [Salix brachista]
Poalb01G009860.1	Cellular Component: integral component of membrane (GO:0016021);; Molecular Function: transmembrane transporter activity (GO:0022857);;	K24193|8.0e-250|pop:7478073|K24193 MFS transporter, SP family, sugar:H+ symporter | (RefSeq) sugar transport protein 12	--	Sugar (and other) transporter	Sugar transport protein 1 OS=Arabidopsis thaliana OX=3702 GN=STP1 PE=1 SV=2	Intracellular trafficking, secretion, and vesicular transport	sugar transport protein 1-like [Populus alba]
Poalb01G009870.1	Molecular Function: DNA binding (GO:0003677);; Molecular Function: transcription factor activity, sequence-specific DNA binding (GO:0003700);; Cellular Component: nucleus (GO:0005634);;	K09286|3.9e-32|sind:105179256|K09286 EREBP-like factor | (RefSeq) dehydration-responsive element-binding protein 1B	--	AP2 domain	Ethylene-responsive transcription factor ERF026 OS=Arabidopsis thaliana OX=3702 GN=ERF026 PE=2 SV=1	Transcription	ethylene-responsive transcription factor ERF026 [Populus alba]
Poalb01G009880.1	Molecular Function: DNA binding (GO:0003677);; Molecular Function: transcription factor activity, sequence-specific DNA binding (GO:0003700);; Cellular Component: nucleus (GO:0005634);;	K09286|1.8e-61|qsu:112027778|K09286 EREBP-like factor | (RefSeq) dehydration-responsive element-binding protein 1B-like	--	AP2 domain	Dehydration-responsive element-binding protein 1B OS=Arabidopsis thaliana OX=3702 GN=DREB1B PE=1 SV=2	Transcription	dehydration-responsive element-binding protein 1E-like [Populus alba]
Poalb01G009890.1	Molecular Function: DNA binding (GO:0003677);; Molecular Function: transcription factor activity, sequence-specific DNA binding (GO:0003700);; Cellular Component: nucleus (GO:0005634);;	K09286|1.7e-60|nau:109208043|K09286 EREBP-like factor | (RefSeq) dehydration-responsive element-binding protein 1A-like	--	AP2 domain	Dehydration-responsive element-binding protein 1A OS=Arabidopsis thaliana OX=3702 GN=DREB1A PE=1 SV=2	Transcription	dehydration-responsive element-binding protein 1E-like [Populus alba]
Poalb01G009900.1	--	--	--	--	--	--	uncharacterized protein LOC7490919 [Populus trichocarpa]
Poalb01G009910.1	Cellular Component: integral component of membrane (GO:0016021);; Biological Process: transmembrane transport (GO:0055085);;	K15277|5.3e-191|pop:7478076|K15277 solute carrier family 35 (adenosine 3'-phospho 5'-phosphosulfate transporter), member B3 | (RefSeq) UDP-galactose/UDP-glucose transporter 2	--	UAA transporter family	UDP-galactose/UDP-glucose transporter 2 OS=Arabidopsis thaliana OX=3702 GN=UTR2 PE=2 SV=1	Carbohydrate transport and metabolism	UDP-galactose/UDP-glucose transporter 2-like [Populus alba]
Poalb01G009920.1	Biological Process: intracellular transport (GO:0046907);;	K14295|6.8e-150|pop:7478077|K14295 nuclear pore complex protein Nup50 | (RefSeq) uncharacterized protein LOC7478077 isoform X1	RNA transport (ko03013)	RanBP1 domain	--	Intracellular trafficking, secretion, and vesicular transport	uncharacterized protein LOC118033807 isoform X2 [Populus alba]
Poalb01G009930.1	Biological Process: response to acid chemical (GO:0001101);; Molecular Function: molecular_function (GO:0003674);; Molecular Function: catalytic activity (GO:0003824);; Molecular Function: protein kinase activity (GO:0004672);; Molecular Function: protein serine/threonine kinase activity (GO:0004674);; Molecular Function: calmodulin-dependent protein kinase activity (GO:0004683);; Molecular Funct…	--	--	--	--	Signal transduction mechanisms	hypothetical protein D5086_0000210750 [Populus alba]
Poalb01G009940.1	#N/A	#N/A	#N/A	#N/A	#N/A	#N/A	#N/A
Poalb01G009950.1	#N/A	#N/A	#N/A	#N/A	#N/A	#N/A	#N/A
Poalb01G009960.1	Molecular Function: DNA binding (GO:0003677);; Molecular Function: DNA-directed 5'-3' RNA polymerase activity (GO:0003899);; Biological Process: transcription, DNA-templated (GO:0006351);;	K16250|0.0e+00|pop:7490920|K16250 DNA-directed RNA polymerase IV subunit 1 [EC:2.7.7.6] | (RefSeq) DNA-directed RNA polymerase IV subunit 1 isoform X1	--	RNA polymerase Rpb1, domain 2	DNA-directed RNA polymerase IV subunit 1 OS=Arabidopsis thaliana OX=3702 GN=NRPD1 PE=1 SV=1	Transcription	DNA-directed RNA polymerase IV subunit 1 isoform X1 [Populus alba]
Poalb01G009970.1	Cellular Component: integral component of membrane (GO:0016021);; Molecular Function: transmembrane transporter activity (GO:0022857);;	--	--	Major Facilitator Superfamily	SPX domain-containing membrane protein At4g22990 OS=Arabidopsis thaliana OX=3702 GN=At4g22990 PE=2 SV=2	Inorganic ion transport and metabolism	SPX domain-containing membrane protein At4g22990-like isoform X1 [Populus alba]
Poalb01G009980.1	#N/A	#N/A	#N/A	#N/A	#N/A	#N/A	#N/A
Poalb01G009990.1	Molecular Function: catalytic activity (GO:0003824);;	K15631|1.2e-07|cvr:CHLNCDRAFT_54300|K15631 molybdenum cofactor sulfurtransferase [EC:2.8.1.9] | (RefSeq) hypothetical protein	Folate biosynthesis (ko00790)	--	Molybdenum cofactor sulfurase OS=Solanum lycopersicum OX=4081 GN=FLACCA PE=2 SV=1	Coenzyme transport and metabolism	molybdenum cofactor sulfurase-like isoform X2 [Populus alba]
Poalb01G010000.1	Molecular Function: hydroxymethylglutaryl-CoA synthase activity (GO:0004421);; Biological Process: isoprenoid biosynthetic process (GO:0008299);; Biological Process: sterol biosynthetic process (GO:0016126);;	K01641|5.3e-270|pop:7478083|K01641 hydroxymethylglutaryl-CoA synthase [EC:2.3.3.10] | (RefSeq) hydroxymethylglutaryl-CoA synthase	Synthesis and degradation of ketone bodies (ko00072);; Valine, leucine and isoleucine degradation (ko00280);; Butanoate metabolism (ko00650);; Terpenoid backbone biosynthesis (ko00900)	Hydroxymethylglutaryl-coenzyme A synthase C terminal	Hydroxymethylglutaryl-CoA synthase OS=Arabidopsis thaliana OX=3702 GN=HMGS PE=1 SV=2	Lipid transport and metabolism	hydroxymethylglutaryl-CoA synthase-like [Populus alba]
Poalb01G010010.1	Molecular Function: transcription factor activity, sequence-specific DNA binding (GO:0003700);;	--	--	--	Transcription factor TCP9 OS=Arabidopsis thaliana OX=3702 GN=TCP9 PE=1 SV=1	Transcription	transcription factor TCP9-like [Populus alba]
Poalb01G010020.1	Molecular Function: serine-type endopeptidase activity (GO:0004252);;	--	--	Subtilase family	Subtilisin-like protease SBT4.8 OS=Arabidopsis thaliana OX=3702 GN=SBT4.8 PE=3 SV=1	Posttranslational modification, protein turnover, chaperones	hypothetical protein POPTR_001G111900, partial [Populus trichocarpa]
Poalb01G010030.1	Molecular Function: molecular_function (GO:0003674);; Molecular Function: catalytic activity (GO:0003824);; Cellular Component: cellular_component (GO:0005575);; Cellular Component: intracellular (GO:0005622);; Cellular Component: cell (GO:0005623);; Cellular Component: cytoplasm (GO:0005737);; Cellular Component: cytosol (GO:0005829);; Cellular Component: cell-cell junction (GO:0005911);; Biolog…	K12451|1.8e-170|pop:7478085|K12451 3,5-epimerase/4-reductase [EC:5.1.3.- 1.1.1.-] | (RefSeq) bifunctional dTDP-4-dehydrorhamnose 3,5-epimerase/dTDP-4-dehydrorhamnose reductase	Amino sugar and nucleotide sugar metabolism (ko00520)	RmlD substrate binding domain	Bifunctional dTDP-4-dehydrorhamnose 3,5-epimerase/dTDP-4-dehydrorhamnose reductase OS=Arabidopsis thaliana OX=3702 GN=NRS/ER PE=1 SV=1	Carbohydrate transport and metabolism	bifunctional dTDP-4-dehydrorhamnose 3,5-epimerase/dTDP-4-dehydrorhamnose reductase [Populus alba]
Poalb01G010040.1	Molecular Function: phospholipase D activity (GO:0004630);; Molecular Function: calcium ion binding (GO:0005509);; Cellular Component: membrane (GO:0016020);; Biological Process: lipid catabolic process (GO:0016042);; Biological Process: phosphatidylcholine metabolic process (GO:0046470);; Molecular Function: N-acylphosphatidylethanolamine-specific phospholipase D activity (GO:0070290);;	K01115|0.0e+00|mesc:110628200|K01115 phospholipase D1/2 [EC:3.1.4.4] | (RefSeq) phospholipase D beta 1-like	Glycerophospholipid metabolism (ko00564);; Ether lipid metabolism (ko00565);; Endocytosis (ko04144)	Phospholipase D C terminal	Phospholipase D beta 1 OS=Arabidopsis thaliana OX=3702 GN=PLDBETA1 PE=1 SV=4	Lipid transport and metabolism	phospholipase D beta 1-like [Populus alba]
Poalb01G010050.1	Molecular Function: RNA polymerase II core promoter proximal region sequence-specific DNA binding (GO:0000978);; Molecular Function: RNA polymerase II transcription factor activity, sequence-specific DNA binding (GO:0000981);; Cellular Component: nucleus (GO:0005634);; Biological Process: regulation of transcription from RNA polymerase II promoter (GO:0006357);;	K19589|3.4e-07|zma:100283871|K19589 release factor glutamine methyltransferase [EC:2.1.1.297] | (RefSeq) uncharacterized protein LOC100283871	--	KNOX1 domain	Homeobox protein HD1 OS=Brassica napus OX=3708 GN=HD1 PE=2 SV=1	Transcription	homeobox protein HD1 [Populus trichocarpa]
Poalb01G010060.1	Molecular Function: thiol-dependent ubiquitin-specific protease activity (GO:0004843);; Molecular Function: Lys48-specific deubiquitinase activity (GO:1990380);;	K01309|0.0e+00|pop:7490923|K01309 ubiquitin carboxyl-terminal hydrolase MINDY-1/2 [EC:3.4.19.12] | (RefSeq) ubiquitin carboxyl-terminal hydrolase MINDY-2 isoform X2	--	MINDY deubiquitinase	--	Function unknown	ubiquitin carboxyl-terminal hydrolase MINDY-2-like isoform X2 [Populus alba]
Poalb01G010070.1	Molecular Function: RNA polymerase II regulatory region sequence-specific DNA binding (GO:0000977);; Molecular Function: transcription factor activity, sequence-specific DNA binding (GO:0003700);; Cellular Component: nucleus (GO:0005634);; Biological Process: positive regulation of transcription from RNA polymerase II promoter (GO:0045944);; Molecular Function: protein dimerization activity (GO:0…	K09264|3.7e-13|cmos:111457289|K09264 MADS-box transcription factor, plant | (RefSeq) MADS-box protein J2-like isoform X1	--	K-box region	Agamous-like MADS-box protein AGL19 OS=Arabidopsis thaliana OX=3702 GN=AGL19 PE=1 SV=1	Transcription	agamous-like MADS-box protein AGL19 isoform X1 [Populus alba]
Poalb01G010080.1	Cellular Component: cellular_component (GO:0005575);; Cellular Component: intracellular (GO:0005622);; Cellular Component: cell (GO:0005623);; Cellular Component: cytoplasm (GO:0005737);; Cellular Component: chloroplast (GO:0009507);; Cellular Component: plastid envelope (GO:0009526);; Cellular Component: plastid stroma (GO:0009532);; Cellular Component: plastid (GO:0009536);; Cellular Component:…	K22013|2.7e-141|pop:7478087|K22013 magnesium dechelatase [EC:4.99.1.10] | (RefSeq) protein STAY-GREEN 1, chloroplastic	Porphyrin and chlorophyll metabolism (ko00860)	Staygreen protein	Protein STAY-GREEN homolog, chloroplastic OS=Capsicum annuum OX=4072 GN=SGR PE=1 SV=2	Function unknown	protein STAY-GREEN homolog, chloroplastic-like [Populus alba]
Poalb01G010090.1	Molecular Function: anaphase-promoting complex binding (GO:0010997);; Molecular Function: ubiquitin-protein transferase activator activity (GO:0097027);; Biological Process: positive regulation of ubiquitin protein ligase activity (GO:1904668);;	K03364|1.2e-280|pop:18094431|K03364 cell division cycle 20-like protein 1, cofactor of APC complex | (RefSeq) protein FIZZY-RELATED 2 isoform X1	Ubiquitin mediated proteolysis (ko04120)	WD domain, G-beta repeat	Protein FIZZY-RELATED 2 OS=Arabidopsis thaliana OX=3702 GN=FZR2 PE=1 SV=1	--	protein FIZZY-RELATED 2-like [Populus alba]
Poalb01G010100.1	Cellular Component: integral component of membrane (GO:0016021);;	--	--	Protein of unknown function (DUF1191)	--	Function unknown	uncharacterized protein LOC118033790 [Populus alba]
Poalb01G010110.1	Cellular Component: extracellular region (GO:0005576);; Cellular Component: cell wall (GO:0005618);; Biological Process: plant-type cell wall organization (GO:0009664);; Cellular Component: membrane (GO:0016020);;	K20628|1.0e-73|nau:109215308|K20628 expansin | (RefSeq) expansin-A10-like	--	Lytic transglycolase	Expansin-A7 OS=Arabidopsis thaliana OX=3702 GN=EXPA7 PE=3 SV=1	Function unknown	expansin-A7-like [Populus alba]
Poalb01G010120.1	Cellular Component: chloroplast thylakoid membrane (GO:0009535);; Biological Process: photosynthetic electron transport in photosystem I (GO:0009773);; Cellular Component: integral component of membrane (GO:0016021);; Molecular Function: oxidoreductase activity, acting on iron-sulfur proteins as donors (GO:0016730);;	--	--	--	PGR5-like protein 1A, chloroplastic OS=Arabidopsis thaliana OX=3702 GN=PGRL1A PE=1 SV=1	Function unknown	PGR5-like protein 1A, chloroplastic [Populus alba]
Poalb01G010130.1	Molecular Function: oxidoreductase activity (GO:0016491);; Molecular Function: metal ion binding (GO:0046872);;	K05277|8.2e-202|pop:7490928|K05277 anthocyanidin synthase [EC:1.14.20.4] | (RefSeq) leucoanthocyanidin dioxygenase	Flavonoid biosynthesis (ko00941)	non-haem dioxygenase in morphine synthesis N-terminal	Leucoanthocyanidin dioxygenase OS=Malus domestica OX=3750 GN=ANS PE=2 SV=1	Secondary metabolites biosynthesis, transport and catabolism	leucoanthocyanidin dioxygenase-like [Populus alba]
Poalb01G010140.1	Molecular Function: oxidoreductase activity, acting on the CH-OH group of donors, NAD or NADP as acceptor (GO:0016616);; Molecular Function: NAD binding (GO:0051287);;	K15919|1.8e-190|pop:7478089|K15919 glyoxylate/hydroxypyruvate reductase [EC:1.1.1.79 1.1.1.81] | (RefSeq) glyoxylate/hydroxypyruvate reductase HPR3	Glycine, serine and threonine metabolism (ko00260);; Glyoxylate and dicarboxylate metabolism (ko00630);; Carbon metabolism (ko01200)	D-isomer specific 2-hydroxyacid dehydrogenase, NAD binding domain	Glyoxylate/hydroxypyruvate reductase HPR3 OS=Arabidopsis thaliana OX=3702 GN=HPR3 PE=2 SV=1	Energy production and conversion	glyoxylate/hydroxypyruvate reductase HPR3-like [Populus alba]
Poalb01G010150.1	Molecular Function: DNA binding (GO:0003677);; Biological Process: regulation of transcription from RNA polymerase II promoter (GO:0006357);; Molecular Function: protein dimerization activity (GO:0046983);;	--	--	Helix-loop-helix DNA-binding domain	Transcription factor bHLH125 OS=Arabidopsis thaliana OX=3702 GN=BHLH125 PE=2 SV=1	Transcription	transcription factor bHLH36-like [Populus alba]
Poalb01G010160.1	Molecular Function: DNA binding (GO:0003677);; Biological Process: regulation of transcription from RNA polymerase II promoter (GO:0006357);; Molecular Function: protein dimerization activity (GO:0046983);;	--	--	Helix-loop-helix DNA-binding domain	Transcription factor bHLH125 OS=Arabidopsis thaliana OX=3702 GN=BHLH125 PE=2 SV=1	Transcription	transcription factor bHLH36-like [Populus alba]
Poalb01G010170.1	Molecular Function: RNA binding (GO:0003723);;	K20100|9.5e-203|pop:7490930|K20100 YTH domain-containing protein 1 | (RefSeq) YTH domain-containing protein 1 isoform X1	--	YT521-B-like domain	Zinc finger CCCH domain-containing protein 45 OS=Oryza sativa subsp. japonica OX=39947 GN=Os06g0677700 PE=4 SV=1	--	hypothetical protein D5086_0000225940 [Populus alba]
Poalb01G010180.1	--	--	--	Myb/SANT-like DNA-binding domain	Trihelix transcription factor ASIL2 OS=Arabidopsis thaliana OX=3702 GN=ASIL2 PE=1 SV=1	Transcription	trihelix transcription factor ASIL2 isoform X1 [Populus trichocarpa]
Poalb01G010190.1	Biological Process: superoxide metabolic process (GO:0006801);; Biological Process: metal ion transport (GO:0030001);; Molecular Function: metal ion binding (GO:0046872);;	--	--	Copper/zinc superoxide dismutase (SODC)	Copper chaperone for superoxide dismutase, chloroplastic/cytosolic OS=Arabidopsis thaliana OX=3702 GN=CCS PE=1 SV=1	Inorganic ion transport and metabolism	copper chaperone for superoxide dismutase, chloroplastic/cytosolic-like [Populus alba]
Poalb01G010200.1	Molecular Function: iron ion binding (GO:0005506);; Molecular Function: oxidoreductase activity, acting on paired donors, with incorporation or reduction of molecular oxygen (GO:0016705);; Molecular Function: heme binding (GO:0020037);;	K23810|2.2e-89|vvi:100254114|K23810 (E)-8-carboxylinalool synthase [EC:1.14.14.-] | (RefSeq) geraniol 8-hydroxylase	Monoterpenoid biosynthesis (ko00902)	Cytochrome P450	Geraniol 8-hydroxylase OS=Catharanthus roseus OX=4058 GN=CYP76B6 PE=1 SV=1	Secondary metabolites biosynthesis, transport and catabolism	hypothetical protein D5086_0000225980 [Populus alba]
Poalb01G010210.1	Molecular Function: ATP binding (GO:0005524);; Cellular Component: nucleus (GO:0005634);; Biological Process: transcription, DNA-templated (GO:0006351);; Biological Process: regulation of transcription, DNA-templated (GO:0006355);; Biological Process: developmental process (GO:0032502);;	K22382|2.3e-11|oeu:111408549|K22382 WD repeat-containing protein 26 | (RefSeq) WD repeat-containing protein 26 homolog	--	WRC	Growth-regulating factor 12 OS=Oryza sativa subsp. japonica OX=39947 GN=GRF12 PE=2 SV=1	Transcription	growth-regulating factor 10-like [Populus alba]
Poalb01G010220.1	Cellular Component: integral component of membrane (GO:0016021);;	K15285|1.2e-29|obr:102710690|K15285 solute carrier family 35, member E3 | (RefSeq) UDP-galactose transporter 1-like	--	Triose-phosphate Transporter family	Probable sugar phosphate/phosphate translocator At1g12500 OS=Arabidopsis thaliana OX=3702 GN=At1g12500 PE=1 SV=1	--	putative sugar phosphate/phosphate translocator [Populus alba]
Poalb01G010230.1	--	K13680|1.3e-26|pop:18097995|K13680 beta-mannan synthase [EC:2.4.1.32] | (RefSeq) glucomannan 4-beta-mannosyltransferase 2	--	--	Glucomannan 4-beta-mannosyltransferase 1 OS=Oryza sativa subsp. japonica OX=39947 GN=CSLA1 PE=1 SV=1	Cell wall/membrane/envelope biogenesis	cellulose synthase-like protein [Populus alba]
Poalb01G010240.1	Biological Process: cellular ion homeostasis (GO:0006873);; Molecular Function: voltage-gated anion channel activity (GO:0008308);; Cellular Component: integral component of membrane (GO:0016021);;	--	--	Voltage-dependent anion channel	Guard cell S-type anion channel SLAC1 OS=Arabidopsis thaliana OX=3702 GN=SLAC1 PE=1 SV=1	Function unknown	C4-dicarboxylate transporter/malic acid transport family protein [Populus alba]
Poalb01G010250.1	Cellular Component: spindle (GO:0005819);; Cellular Component: microtubule (GO:0005874);; Biological Process: activation of protein kinase activity (GO:0032147);; Biological Process: regulation of mitotic spindle organization (GO:0060236);;	K16812|9.7e-41|bna:106369266|K16812 targeting protein for Xklp2 | (RefSeq) protein TPX2	--	Cell cycle regulated microtubule associated protein	Protein TPX2 OS=Arabidopsis thaliana OX=3702 GN=TPX2 PE=1 SV=1	Function unknown	protein TPX2-like isoform X1 [Populus alba]
Poalb01G010260.1	Molecular Function: protein kinase activity (GO:0004672);; Molecular Function: ATP binding (GO:0005524);; Cellular Component: membrane (GO:0016020);; Cellular Component: integral component of membrane (GO:0016021);;	K00924|3.3e-19|cpap:110818260|K00924 kinase [EC:2.7.1.-] | (RefSeq) receptor protein kinase CLAVATA1	--	Protein tyrosine and serine/threonine kinase	Probable LRR receptor-like serine/threonine-protein kinase At1g12460 OS=Arabidopsis thaliana OX=3702 GN=At1g12460 PE=1 SV=1	Signal transduction mechanisms	LOW QUALITY PROTEIN: probable LRR receptor-like serine/threonine-protein kinase At1g12460 [Populus alba]
Poalb01G010270.1	Cellular Component: integral component of membrane (GO:0016021);;	--	--	SNARE associated Golgi protein	--	Function unknown	transmembrane protein 64-like [Populus alba]
Poalb01G010280.1	Cellular Component: integral component of membrane (GO:0016021);;	--	--	Protein of unknown function (DUF2499)	--	Function unknown	ycf49-like protein [Populus alba]
Poalb01G010290.1	--	--	--	--	Protein LITTLE ZIPPER 2 OS=Arabidopsis thaliana OX=3702 GN=ZPR2 PE=1 SV=1	--	hypothetical protein POPTR_001G114900 [Populus trichocarpa]
Poalb01G010300.1	Molecular Function: DNA binding (GO:0003677);; Molecular Function: zinc ion binding (GO:0008270);;	--	--	A20-like zinc finger	Zinc finger A20 and AN1 domain-containing stress-associated protein 1 OS=Arabidopsis thaliana OX=3702 GN=SAP1 PE=1 SV=1	Function unknown	zinc finger A20 and AN1 domain-containing stress-associated protein 1-like [Populus alba]
Poalb01G010310.1	Molecular Function: microtubule motor activity (GO:0003777);; Molecular Function: ATP binding (GO:0005524);; Cellular Component: microtubule (GO:0005874);; Biological Process: microtubule-based movement (GO:0007018);; Molecular Function: microtubule binding (GO:0008017);; Biological Process: regulation of microtubule-based process (GO:0032886);; Biological Process: root development (GO:0048364);;	K10396|0.0e+00|cmo:103482673|K10396 kinesin family member 5 | (RefSeq) armadillo repeat-containing kinesin-like protein 3	Endocytosis (ko04144)	Kinesin motor domain	Kinesin-like protein KIN-UA OS=Arabidopsis thaliana OX=3702 GN=KINUA PE=1 SV=1	Cytoskeleton	kinesin-like protein KIN-UA [Populus alba]
Poalb01G010320.1	Molecular Function: AT DNA binding (GO:0003680);; Molecular Function: transcription factor activity, sequence-specific DNA binding (GO:0003700);; Cellular Component: nucleus (GO:0005634);; Biological Process: vegetative to reproductive phase transition of meristem (GO:0010228);;	--	--	Plants and Prokaryotes Conserved (PCC) domain	AT-hook motif nuclear-localized protein 24 OS=Arabidopsis thaliana OX=3702 GN=AHL24 PE=2 SV=1	Transcription	AT-hook motif nuclear-localized protein 26 [Populus trichocarpa]
Poalb01G010330.1	Molecular Function: calcium ion binding (GO:0005509);;	K13448|3.3e-06|ccav:112525824|K13448 calcium-binding protein CML | (RefSeq) probable calcium-binding protein CML25	Plant-pathogen interaction (ko04626)	EF hand	--	--	hypothetical protein DKX38_000858 [Salix brachista]
Poalb01G010340.1	Molecular Function: antiporter activity (GO:0015297);; Cellular Component: integral component of membrane (GO:0016021);; Molecular Function: xenobiotic transporter activity (GO:0042910);;	K03327|2.9e-277|pop:18094421|K03327 multidrug resistance protein, MATE family | (RefSeq) protein DETOXIFICATION 56	--	MatE	Protein DETOXIFICATION 56 OS=Arabidopsis thaliana OX=3702 GN=DTX56 PE=1 SV=1	Defense mechanisms	protein DETOXIFICATION 56 [Populus alba]
Poalb01G010350.1	Molecular Function: molecular_function (GO:0003674);; Molecular Function: binding (GO:0005488);; Molecular Function: protein binding (GO:0005515);; Cellular Component: cellular_component (GO:0005575);; Cellular Component: intracellular (GO:0005622);; Cellular Component: cell (GO:0005623);; Cellular Component: cytoplasm (GO:0005737);; Cellular Component: chloroplast (GO:0009507);; Cellular Compone…	--	--	Clp amino terminal domain, pathogenicity island component	ATP-dependent Clp protease ATP-binding subunit CLPT2, chloroplastic OS=Arabidopsis thaliana OX=3702 GN=CLPT2 PE=1 SV=1	Posttranslational modification, protein turnover, chaperones	ATP-dependent Clp protease ATP-binding subunit CLPT2, chloroplastic-like [Populus alba]
Poalb01G010360.1	Biological Process: response to acid chemical (GO:0001101);; Molecular Function: molecular_function (GO:0003674);; Molecular Function: binding (GO:0005488);; Cellular Component: cellular_component (GO:0005575);; Cellular Component: intracellular (GO:0005622);; Cellular Component: cell (GO:0005623);; Cellular Component: cytoplasm (GO:0005737);; Cellular Component: cytosol (GO:0005829);; Biological…	--	--	ACT domain	ACT domain-containing protein ACR8 OS=Arabidopsis thaliana OX=3702 GN=ACR8 PE=2 SV=1	Function unknown	ACT domain-containing protein ACR8-like [Populus alba]
Poalb01G010370.1	Molecular Function: AT DNA binding (GO:0003680);; Cellular Component: nucleus (GO:0005634);; Molecular Function: kinase activity (GO:0016301);;	--	--	Plants and Prokaryotes Conserved (PCC) domain	AT-hook motif nuclear-localized protein 1 OS=Arabidopsis thaliana OX=3702 GN=AHL1 PE=1 SV=1	Transcription	AT-hook motif nuclear-localized protein 1-like [Populus alba]
Poalb01G010380.1	Molecular Function: serine-type endopeptidase activity (GO:0004252);;	K01358|9.0e-156|pop:18094418|K01358 ATP-dependent Clp protease, protease subunit [EC:3.4.21.92] | (RefSeq) ATP-dependent Clp protease proteolytic subunit-related protein 2, chloroplastic	--	Clp protease	ATP-dependent Clp protease proteolytic subunit-related protein 2, chloroplastic OS=Arabidopsis thaliana OX=3702 GN=CLPR2 PE=1 SV=1	Posttranslational modification, protein turnover, chaperones	ATP-dependent Clp protease proteolytic subunit-related protein 2, chloroplastic [Populus alba]
Poalb01G010390.1	--	--	--	--	--	Function unknown	hypothetical protein D5086_0000226180 [Populus alba]
Poalb01G010400.1	Biological Process: RNA modification (GO:0009451);; Cellular Component: intracellular membrane-bounded organelle (GO:0043231);;	K22262|4.9e-11|qsu:112034235|K22262 WD repeat and FYVE domain-containing protein 3 | (RefSeq) protein SPIRRIG	--	PPR repeat	Pentatricopeptide repeat-containing protein At5g39350 OS=Arabidopsis thaliana OX=3702 GN=PCMP-E16 PE=2 SV=1	Function unknown	hypothetical protein POPTR_001G116300 [Populus trichocarpa]
Poalb01G010410.1	#N/A	#N/A	#N/A	#N/A	#N/A	#N/A	#N/A
Poalb01G010420.1	Molecular Function: iron ion binding (GO:0005506);; Biological Process: lipid biosynthetic process (GO:0008610);; Cellular Component: integral component of membrane (GO:0016021);; Molecular Function: oxidoreductase activity (GO:0016491);;	K14423|5.2e-181|pop:18094413|K14423 plant 4,4-dimethylsterol C-4alpha-methyl-monooxygenase [EC:1.14.18.10] | (RefSeq) methylsterol monooxygenase 1-1	Steroid biosynthesis (ko00100)	Fatty acid hydroxylase superfamily	Methylsterol monooxygenase 1-1 OS=Arabidopsis thaliana OX=3702 GN=SMO1-1 PE=1 SV=1	Lipid transport and metabolism	methylsterol monooxygenase 1-1-like [Populus alba]
Poalb01G010430.1	--	--	--	--	--	--	hypothetical protein D5086_0000226200 [Populus alba]
Poalb01G010440.1	--	K22911|4.4e-35|psom:113299743|K22911 thiamine phosphate phosphatase / amino-HMP aminohydrolase [EC:3.1.3.100 3.5.99.-] | (RefSeq) bifunctional TH2 protein, mitochondrial-like	Thiamine metabolism (ko00730)	--	--	--	uncharacterized protein LOC118036061 isoform X1 [Populus alba]
Poalb01G010450.1	Molecular Function: lipid binding (GO:0008289);;	--	--	--	--	Signal transduction mechanisms	protein ENHANCED DISEASE RESISTANCE 2 isoform X1 [Populus trichocarpa]
Poalb01G010460.1	Molecular Function: deoxyribodipyrimidine photo-lyase activity (GO:0003904);; Biological Process: DNA repair (GO:0006281);;	K01669|9.3e-297|pop:18094411|K01669 deoxyribodipyrimidine photo-lyase [EC:4.1.99.3] | (RefSeq) deoxyribodipyrimidine photo-lyase	--	DNA photolyase	Deoxyribodipyrimidine photo-lyase OS=Arabidopsis thaliana OX=3702 GN=PHR1 PE=2 SV=1	--	deoxyribodipyrimidine photo-lyase isoform X1 [Populus alba]
Poalb01G010470.1	#N/A	#N/A	#N/A	#N/A	#N/A	#N/A	#N/A
Poalb01G010480.1	Biological Process: vesicle docking involved in exocytosis (GO:0006904);;	K15292|0.0e+00|pop:18094410|K15292 syntaxin-binding protein 1 | (RefSeq) SNARE-interacting protein KEULE isoform X1	--	Sec1 family	SNARE-interacting protein KEULE OS=Arabidopsis thaliana OX=3702 GN=KEU PE=1 SV=2	Intracellular trafficking, secretion, and vesicular transport	SNARE-interacting protein KEULE [Populus alba]
Poalb01G010490.1	--	--	--	--	IRK-interacting protein OS=Arabidopsis thaliana OX=3702 GN=IRKI PE=1 SV=1	--	IRK-interacting protein [Populus alba]
Poalb01G010500.1	Cellular Component: integral component of membrane (GO:0016021);; Molecular Function: protein-cysteine S-palmitoyltransferase activity (GO:0019706);;	K20028|4.9e-139|pop:18094408|K20028 palmitoyltransferase ZDHHC2/15/20 [EC:2.3.1.225] | (RefSeq) probable protein S-acyltransferase 14 isoform X1	--	DHHC palmitoyltransferase	Probable protein S-acyltransferase 14 OS=Arabidopsis thaliana OX=3702 GN=PAT14 PE=2 SV=1	Lipid transport and metabolism	putative protein S-acyltransferase 14 isoform X1 [Populus alba]
[truncated: 32,961 more rows]
