# Supplementary material for: Study on the Interactions of Cyclins with CDKs Involved in Auxin Signal during Leaf Development by WGCNA in Populus alba
Source: Int J Mol Sci. 2023 Aug 30;24(17):13445. doi: 10.3390/ijms241713445 (PMC10487486; doi:10.3390/ijms241713445)
Supplement: Supplementary file 1 [file ijms-24-13445-s001.zip › Supplementary Files/Table S9. Leaves area variation.xlsx]

## Sheet: 0 h
Table S9. Leaves area variation
	First leaf (mm2)	Second leaf (mm2)	Third leaf (mm2)	Fourth leaf (mm2)	Fifth leaf (mm2)
Tree 1	95.91	449.48	1414.47	2936.63	4302.61
Tree 2	127.01	325.61	1050.21	1495.76	3457.86
Tree 3	163.43	548.92	1157.88	1879.86	3402.91
Tree 4	156.33	372.01	1109.43	1980.15	2669.47
Tree 5	90.92	373.64	1154.78	3025.41	2902.2
Tree 6	147.36	641.39	1286.4	3392.01	3696.3

## Sheet: 24 h
Table S9. Leaves area variation
	First leaf (mm2)	Second leaf (mm2)	Third leaf (mm2)	Fourth leaf (mm2)	Fifth leaf (mm2)
Tree 1	146.37	1005.87	1870.43	4319.79	4299.1
Tree 2	165.15	608.82	1655.53	2714.19	4220.47
Tree 3	260.78	1058.63	1567.86	2266.98	3840.54
Tree 4	226.23	724.82	1975.61	2689.17	3983.51
Tree 5	166.74	813.3	1698.8	3086.81	2963.36
Tree 6	296.54	1067.79	1567.79	3802.21	4570.69

## Sheet: 48 h
Table S9. Leaves area variation
	First leaf (mm2)	Second leaf (mm2)	Third leaf (mm2)	Fourth leaf (mm2)	Fifth leaf (mm2)
Tree 1	410.69	1605.62	2489.41	3848.01	5082.42
Tree 2	339.11	1059.26	2017.34	3369.78	4598.71
Tree 3	556.91	1453.71	2347.71	2676.28	3449.52
Tree 4	495.04	1054.65	2432.81	2768.78	3786.52
Tree 5	318.52	1131.69	2327.92	3255.1	3006.64
Tree 6	479.08	1616.11	2225.96	4224.39	4745.57

## Sheet: 72 h
Table S9. Leaves area variation
	First leaf (mm2)	Second leaf (mm2)	Third leaf (mm2)	Fourth leaf (mm2)	Fifth leaf (mm2)
Tree 1	795.56	2159.39	3118.1	4064.86	4605.82
Tree 2	654.57	1458.23	3092.5	3453.41	4688.11
Tree 3	958.51	2038.75	2871.69	3108.35	3550.54
Tree 4	843.7	1584.88	2847.13	3585.73	4799.62
Tree 5	678.01	1892.66	2957.78	3590.46	3240.48
Tree 6	1083.53	2021.25	2892.52	4417.84	4888.16
